# Supplementary material for: Characterization of microRNAs of Beta macrocarpa and their responses to Beet necrotic yellow vein virus infection
Source: PLoS One. 2017 Oct 16;12(10):e0186500. doi: 10.1371/journal.pone.0186500 (PMC5643120; doi:10.1371/journal.pone.0186500)
Supplement: S1 Table — (XLSX) [file pone.0186500.s001.xlsx]

## Sheet: reads3
Criteria:
1.number of nucleotides in one bulge in stem: <= 12
2.number of base pairs in the stem region of the predicted hairpin: >= 16
3.cutoff of free energy: kCal/mol <= -15
4.length of hairpin: up and down stems + terminal loop >= 50
5.length of hairpin loop: <= 200
6.number of nucleotides in one bulge in mature region: <= 4
8.number of biased bulges in mature region: <= 2
9.number of errors in mature region: <= 4
10.number of base pairs in the mature region of the predicted hairpin: >= 12
11.percent of mature in stem: >= 80
Sequence in miRbase	New, miRNA identified in this study and not reported in miRBase,mainly for new reported 5p or 3p sequence; Diff, confirming miRNA sequences in miRBase, but different sequences are reported in our study; and Yes, confirming miRNA sequences in miRBase.
group:	gp2a:Reads were mapped to miRNAs/pre-miRNAs of selected species in miRbase and the mapped pre-miRNAs were not further mapped to genome, but the reads (and of course the miRNAs of the pre-miRNAs) were mapped to genome. The extended genome sequences from the genome loci may form hairpins.
	gp2b:Reads were mapped to miRNAs/pre-miRNAs of selected species in miRbase and the mapped pre-miRNAs were not further mapped to genome, but the reads (and of course the miRNAs of the pre-miRNAs) were mapped to genome. The extended genome sequences from the genome loci may not form hairpins.
	gp1:Reads were mapped to miRNAs/pre-miRNAs of specific species in miRbase and the pre-miRNAs were further mapped to genome & EST.
	gp3:Reads were mapped to miRNAs/pre-miRNAs of selected species in miRbase and the mapped pre-miRNAs were not further mapped to genome, and the reads were not mapped to genome, either. but the reads were mapped to the miRNAS(Matures)
	gp4:Reads were not mapped to pre-miRNAs of selected species in miRbase. But the reads were mapped to genome & the extended genome sequences from genome may form hairpins.
The expression levels of miRNA in B. macrocarpa (reads > 3)
miRNA name	sequence	original name	length	number of cross-species conservative miRNAs	cross-species conservative miRNAs	group	L (raw)	VL (raw)	L (norm)	VL (norm)	MFEI	sequences of pre-miRNAs
MIR3514-p3_2ss11AT18AG	TTAAATTTATTTTTTAAGG	ahy-MIR3514-p3_2ss11AT18AG	19	1	ahy-MIR3514,	gp2b	3.5	26	2.89453	27.5869	0.9	atcaagtgtagtatctgttcttatcagtttaatatctgatacgtgggccaatggcccacaacgataTTAAATTTATTTTTTAAGG										TTAAATTTATTTTTTAAGG
miR172a-3p_R+2_1ss21TG	AGAATCTTGATGATGCTGCAGAA	aly-miR172a-3p_R+2_1ss21TG	23	25	aly-MIR172b,mtr-MIR172d,mtr-MIR172c,gma-MIR172b,gma-MIR172f,gma-MIR172a,gma-MIR172i,gma-MIR172j,gma-MIR172h,ptc-MIR172b,ptc-MIR172g,ptc-MIR172h,gra-MIR172b,stu-MIR172a,stu-MIR172b,stu-MIR172d,stu-MIR172c,aly-MIR172a,aly-MIR172c,aly-MIR172f,ppe-MIR172a,lus-MIR172j,bra-MIR172d,bna-MIR172b,ata-MIR172c,	gp3	6.16667	5.33333	5.09989	5.65884	1	0										AGAATCTTGATGATGCTGCAGAA
miR390a-3p_1ss21AT	CGCTATCCATCCTGAGTTTCT	aly-miR390a-3p_1ss21AT	21	15	aly-MIR390a,gma-MIR390c,gma-MIR390a,ptc-MIR390d,ath-MIR390a,ath-MIR390b,stu-MIR390,aly-MIR390b,mes-MIR390,bra-MIR390,bna-MIR390b,sly-MIR390b,sly-MIR390a,lja-MIR390b,lja-MIR390a,	gp3	0	14.5	0	15.385	1	0										CGCTATCCATCCTGAGTTTCT
miR390a-5p	AAGCTCAGGAGGGATAGCGCC	aly-miR390a-5p	21	15	aly-MIR390a,gma-MIR390c,gma-MIR390a,ptc-MIR390d,ath-MIR390a,ath-MIR390b,stu-MIR390,aly-MIR390b,mes-MIR390,bra-MIR390,bna-MIR390b,sly-MIR390b,sly-MIR390a,lja-MIR390b,lja-MIR390a,	gp3	101.333	519.262	83.8036	550.954	1	0										AAGCTCAGGAGGGATAGCGCC
miR395e-5p_R-1	GTTCCTCTGAGCACTTCATT	aly-miR395e-5p_R-1	20	196	mtr-MIR395k,mtr-MIR395a,mtr-MIR395h,osa-MIR395s,osa-MIR395g,osa-MIR395i,osa-MIR395h,osa-MIR395d,osa-MIR395e,osa-MIR395u,osa-MIR395k,osa-MIR395j,osa-MIR395b,osa-MIR395y,osa-MIR395r,osa-MIR395l,osa-MIR395m,osa-MIR395p,osa-MIR395n,osa-MIR395q,gma-MIR395c,gma-MIR395i,gma-MIR395m,gma-MIR395b,gma-MIR395l,gma-MIR395j,gma-MIR395a,gma-MIR395e,gma-MIR395g,gma-MIR395f,gma-MIR395d,ptc-MIR395c,ptc-MIR395k,ptc…	gp2a	25	227	20.6752	240.854	1.2	aacatcagatgttccctagaGTTCCTCTGAGCACTTCATTaaggaaatattttttgctcttaCTGAAGCGTTTGGGGGAACTCttgggttcatttgattac										GTTCCTCTGAGCACTTCATT
MIR835-p3_2ss15AG19TA	ACAAAGCTGATCAAGCATACT	aly-MIR835-p3_2ss15AG19TA	21	3	ptc-MIR7820,aly-MIR835,tcc-MIR169b,	gp2b	0	5	0	5.30516	0.2	AATAAAATTGATAATCAAGGatctACAAAGCTGATCAAGCATACA										ACAAAGCTGATCAAGCATACT
MIR844-p3_2ss15AT17AG	TAGTAAGATGGCTTTTGA	aly-MIR844-p3_2ss15AT17AG	18	2	aly-MIR844,aly-MIR4235,	gp2b	0	15	0	15.9155	0.6	agggtcgaagcaactcatgtagttaccaaagctgaagctgacgctcgggcggctgtggctatggctgctcttgcttctaaggaagctaatgactatgaTAGTAAGATGGCTTTTGAcaggtcctgtaaagaacaggaatt										TAGTAAGATGGCTTTTGA
MIR169d-p5_2ss17GA18TA	GCTCCTGGTGTTGGGAAATC	ata-MIR169d-p5_2ss17GA18TA	20	5	bdi-MIR169c,bra-MIR6032,bna-MIR6032,ata-MIR169d,htu-MIR156a,	gp2b	0	59	0	62.6009	0.6	tattgttttgggtGCTCCTGGTGTTGGGAAATCtacctcgattaaaaacttgttagacaaatttggagcaaaacataaaatggtgttgtgcttaccttttagtcagttgttagaagGGGTATTTGCTGGTCGGT										GCTCCTGGTGTTGGGAAATC
miR319-5p_2ss2GT10TC	ATCTGCCGACTCATTCATTCA	ata-miR319-5p_2ss2GT10TC	21	121	mtr-MIR319a,mtr-MIR319d,mtr-MIR319b,mtr-MIR319c,mtr-MIR4414b,osa-MIR319b,osa-MIR319a,osa-MIR159f,gma-MIR319j,gma-MIR319g,gma-MIR319e,gma-MIR319m,gma-MIR319k,gma-MIR319a,gma-MIR319q,gma-MIR319h,gma-MIR319b,gma-MIR319l,gma-MIR319p,gma-MIR319c,gma-MIR319d,gma-MIR319i,gma-MIR319o,ptc-MIR319d,ptc-MIR319b,ptc-MIR319c,ptc-MIR319g,ptc-MIR319a,ptc-MIR319f,ptc-MIR319i,ptc-MIR319e,ptc-MIR319h,ptc-MIR159d,at…	gp2b	17	27	14.0592	28.6479	0.7	aattATCTGCCGACTCATTCATTCAaacactcagtagaccgaagaatttgcaagggcgttctactgtgattgcatgaatgatgcgggagatagtttcatccttctctctccttgcTTGGACTGAAGGGAGCTCCCtttct										ATCTGCCGACTCATTCATTCA
miR156a-3p_1ss22AC	GCTCACTGCTCTTTCTGTCAGC	ath-miR156a-3p_1ss22AC	22	271	bna-MIR156f,mtr-MIR156i,mtr-MIR156d,mtr-MIR156h,mtr-MIR156f,mtr-MIR156g,mtr-MIR156b,osa-MIR156b,osa-MIR156e,osa-MIR156f,osa-MIR156h,osa-MIR156l,osa-MIR156d,osa-MIR156j,osa-MIR156g,osa-MIR156c,osa-MIR156i,gma-MIR156h,gma-MIR156o,gma-MIR156n,gma-MIR156a,gma-MIR156s,gma-MIR156u,gma-MIR156k,gma-MIR156t,gma-MIR156p,gma-MIR156e,gma-MIR156l,gma-MIR156d,gma-MIR156m,gma-MIR156c,gma-MIR156j,gma-MIR156g,gma…	gp3	812	597	671.531	633.437	1	0										GCTCACTGCTCTTTCTGTCAGC
miR156a-3p_R-2	GCTCACTGCTCTTTCTGTCA	ath-miR156a-3p_R-2	20	8	osa-MIR156e,ath-MIR156a,aly-MIR156a,sbi-MIR156h,zma-MIR156h,bra-MIR156f,bna-MIR156a,bna-MIR156f,	gp2b	5	7	4.13505	7.42723	0.3	tGATCACTGCTCTTTCTGTCAtgtattgaattttcttcttcttttgtatgtaggaacg										GCTCACTGCTCTTTCTGTCA
miR159b-3p_2ss16GT19CT	TTTGGATTGAAGGGATCTTTT	ath-miR159b-3p_2ss16GT19CT	21	48	mtr-MIR159a,osa-MIR159a,osa-MIR159b,gma-MIR159a,gma-MIR159e,ptc-MIR159b,ptc-MIR159a,ath-MIR159b,ath-MIR159a,ath-MIR159c,bdi-MIR159b,aly-MIR159b,aly-MIR159c,aly-MIR159a,sbi-MIR159a,ppe-MIR159,zma-MIR159k,zma-MIR159a,zma-MIR159b,zma-MIR159j,zma-MIR159f,vvi-MIR159c,nta-MIR159,mes-MIR159a,mes-MIR159b,lus-MIR159c,lus-MIR159b,cme-MIR159a,bra-MIR159a,bna-MIR159,cpa-MIR159a,sly-MIR159,tae-MIR159a,tae-MIR…	gp2a	13	5	10.7511	5.30516	0.6	atggtctcttagaatgatctccaaccaaatttagaccacttttttTTTGGATTGCAGGGATCTTTTtcaagtggatttt										TTTGGATTGAAGGGATCTTTT
miR160a-3p_1ss16TA	GCGTATGAGGAGCCAAGCATA	ath-miR160a-3p_1ss16TA	21	2	ath-MIR160a,mdm-MIR160c,	gp1	4	70	3.30804	74.2723	1.1	gtaTGCCTGGCTCCCTGTATGCCAttcgcagagcccatcgaataatcgatgacctccatggatgGCGTATGAGGAGCCAAGCATA										GCGTATGAGGAGCCAAGCATA
miR160a-5p	TGCCTGGCTCCCTGTATGCCA	ath-miR160a-5p	21	2	ath-MIR160a,mdm-MIR160c,	gp1	467	821	386.213	871.108	1.1	gtaTGCCTGGCTCCCTGTATGCCAttcgcagagcccatcgaataatcgatgacctccatggatgGCGTATGAGGAGCCAAGCATA										TGCCTGGCTCCCTGTATGCCA
miR162a-5p_L-1	GGAGGCAGCGGTTCATCGATC	ath-miR162a-5p_L-1	21	41	mtr-MIR162,osa-MIR162a,osa-MIR162b,gma-MIR162c,gma-MIR162a,gma-MIR162b,ptc-MIR162b,ptc-MIR162a,ath-MIR162a,ath-MIR162b,bdi-MIR162,stu-MIR162b,stu-MIR162a,mdm-MIR162b,mdm-MIR162a,aly-MIR162b,aly-MIR162a,sbi-MIR162,ppe-MIR162,zma-MIR162,vvi-MIR162,nta-MIR162a,nta-MIR162b,mes-MIR162,lus-MIR162b,lus-MIR162a,cme-MIR162,bra-MIR162,bna-MIR162a,tcc-MIR162,cpa-MIR162a,ghr-MIR162a,sly-MIR162,rco-MIR162,csi…	gp2a	0.5	63	0.413505	66.8451	0.7	gttggggtttaaatgtgttgagggcactGGAGGCAGCGGTTCATCGATCtgttcctgaaactgttaatcttcacattcattgcagcaatcgaTCGATAAACCTCTGCATCCAGggctcaaccaccttttttttgcttcttt										GGAGGCAGCGGTTCATCGATC
miR169b-3p_2ss5AG15C-	GGCAGGTTGTCCTTGGCTACA	ath-miR169b-3p_2ss5AG15C-	21	267	mtr-MIR169a,mtr-MIR169l,mtr-MIR169g,mtr-MIR169b,mtr-MIR169d,mtr-MIR169e,mtr-MIR169h,mtr-MIR169i,mtr-MIR169c,osa-MIR169c,osa-MIR169b,osa-MIR169a,osa-MIR169e,osa-MIR169i,osa-MIR169k,osa-MIR169l,osa-MIR169d,osa-MIR169j,osa-MIR169m,osa-MIR169h,gma-MIR169b,gma-MIR169g,gma-MIR169v,gma-MIR169f,gma-MIR169u,gma-MIR169a,gma-MIR169m,gma-MIR169d,gma-MIR169h,gma-MIR169e,gma-MIR169s,gma-MIR169p,gma-MIR169l,gma…	gp2a	584	730.5	482.973	775.085	1.2	ttggtctataaaattatggcatgaagaagtatagagagtgaaattgCAGCCAAGGATGACTTGCCGGggatcggtaatatgggatcttattattttttccGGCAGGTTGTCCTTGGCTACAtttggctctctttttctcatgtcaaattatgtagacgtc										GGCAGGTTGTCCTTGGCTACA
MIR169c-p3_1ss1GA	AGCAAGTCATCTATGGCT	ath-MIR169c-p3_1ss1GA	18	43	osa-MIR169l,osa-MIR169i,osa-MIR169j,osa-MIR169k,osa-MIR169h,osa-MIR169f,gma-MIR169s,ath-MIR169j,ath-MIR169i,ath-MIR169l,ath-MIR169n,ath-MIR169h,ath-MIR169c,bdi-MIR169g,bdi-MIR169e,bdi-MIR169n,stu-MIR169f,mdm-MIR169c,mdm-MIR169d,aly-MIR169l,aly-MIR169i,aly-MIR169j,aly-MIR169h,sbi-MIR169g,sbi-MIR169l,sbi-MIR169f,ppe-MIR169g,ppe-MIR169i,zma-MIR169i,zma-MIR169k,zma-MIR169j,zma-MIR169f,vvi-MIR169x,nta…	gp2b	2	5	1.65402	5.30516	1	aaaggagtcttacaTGAAGAAAAGAGTCTTATTTGGtagccaaggatgacttgcctgagtctaatataaattatagattacaatgtcattgcaatctatatatatatgtactctaaaaggcaccaAGCAAGTCATCTATGGCTtgctgataaactcttctctttcatgctaggcttc										AGCAAGTCATCTATGGCT
MIR169i-p3_1ss7CA	GGCAGTATCCTTGGCTATC	ath-MIR169i-p3_1ss7CA	19	278	mtr-MIR169l,mtr-MIR169g,mtr-MIR169a,mtr-MIR169f,mtr-MIR169d,mtr-MIR169e,mtr-MIR169b,osa-MIR169i,osa-MIR169k,osa-MIR169l,osa-MIR169j,osa-MIR169m,osa-MIR169h,osa-MIR169g,osa-MIR169f,osa-MIR169c,osa-MIR169e,osa-MIR169r,osa-MIR169b,osa-MIR169a,gma-MIR169h,gma-MIR169e,gma-MIR169v,gma-MIR169f,gma-MIR169a,gma-MIR169p,gma-MIR169d,gma-MIR169b,gma-MIR169g,gma-MIR169s,gma-MIR169c,gma-MIR169u,gma-MIR169m,ptc…	gp2a	33	36.5	27.2913	38.7277	1	ttacatgaagggtaagagtcatggtttagTAGCCAAGGATGACTTGCCTGcttcttttttgtgaaagttatttgtatgtgttttggctgattagagctttcaaaaaggctagtcaGGCAGTCTCCTTGGCTATCttgacatactctttactttcatgctaggc										GGCAGTATCCTTGGCTATC
MIR169j-p3_1ss7CA	GGCAGTATCCTTGGCTATCT	ath-MIR169j-p3_1ss7CA	20	206	mtr-MIR169f,mtr-MIR169a,osa-MIR169g,osa-MIR169f,osa-MIR169o,osa-MIR169i,osa-MIR169k,osa-MIR169n,osa-MIR169r,osa-MIR169l,osa-MIR169j,osa-MIR169m,osa-MIR169a,osa-MIR169h,osa-MIR169e,osa-MIR1430,gma-MIR169p,gma-MIR169b,gma-MIR169c,ptc-MIR169r,ptc-MIR169o,ptc-MIR169c,ptc-MIR169k,ptc-MIR169x,ptc-MIR169j,ptc-MIR169b,ptc-MIR169w,ptc-MIR169v,ptc-MIR169q,ptc-MIR169i,ptc-MIR169m,ptc-MIR169u,ptc-MIR169a,ptc…	gp2a	21.5	60.5	17.7807	64.1925	1.2	gaggccttacatgaagttgagagttatataattgtttggTAGCCAAGGATGACTTGCCTAcctcttgattagtaataagattttgattaagagtaattaattacactcttaatcaaaaatacaaaggtggtaGGCAGTATCCTTGGCTATCTtgacaagctctcttctttcatgctaggc										GGCAGTATCCTTGGCTATCT
MIR2938-p3_2ss15GA18TG_1	TTGATCTTTTGAGAAGGG	ath-MIR2938-p3_2ss15GA18TG_1	18	1	ath-MIR2938,	gp2b	84.5	21.5	69.8823	22.8122	0.6	agcgtttgcaccaccgaccgaccTTGATCTTTTGAGAAGGGttcgagtgtgagcata										TTGATCTTTTGAGAAGGG
MIR2938-p3_2ss15GA18TG_2	TTGATCTTTTGAGAAGGGT	ath-MIR2938-p3_2ss15GA18TG_2	19	1	ath-MIR2938,	gp2b	84.5	21.5	69.8823	22.8122	0.2	taccgacagaacTTGATCTTTTGAGAAGGGT										TTGATCTTTTGAGAAGGGT
miR394b-3p_R-1_1ss11AC	AGGTGGGCATCCTGCCAATA	ath-miR394b-3p_R-1_1ss11AC	20	49	osa-MIR394,gma-MIR394d,gma-MIR394f,gma-MIR394b,gma-MIR394e,gma-MIR394g,gma-MIR394a,gma-MIR394c,ptc-MIR394a,ptc-MIR394b,ath-MIR394b,ath-MIR394a,bdi-MIR394,stu-MIR384,mdm-MIR394a,mdm-MIR394b,aly-MIR394b,aly-MIR394a,sbi-MIR394a,sbi-MIR394b,ppe-MIR394b,ppe-MIR394a,zma-MIR394a,zma-MIR394b,vvi-MIR394b,vvi-MIR394a,vvi-MIR394c,nta-MIR394,mes-MIR394c,mes-MIR394a,mes-MIR394b,lus-MIR394a,lus-MIR394b,cme-MIR…	gp2b	2	8	1.65402	8.48826	1	ggtgtttggcaaagggtagtttacagaaatcaTTGGCATTCTGTCCACCTCCcataatataagtttcctttttttttttatatagaaaaaagccatttgttttcttttttacttgggAGGTGGGCATCCTGCCAATAgagctctgtttggcttccctctgtaaaactct										AGGTGGGCATCCTGCCAATA
MIR396b-p5_1ss11CT	CTCAAGAAAGTTGTGGGAAA	ath-MIR396b-p5_1ss11CT	20	25	mtr-MIR396a,gma-MIR396d,gma-MIR396g,gma-MIR396b,gma-MIR396k,ptc-MIR396e,ath-MIR396b,mdm-MIR396c,mdm-MIR396d,mdm-MIR396e,aly-MIR396b,ppe-MIR396b,vvi-MIR396a,mes-MIR396e,mes-MIR396d,lus-MIR396e,lus-MIR396b,cme-MIR396a,bra-MIR396,tcc-MIR396c,pab-MIR396a,ccl-MIR396,bcy-MIR396b,bgy-MIR396b,ama-MIR396,	gp2b	7	1	5.78906	1.06103	0.6	CTCAAGAAAGTTGTGGGACAgttaccggtgttacctaccagacctgaataactttcctctgactttgga										CTCAAGAAAGTTGTGGGAAA
MIR406-p3_2ss4AG18TG	AAAGCGAGTCTTCATAGG	ath-MIR406-p3_2ss4AG18TG	18	2	gma-MIR4995,ath-MIR406,	gp2b	1.5	3.5	1.24051	3.71362	0.5	actcataggcagtggctTGGTTAAGGGAACCCACCGGAGCcgtagcgAAAGCGAGTCTTCATAGGgcaat										AAAGCGAGTCTTCATAGG
MIR5015-p3_2ss12TG19TG	TGTTGTTGTTAGTATGTTGT	ath-MIR5015-p3_2ss12TG19TG	20	4	mtr-MIR2585c,mtr-MIR2585a,mtr-MIR2585b,ath-MIR5015,	gp2b	0	15	0	15.9155	0.6	tgttactattacaacgattaagatcttcaccagaacacatttgtaatggtgcttgtgcttaaagtagatttatctaatattgtattgtacatagttgccggttgTGTTGTTGTTAGTATGTTGTactcaccgtttttcagcaacgatgttaaagcgtccagctatgcgggagcaatttttaaagg										TGTTGTTGTTAGTATGTTGT
MIR5649b-p3_2ss5TG17TA	TGAAGATGTTGGTTACAAT	ath-MIR5649b-p3_2ss5TG17TA	19	5	mtr-MIR5227,ath-MIR5649b,ath-MIR5649a,ath-MIR847,aly-MIR3441,	gp2b	0	10	0	10.6103	0.7	actgcatgagttgtcgcgtattgtagccGAAGAGAAGAAGATTCCTaaccatttccactttgatgaaagtgattttgcttctgttggtaattttactcagttggtttgTGAAGATGTTGGTTACAATttttctgtggatgcttggttgcatttgttcgaggcgaccggtgcgca										TGAAGATGTTGGTTACAAT
miR5658_L-3	ATGATGATGATGATGAAA	ath-miR5658_L-3	18	1	ath-MIR5658,	gp3	6.5	3	5.37556	3.1831	1	0										ATGATGATGATGATGAAA
miR5660_L-1R-2_1ss5TA	AGGAGGTTAGTGCAATGG	ath-miR5660_L-1R-2_1ss5TA	18	1	ath-MIR5660,	gp3	12	11	9.92411	11.6714	1.4	0										AGGAGGTTAGTGCAATGG
MIR5665-p5_2ss19CG20AT	TTAAATAATATGTTATATGTG	ath-MIR5665-p5_2ss19CG20AT	21	1	ath-MIR5665,	gp2b	7	0	5.78906	0	0.6	tgcactagtgcttagaTTAAGTAATATGTTATATGTGccattgcttatcatgtggtttaaatgtgtgagcttgtataagtagttgaaattttcatagctgcttgcatcattaatgtcctctgtagataagccatagtaat										TTAAATAATATGTTATATGTG
miR8175	GATCCCCGGCAACGGCGCCA	ath-miR8175	20	2	gma-MIR6300,ath-MIR8175,	gp2b	57	91.5	47.1395	97.0845	0.6	tGTCGTTGTAGTATAGTGAtaagtattcccgcctgtcacgcgggtgacccgggttcGATCCCCGGCAACGGCGCCA										GATCCCCGGCAACGGCGCCA
miR8175_1ss2AG	GGTCCCCGGCAACGGCGCCA	ath-miR8175_1ss2AG	20	1	ath-MIR8175,	gp2b	25.5	39	21.0887	41.3803	0.6	aGGTCCCCGGCAACGGCGCCA										GGTCCCCGGCAACGGCGCCA
miR8175_1ss2AT	GTTCCCCGGCAACGGCGCCA	ath-miR8175_1ss2AT	20	1	ath-MIR8175,	gp3	247	271	204.271	287.54	1.3	0										GTTCCCCGGCAACGGCGCCA
miR8175_L+1	CGATCCCCGGCAACGGCGCCA	ath-miR8175_L+1	21	1	ath-MIR8175,	gp2b	23	24.5	19.0212	25.9953	0.5	acgcCGATCCCCGGCAACGGCGCCAatttgaacatagggaagcctaggtcgttacaaactcctctagtgtcaaataaaaacctaactatccacctaaactatttaagtggtaagcaagggtcgaaccacaaggatcggggg										CGATCCCCGGCAACGGCGCCA
miR8175_L+1_1ss3AT	CGTTCCCCGGCAACGGCGCCA	ath-miR8175_L+1_1ss3AT	21	1	ath-MIR8175,	gp2b	28.5	27.5	23.5698	29.1784	0.6	aacCGTTCCCCGGCAACGGCGCCAaaaacttgatagtgattttaagcaagttataaaaccctattcttgcaagtgaacaaattctagtagaaagtgataaatatagggtatcgtatccacagggaacgttg										CGTTCCCCGGCAACGGCGCCA
miR8175_L+2	TCGATCCCCGGCAACGGCGCCA	ath-miR8175_L+2	22	1	ath-MIR8175,	gp2b	11	17.5	9.0971	18.5681	0.4	cccgggtTCGATCCCCGGCAACGGCGCCAaattcgacacggtcgttgcacgtgc										TCGATCCCCGGCAACGGCGCCA
miR8175_L+2_1ss4AT	TCGTTCCCCGGCAACGGCGCCA	ath-miR8175_L+2_1ss4AT	22	2	gma-MIR6300,ath-MIR8175,	gp2b	18.5	22	15.2997	23.3427	0.5	TTCGTTGTAGTATAGTGGtaagtattcccgcctgtcacgcgggtgacccgggtTCGTTCCCCGGCAACGGCGCCAaattttgacaggctaa										TCGTTCCCCGGCAACGGCGCCA
miR8175_L+3	TTCGATCCCCGGCAACGGCGCCA	ath-miR8175_L+3	23	2	gma-MIR6300,ath-MIR8175,	gp2b	8	5	6.61607	5.30516	0.6	ttacGTCGTTGTAGTATAGTGGTAagtattctcgcctgtcacgcgggtgacccgggTTCGATCCCCGGCAACGGCGCCAa										TTCGATCCCCGGCAACGGCGCCA
miR8175_L+3_1ss5AT	TTCGTTCCCCGGCAACGGCGCCA	ath-miR8175_L+3_1ss5AT	23	2	gma-MIR6300,ath-MIR8175,	gp2b	18	16	14.8862	16.9765	0.5	TTCGTTGTAGTATAGTGGtaagtattcccgcctgtcacgcgggtgacccgggTTCGTTCCCCGGCAACGGCGCCAaattttgacaggctaa										TTCGTTCCCCGGCAACGGCGCCA
miR8175_L+4_1ss10CT	GTTCGATCCTCGGCAACGGCGCCA	ath-miR8175_L+4_1ss10CT	24	1	ath-MIR8175,	gp2b	1.5	3	1.24051	3.1831	0.7	acctggGTTCGATCCCCGGCAACGGCGCCAttttgataagaggtttttagtgtgtcgttaaggcactaagaaccgctttccaaacaatatttataatcctaacaagcaattactaagggaatagtaagggcaagtcaagggtcgatccac										GTTCGATCCTCGGCAACGGCGCCA
MIR8176-p3_2ss12TC17TA	TGCTTACCGAGCTTCTAACATTT	ath-MIR8176-p3_2ss12TC17TA	23	1	ath-MIR8176,	gp2b	6	9	4.96205	9.5493	0.8	attgagttcattagaagctatctggccgattgttgttaattacatcaactaattTGCTTACCGAGCTTCTAACATTTctctaa										TGCTTACCGAGCTTCTAACATTT
MIR855-p3_2ss2GC17TG	TCTTTTTAGACCTAAGGT	ath-MIR855-p3_2ss2GC17TG	18	1	ath-MIR855,	gp2b	9	3	7.44308	3.1831	0.5	gagaggtgtaggataagtgggagcttcggcgcaagtgaaataccagtacttttaacgttatttttagacccTCTTTTTAGACCTAAGGT										TCTTTTTAGACCTAAGGT
miR159c_1ss6TA	TTTGGATTGAAGGGGGCTCTG	bdi-miR159c_1ss6TA	21	2	bdi-MIR159c,bdi-MIR1127,	gp3	8.33333	5.66667	6.89174	6.01252	0.6	0										TTTGGATTGAAGGGGGCTCTG
miR166d-5p_2ss7TC17GC	GGAATGCTGTCTGGTTCGAGA	bdi-miR166d-5p_2ss7TC17GC	21	255	mtr-MIR166e,mtr-MIR166a,mtr-MIR166g,mtr-MIR166b,mtr-MIR166f,mtr-MIR166c,mtr-MIR166d,osa-MIR166a,osa-MIR166j,osa-MIR166f,osa-MIR166b,osa-MIR166c,osa-MIR166d,osa-MIR166m,osa-MIR166e,osa-MIR166g,osa-MIR166h,osa-MIR166l,osa-MIR166k,osa-MIR166i,gma-MIR166b,gma-MIR166a,gma-MIR166e,gma-MIR166i,gma-MIR166p,gma-MIR166u,gma-MIR166s,gma-MIR166f,gma-MIR166q,gma-MIR166t,gma-MIR166d,gma-MIR166c,gma-MIR166g,gma…	gp2a	1	32	0.827009	33.9531	1	aactgttgaggGGAATGCTGTCTGGTTCGAGAccattcatcattcattcgcactttgcagctctgaaggatcTCGGACCAGGCTTCATTCCCCccaacatat										GGAATGCTGTCTGGTTCGAGA
MIR169c-p3_2ss3AT17TG	GCTGCTTTGTTGAGCCGT	bdi-MIR169c-p3_2ss3AT17TG	18	2	bdi-MIR169c,bdi-MIR5185a,	gp2b	5	1	4.13505	1.06103	0.6	CTCAAACTTTAAATAGGTaggagggcgcgGCTGCTTTGTTGAGCCGTg										GCTGCTTTGTTGAGCCGT
miR169e-3p_R+1_1ss18GT	GGCAGTCTCCTTGGCTATCT	bdi-miR169e-3p_R+1_1ss18GT	20	262	mtr-MIR169a,mtr-MIR169f,mtr-MIR169d,mtr-MIR169g,mtr-MIR169e,mtr-MIR169b,mtr-MIR169l,osa-MIR169l,osa-MIR169i,osa-MIR169j,osa-MIR169m,osa-MIR169k,osa-MIR169h,osa-MIR169g,osa-MIR169f,osa-MIR169b,osa-MIR169c,osa-MIR169a,osa-MIR169e,gma-MIR169b,gma-MIR169g,gma-MIR169p,gma-MIR169v,gma-MIR169d,gma-MIR169s,gma-MIR169c,gma-MIR169h,gma-MIR169f,gma-MIR169u,gma-MIR169a,gma-MIR169m,gma-MIR169e,ptc-MIR169i,ptc…	gp2a	21	21	17.3672	22.2817	1.1	tgaagagaagagccgatttgtttggTAGCCAAGGATGACTTGCCTGcacctttcaaaaaaaaaaaaaaaggcttcttaattttcttgtcttctcaaaaattaagaagtctttttttaaataggtgataGGCAGTCTCCTTGGCTATCTtgaccgccacttctctct										GGCAGTCTCCTTGGCTATCT
MIR395d-p5_2ss19AT20GT	GTTCCCTCCAAACACTTCTT	bdi-MIR395d-p5_2ss19AT20GT	20	201	mtr-MIR395i,mtr-MIR395m,mtr-MIR395d,mtr-MIR395f,mtr-MIR395a,mtr-MIR395l,mtr-MIR395n,mtr-MIR395j,mtr-MIR395o,mtr-MIR395e,mtr-MIR395c,mtr-MIR395g,mtr-MIR395h,mtr-MIR395b,osa-MIR395r,osa-MIR395s,osa-MIR395l,osa-MIR395g,osa-MIR395i,osa-MIR395h,osa-MIR395d,osa-MIR395e,osa-MIR395m,osa-MIR395p,osa-MIR395k,osa-MIR395n,osa-MIR395q,osa-MIR395j,osa-MIR395b,osa-MIR395y,osa-MIR395a,osa-MIR395t,gma-MIR395c,gma…	gp2a	0	4	0	4.24413	1	attaattagggttcagtagatgcactaaatttccatcatatgtttcctagaGTTCCCTCCAAACACTTCTTtagggcaacacatgcagctttaactagctagaaatctgccctattTGAAGTGTTTGGGGGAACTCctggatatatttgatcaattctggatctatggtttagtttattgaggtatgatttca										GTTCCCTCCAAACACTTCTT
miR5049-3p_L-4R+1_1ss7AT	TATTATGGATCGGAGGAAGTA	bdi-miR5049-3p_L-4R+1_1ss7AT	21	2	bdi-MIR5049,hvu-MIR5049f,	gp3	25	28	20.6752	29.7089	1.1	0										TATTATGGATCGGAGGAAGTA
MIR5064-p5_2ss13GC17CA	CGTTCGGTTTTACTCCAAT	bdi-MIR5064-p5_2ss13GC17CA	19	4	mtr-MIR5223,gma-MIR172k,ath-MIR5629,bdi-MIR5064,	gp2b	0	4	0	4.24413	0.5	tttacataatcaacatggcagattCGTTCGGTTTTACTCCAATggaggttttgcTTTTTGGTGGTGAATCGGtt										CGTTCGGTTTTACTCCAAT
MIR5164-p3	ACTAGTACTCCCTCCGTCCCATA	bdi-MIR5164-p3	23	1	bdi-MIR5164,	gp2b	3.5	1.5	2.89453	1.59155	0.5	attagggtatgtattagttggacttaaggagaaaaaagctgcaattattggcccttttacaaagtgaattagtgatcaaatttttctttaaaaccatttttcaaaaattctattgtaaACTAGTACTCCCTCCGTCCCATA										ACTAGTACTCCCTCCGTCCCATA
MIR5164-p3_1ss2CT	ATTAGTACTCCCTCCGTCCCATA	bdi-MIR5164-p3_1ss2CT	23	4	osa-MIR818d,osa-MIR818d,bdi-MIR5164,tae-MIR1122c,	gp2b	4	4	3.30804	4.24413	0.7	agtgaaactagtattttgttccgggcgatggctcggggtttttctatgctacaaATTAGTACTCCCTCCGTCCCATAatatagtgcttgtttcttt										ATTAGTACTCCCTCCGTCCCATA
MIR5164-p5_1ss23TA	AACTAGTACTCCCTCCGTCCCAAA	bdi-MIR5164-p5_1ss23TA	24	1	bdi-MIR5164,	gp2b	7	1	5.78906	1.06103	0.4	aAACTAGTACTCCCTCCGTCCCAAAatatagttcccattacccattttttacggtaatttatgcaagtagaatctaagagggataacaaa										AACTAGTACTCCCTCCGTCCCAAA
MIR5164-p5_2ss5GA23AG	ACTAATACTCCCTCCGTCCCATG	bdi-MIR5164-p5_2ss5GA23AG	23	2	osa-MIR818d,bdi-MIR5164,	gp2b	3	0	2.48103	0	0.4	ACTAATACTCCCTCCGTCCCATAatatagtgcttgtttcttttttacacggtcttcaagaggtaactttgacctttaatatcttcaattccgtattaataaaaaatataaaaagttgatattatgaaactacacattaagacg										ACTAATACTCCCTCCGTCCCATG
MIR5172-p3_2ss5AT18TC	TTGGTCGATTGATCTTCC	bdi-MIR5172-p3_2ss5AT18TC	18	2	bdi-MIR5172,lja-MIR7531,	gp2b	0.5	5.5	0.413505	5.83568	0.5	GAGGAAGAAACTTATAATAtcgtagccgctcatggttattTTGGTCGATTGATCTTCCaatatgctagttt										TTGGTCGATTGATCTTCC
MIR5174a-p3_2ss5TG22AG	TTTAGGAAACGGAGGGAGTACGAC	bdi-MIR5174a-p3_2ss5TG22AG	24	2	bdi-MIR5174a,nta-MIR6164b,	gp2b	5	4	4.13505	4.24413	1.1	agatactccctccgtttcctaagatcttccncccacacaacttgattttcctttgtatctgtaggaacagtaagtgggaagatcTTTAGGAAACGGAGGGAGTACGTCa										TTTAGGAAACGGAGGGAGTACGAC
MIR5174b-p3_1ss13GA	ATGGAACGGAGGAAGTATATATA	bdi-MIR5174b-p3_1ss13GA	23	1	bdi-MIR5174b,	gp2a	10	9	8.27009	9.5493	2	cttatatatatacttcatccgttctataataagtgaaacacttctctcttttatgtgagagcttttttagagaagtgttttacttattATGGAACGGAGGAAGTATATATAttta										ATGGAACGGAGGAAGTATATATA
MIR5174b-p3_2ss15GA22TC	TTATGGAACGGAGGAAGTATACA	bdi-MIR5174b-p3_2ss15GA22TC	23	2	bdi-MIR5181d,bdi-MIR5174b,	gp2b	3.5	2	2.89453	2.12207	0.5	aaatatatattggatgcggagcttacttcgggacaaaaactaaagaattcatcccacatgtcggggccgggccaaacttcaggccgctttttgtacccaaaatacttaTTATGGAACGGAGGAAGTATACAattttgatccaaatataacg										TTATGGAACGGAGGAAGTATACA
MIR5174d-p3_2ss7AG24TC	TTATGGGACGGAGAGAGTACTTGC	bdi-MIR5174d-p3_2ss7AG24TC	24	9	osa-MIR818d,osa-MIR1439,osa-MIR818c,bdi-MIR5174d,tae-MIR1130b,tae-MIR1122c,tae-MIR1120a,hvu-MIR1120,hvu-MIR1436,	gp2b	0.5	5.5	0.413505	5.83568	0.1	aCTTATATTATGGGACGGAGAGAGTACTTGCataaatt										TTATGGGACGGAGAGAGTACTTGC
MIR5181b-p5_2ss18AT20TC	GGAGTATGATTTGAGATTGCA	bdi-MIR5181b-p5_2ss18AT20TC	21	1	bdi-MIR5181b,	gp2b	0	24	0	25.4648	0.4	ttatGGAGTATGATTTGAGATTGCAatcgtgggctaatg										GGAGTATGATTTGAGATTGCA
MIR7708a-p3_2ss11AT18GT	AACTTTGGACTTTATTTT	bdi-MIR7708a-p3_2ss11AT18GT	18	1	bdi-MIR7708a,	gp2b	2.5	3	2.06752	3.1831	0.8	tcagatattgtgtgatccaagtctaccactcggtacaAACTTTGGACTTTACTTTatctgt										AACTTTGGACTTTATTTT
MIR7708a-p3_2ss12AT19GT	CAACTTTGGACTTTATTTT	bdi-MIR7708a-p3_2ss12AT19GT	19	1	bdi-MIR7708a,	gp2b	4	5.5	3.30804	5.83568	0.5	tcagttCAACTTTGGACATTATTTT										CAACTTTGGACTTTATTTT
MIR7708a-p5_1ss4CT	GGTTGGGGGTATTGTGGAA	bdi-MIR7708a-p5_1ss4CT	19	1	bdi-MIR7708a,	gp2b	3.5	2	2.89453	2.12207	0.9	GGTTGGGGGTATTGTGGAAagggtgagggaatcaagagacttgattctcttacttgttgtttgtttgcttgaatcaatgaaaccctttaccctctccttacccccaaa										GGTTGGGGGTATTGTGGAA
MIR9497-p5_2ss10GA18TA	TTGGACCAAAAATTACTAT	bdi-MIR9497-p5_2ss10GA18TA	19	2	bdi-MIR9497,hpa-MIR156a,	gp2b	0	3	0	3.1831	0.2	TTGGACCAAAAATTACTATtaccactattagtagatctaccagcagaaacttcaacactattaccagccctaacaagattagtattactaaTATTATTATTATTAACCCCA										TTGGACCAAAAATTACTAT
MIR169c-p5_2ss12GC17TG	TAAAAGTTACTCTAGGGA	bna-MIR169c-p5_2ss12GC17TG	18	1	bna-MIR169c,	gp2b	4	8.5	3.30804	9.01878	0.3	TAAAAGTTACTCTAGGGAtaacagg										TAAAAGTTACTCTAGGGA
MIR169l-p3_2ss12AT18GC_1	TCGTGTTTAGTTGCCAAC	bna-MIR169l-p3_2ss12AT18GC_1	18	2	bna-MIR169l,aqc-MIR169a,	gp2b	3.5	1.5	2.89453	1.59155	0.5	cccgcaacgagcgcaacccTCGTGTTTAGTTGCCAACg										TCGTGTTTAGTTGCCAAC
MIR169l-p3_2ss12AT18GC_2	TCGTGTTTAGTTGCCAACG	bna-MIR169l-p3_2ss12AT18GC_2	19	2	bna-MIR169l,aqc-MIR169a,	gp2b	3.5	1.5	2.89453	1.59155	0.5	cccgcaacgagcgcaacccTCGTGTTTAGTTGCCAACGt										TCGTGTTTAGTTGCCAACG
MIR9410-p3_2ss5TG18TA_2	CTTTGCAGACGACTTAAATA	bol-MIR9410-p3_2ss5TG18TA_2	20	1	bol-MIR9410,	gp2b	3	3	2.48103	3.1831	0.6	agcgcgagggatgcgccgtgagggccgccttgaagtataattcctaccgagtggcgggttcaatcCTTTGCAGACGACTTAAATA										CTTTGCAGACGACTTAAATA
MIR9410-p5_2ss4TG17TA	TTTGCAGACGACTTAAATA	bol-MIR9410-p5_2ss4TG17TA	19	1	bol-MIR9410,	gp2b	3	3	2.48103	3.1831	0.1	TTTGCAGACGACTTAAATAcgcgacggggtattgta										TTTGCAGACGACTTAAATA
MIR824-p3_2ss15AG17CG	ATCATCATCATCAGGTGA	bra-MIR824-p3_2ss15AG17CG	18	3	gra-MIR8741,bra-MIR824,bna-MIR824,	gp2b	0	7	0	7.42723	0.3	CACCATCATCATCATCAGGTGActc										ATCATCATCATCAGGTGA
miR167_R+1_1ss22GT	TGAAGCTGCCAGCATGATCTGTT	cca-miR167_R+1_1ss22GT	23	164	cca-MIR167,mtr-MIR167b,mtr-MIR167a,osa-MIR167e,osa-MIR167i,osa-MIR167h,osa-MIR167f,osa-MIR167j,osa-MIR167g,osa-MIR167d,osa-MIR167b,osa-MIR167c,osa-MIR167a,gma-MIR167c,gma-MIR167e,gma-MIR167f,gma-MIR167a,gma-MIR167d,gma-MIR167b,gma-MIR167g,gma-MIR167j,gma-MIR167k,ptc-MIR167e,ptc-MIR167f,ptc-MIR167g,ptc-MIR167a,ptc-MIR167b,ptc-MIR167c,ptc-MIR167d,ptc-MIR167h,ath-MIR167d,ath-MIR167b,ath-MIR167a,ath-…	gp3	44.75	93.1667	37.0087	98.8529	0.8	0										TGAAGCTGCCAGCATGATCTGTT
MIR167-p5_2ss12TG22TG	GTGTGTGTGTGGGTGTGTGTGGGT	cca-MIR167-p5_2ss12TG22TG	24	4	cca-MIR167,cca-MIR167,cca-MIR167,cca-MIR167,	gp2b	6	0	4.96205	0	0.5	gtgtgtgtGTGTGTGTGTGGGTGGGTGTGGGTgtgggtgcgcatgcaggtctgtatttgcgcggtgtgtgcgtgtgcgggtgggtggtgtggtgtgctgtgtgtgcgtgcgtgcatgtgctctatacggatgtatctgctacttg										GTGTGTGTGTGGGTGTGTGTGGGT
miR396a-3p_R-3	GTTCAAGAAAGCTGTGGG	cca-miR396a-3p_R-3	18	9	vvi-MIR396b,nta-MIR396c,mes-MIR396c,mes-MIR396f,cme-MIR396d,rco-MIR396,smo-MIR396,cca-MIR396c,cca-MIR396a,	gp2b	1.5	25	1.24051	26.5258	0.5	tcctttgaaagttaaaacttttagtggtgcactttactttgtaaccttcattgatgattGTTCAAGAAAGCTGTGGGtgtatgctttgaaaaca										GTTCAAGAAAGCTGTGGG
MIR6105b-p5_2ss13TA18TC	GAAGGTTTTGTGATGTTCT	cca-MIR6105b-p5_2ss13TA18TC	19	4	mtr-MIR1507,sbi-MIR6233,ppe-MIR171c,cca-MIR6105b,	gp2b	0	5	0	5.30516	0.4	GAAGGTTTTGTGATGTTCTttggaacaccgcttaTGGTGATGTTGAGTCTCGtact										GAAGGTTTTGTGATGTTCT
MIR319b-p5_2ss14CT19CT_1	AGCTCTCTTCAGTTCAGTT	cme-MIR319b-p5_2ss14CT19CT_1	19	4	cme-MIR319b,cme-MIR319b,rco-MIR319b,rco-MIR319b,	gp2b	6	0	4.96205	0	0.7	AGCTCTCTTCAGTTCAGTTcagttcagttcagctgttttatgccgaagagaaca										AGCTCTCTTCAGTTCAGTT
MIR319b-p5_2ss14CT19CT_2	AGCTCTCTTCAGTTCAGTTCA	cme-MIR319b-p5_2ss14CT19CT_2	21	4	cme-MIR319b,cme-MIR319b,rco-MIR319b,rco-MIR319b,	gp2a	6	0	4.96205	0	1.8	caattcagtttagttcagttcAGCTCTCTTCAGTTCAGTTCAgttcagttcagctgttttatgccgaagagaacaggccctaagggcatgttctcttcggcataaaacagttgaacggaactgaactgaactgaattgaactgaattgaattgaactgaact										AGCTCTCTTCAGTTCAGTTCA
miR159a_R-1_2ss19CT20TA	TTTGGATTGAAGGGAGCTTA	cpa-miR159a_R-1_2ss19CT20TA	20	2	cpa-MIR159a,bdi-MIR1127,	gp3	289.167	199.167	239.143	211.322	1	0										TTTGGATTGAAGGGAGCTTA
MIR159a-p5_1ss1GC	CTTTGCATATCTCAGGAGCTG	cpa-MIR159a-p5_1ss1GC	21	88	mtr-MIR159a,mtr-MIR319c,osa-MIR159b,osa-MIR159a,osa-MIR159f,osa-MIR159d,osa-MIR159e,osa-MIR159c,gma-MIR159e,gma-MIR159a,gma-MIR319p,gma-MIR319l,ptc-MIR159b,ptc-MIR159a,ptc-MIR159d,ptc-MIR159c,ptc-MIR319i,ath-MIR159a,ath-MIR159b,ath-MIR159c,bdi-MIR159b,bdi-MIR159a,bdi-MIR159c,mdm-MIR159a,mdm-MIR159c,mdm-MIR159b,aly-MIR159a,aly-MIR159b,aly-MIR159c,sbi-MIR159a,sbi-MIR159b,ppe-MIR159,zma-MIR159k,zma-…	gp2b	16	240.5	13.2321	255.178	0.4	CTTTGCATATTTCAGGAGCTGttatttgcctttctttcgtttggtcatttTTTGGATTGAAGGGAGCTCTAcgtcttctctctcctccatat										CTTTGCATATCTCAGGAGCTG
miR395a_1ss1TG	GGAAGTGTTTGGGGGAACTC	cpa-miR395a_1ss1TG	20	203	cpa-MIR395e,mtr-MIR395i,mtr-MIR395m,mtr-MIR395f,mtr-MIR395l,mtr-MIR395n,mtr-MIR395o,mtr-MIR395e,mtr-MIR395d,mtr-MIR395a,mtr-MIR395j,mtr-MIR395c,mtr-MIR395g,mtr-MIR395k,osa-MIR395l,osa-MIR395i,osa-MIR395h,osa-MIR395d,osa-MIR395e,osa-MIR395p,osa-MIR395n,osa-MIR395j,osa-MIR395b,osa-MIR395r,osa-MIR395s,osa-MIR395g,osa-MIR395m,osa-MIR395k,osa-MIR395q,osa-MIR395y,osa-MIR395a,osa-MIR395f,gma-MIR395i,gma…	gp3	0	4.5	0	4.77465	1.4	0										GGAAGTGTTTGGGGGAACTC
miR8155	TAACCTGGCTCTGATACCA	cpa-miR8155	19	2	ppe-MIR1511,cpa-MIR8155,	gp2b	56	32.5	46.3125	34.4836	0.3	TAACCTGGCTCTGATACCAatttgttggaattaaga										TAACCTGGCTCTGATACCA
miR8155_1ss1TC	CAACCTGGCTCTGATACCA	cpa-miR8155_1ss1TC	19	3	ppe-MIR1511,cpa-MIR8155,rgl-MIR5139,	gp2b	14	4.5	11.5781	4.77465	0.3	ttctagatctagacaataatcCAACCTGGCTCTGATACCA										CAACCTGGCTCTGATACCA
miR8155_L+1	GTAACCTGGCTCTGATACCA	cpa-miR8155_L+1	20	2	ppe-MIR1511,cpa-MIR8155,	gp2b	89	46.5	73.6038	49.338	0.1	GTAACCTGGCTCTGATACCAtga										GTAACCTGGCTCTGATACCA
miR8155_L-1_1ss15TC	AACCTGGCTCTGACACCA	cpa-miR8155_L-1_1ss15TC	18	3	ppe-MIR1511,cpa-MIR8155,rgl-MIR5139,	gp2b	4	1	3.30804	1.06103	0.4	ataatagtataattccttgccttcccatatcacttcctcacaacggcttttcaattttaataagtttaattacctattcttgtttaaagtcatcttaaggaaatcttagtAACCTGGCTCTGATACCAactgtaac										AACCTGGCTCTGACACCA
miR8155_R-1	TAACCTGGCTCTGATACC	cpa-miR8155_R-1	18	2	ppe-MIR1511,cpa-MIR8155,	gp2b	4	2	3.30804	2.12207	0.6	gtaggagcatactaaggtttccttcaaataactaataagctaggtaacttaaaactaaagtcacctaataagatagttagttaggcgcctataagtcttaaacTAACCTGGCTCTGATACCa										TAACCTGGCTCTGATACC
MIR166b-p3_2ss8GA20AT	AATGATTATTTCTGAGGGGT	crt-MIR166b-p3_2ss8GA20AT	20	1	crt-MIR166b,	gp2b	11	15	9.0971	15.9155	0.6	tgtgatttgcaattattatctgttaattaacccctgtgatggtgttaaaagtagcctgatcttcattgatgAATGATTATTTCTGAGGGGTgtaacttgtatgtgttgtctaatgtcttt										AATGATTATTTCTGAGGGGT
miR1515_1ss16AG	TCATTTTTGCGTGCAGTGATCC	csi-miR1515_1ss16AG	22	1	csi-MIR1515,	gp2b	52	93	43.0045	98.6761	0.2	actTGTATCATTTTTGCGTGCAGTGATCCc										TCATTTTTGCGTGCAGTGATCC
miR159_R+1_1ss21AT	TTTGGATTGAAGGGAGCTCTTT	csi-miR159_R+1_1ss21AT	22	53	csi-MIR159,mtr-MIR159a,osa-MIR159f,osa-MIR159c,gma-MIR159a,gma-MIR159e,ptc-MIR159b,ptc-MIR159a,ath-MIR159a,ath-MIR159b,ath-MIR159c,bdi-MIR159a,aly-MIR159a,aly-MIR159b,aly-MIR159c,sbi-MIR159a,ppe-MIR159,zma-MIR159k,zma-MIR159a,zma-MIR159b,zma-MIR159j,zma-MIR159f,zma-MIR159h,zma-MIR159i,vvi-MIR159c,nta-MIR159,mes-MIR159a,mes-MIR159b,lus-MIR159c,lus-MIR159b,cme-MIR159a,bra-MIR159a,bna-MIR159,cpa-MIR…	gp3	681.167	1126.17	563.331	1194.9	0.8	0										TTTGGATTGAAGGGAGCTCTTT
MIR159-p5_1ss20GC	AGCTCCTTGAAGTCCAAAAC	csi-MIR159-p5_1ss20GC	20	14	ptc-MIR159b,ptc-MIR159a,ppe-MIR159,vvi-MIR159c,nta-MIR159,mes-MIR159a,cme-MIR159a,cpa-MIR159a,sly-MIR159,rco-MIR159,csi-MIR159,hbr-MIR159b,hbr-MIR159a,ahy-MIR159,	gp2b	1	9	0.827009	9.5493	0.6	gcctctctAGCTCCTTGAAGTCAAAAACagttcaatctctagtatgtttgcaagattggcatcgtgcaaagtacaacattgaagatacggaggaggttgattatgggtttcacgatgaaattgatggaaaagaggagaaagacgacgt										AGCTCCTTGAAGTCCAAAAC
miR164_2ss17GA21AT	TGGAGAAGCAGGGCACATGCT	csi-miR164_2ss17GA21AT	21	109	csi-MIR164,mtr-MIR164c,mtr-MIR164a,mtr-MIR164b,mtr-MIR164d,osa-MIR164b,osa-MIR164a,osa-MIR164d,osa-MIR164e,gma-MIR164e,gma-MIR164h,gma-MIR164i,gma-MIR164d,gma-MIR164j,gma-MIR164f,gma-MIR164c,gma-MIR164g,gma-MIR164a,gma-MIR164b,gma-MIR164k,ptc-MIR164e,ptc-MIR164a,ptc-MIR164d,ptc-MIR164c,ptc-MIR164f,ptc-MIR164b,ath-MIR164a,ath-MIR164b,ath-MIR164c,bdi-MIR164a,bdi-MIR164e,bdi-MIR164b,bdi-MIR164c,stu-…	gp3	4	5	3.30804	5.30516	0.6	0										TGGAGAAGCAGGGCACATGCT
MIR169-p3_2ss12TA20AG	TTGGTCTAGGGATTCTTATGT	csi-MIR169-p3_2ss12TA20AG	21	1	csi-MIR169,	gp2b	3.5	3	2.89453	3.1831	0.7	gctccctcgaggaaccaatcatcaggaagactgacgtcattccattggtTTGGTCTAGGGATTCTTATGT										TTGGTCTAGGGATTCTTATGT
miR396c_L+1_1ss11TG	GTTCAAGAAAGCTGTGGGAAG	csi-miR396c_L+1_1ss11TG	21	1	csi-MIR396c,	gp3	6	37	4.96205	39.2582	0.8	0										GTTCAAGAAAGCTGTGGGAAG
MIR1122-p5_1ss14CA	TCACAATAAGCACAATTT	far-MIR1122-p5_1ss14CA	18	1	far-MIR1122,	gp2b	8	9	6.61607	9.5493	0.4	TCCCAATAAGCACAATTTattgaaa										TCACAATAAGCACAATTT
MIR437-p3_2ss5AC21TA	TTCACTTATTTTGGAACGGAA	far-MIR437-p3_2ss5AC21TA	21	1	far-MIR437,	gp2a	0	7	0	7.42723	1.8	tattacttcctccgttccaaaataagtgaaacacttgtctcaaaaagctctcacataaatgagagaagtgtTTCACTTATTTTGGAACGGAGgaagtatat										TTCACTTATTTTGGAACGGAA
MIR7488-p5_2ss15CT19CT	GTTAAAAAATATGATGTGT	ghr-MIR7488-p5_2ss15CT19CT	19	2	mtr-MIR2655d,ghr-MIR7488,	gp2b	3	1	2.48103	1.06103	0.5	gagatcGTTAAAAAATATGATGTGTccctatccttctatgaatggtaggaagtcttctatttggtcatgacagaagaatatgactataaatTTGAGAGACCAAATTAGTcct										GTTAAAAAATATGATGTGT
MIR7499-p3_2ss10GC17CG_1	GGTTAATTCCGTTAACGA	ghr-MIR7499-p3_2ss10GC17CG_1	18	2	vvi-MIR169h,ghr-MIR7499,	gp2b	4	1	3.30804	1.06103	0.7	cggggaaacttaccaggtccacacatagtaaggattgacagactgagagctctttcttgattctatgggtggtggtgcatggtcgttcttagttggtggagcgatttgtctGGTTAATTCCGTTAACGAacgagacctcagcctgctaactagctatgcggaggtagtccttcgcagctagcttcttagagggactatggccttttaggccacggaagtttgaggcaataacaggtct										GGTTAATTCCGTTAACGA
MIR7514-p3_2ss6CT17AC	TGTCATGTGTGAAATGCT	ghr-MIR7514-p3_2ss6CT17AC	18	2	bdi-MIR5058,ghr-MIR7514,	gp2b	0	8	0	8.48826	0.4	gagtgcagtttgaaagatgttggtaggttacattttaaTGTGTCATGTGTGAAATGCTgtcaaaaacttaaatgcaagaaacaaaataaaaatcat										TGTCATGTGTGAAATGCT
miR1515a_R-2_1ss15AG	TCATTTTGCGTGCAGTGATC	gma-miR1515a_R-2_1ss15AG	20	3	gma-MIR1515a,gma-MIR1515b,csi-MIR1515,	gp3	3	1	2.48103	1.06103	0.9	0										TCATTTTGCGTGCAGTGATC
MIR1528-p5_2ss13TC17TC	CTTATTGATATTCTGACCT	gma-MIR1528-p5_2ss13TC17TC	19	1	gma-MIR1528,	gp2b	0.5	3.5	0.413505	3.71362	0.7	ttaatttgCTTATTGATATTCTGACCTgccagcatatcttgaaatcatgtgctttaaatgatataagggattatgatttaaactagttccttataagtagtccttaggtgtgaatgttagagttagctcttatcattaatcgaatgc										CTTATTGATATTCTGACCT
MIR156g-p3_1	TGTGCTCTCTATCTTCTGTCA	gma-MIR156g-p3_1	21	1	gma-MIR156g,	gp2a	3.5	14	2.89453	14.8545	0.9	catgaagctgcaggggagatgatgacagaagcataaagagcacgaaggaacatgaggtgcatcccgtgcaattcatcctcTGTGCTCTCTATCTTCTGTCAacgatctctttttgtttctct										TGTGCTCTCTATCTTCTGTCA
MIR156g-p3_2	TTTGTGCTCTCTATCTTCTGT	gma-MIR156g-p3_2	21	85	mtr-MIR156f,mtr-MIR156g,osa-MIR156b,osa-MIR156c,osa-MIR156g,gma-MIR156e,gma-MIR156g,gma-MIR156r,gma-MIR156a,gma-MIR156u,ptc-MIR156h,ptc-MIR156a,ptc-MIR156f,ptc-MIR156c,ath-MIR157d,ath-MIR157c,ath-MIR156a,ath-MIR156b,ath-MIR156c,bra-MIR156c,bdi-MIR156i,bdi-MIR156e,bdi-MIR156f,stu-MIR156d,mdm-MIR156aa,mdm-MIR156q,mdm-MIR156s,mdm-MIR156y,mdm-MIR156p,mdm-MIR156r,mdm-MIR156x,mdm-MIR156z,aly-MIR157c,al…	gp2a	3.5	14	2.89453	14.8545	1.3	aatggaagCTGACAGAAGATAGAGAGCACtgaggatgatatacagataagaatctctgcatttcactccTTTGTGCTCTCTATCTTCTGTcatcatcctca										TTTGTGCTCTCTATCTTCTGT
MIR156g-p3_2ss6CT19AT	GCTCTTTATCTTCTGTCAT	gma-MIR156g-p3_2ss6CT19AT	19	2	gma-MIR156g,smo-MIR156c,	gp2a	1	28.5	0.827009	30.2394	1.2	tctaaggggtgaatgtgaaactgatgctgacagaagatagagagcacagatgggtgaaatgagatgaaactttgcatttcatttcctttgtGCTCTTTATCTTCTGTCATcatctctacttaaaccctcttctt										GCTCTTTATCTTCTGTCAT
miR160a-3p_L-1R+2	CGTATGAGGAGCCAAGCATACT	gma-miR160a-3p_L-1R+2	22	80	mtr-MIR160b,mtr-MIR160e,osa-MIR160d,osa-MIR160a,osa-MIR160b,osa-MIR160c,osa-MIR160e,gma-MIR160a,ptc-MIR160a,ptc-MIR160d,ath-MIR160c,ath-MIR160b,bdi-MIR160d,bdi-MIR160a,bdi-MIR160b,bdi-MIR160c,bdi-MIR160f,ppt-MIR160f,ppt-MIR160a,ppt-MIR160e,stu-MIR160b,mdm-MIR160b,mdm-MIR160d,mdm-MIR160a,mdm-MIR160c,aly-MIR160c,aly-MIR160b,sbi-MIR160b,sbi-MIR160a,sbi-MIR160c,sbi-MIR160e,sbi-MIR160d,ppe-MIR160a,zma…	gp2a	0.5	5.5	0.413505	5.83568	1.1	gttgtaTGCCTGGCTCCCTGTATGCCAttcgcagagcccatcgaataatcgatgacctccatggatggCGTATGAGGAGCCAAGCATACCcc										CGTATGAGGAGCCAAGCATACT
miR166h-5p_L-1R+1_1ss20GA	GAATGTTGTTTGGCTCGAAGA	gma-miR166h-5p_L-1R+1_1ss20GA	21	234	mtr-MIR166e,mtr-MIR166a,mtr-MIR166g,mtr-MIR166b,mtr-MIR166f,mtr-MIR166c,osa-MIR166a,osa-MIR166j,osa-MIR166f,osa-MIR166b,osa-MIR166c,osa-MIR166d,osa-MIR166m,osa-MIR166g,osa-MIR166h,gma-MIR166b,gma-MIR166a,gma-MIR166e,gma-MIR166i,gma-MIR166p,gma-MIR166u,gma-MIR166s,gma-MIR166f,gma-MIR166q,gma-MIR166t,gma-MIR166d,gma-MIR166c,gma-MIR166g,gma-MIR166n,gma-MIR166o,gma-MIR166r,gma-MIR166j,gma-MIR166m,gma…	gp2b	26	268	21.5022	284.357	1	tatgttgagggGAATGTTGTTTGGCTCGACGAcaccaattaatcgtcattttatggcgttattaatcttaaatggaataagattatacataatttgtgatgTCGGACCAGGCTTCATTCCCCccaactgt										GAATGTTGTTTGGCTCGAAGA
miR171c-3p_2ss19AC21AG	TTGAGCCGTGCCAATATCCCG	gma-miR171c-3p_2ss19AC21AG	21	142	mtr-MIR171d,mtr-MIR171c,mtr-MIR171f,mtr-MIR171a,osa-MIR171f,osa-MIR171e,osa-MIR171d,osa-MIR171c,osa-MIR171b,gma-MIR171u,gma-MIR171c,gma-MIR171g,gma-MIR171o,gma-MIR171e,gma-MIR171j,gma-MIR171f,gma-MIR171q,gma-MIR171a,gma-MIR171i,gma-MIR171d,ptc-MIR171e,ptc-MIR171h,ptc-MIR171f,ptc-MIR171i,ptc-MIR171g,ptc-MIR171a,ptc-MIR171b,ptc-MIR171k,ath-MIR171c,ath-MIR170,ath-MIR171b,bdi-MIR171d,bdi-MIR171e,bdi-…	gp2a	193.5	104.5	160.026	110.878	1.3	cgtgcatggGATATTGGTACGGTTCAATCAgaaaaccgggtcttattcgagagagatctctgtttatttgaTTGAGCCGTGCCAATATCCCGtgttag										TTGAGCCGTGCCAATATCCCG
miR171k-3p	TTGAGCCGCGCCAATATCACT	gma-miR171k-3p	21	8	mtr-MIR171e,gma-MIR171k,gma-MIR171l,ptc-MIR171c,mes-MIR171e,mes-MIR171f,lja-MIR171d,ssl-MIR171b,	gp1	213	155	176.153	164.46	1	ggaaagCGATATTGGTGAGGTTCAATCcgaagacggatcttactgaagtagagttttaagatacgatctcagaTTGAGCCGCGCCAATATCACTttctt										TTGAGCCGCGCCAATATCACT
miR390a-3p_R+1_1ss8CT	CGCTATCTATCCTGAGTTTCA	gma-miR390a-3p_R+1_1ss8CT	21	68	mtr-MIR390,osa-MIR390,gma-MIR390g,gma-MIR390f,gma-MIR390d,gma-MIR390b,gma-MIR390a,gma-MIR390e,gma-MIR390c,ptc-MIR390a,ptc-MIR390b,ptc-MIR390d,ptc-MIR390c,ath-MIR390b,ath-MIR390a,bdi-MIR390a,ppt-MIR390c,ppt-MIR390b,ppt-MIR390a,mdm-MIR390e,mdm-MIR390f,mdm-MIR390c,mdm-MIR390d,mdm-MIR390b,mdm-MIR390a,aly-MIR390b,aly-MIR390a,sbi-MIR390,ppe-MIR390,zma-MIR390b,zma-MIR390a,vvi-MIR390,nta-MIR390a,nta-MIR3…	gp2b	62.5	1709	51.6881	1813.31	0.8	gatagcgccatgaatcatatattatatcatcatacatattactacataatatatatacatataatataaactttggatgttaaaaatgaatagattataagaatattatgaaattagtggCGCTATCTATCCTGAGTTTCAcgggt										CGCTATCTATCCTGAGTTTCA
miR396a-5p_R+2	TTCCACAGCTTTCTTGAACTGTG	gma-miR396a-5p_R+2	23	3	gma-MIR396e,gma-MIR396h,gma-MIR396j,	gp3	20.1667	28.5	16.678	30.2394	1	0										TTCCACAGCTTTCTTGAACTGTG
MIR398d-p3	GTTCATGTGTTCTCAGGTCGC	gma-MIR398d-p3	21	31	mtr-MIR398c,mtr-MIR398b,osa-MIR398b,gma-MIR398d,gma-MIR398c,ptc-MIR398c,ptc-MIR398b,bdi-MIR398a,stu-MIR398a,mdm-MIR398c,mdm-MIR398b,sbi-MIR398,ppe-MIR398a,ppe-MIR398b,zma-MIR398b,zma-MIR398a,vvi-MIR398b,vvi-MIR398c,nta-MIR398,lus-MIR398a,lus-MIR398f,cme-MIR398a,ata-MIR398g,ata-MIR398f,tcc-MIR398a,cpa-MIR398,tae-MIR398,rco-MIR398b,cca-MIR398,aqc-MIR398b,hbr-MIR398,	gp2a	25	16.5	20.6752	17.507	1	tatgatcacaggcggtgaagttccacaGGAGCGACCTGAGACCACATGaatgaggcatattcaccaattttttattggtgatttggctttgggttctattGTTCATGTGTTCTCAGGTCGCccctgccggacttcctccatcgcatgattgat										GTTCATGTGTTCTCAGGTCGC
miR403a_1ss20TC	TTAGATTCACGCACAAACTCG	gma-miR403a_1ss20TC	21	35	gma-MIR403b,gma-MIR403a,ptc-MIR403b,ptc-MIR403a,ptc-MIR403d,ptc-MIR403c,ath-MIR403,mdm-MIR403a,mdm-MIR403b,aly-MIR403a,aly-MIR403b,ppe-MIR403,vvi-MIR403d,vvi-MIR403b,vvi-MIR403a,vvi-MIR403c,vvi-MIR403f,vvi-MIR403e,mes-MIR403b,mes-MIR403a,bra-MIR403,bna-MIR403,tcc-MIR403b,tcc-MIR403a,sly-MIR403,rco-MIR403b,rco-MIR403a,csi-MIR403,htu-MIR403d,htu-MIR403b,htu-MIR403e,htu-MIR403c,htu-MIR403a,har-MIR40…	gp2a	2482	3629	2052.64	3850.49	0.9	aacagaggagccatattttaAGTTTGTTCGCGGATCTAACaatttaaatcccttttcacaaattcatccattagttgaacatttgttgaaggtttttgTTAGATTCACGCACAAACTCGtaatttgtcttctctttt										TTAGATTCACGCACAAACTCG
miR403a_1ss21GT	TTAGATTCACGCACAAACTTT	gma-miR403a_1ss21GT	21	35	gma-MIR403b,gma-MIR403a,ptc-MIR403c,ptc-MIR403b,ptc-MIR403a,ptc-MIR403d,ath-MIR403,mdm-MIR403a,mdm-MIR403b,aly-MIR403a,aly-MIR403b,ppe-MIR403,vvi-MIR403d,vvi-MIR403b,vvi-MIR403c,vvi-MIR403a,vvi-MIR403f,vvi-MIR403e,mes-MIR403a,mes-MIR403b,bra-MIR403,bna-MIR403,tcc-MIR403b,tcc-MIR403a,sly-MIR403,rco-MIR403a,rco-MIR403b,csi-MIR403,htu-MIR403d,htu-MIR403c,htu-MIR403b,htu-MIR403e,htu-MIR403a,har-MIR40…	gp3	96	138	79.3929	146.423	1.1	0										TTAGATTCACGCACAAACTTT
miR4995_R+1	AGGCAGTGGCTTGGTTAAGGGA	gma-miR4995_R+1	22	1	gma-MIR4995,	gp2b	12	16	9.92411	16.9765	0.4	gactcatAGGCAGTGGCTTGGTTAAGGGAACCcagcggagccgta										AGGCAGTGGCTTGGTTAAGGGA
MIR4995-p3_2ss14GC19TC_1	TTGGTTAAGGGAACCCACC	gma-MIR4995-p3_2ss14GC19TC_1	19	1	gma-MIR4995,	gp2b	14	15	11.5781	15.9155	0.6	GACTCATAGGCAGTGGCTTGGTTAAGGGAACCCACCagagccatagt										TTGGTTAAGGGAACCCACC
MIR4995-p3_2ss14GC19TC_2	TTGGTTAAGGGAACCCACCGG	gma-MIR4995-p3_2ss14GC19TC_2	21	1	gma-MIR4995,	gp2b	14	15	11.5781	15.9155	0.6	gaggggggtgcctctgaccgtgtgcctgttgaacaatcagccgacgactcataagcagttgcTTGGTTAAGGGAACCCACCGGag										TTGGTTAAGGGAACCCACCGG
MIR4995-p3_2ss15GC20TC	CTTGGTTAAGGGAACCCACCGGA	gma-MIR4995-p3_2ss15GC20TC	23	1	gma-MIR4995,	gp2b	8	1.5	6.61607	1.59155	0.6	GACTCATAGGCAGTGGCTTGGTTAAGGGAACCCACCGGAgccgtagcaaa										CTTGGTTAAGGGAACCCACCGGA
MIR4995-p5	ATAGGCAGTGGCTTGGTT	gma-MIR4995-p5	18	2	gma-MIR4995,ath-MIR406,	gp2b	21.5	24.5	17.7807	25.9953	0.8	gactcATAGGCAGTGGCTTGGTTaagggaacccaccggagccgtagcgAAAGCGAGTCTTCATAGGgcaattgtcactgcttatggacc										ATAGGCAGTGGCTTGGTT
MIR4995-p5_1ss1AG	GACTCATAGGCAGTGGCT	gma-MIR4995-p5_1ss1AG	18	1	gma-MIR4995,	gp2b	40	68.5	33.0804	72.6808	0.6	GACTCATAGGCAGTGGCTTGGTTAAGGGAACCCACCagagccatagt										GACTCATAGGCAGTGGCT
MIR4995-p5_2ss13GC18TC_1	TGGTTAAGGGAACCCACCGG	gma-MIR4995-p5_2ss13GC18TC_1	20	1	gma-MIR4995,	gp2b	1.5	4.5	1.24051	4.77465	0.6	gaagtgactTGGTTAAGGGAACCCACCGGaccatagcaaaagcggactcttcatagggcaaaattgtcactgcttatggaccggaatctgggttatctatcctgacctcaatcgtcaccga										TGGTTAAGGGAACCCACCGG
MIR4995-p5_2ss13GC18TC_2	TGGTTAAGGGAACCCACCGGAGC	gma-MIR4995-p5_2ss13GC18TC_2	23	2	gma-MIR4995,ath-MIR406,	gp2b	1.5	4.5	1.24051	4.77465	0.5	actcataggcagtggctTGGTTAAGGGAACCCACCGGAGCcgtagcgAAAGCGAGTCTTCATAGGgcaat										TGGTTAAGGGAACCCACCGGAGC
MIR4997-p5_2ss16CA17AG	ATAATGAATGATTTTAGT	gma-MIR4997-p5_2ss16CA17AG	18	2	gma-MIR4997,gma-MIR5379,	gp2b	0	3	0	3.1831	0.7	aATAATGAATGATTTTAGTgtctgggatatttgacaaagacgaaaattctttaatatccccgaaactaaatcccttttcaacg										ATAATGAATGATTTTAGT
MIR5032-p3_2ss16AG20AG	TATGAAATGAGGCATGGAAGGGA	gma-MIR5032-p3_2ss16AG20AG	23	1	gma-MIR5032,	gp2b	4	1	3.30804	1.06103	0.6	gatattaaatgaatggaattgggATATGGATGGAATATAATGAAatagagccactttgaggttcccTATGAAATGAGGCATGGAAGGGAgccactacgaaaaagttccgggagttacgaaggaagcttcgagctca										TATGAAATGAGGCATGGAAGGGA
MIR5032-p5_1ss10TG	ATATGGATGGAATATAATGAA	gma-MIR5032-p5_1ss10TG	21	1	gma-MIR5032,	gp2b	3	1	2.48103	1.06103	0.6	gatattaaatgaatggaattgggATATGGATGGAATATAATGAAatagagccactttgaggttcccTATGAAATGAGGCATGGAAGGGAgccactacgaaaaagttccgggagttacgaaggaagcttcgagctca										ATATGGATGGAATATAATGAA
MIR5368-p3_1	CTGGGATTGGCTTTGGGC	gma-MIR5368-p3_1	18	1	gma-MIR5368,	gp2b	25.5	19	21.0887	20.1596	0.6	aaatgcagactacctgcacctggataagaaagacctatgaagttttattgttctCTGGGATTGGATTTGGGCttttcttgcacagcttaggtgaaaatgtaata										CTGGGATTGGCTTTGGGC
MIR5368-p3_1ss14CA	ATACCACTCTGGAAGAGCTAGA	gma-MIR5368-p3_1ss14CA	22	1	gma-MIR5368,	gp2b	1499.5	894	1240.1	948.563	0.6	actgttCCCTGGGATTGGCTTTAGtcttttcctgcgcaacttaggttgaaggcgaagaaggcccccttccgggggggcgagccatcagtgagATACCACTCTGGAAGAGCTAGAattctaaccttgtgtcaggacctacgggcc										ATACCACTCTGGAAGAGCTAGA
MIR5368-p3_1ss4GA	GCCAAGGGACAGTCTCAGGTA	gma-MIR5368-p3_1ss4GA	21	2	mtr-MIR2629g,gma-MIR5368,	gp2b	231	160.5	191.039	170.296	0.6	gggggcccgagccatcagtgagATACCACTCTGGAAGAGCTAGAattctaaccttgtgtcaggacctacggGCCAAGGGACAGTCTCAGGTAgacagtttctatggggcgtaggcctcccaaaaggtaacggaggcgtgcaaaggtttcctcggg										GCCAAGGGACAGTCTCAGGTA
MIR5368-p3_1ss7AT	CATCAGTGAGATACCACTCTG	gma-MIR5368-p3_1ss7AT	21	1	gma-MIR5368,	gp2b	11	6.5	9.0971	6.89671	0.7	taatagcttctataagagtttatgttatagatagtgaaggttctcttcctttgagcataaggcacagcttaagtggaaggcaaagaaggtccccttctgggggggccgagcCATCAGTGAGATACCACTCTGaaagagctagaattctgaccttgtgtcaggacctttgggccaagggacagtctcaga										CATCAGTGAGATACCACTCTG
MIR5368-p3_2	TAGAATTCTAACCTTGTG	gma-MIR5368-p3_2	18	1	gma-MIR5368,	gp2b	25.5	19	21.0887	20.1596	0.7	tacctgcacttggacagaaagaccctttgaagctttactgttcCCTGTGATTGGCTTTGGGCttttccggcgcagcttaggttgaagtcgaagaaagcccccttcccgggggggggggggcgagccatcactgtgataccactctggaaaagaTAGAATTCTAACCTTGTGt										TAGAATTCTAACCTTGTG
MIR5368-p3_2ss5AG19GA	CTGCGCAGCTTAGGTGGAA	gma-MIR5368-p3_2ss5AG19GA	19	1	gma-MIR5368,	gp2b	48.5	21	40.1099	22.2817	0.3	tagtttggtcctTTCATGCGCAGCTTAGGTGGAAggtgaaaaggc										CTGCGCAGCTTAGGTGGAA
MIR5368-p3_2ss8AC19AT	GGGGGCCCGAGCCATCAGTGA	gma-MIR5368-p3_2ss8AC19AT	21	1	gma-MIR5368,	gp2b	32	15.5	26.4643	16.446	0.6	aagctttactgttcCCTGGGATTGGCTTTGGGCttttcctgcgcagcttaggtggaaggcgaagaaggcccccttccggGGGGGCCCGAGCCATCAGTGAgataccactctggaagagctagaattctaaccttgtgtcaggacctacggg										GGGGGCCCGAGCCATCAGTGA
MIR5368-p5	CCTGGGATTGGCTTTGGGC	gma-MIR5368-p5	19	1	gma-MIR5368,	gp2b	222.5	633	184.01	671.634	0.7	tacctgcacttggacagaaagaccctttgaagctttactgttcCCTGTGATTGGCTTTGGGCttttccggcgcagcttaggttgaagtcgaagaaagcccccttcccgggggggggggggcgagccatcactgtgataccactctggaaaagaTAGAATTCTAACCTTGTGt										CCTGGGATTGGCTTTGGGC
MIR5368-p5_1ss19CT_1	GGATTGGCTTTGGGCTTTTC	gma-MIR5368-p5_1ss19CT_1	20	2	mtr-MIR2677,gma-MIR5368,	gp2b	52	37.5	43.0045	39.7887	0.6	aatgaattattaGGATTGGTTTTGGGCTTTTCctacgctaggtggaaggcaaagaaggccccctagcctgagccatcg										GGATTGGCTTTGGGCTTTTC
MIR5368-p5_1ss19CT_2	TAGAATTCTAACCTTGTGTC	gma-MIR5368-p5_1ss19CT_2	20	1	gma-MIR5368,	gp2b	52	37.5	43.0045	39.7887	0.6	agagcTAGAATTCTAACCTTGTGTCatgacctacgggccaagggacaatttcaggtagaccgtttctatatggcgtaggtctcccataagttaacggatcgggcaaa										TAGAATTCTAACCTTGTGTC
MIR5368-p5_1ss1TC	CCCTGGGATTGGCTTTGG	gma-MIR5368-p5_1ss1TC	18	1	gma-MIR5368,	gp2b	55.5	67	45.899	71.0892	0.6	actgttCCCTGGGATTGGCTTTAGtcttttcctgcgcaacttaggttgaaggcgaagaaggcccccttccgggggggcgagccatcagtgagATACCACTCTGGAAGAGCTAGAattctaaccttgtgtcaggacctacgggcc										CCCTGGGATTGGCTTTGG
MIR5368-p5_1ss21CT	TGGGATTGGCTTTGGGCTTTT	gma-MIR5368-p5_1ss21CT	21	1	gma-MIR5368,	gp2b	5	7.5	4.13505	7.95775	0.7	ttatagctcctTGGGATTGGCGTTGGGCTTTTttagagataaaagtagaatatgaatgatattttttttttttgattaggaaattaagtcggcccaagagttaacc										TGGGATTGGCTTTGGGCTTTT
MIR5368-p5_1ss7TC	ACTGTTCCCTGGGATTGGC	gma-MIR5368-p5_1ss7TC	19	1	gma-MIR5368,	gp2b	11.5	3.5	9.51061	3.71362	0.6	ACTGTTCCCTGGGATTGGCgttcttctttcttttttgaactgattaccttcctcacatctcggttatgatgaaataggatgaattgtgacaagtagtaccaggattccgctcccaggtct										ACTGTTCCCTGGGATTGGC
MIR5368-p5_2ss16CT22CT	AATTCTAACCTTGTGTCAGGAT	gma-MIR5368-p5_2ss16CT22CT	22	1	gma-MIR5368,	gp2b	12.5	4.5	10.3376	4.77465	0.6	tcagtgagataccactctgaaagagctagAATTCTAACCTTGTGTCAGGACctttgggccaagagacagtctcagataggcagtttctatggggcataatatatcaggaattgggatctaaat										AATTCTAACCTTGTGTCAGGAT
MIR5368-p5_2ss9AG23GA	TTTCCTGCGCAGCTTAGGTGGAA	gma-MIR5368-p5_2ss9AG23GA	23	1	gma-MIR5368,	gp2b	15.5	11.5	12.8186	12.2019	0.5	cTTTCCTGCACAGCTTAGGTGGAAggcgaagaaagcccccttccgggggtccgggccaacggtgagataccactttgaaagagctaga										TTTCCTGCGCAGCTTAGGTGGAA
miR6300	GTCGTTGTAGTATAGTGG	gma-miR6300	18	2	gma-MIR6300,ath-MIR8175,	gp2b	32.5	27	26.8778	28.6479	0.6	aagGTCGTTGTAGTATAGTGGtgagtattcccgcctgtcacgcgggtgacccgGGTTCGATCCCCGGCAACGgcgtt										GTCGTTGTAGTATAGTGG
miR6300_R+1	GTCGTTGTAGTATAGTGGT	gma-miR6300_R+1	19	2	gma-MIR6300,ath-MIR8175,	gp2b	45.5	45	37.6289	47.7465	0.5	atcagcaaGTCGTTGTAGTATAGTGGTaagtattcccgcctgtcacgcgggtgacccgGGTTCGATCCCCGGCAACGgcgtt										GTCGTTGTAGTATAGTGGT
miR6300_R+2	GTCGTTGTAGTATAGTGGTA	gma-miR6300_R+2	20	2	gma-MIR6300,ath-MIR8175,	gp2b	55	24	45.4855	25.4648	0.6	ttacGTCGTTGTAGTATAGTGGTAagtattctcgcctgtcacgcgggtgacccgggTTCGATCCCCGGCAACGGCGCCAa										GTCGTTGTAGTATAGTGGTA
miR6300_R+4	GTCGTTGTAGTATAGTGGTAAG	gma-miR6300_R+4	22	2	gma-MIR6300,ath-MIR8175,	gp2b	13.5	18	11.1646	19.0986	0.5	aaatatcctatcggctataacatattcgcacataataatatcctacaaaggccacataagattaacttcaattattatacatcaaGTCGTTGTAGTATAGTGGTAAGtattcccgcctgtcacgcgggtgacccgggttcgatccccggcaacggcgt										GTCGTTGTAGTATAGTGGTAAG
MIR6300-p5_1	CGTTGTAGTATAGTGGTAAGT	gma-MIR6300-p5_1	21	2	gma-MIR6300,ath-MIR8175,	gp2b	4.5	5	3.72154	5.30516	0.6	atcaaatgtCGTTGTAGTATAGTGGTAAGTattcccgcctgtcacgcgggtgacccggGTTCGATCCCCGGCAACGGCgtttttt										CGTTGTAGTATAGTGGTAAGT
MIR6300-p5_2	GTATAGTGGTAAGTATTCCCGC	gma-MIR6300-p5_2	22	2	gma-MIR6300,ath-MIR8175,	gp2b	4.5	5	3.72154	5.30516	0.4	aaagtaacaGTATAGTGGTAAGTATTCCCGCCTGTcacgcg										GTATAGTGGTAAGTATTCCCGC
MIR6300-p5_3	GTTGTAGTATAGTGGTAAGTATTCC	gma-MIR6300-p5_3	25	2	gma-MIR6300,ath-MIR8175,	gp2b	4.5	5	3.72154	5.30516	0.6	tcGTTGTAGTATAGTGGTAAGTATTCCcgcctgtcacgcgggtgacccgggttcgatccccggcaacggcgttttttttaattttattcccgccaatggaccactcttaacttctgtattatcaa										GTTGTAGTATAGTGGTAAGTATTCC
MIR6300-p5_4	TTGTAGTATAGTGGTAAGT	gma-MIR6300-p5_4	19	2	gma-MIR6300,ath-MIR8175,	gp2b	4.5	5	3.72154	5.30516	0.5	ctaaatattcaccaccacccctcatgcatccaaactTTGTAGTATAGTGGTAAGTattcccgcctgccacgcgggtgacccgGGTTCGGTCCCCGGCAATGGCg										TTGTAGTATAGTGGTAAGT
miR828a	TCTTGCTCAAATGAGTATTCCA	gma-miR828a	22	12	gma-MIR828b,gma-MIR828a,ptc-MIR828a,ptc-MIR828b,mdm-MIR828a,mdm-MIR828b,ppe-MIR828,vvi-MIR828a,mes-MIR828b,mes-MIR828a,cme-MIR828,ssl-MIR828,	gp2b	7.5	3.5	6.20257	3.71362	0.6	acacaagaatacatatttctcatgaaaatcttaaaatatcatgaaaaacttaccataagagaaaaatgaaacctctttttttaatgttTCTTGCTCAAATGAGTATTCCA										TCTTGCTCAAATGAGTATTCCA
MIR9726-p5_1ss17TC	AAATAACTGATTAGTCCTTCTATT	gma-MIR9726-p5_1ss17TC	24	2	gma-MIR9726,ppe-MIR6288c,	gp2b	3.5	1.5	2.89453	1.59155	0.6	AAATAACTGATTAGTCCTTCTATTcataggtattatttttttgtttcaaaaaaaaaaaaaaaaagaattaagaaagactcat										AAATAACTGATTAGTCCTTCTATT
MIR9738-p3_2ss13GA21CA	ACAGTTAGAAATAACCCTCTA	gma-MIR9738-p3_2ss13GA21CA	21	2	gma-MIR9738,ppe-MIR6282,	gp2b	3	0.5	2.48103	0.530516	0.5	tgcgttgtatattttaactgtagatgaactgcACAGTTAGAAATAACCCTCTAt										ACAGTTAGAAATAACCCTCTA
MIR9746h-p5_2ss5AT18GA	CAAGTTGTTGAATGCAGA	gma-MIR9746h-p5_2ss5AT18GA	18	4	gma-MIR9746h,gma-MIR9746g,gra-MIR8633,stu-MIR8010,	gp2b	0	12	0	12.7324	0.3	CAAGTTGTTGAATGCAGAtggaaagctgagtctaTGTATACATTTTCTATGTCACA										CAAGTTGTTGAATGCAGA
MIR9761-p5_2ss20CG21AG	AAAACATAAAATAAAAACTGG	gma-MIR9761-p5_2ss20CG21AG	21	3	gma-MIR9761,bdi-MIR9487,amg-MIR319,	gp2b	4	3	3.30804	3.1831	0.5	taaacactttggttcagctataaactagggttaaagggtttaaattaggtcttacaaggtcaagaaaaaggtcttacaaggtcaagaaaaataaaaaagtgaAAAACATAAAATAAAAACTGGtagtaataaagctcaggtaggatagcaccaaataaagtttagccaaatttaatgactaataacaatggtgagcagctacttcttcttccttcattatggtgatcatcaacaaatgctgtt										AAAACATAAAATAAAAACTGG
MIR5741-p5_2ss9AT17AC	AGGACTAATTTGGTCTCT	gra-MIR5741-p5_2ss9AT17AC	18	10	mtr-MIR156h,gra-MIR8781a,gra-MIR5741,gra-MIR8736,ppe-MIR6265,vvi-MIR156i,cme-MIR396a,cme-MIR156f,tcc-MIR156e,vun-MIR156b,	gp2b	1.5	4	1.24051	4.24413	0.5	catgatatcgtcAGGACTAATTTGGTCTCTcaaatttatagtcatattcttctgtcatgaccaaatagaagacttcctaccattcatagaaggatagggacACATCATATTTTTTAACGAtctcttttccaatcttcaccaactaactacatcat										AGGACTAATTTGGTCTCT
MIR8666-p3_2ss8GA19CA	AAACAAGAGAAAGAAAAAA	gra-MIR8666-p3_2ss8GA19CA	19	1	gra-MIR8666,	gp2b	7.5	3	6.20257	3.1831	0.5	ctcctttcattataaattctaaaaaaaaaagaatatttgatatttactataatttaattcacaacttggcacAAACAAGAGAAAGAAAAAA										AAACAAGAGAAAGAAAAAA
MIR8674b-p3_2ss9AG23GA	AGGGTTTAGGGTTTAGGGTTTTA	gra-MIR8674b-p3_2ss9AG23GA	23	10	gra-MIR8674b,stu-MIR8005c,stu-MIR8005c,stu-MIR8005c,stu-MIR8005c,stu-MIR8005a,stu-MIR8005a,stu-MIR8005a,stu-MIR8005b,stu-MIR8005b,	gp2b	5	2	4.13505	2.12207	0.2	TTTTATGGTTTAGGGTTTCGGgtttaggggttggggttggggttggggtttggggtttggggtttgggtttAGGGTTTAGGGTTTAGGGTTTTAgggttttagggttttagggttttagggttttgggttttagggtttggggtttgggttttggggtt										AGGGTTTAGGGTTTAGGGTTTTA
MIR8674c-p3_2ss9CT19AG	TTCAGGGTTCAGGGTTCAGGGT	gra-MIR8674c-p3_2ss9CT19AG	22	23	gra-MIR8674c,gra-MIR8674c,gra-MIR8674c,gra-MIR8674c,gra-MIR8674c,gra-MIR8674c,gra-MIR8674c,gra-MIR8674c,gra-MIR8674c,gra-MIR8674c,gra-MIR8674c,stu-MIR8005c,stu-MIR8005c,stu-MIR8005c,stu-MIR8005c,stu-MIR8005c,stu-MIR8005c,stu-MIR8005c,stu-MIR8005c,stu-MIR8005c,stu-MIR8005c,stu-MIR8005c,stu-MIR8005c,	gp2b	1.5	3.5	1.24051	3.71362	0.2	ttagggtttagggtttagggttcagggtttagggtttagggtttagggTTCAGGGTTCAGGGTTCAGGGTtcagggttcaggattcagggtttagggttcagggtt										TTCAGGGTTCAGGGTTCAGGGT
MIR8674c-p5_2ss8TC17AG	CTGAACCCTGAACCCTGAACC	gra-MIR8674c-p5_2ss8TC17AG	21	4	gra-MIR8674c,gra-MIR8674c,gra-MIR8674c,gra-MIR8674c,	gp2b	3	1	2.48103	1.06103	0.1	cCTGAACCCTGAACCCTGAACCctgaaccttgaaccctgaacccttaaaaaaaattcgaaaactactttgtccgaacaccatcctatcatcatcatcatcaattgttcatcaagtattatcatcgtcatcaatcgacaatcg										CTGAACCCTGAACCCTGAACC
MIR8674c-p5_2ss9TC18AG	CCTGAACCCTGAACCCTGAACC	gra-MIR8674c-p5_2ss9TC18AG	22	11	gra-MIR8674c,gra-MIR8674c,gra-MIR8674c,gra-MIR8674c,gra-MIR8674c,gra-MIR8674c,gra-MIR8674c,gra-MIR8674c,gra-MIR8674c,gra-MIR8674c,gra-MIR8674c,	gp2b	2	4	1.65402	4.24413	0.1	CCTGAACCCTGAACCCTGAACCctgaaccctgaaccctgaaccctgaaccctaaaccctgaaccctaaaccctaaaccctaaaccctaaaccctaaatgtagaaaattttaattttcgatatcgaccacaaattactgcacattaatgaacataac										CCTGAACCCTGAACCCTGAACC
MIR8689-p3_2ss11CA20TC	AGTAGAGGTGATCATGGGCCGGGT	gra-MIR8689-p3_2ss11CA20TC	24	1	gra-MIR8689,	gp2b	4.5	0.5	3.72154	0.530516	0.6	cacgctctggcttcatgttcaaatcctaggaatgtgaacatgcaaacaatgtaaataaagtatatgcatatcaaaacttagttgtgtaagtgggcatAGTAGAGGTGATCATGGGCCGGGTcgg										AGTAGAGGTGATCATGGGCCGGGT
MIR8689-p5_2ss11CA24TC	AGTAGAGGTGATCATGGGCTGGGC	gra-MIR8689-p5_2ss11CA24TC	24	1	gra-MIR8689,	gp2b	11	2	9.0971	2.12207	0.6	AGTAGAGGTGATCATGGGCTGGGCagggtcgcacctaaaaaaatttgcccattgctcgtgtac										AGTAGAGGTGATCATGGGCTGGGC
MIR8693-p3_1ss18AC	TTTTAGGATTTTTATTTCGAT	gra-MIR8693-p3_1ss18AC	21	1	gra-MIR8693,	gp2b	13	5	10.7511	5.30516	0.2	aagcgttgtaagtagcttttttgTTTTAGGATTTTTATTTTGATttt										TTTTAGGATTTTTATTTCGAT
MIR8739-p3_1ss10GC	TTTGCAATACATGTCAAA	gra-MIR8739-p3_1ss10GC	18	1	gra-MIR8739,	gp2b	47	10	38.8694	10.6103	0.3	aaatgtaataaaggctctagttcctatcTTTGCAATTCATGTCAAAtt										TTTGCAATACATGTCAAA
MIR8739-p3_2ss10GC18AT	TTTGCAATACATGTCAATT	gra-MIR8739-p3_2ss10GC18AT	19	1	gra-MIR8739,	gp2b	32.5	10	26.8778	10.6103	0.2	aacttgaccattgtgaatcatatattcaaaagtagccctagcttcaccaaccattccctcTTTGCAATACATGTCAATCa										TTTGCAATACATGTCAATT
MIR8739-p3_2ss12GC20AT	TCTTTGCAATACATGTCAATT	gra-MIR8739-p3_2ss12GC20AT	21	1	gra-MIR8739,	gp2b	3	5	2.48103	5.30516	0.8	aacgcaagaggattgagaagtccataatcatttgtgcttcatcaacattccTCTTTGCAATACATGTCAATC										TCTTTGCAATACATGTCAATT
MIR8739-p5_2ss10GC18AT_1	TTTGCAATACATGTCAAT	gra-MIR8739-p5_2ss10GC18AT_1	18	1	gra-MIR8739,	gp2b	13.5	4	11.1646	4.24413	0.1	TTTGCAATACATGTCAATaactgtggtt										TTTGCAATACATGTCAAT
MIR8739-p5_2ss10GC18AT_3	TTTGCAATACATGTCAATTT	gra-MIR8739-p5_2ss10GC18AT_3	20	1	gra-MIR8739,	gp2b	13.5	4	11.1646	4.24413	0.3	ATTGCAATACATGTCAATTTgctta										TTTGCAATACATGTCAATTT
MIR8743d-p3_2ss17AG22AC	AACTTTTGAAAGTTGGGTGAGCAA	gra-MIR8743d-p3_2ss17AG22AC	24	1	gra-MIR8743d,	gp2b	3	6.5	2.48103	6.89671	0.7	tgggctacacaactttttttgttatcaaattcaaagttaacagaaaagttaacaaagctgcattctgagtgagcaaagtgtAACTTTTGAAAGTTGGGTGAGCAAa										AACTTTTGAAAGTTGGGTGAGCAA
MIR8743d-p5_2ss17AG22AC_1	AACTTTTGAAAGTTGGGTGAGCA	gra-MIR8743d-p5_2ss17AG22AC_1	23	1	gra-MIR8743d,	gp2b	3.5	3.5	2.89453	3.71362	0.7	tactttgggtgagcaaactgcAACTTTTGAAAGTTGGGTGAGCAaactgcaacttttatcaaagttcaatacccaaaagtatactgaactcaaccgttgtggttaccccatgattcttaagtatgcgttctttttacctaaatga										AACTTTTGAAAGTTGGGTGAGCA
MIR8762d-p3_2ss6TG19TG	TACAAGTTTAAAAAATTGGAAAAA	gra-MIR8762d-p3_2ss6TG19TG	24	1	gra-MIR8762d,	gp2b	3.5	0.5	2.89453	0.530516	0.8	aattatatcaagatggatgtctatttgtagagaataaaaatatatgaatattggtatattttttatttttttctaaaatatattttttgagataTACAAGTTTAAAAAATTGGAAAAA										TACAAGTTTAAAAAATTGGAAAAA
MIR8781a-p3_2ss3GA18CG	ACATCATATTTTTTAACGA	gra-MIR8781a-p3_2ss3GA18CG	19	10	mtr-MIR156h,gra-MIR8781a,gra-MIR5741,gra-MIR8736,ppe-MIR6265,vvi-MIR156i,cme-MIR396a,cme-MIR156f,tcc-MIR156e,vun-MIR156b,	gp2b	5	97	4.13505	102.92	0.5	catgatatcgtcAGGACTAATTTGGTCTCTcaaatttatagtcatattcttctgtcatgaccaaatagaagacttcctaccattcatagaaggatagggacACATCATATTTTTTAACGAtctcttttccaatcttcaccaactaactacatcat										ACATCATATTTTTTAACGA
miR396a_1ss21TC	CACAGCTTTCTTGAACTTTCC	hbr-miR396a_1ss21TC	21	113	mtr-MIR396a,mtr-MIR396b,osa-MIR396c,osa-MIR396b,osa-MIR396a,gma-MIR396c,gma-MIR396g,gma-MIR396b,gma-MIR396f,gma-MIR396d,gma-MIR396k,gma-MIR396i,gma-MIR396e,gma-MIR396a,gma-MIR396h,gma-MIR396j,ptc-MIR396d,ptc-MIR396c,ptc-MIR396e,ptc-MIR396b,ptc-MIR396a,ptc-MIR396g,ath-MIR396b,ath-MIR396a,bdi-MIR396e,bdi-MIR396c,bdi-MIR396d,stu-MIR396,mdm-MIR396c,mdm-MIR396d,mdm-MIR396e,mdm-MIR396g,mdm-MIR396f,mdm-…	gp2a	110	77.5	90.971	82.2301	0.9	ttccCACAGCTTTCTTGAACTTTCCatggtgaattttatggattcgtttcgcctcgtggatctctccacatgatcatcatgaatgtaattagttagaggagacgtacgaacacgacgagcggaaaGTTCAAGAAAGCTGTGGAAA										CACAGCTTTCTTGAACTTTCC
MIR6173-p3_1	ATGGGATTAGATACCCCAGTAGT	hbr-MIR6173-p3_1	23	1	hbr-MIR6173,	gp2b	140	53	115.781	56.2347	0.3	CGAATGGGATTAGATACCCCAGTAGTct										ATGGGATTAGATACCCCAGTAGT
MIR6173-p3_2	CTGTGCGTATCGACCCGTGCA	hbr-MIR6173-p3_2	21	1	hbr-MIR6173,	gp2b	140	53	115.781	56.2347	0.6	CGAATGGGATTAGATACCCCAgtagtcctagccgccgtaaacgatggatactaggcgCTGTGCGTATCGACCCGTGCAgtgttgt										CTGTGCGTATCGACCCGTGCA
MIR6173-p3_3	GCTGTGCGTATCGACCCGTGCA	hbr-MIR6173-p3_3	22	1	hbr-MIR6173,	gp2b	140	53	115.781	56.2347	0.5	CGAATGGGATTAGATACCCCAGTAgtcctagccgtaaacgatggatactaggcGCTGTGCGTATCGACCCGTGCAgtgttgt										GCTGTGCGTATCGACCCGTGCA
MIR6173-p3_4	TGTGCGTATCGACCCGTGCA	hbr-MIR6173-p3_4	20	1	hbr-MIR6173,	gp2b	140	53	115.781	56.2347	0.5	AAAGCTAGGGGAGCGAATgggattagataccctagtagtcctagccataaacgatggatactaggtgtTGTGCGTATCGACCCGTGCAgtgtt										TGTGCGTATCGACCCGTGCA
MIR6173-p5_1ss1GC_1	CGAATGGGATTAGATACCCCA	hbr-MIR6173-p5_1ss1GC_1	21	1	hbr-MIR6173,	gp2b	32	16	26.4643	16.9765	0.6	CGAATGGGATTAGATACCCCAgtagtcctagccgccgtaaacgatggatactaggcgCTGTGCGTATCGACCCGTGCAgtgttgt										CGAATGGGATTAGATACCCCA
MIR6173-p5_1ss1GC_2	CGAATGGGATTAGATACCCCAGT	hbr-MIR6173-p5_1ss1GC_2	23	1	hbr-MIR6173,	gp2b	32	16	26.4643	16.9765	0.3	CGAATGGGATTAGATACCCCAGTAGTct										CGAATGGGATTAGATACCCCAGT
MIR6173-p5_1ss1GC_3	CGAATGGGATTAGATACCCCAGTA	hbr-MIR6173-p5_1ss1GC_3	24	1	hbr-MIR6173,	gp2b	32	16	26.4643	16.9765	0.6	aaagctaggggagCGAATGGGATTAGATACCCCAGTAgtcctagccgtaaacgatggatactaggcgCTGTGCGTATCGACCCGTGCAgtgttgtagctaacgcgtta										CGAATGGGATTAGATACCCCAGTA
MIR390a-p5_1ss10TC	TAAGAAGAACAAGCTCAGG	hex-MIR390a-p5_1ss10TC	19	2	hex-MIR390a,hex-MIR390b,	gp2b	2	5.5	1.65402	5.83568	0.5	aTAAGAAGAACAAGCTAAGGgcaaggctgttgccactgatgatacttctaag										TAAGAAGAACAAGCTCAGG
MIR390a-p5_2ss10TC21GT	TAAGAAGAACAAGCTCAGGAT	hex-MIR390a-p5_2ss10TC21GT	21	2	hex-MIR390a,hex-MIR390b,	gp2b	1418.5	1381	1173.11	1465.29	0.5	gTAAGAAGAACAAGCTCAGGAGagatatcgccaaaaccattttcatggaaaatatatatggtgatggatgataatcataataagagtgacaaaacaataagatttgatgatgatgatgatgaggaggagaggttttttggc										TAAGAAGAACAAGCTCAGGAT
MIR156a-p3_2ss15GA18TC	TATTATTATTATTAACCCCA	hpa-MIR156a-p3_2ss15GA18TC	20	2	bdi-MIR9497,hpa-MIR156a,	gp2b	0	7.5	0	7.95775	0.2	TTGGACCAAAAATTACTATtaccactattagtagatctaccagcagaaacttcaacactattaccagccctaacaagattagtattactaaTATTATTATTATTAACCCCA										TATTATTATTATTAACCCCA
MIR1120-p3_2ss1TA19AG	ACTTATATTATGGGACGGGGGAGT	hvu-MIR1120-p3_2ss1TA19AG	24	2	osa-MIR818c,hvu-MIR1120,	gp2b	17	2	14.0592	2.12207	0.5	gactcccaaaatataaaggggGCTTATATTATGGGACGGGGGAGTat										ACTTATATTATGGGACGGGGGAGT
miR1436_L+3_1ss12GT	ACTACATTATGTGACGGAGGGAGT	hvu-miR1436_L+3_1ss12GT	24	2	osa-MIR818d,hvu-MIR1436,	gp2b	4.5	2	3.72154	2.12207	0.5	ACTACATTATGTGACGGAGGGAGTataaattaaaagaaataaaggaaataagttttaaatttattgtcaatttacttaagtttagttcaatttagtttctcact										ACTACATTATGTGACGGAGGGAGT
miR1436_L+3_1ss5CT	ACTATATTATGGGACGGAGGGAGT	hvu-miR1436_L+3_1ss5CT	24	2	hvu-MIR1436,osa-MIR1436,	gp3	7176.93	2873.55	5935.39	3048.93	0.9	0										ACTATATTATGGGACGGAGGGAGT
miR1436_L+3_2ss5CT17GA	ATTATATTATGGGACGAAGGGAGT	hvu-miR1436_L+3_2ss5CT17GA	24	3	osa-MIR818d,osa-MIR1442,hvu-MIR1436,	gp2b	9.5	3	7.85659	3.1831	0.8	ATTATATTATGGGACGAAGGGAGTacaattctacaagtgtatcaaattgacctatcgttatttttatgttgttaaaagattttagttttgctttaactataaataaattaacaaaagttttagtttggtgattgtcccataaaa										ATTATATTATGGGACGAAGGGAGT
miR1436_L+3_2ss9AC19GA	ACTACATTCTGGGACGGAAGGAGT	hvu-miR1436_L+3_2ss9AC19GA	24	2	tae-MIR1127a,hvu-MIR1436,	gp2b	12	3	9.92411	3.1831	0.5	tccattctctctcctaaaatcatcttttcccatacaacatttcttttaataaacaaaaaatatttactatctctcttagattttacttgcataaattaccatgaaaaaaggaaaatgagaACTACATTCTGGGACGGAGGGAGTatattttaatgggaatggaaaa										ACTACATTCTGGGACGGAAGGAGT
miR1436_L+3_2ss9AT17GA	ACTACATTTTGGGACGAAGGGAGT	hvu-miR1436_L+3_2ss9AT17GA	24	3	sbi-MIR6232a,sbi-MIR5568c,hvu-MIR1436,	gp2b	7.5	4.5	6.20257	4.77465	0.8	ACTACATTTTGGGACGGAGGGAGTattatgtttctaattagaccattattaatattcccttctgttaag										ACTACATTTTGGGACGAAGGGAGT
miR1436_L+3_2ss9AT19GT	ACTACATTTTGGGACGGATGGAGT	hvu-miR1436_L+3_2ss9AT19GT	24	2	mtr-MIR5205a,hvu-MIR1436,	gp2b	14	6.5	11.5781	6.89671	0.4	actcccaaaatagaaacaggaACTACATTTTGGGACGGATGGAGTag										ACTACATTTTGGGACGGATGGAGT
miR1436_L+3_2ss9AT20GA	ACTACATTTTGGGACGGAGAGAGT	hvu-miR1436_L+3_2ss9AT20GA	24	1	hvu-MIR1436,	gp2b	5	1	4.13505	1.06103	0.6	ACTACATTATGGGACGGAGAGAGTataatagagatatgcaccttttcaccaaaaaaaaacttatttatagaatatatatatatatataatatagtttgttaactcaagttccgttttaagg										ACTACATTTTGGGACGGAGAGAGT
miR1436_R+3_2ss2CT14GA	ATATTATGGGACGAAGGGAGTAGC	hvu-miR1436_R+3_2ss2CT14GA	24	5	mtr-MIR5205b,osa-MIR812g,osa-MIR1442,tae-MIR1122c,hvu-MIR1436,	gp2b	3	3	2.48103	3.1831	0.7	actATATTATGGGACGAAGGGAGTATCttgaagtcccttttgatggtaaacgttatacttggcgtaaaaatcaagtggttccaataatattta										ATATTATGGGACGAAGGGAGTAGC
MIR1436-p3_1ss4AT	ATTTTGGGACGGAGGGAGTACATT	hvu-MIR1436-p3_1ss4AT	24	1	hvu-MIR1436,	gp2b	0	5	0	5.30516	0.5	aaaaatgtgaaactaaatatgaaaatgggaactatattttgggacaccctaaatgaaaatgggaactatATTTTGGGACGGAGGGAGTACATTata										ATTTTGGGACGGAGGGAGTACATT
MIR1436-p3_2ss4AT24TA	ATTTTGGGACGGAGGGAGTACATA	hvu-MIR1436-p3_2ss4AT24TA	24	1	hvu-MIR1436,	gp2b	5	3	4.13505	3.1831	0.4	tttcaagaagcaaataaatgatgggacacgatttttctagacaaattacgggaaaatgtggaactaaatatggaaatgagaactatattttgggacacccaaaatagaattgggaactatATTTTGGGACGGAGGGAGTACATAg										ATTTTGGGACGGAGGGAGTACATA
MIR5049c-p3_2ss6GA22TC	ATTTTAGGACGGAGGAAGTATCAT	hvu-MIR5049c-p3_2ss6GA22TC	24	3	osa-MIR1862e,osa-MIR1862d,hvu-MIR5049c,	gp2b	4.5	3.5	3.72154	3.71362	0.7	agattcgtttcaatgtatagattcgtaatatcaactttttatatttttttactaataaaaaatagaagcataggtcaaagatacatcttggagactgtgcaaaatgaaatggaaactatATTTTAGGACGGAGGGAGTATCATata										ATTTTAGGACGGAGGAAGTATCAT
MIR5049c-p5_2ss2TC19AG	ACTATTTTGGGACGGAGGGAGT	hvu-MIR5049c-p5_2ss2TC19AG	22	5	osa-MIR1862e,osa-MIR1862d,osa-MIR818d,tae-MIR1122a,hvu-MIR5049c,	gp2b	9.5	9.5	7.85659	10.0798	0.3	caaACTATTTTGGGACGGAGGGAGTACAAGAaagtcga										ACTATTTTGGGACGGAGGGAGT
MIR7536a-p3_2ss8AG17TA	AGGGGAAGAGATGTTGAT	lja-MIR7536a-p3_2ss8AG17TA	18	5	mtr-MIR2655d,osa-MIR821a,gra-MIR8739,lja-MIR7536a,lja-MIR7536b,	gp2b	9	9	7.44308	9.5493	0.6	aatTTGAGAGACCAAATTAGTcctgacgacatcatgcctgtgctgtgagtctccattgcagagttgcttcagttattgtgcaacAGGGGAAGAGATGTTGATaagcctttggatggcacaaggctacatcgtttcgttagatgaagg										AGGGGAAGAGATGTTGAT
miR172j_2ss9AT19CG	GCAGCATCTTCAAGATTCGCA	lus-miR172j_2ss9AT19CG	21	27	osa-MIR172d,gma-MIR172g,stu-MIR172b,mdm-MIR172d,mdm-MIR172f,mdm-MIR172b,mdm-MIR172o,aly-MIR172b,sbi-MIR172c,zma-MIR172b,zma-MIR172d,vvi-MIR172b,nta-MIR172a,lus-MIR172j,lus-MIR172c,cme-MIR172f,cme-MIR172d,cme-MIR172c,cme-MIR172e,bra-MIR172d,bna-MIR172b,bra-MIR172a,bol-MIR172a,bna-MIR172c,bna-MIR172a,lja-MIR172c,aqc-MIR172b,	gp2a	0.5	3.5	0.413505	3.71362	1.1	cattaatcgtctattgccaatGCAGCATCATCAAGATTCGCAaatccaaaagcatataatggatcaatccaactctcaaacttcatggattgtgaatcttaatgatgctgcatcagcaaacaacgattgcat										GCAGCATCTTCAAGATTCGCA
miR156t	TTGACAGAAGAGAGAGAGCAC	mdm-miR156t	21	4	mdm-MIR156w,mdm-MIR156u,mdm-MIR156v,mes-MIR156k,	gp1	8	181	6.61607	192.047	1.3	tgTTGACAGAAGAGAGAGAGCACaacccagcataagctaaagaaaagcctttgcatgtgttgggagtgtGCTTTCTCTTCTTCTGTCA										TTGACAGAAGAGAGAGAGCAC
MIR166h-p3_2ss1GT17CA	TTGACAATTTTATCCAAC	mdm-MIR166h-p3_2ss1GT17CA	18	1	mdm-MIR166h,	gp2a	82	83.5	67.8147	88.5963	1	ctggcaagatgttcaattgttgggtataattgtctagcaacgttcccattctatcatcgatacatatcgttactcgtctgaggaactttgcTTGACAATTTTATCCAACtatttaacatactgcaat										TTGACAATTTTATCCAAC
miR3627a_L+1R+1_1ss21AG	CTCGCAGGAGAGATGGCACTGG	mdm-miR3627a_L+1R+1_1ss21AG	22	8	ptc-MIR3627b,stu-MIR3627,mdm-MIR3627b,mdm-MIR3627a,mdm-MIR3627c,ppe-MIR3627,vvi-MIR3627,cpa-MIR5211,	gp2a	29	84	23.9833	89.1268	1	atacgatgtaagagaagctgatgcctgcaCTCGCAGGAGAGATGGCACTGGcgacaggttgatgtgcattgcagtttacgtatgccgcaacctgcaactagtgtcattctcctgtgagtggagacctgtgtttattgcttctttatcgctt										CTCGCAGGAGAGATGGCACTGG
MIR396g-p3_1ss15TG	GTTCAAGAAAGCTGGGAAA	mdm-MIR396g-p3_1ss15TG	19	3	mdm-MIR396g,mdm-MIR396f,ppe-MIR396a,	gp2b	0	14	0	14.8545	0.2	ttattttcTTTCAAGAAAGCTGGGAAAa										GTTCAAGAAAGCTGGGAAA
MIR396g-p3_1ss17AG	GTTCAAGAAAGCTGTGGAAA	mdm-MIR396g-p3_1ss17AG	20	113	mtr-MIR396a,mtr-MIR396b,osa-MIR396c,osa-MIR396b,osa-MIR396a,gma-MIR396c,gma-MIR396g,gma-MIR396b,gma-MIR396f,gma-MIR396d,gma-MIR396k,gma-MIR396i,gma-MIR396e,gma-MIR396a,gma-MIR396h,gma-MIR396j,ptc-MIR396d,ptc-MIR396c,ptc-MIR396e,ptc-MIR396b,ptc-MIR396a,ptc-MIR396g,ath-MIR396b,ath-MIR396a,bdi-MIR396e,bdi-MIR396c,bdi-MIR396d,stu-MIR396,mdm-MIR396c,mdm-MIR396d,mdm-MIR396e,mdm-MIR396g,mdm-MIR396f,mdm-…	gp2a	19	30	15.7132	31.831	0.9	ttccCACAGCTTTCTTGAACTTTCCatggtgaattttatggattcgtttcgcctcgtggatctctccacatgatcatcatgaatgtaattagttagaggagacgtacgaacacgacgagcggaaaGTTCAAGAAAGCTGTGGAAA										GTTCAAGAAAGCTGTGGAAA
MIR396g-p3_2ss12CT17AG	GTTCAAGAAAGTTGTGGAAA	mdm-MIR396g-p3_2ss12CT17AG	20	109	mtr-MIR396b,mtr-MIR396a,osa-MIR396b,osa-MIR396a,osa-MIR396c,gma-MIR396i,gma-MIR396a,gma-MIR396c,gma-MIR396g,gma-MIR396b,gma-MIR396f,gma-MIR396d,gma-MIR396e,gma-MIR396h,gma-MIR396k,ptc-MIR396c,ptc-MIR396b,ptc-MIR396a,ptc-MIR396d,ptc-MIR396e,ath-MIR396b,ath-MIR396a,bdi-MIR396c,bdi-MIR396d,bdi-MIR396e,stu-MIR396,mdm-MIR396g,mdm-MIR396f,mdm-MIR396b,mdm-MIR396a,mdm-MIR396c,mdm-MIR396d,mdm-MIR396e,aly-…	gp2a	5	30	4.13505	31.831	1	ttCCCACAGCTTTATTGAACCGCaaacccagaattttctcctttcttttaataataataaaataaattatttatttatcaagaaaagaaggatcttgttgatgaaaaattgagatgcaGTTCAAGAAAGCTGTGGAAAa										GTTCAAGAAAGTTGTGGAAA
miR535d_1ss7CT	TGACGATGAGAGAGAGCACGC	mdm-miR535d_1ss7CT	21	9	mdm-MIR535d,mdm-MIR535b,mdm-MIR535c,ppe-MIR535b,vvi-MIR535a,vvi-MIR535b,tcc-MIR535,csi-MIR535,aqc-MIR535,	gp2a	3701	9831.5	3060.76	10431.5	1.2	taatttcatctatatattgttTGACGATGAGAGAGAGCACGCttagcttgttggcattcatgcaagaaatttcatgactgtgtacatgcGTGCTCTCTCTCATTGTCATAtaatctaatgatggaggca										TGACGATGAGAGAGAGCACGC
MIR858-p3_2ss12GA18TA	ATGCATTTATTAGATAAA	mdm-MIR858-p3_2ss12GA18TA	18	1	mdm-MIR858,	gp2b	4	1	3.30804	1.06103	0.6	cagctaatacgtgcaacaaacctcaacttctagaagggATGCATTTATTAGATAAA										ATGCATTTATTAGATAAA
MIR167c-p3_2ss7AT18TG	CTAACTTGGTCATGCTCGGAC	mes-MIR167c-p3_2ss7AT18TG	21	18	gma-MIR828b,gma-MIR828a,ptc-MIR828b,ptc-MIR828a,ptc-MIR167d,mdm-MIR828b,mdm-MIR828a,mdm-MIR167e,ppe-MIR828,ppe-MIR167a,vvi-MIR828a,mes-MIR828a,mes-MIR167c,mes-MIR828b,cme-MIR828,tcc-MIR167b,rco-MIR167a,ssl-MIR828,	gp2b	0.5	4	0.413505	4.24413	0.7	atcccgaaaagcattggcactttaagtaagcttcaattgtttcgagctggtggtaatcaaaatctcacgggagaactcccgttcgatatcgacaattgtaCTAACTTGGTCATGCTCGGACttgctcatatgagtatttcag										CTAACTTGGTCATGCTCGGAC
MIR396c-p5	GTTCAAGAAAGCTGTGGGAG	mes-MIR396c-p5	20	13	stu-MIR396,vvi-MIR396b,nta-MIR396c,nta-MIR396b,mes-MIR396c,mes-MIR396f,cme-MIR396d,sly-MIR396b,rco-MIR396,smo-MIR396,cca-MIR396c,cca-MIR396a,aqc-MIR396b,	gp2b	0	7	0	7.42723	0.5	ttattgatgattGTTCAAGAAAGCTGTGGGTGtatgcttttaaaacagaagatcaagta										GTTCAAGAAAGCTGTGGGAG
MIR396f-p3_1ss11CT	TTCAAGAAAGTTGTGGGAGA	mes-MIR396f-p3_1ss11CT	20	12	mdm-MIR396g,mdm-MIR396f,ppe-MIR396a,vvi-MIR396b,nta-MIR396c,mes-MIR396f,mes-MIR396c,cme-MIR396d,rco-MIR396,smo-MIR396,cca-MIR396a,cca-MIR396c,	gp2b	3	5	2.48103	5.30516	0.4	ccgttcgtaacctgtattatgcaaccatacctataTTCAAGAAAGTTGTGAGAGAtgaaggtgcgaaata										TTCAAGAAAGTTGTGGGAGA
miR156b-3p_L-1_1ss8TC	GCTCACCCTCTATCTGTCACC	mtr-miR156b-3p_L-1_1ss8TC	21	14	mtr-MIR156b,gma-MIR156v,gma-MIR156y,ptc-MIR156b,stu-MIR156g,stu-MIR156k,stu-MIR156h,stu-MIR156j,nta-MIR156d,nta-MIR156e,mes-MIR156c,mes-MIR156g,bra-MIR156d,rco-MIR156c,	gp1	597.5	579	494.138	614.338	1.2	agggaggTGACAGAAGAGAGTGAGCACacatggtgcttttcttgcatgaaatatatgcttgaagctatgcgtGCTCACCCTCTATCTGTCACCcccac										GCTCACCCTCTATCTGTCACC
miR156b-5p	TGACAGAAGAGAGTGAGCAC	mtr-miR156b-5p	20	14	mtr-MIR156b,gma-MIR156v,gma-MIR156y,ptc-MIR156b,stu-MIR156g,stu-MIR156k,stu-MIR156h,stu-MIR156j,nta-MIR156d,nta-MIR156e,mes-MIR156c,mes-MIR156g,bra-MIR156d,rco-MIR156c,	gp1	642	829.5	530.94	880.127	1.2	agggaggTGACAGAAGAGAGTGAGCACacatggtgcttttcttgcatgaaatatatgcttgaagctatgcgtGCTCACCCTCTATCTGTCACCcccac										TGACAGAAGAGAGTGAGCAC
miR156b-5p_L+1	TTGACAGAAGAGAGTGAGCAC	mtr-miR156b-5p_L+1	21	67	mtr-MIR156i,mtr-MIR156d,mtr-MIR156j,osa-MIR156f,osa-MIR156h,osa-MIR156j,osa-MIR156d,gma-MIR156h,gma-MIR156o,gma-MIR156k,gma-MIR156n,gma-MIR156q,gma-MIR156s,gma-MIR156p,gma-MIR156t,ptc-MIR156d,ptc-MIR156e,ath-MIR156d,ath-MIR156g,ath-MIR156h,bdi-MIR156g,bdi-MIR156c,stu-MIR156f,mdm-MIR156c,mdm-MIR156h,mdm-MIR156f,mdm-MIR156k,mdm-MIR156n,mdm-MIR156e,mdm-MIR156j,mdm-MIR156a,mdm-MIR156ad,mdm-MIR156ae,a…	gp2b	260.5	355.5	215.436	377.197	0.5	ttatgtgttagatttcctttgtttttttggtgggaggagtgagaaaTTGACAGAAGAGAGTGAGCACagaa										TTGACAGAAGAGAGTGAGCAC
miR156b-5p_L+1R-1	TTGACAGAAGAGAGTGAGCA	mtr-miR156b-5p_L+1R-1	20	43	mtr-MIR156i,mtr-MIR156d,osa-MIR156f,osa-MIR156h,osa-MIR156j,osa-MIR156d,gma-MIR156h,gma-MIR156o,gma-MIR156k,gma-MIR156n,ptc-MIR156d,ptc-MIR156e,ath-MIR156d,bdi-MIR156g,bdi-MIR156c,mdm-MIR156c,mdm-MIR156h,mdm-MIR156f,mdm-MIR156k,mdm-MIR156n,mdm-MIR156e,mdm-MIR156j,mdm-MIR156a,aly-MIR156d,sbi-MIR156e,ppe-MIR156e,zma-MIR156d,zma-MIR156b,zma-MIR156k,mes-MIR156f,mes-MIR156e,cme-MIR156j,cme-MIR156d,bna…	gp2b	7.5	18	6.20257	19.0986	0.3	tTTGACAGAAGAGAGAGAGCAcagctcgag										TTGACAGAAGAGAGTGAGCA
miR156b-5p_L+1R-3	TTGACAGAAGAGAGTGAG	mtr-miR156b-5p_L+1R-3	18	64	mtr-MIR156i,mtr-MIR156d,osa-MIR156f,osa-MIR156h,osa-MIR156j,osa-MIR156d,gma-MIR156c,gma-MIR156h,gma-MIR156k,gma-MIR156n,gma-MIR156o,ptc-MIR156k,ptc-MIR156d,ptc-MIR156e,ath-MIR156h,ath-MIR156d,bdi-MIR156g,bdi-MIR156c,stu-MIR156b,mdm-MIR156u,mdm-MIR156v,mdm-MIR156c,mdm-MIR156h,mdm-MIR156n,mdm-MIR156e,mdm-MIR156j,mdm-MIR156f,mdm-MIR156k,mdm-MIR156a,mdm-MIR156w,aly-MIR156h,aly-MIR156d,sbi-MIR156e,ppe…	gp2a	11	4.5	9.0971	4.77465	1.4	aagtgTTGACAGAAGAGAGAGAGcacaacccagcataagctaaagaaaagcctttgcatgtgttgggagtgtGCTTTCTCTTCTTCTGTCAACAaca										TTGACAGAAGAGAGTGAG
miR156e	TTGACAGAAGATAGAGAGCAC	mtr-miR156e	21	135	mtr-MIR156f,mtr-MIR156e,mtr-MIR156h,mtr-MIR156g,mtr-MIR156i,mtr-MIR156d,osa-MIR156f,osa-MIR156h,osa-MIR156j,osa-MIR156d,gma-MIR156d,gma-MIR156m,gma-MIR156c,gma-MIR156j,gma-MIR156i,gma-MIR156e,gma-MIR156l,gma-MIR156g,gma-MIR156r,gma-MIR156h,gma-MIR156k,gma-MIR156n,gma-MIR156o,ptc-MIR156i,ptc-MIR156h,ptc-MIR156j,ptc-MIR156g,ptc-MIR156l,ptc-MIR156d,ptc-MIR156e,ath-MIR157d,ath-MIR157c,ath-MIR157b,ath…	gp2a	1862.5	4827.5	1540.3	5122.14	1	atcgggaggtgTTGACAGAAGATAGAGAGCACagaggatgaagtgcatggaatgaagaaattaataatgccaagaagctgctgctatgctgcacctcattttccttcgtGCTCTCTATGCTTCTGTCATCatcacctttt										TTGACAGAAGATAGAGAGCAC
miR156e_1ss1TA	ATGACAGAAGATAGAGAGCAC	mtr-miR156e_1ss1TA	21	101	mtr-MIR156f,mtr-MIR156h,mtr-MIR156e,mtr-MIR156g,gma-MIR156m,gma-MIR156c,gma-MIR156j,gma-MIR156e,gma-MIR156l,gma-MIR156d,gma-MIR156i,gma-MIR156r,gma-MIR156g,gma-MIR156p,gma-MIR156t,ptc-MIR156h,ptc-MIR156i,ptc-MIR156j,ptc-MIR156g,ptc-MIR156k,ath-MIR157b,ath-MIR157c,ath-MIR157a,ath-MIR157d,gra-MIR157a,gra-MIR157b,stu-MIR156b,stu-MIR156a,stu-MIR156c,stu-MIR156d,mdm-MIR156ab,mdm-MIR156ac,mdm-MIR156aa,…	gp2a	3.5	18.5	2.89453	19.6291	1.4	tgaggatgATGACAGAAGATAGAGAGCACaaaggagtgaaatgcagagattcttatctgtatatcatcctcagtGCTCTCTATCTTCTGTCAGCttccatt										ATGACAGAAGATAGAGAGCAC
miR156e_1ss1TC	CTGACAGAAGATAGAGAGCAC	mtr-miR156e_1ss1TC	21	144	mtr-MIR156f,mtr-MIR156h,mtr-MIR156e,mtr-MIR156g,osa-MIR156b,osa-MIR156c,osa-MIR156g,gma-MIR156m,gma-MIR156c,gma-MIR156j,gma-MIR156e,gma-MIR156l,gma-MIR156d,gma-MIR156i,gma-MIR156r,gma-MIR156g,gma-MIR156a,gma-MIR156u,ptc-MIR156h,ptc-MIR156i,ptc-MIR156j,ptc-MIR156g,ptc-MIR156l,ptc-MIR156a,ptc-MIR156f,ptc-MIR156k,ptc-MIR156c,ath-MIR157d,ath-MIR157b,ath-MIR157c,ath-MIR157a,ath-MIR156a,ath-MIR156b,ath…	gp2a	282.5	1366.5	233.63	1449.9	1.1	aactagagggagtcggaagaggaggcagtggtggatggaagCTGACAGAAGATAGAGAGCACtgaggatgatatgcagattattggatttgctgcatttcaatcctttgtGCTCTCTATCTTCTGTCACCaccttcagcccctcttttttttttgtga										CTGACAGAAGATAGAGAGCAC
miR156e_L-1	TGACAGAAGATAGAGAGCAC	mtr-miR156e_L-1	20	139	mtr-MIR156e,mtr-MIR156f,mtr-MIR156h,mtr-MIR156i,mtr-MIR156d,osa-MIR156f,osa-MIR156h,osa-MIR156j,osa-MIR156d,gma-MIR156m,gma-MIR156c,gma-MIR156j,gma-MIR156e,gma-MIR156l,gma-MIR156g,gma-MIR156d,gma-MIR156i,gma-MIR156h,gma-MIR156o,gma-MIR156k,gma-MIR156n,gma-MIR156p,gma-MIR156t,ptc-MIR156j,ptc-MIR156h,ptc-MIR156i,ptc-MIR156g,ptc-MIR156l,ptc-MIR156d,ptc-MIR156e,ath-MIR157d,ath-MIR157b,ath-MIR157c,ath…	gp2a	53.5	145.5	44.245	154.38	0.9	gcagaaagtggtggggaggtgtTGACAGAAGATAGAGAGCACagaggatgaagtgcatggaatgaagaaattaataatgccaagaagctgctgctatgctgcacctcattttccttcgtGCTCTCTATGCTTCTGTCATCatcaccttttgtttctcctctttctct										TGACAGAAGATAGAGAGCAC
miR156e_R+1	TTGACAGAAGATAGAGAGCACT	mtr-miR156e_R+1	22	146	mtr-MIR156f,mtr-MIR156h,mtr-MIR156e,mtr-MIR156g,mtr-MIR156i,mtr-MIR156d,osa-MIR156f,osa-MIR156h,osa-MIR156j,osa-MIR156d,gma-MIR156m,gma-MIR156c,gma-MIR156j,gma-MIR156e,gma-MIR156l,gma-MIR156g,gma-MIR156d,gma-MIR156i,gma-MIR156r,gma-MIR156h,gma-MIR156o,gma-MIR156k,gma-MIR156p,gma-MIR156n,gma-MIR156t,ptc-MIR156h,ptc-MIR156i,ptc-MIR156j,ptc-MIR156g,ptc-MIR156l,ptc-MIR156d,ptc-MIR156e,ath-MIR157b,ath…	gp2a	228	1064	188.558	1128.94	1	aaagagatcgTTGACAGAAGATAGAGAGCACAgaggatgaattgcacgggatgcacctcatgttccttcgtGCTCTTTATGCTTCTGTCATCatctcccc										TTGACAGAAGATAGAGAGCACT
miR156e_R+1_1ss21CT	TTGACAGAAGATAGAGAGCATT	mtr-miR156e_R+1_1ss21CT	22	80	mtr-MIR156f,mtr-MIR156e,mtr-MIR156h,mtr-MIR156g,gma-MIR156d,gma-MIR156m,gma-MIR156c,gma-MIR156j,gma-MIR156i,gma-MIR156e,gma-MIR156l,gma-MIR156g,gma-MIR156r,gma-MIR156p,gma-MIR156t,ptc-MIR156i,ptc-MIR156h,ptc-MIR156j,ptc-MIR156g,ptc-MIR156l,ath-MIR157c,ath-MIR157b,ath-MIR157a,gra-MIR157a,gra-MIR157b,stu-MIR156c,stu-MIR156b,stu-MIR156d,stu-MIR156a,mdm-MIR156ab,mdm-MIR156ac,aly-MIR157a,aly-MIR157b,a…	gp2b	3	29	2.48103	30.77	0.6	aacctgaagctctcaactgaggaacttattctgtaggataaaaatagagaggatcgaaaatgggagtTTGACAGAAGATAGAGAGCATTcagaag										TTGACAGAAGATAGAGAGCATT
miR156h-3p_1ss10TG	GCTCTTTATGCTTCTGTCATC	mtr-miR156h-3p_1ss10TG	21	97	mtr-MIR156h,mtr-MIR156e,mtr-MIR156f,mtr-MIR156g,gma-MIR156e,gma-MIR156l,gma-MIR156d,gma-MIR156m,gma-MIR156c,gma-MIR156j,gma-MIR156g,gma-MIR156i,gma-MIR156t,gma-MIR156p,gma-MIR156r,ptc-MIR156i,ptc-MIR156j,ptc-MIR156h,ptc-MIR156g,ath-MIR157b,ath-MIR157a,ath-MIR157c,ath-MIR157d,gra-MIR157b,gra-MIR157a,stu-MIR156c,stu-MIR156d,stu-MIR156b,stu-MIR156a,mdm-MIR156ab,mdm-MIR156ac,mdm-MIR156aa,mdm-MIR156q,…	gp2a	8.5	33.5	7.02958	35.5446	1	aaagagatcgTTGACAGAAGATAGAGAGCACagaggatgaattgcaagggatgcacctcatgttccttcgtGCTCTTTATGCTTCTGTCATCatctcccc										GCTCTTTATGCTTCTGTCATC
miR156h-3p_2ss5TC10TG	GCTCCTTATGCTTCTGTCATC	mtr-miR156h-3p_2ss5TC10TG	21	146	mtr-MIR156f,mtr-MIR156h,mtr-MIR156e,mtr-MIR156g,mtr-MIR156i,mtr-MIR156d,osa-MIR156f,osa-MIR156h,osa-MIR156j,osa-MIR156d,gma-MIR156m,gma-MIR156c,gma-MIR156j,gma-MIR156e,gma-MIR156l,gma-MIR156g,gma-MIR156d,gma-MIR156i,gma-MIR156r,gma-MIR156h,gma-MIR156o,gma-MIR156k,gma-MIR156p,gma-MIR156n,gma-MIR156t,ptc-MIR156h,ptc-MIR156i,ptc-MIR156j,ptc-MIR156g,ptc-MIR156l,ptc-MIR156d,ptc-MIR156e,ath-MIR157b,ath…	gp2a	2.5	7	2.06752	7.42723	1	aaagagatcgTTGACAGAAGATAGAGAGCACAgaggatgaattgcacgggatgcacctcatgttccttcgtGCTCTTTATGCTTCTGTCATCatctcccc										GCTCCTTATGCTTCTGTCATC
miR156h-3p_2ss6TC10T-	GCTCTCTATCTTCTGTCATC	mtr-miR156h-3p_2ss6TC10T-	20	101	mtr-MIR156f,mtr-MIR156h,mtr-MIR156e,mtr-MIR156g,gma-MIR156m,gma-MIR156c,gma-MIR156j,gma-MIR156e,gma-MIR156l,gma-MIR156d,gma-MIR156i,gma-MIR156r,gma-MIR156g,gma-MIR156p,gma-MIR156t,ptc-MIR156h,ptc-MIR156i,ptc-MIR156j,ptc-MIR156g,ptc-MIR156k,ath-MIR157b,ath-MIR157c,ath-MIR157a,ath-MIR157d,gra-MIR157a,gra-MIR157b,stu-MIR156b,stu-MIR156a,stu-MIR156c,stu-MIR156d,mdm-MIR156ab,mdm-MIR156ac,mdm-MIR156aa,…	gp2a	2	6	1.65402	6.3662	1.4	tgaggatgATGACAGAAGATAGAGAGCACaaaggagtgaaatgcagagattcttatctgtatatcatcctcagtGCTCTCTATCTTCTGTCAGCttccatt										GCTCTCTATCTTCTGTCATC
miR156h-3p_2ss6TC10TG	GCTCTCTATGCTTCTGTCATC	mtr-miR156h-3p_2ss6TC10TG	21	139	mtr-MIR156e,mtr-MIR156f,mtr-MIR156h,mtr-MIR156i,mtr-MIR156d,osa-MIR156f,osa-MIR156h,osa-MIR156j,osa-MIR156d,gma-MIR156m,gma-MIR156c,gma-MIR156j,gma-MIR156e,gma-MIR156l,gma-MIR156g,gma-MIR156d,gma-MIR156i,gma-MIR156h,gma-MIR156o,gma-MIR156k,gma-MIR156n,gma-MIR156p,gma-MIR156t,ptc-MIR156j,ptc-MIR156h,ptc-MIR156i,ptc-MIR156g,ptc-MIR156l,ptc-MIR156d,ptc-MIR156e,ath-MIR157d,ath-MIR157b,ath-MIR157c,ath…	gp2a	821	2527	678.975	2681.23	0.9	gcagaaagtggtggggaggtgtTGACAGAAGATAGAGAGCACagaggatgaagtgcatggaatgaagaaattaataatgccaagaagctgctgctatgctgcacctcattttccttcgtGCTCTCTATGCTTCTGTCATCatcaccttttgtttctcctctttctct										GCTCTCTATGCTTCTGTCATC
miR156h-3p_3ss6TC10T-20TC	GCTCTCTATCTTCTGTCACC	mtr-miR156h-3p_3ss6TC10T-20TC	20	144	mtr-MIR156f,mtr-MIR156h,mtr-MIR156e,mtr-MIR156g,osa-MIR156b,osa-MIR156c,osa-MIR156g,gma-MIR156m,gma-MIR156c,gma-MIR156j,gma-MIR156e,gma-MIR156l,gma-MIR156d,gma-MIR156i,gma-MIR156r,gma-MIR156g,gma-MIR156a,gma-MIR156u,ptc-MIR156h,ptc-MIR156i,ptc-MIR156j,ptc-MIR156g,ptc-MIR156l,ptc-MIR156a,ptc-MIR156f,ptc-MIR156k,ptc-MIR156c,ath-MIR157d,ath-MIR157b,ath-MIR157c,ath-MIR157a,ath-MIR156a,ath-MIR156b,ath…	gp2a	23	253	19.0212	268.441	1.1	aactagagggagtcggaagaggaggcagtggtggatggaagCTGACAGAAGATAGAGAGCACtgaggatgatatgcagattattggatttgctgcatttcaatcctttgtGCTCTCTATCTTCTGTCACCaccttcagcccctcttttttttttgtga										GCTCTCTATCTTCTGTCACC
miR159a	TTTGGATTGAAGGGAGCTCTA	mtr-miR159a	21	88	mtr-MIR159a,mtr-MIR319c,osa-MIR159b,osa-MIR159a,osa-MIR159f,osa-MIR159d,osa-MIR159e,osa-MIR159c,gma-MIR159e,gma-MIR159a,gma-MIR319p,gma-MIR319l,ptc-MIR159b,ptc-MIR159a,ptc-MIR159d,ptc-MIR159c,ptc-MIR319i,ath-MIR159a,ath-MIR159b,ath-MIR159c,bdi-MIR159b,bdi-MIR159a,bdi-MIR159c,mdm-MIR159a,mdm-MIR159c,mdm-MIR159b,aly-MIR159a,aly-MIR159b,aly-MIR159c,sbi-MIR159a,sbi-MIR159b,ppe-MIR159,zma-MIR159k,zma-…	gp2b	86785	74065	71772	78585.4	0.4	CTTTGCATATTTCAGGAGCTGttatttgcctttctttcgtttggtcatttTTTGGATTGAAGGGAGCTCTAcgtcttctctctcctccatat										TTTGGATTGAAGGGAGCTCTA
miR159a_L-1_1ss21AT	TTGGATTGAAGGGAGCTCTT	mtr-miR159a_L-1_1ss21AT	20	70	mtr-MIR159a,osa-MIR159d,osa-MIR159a,osa-MIR159e,osa-MIR159f,osa-MIR159b,osa-MIR159c,gma-MIR159a,gma-MIR159e,ptc-MIR159b,ptc-MIR159a,ptc-MIR159d,ath-MIR159b,ath-MIR159a,ath-MIR159c,bdi-MIR159b,bdi-MIR159a,mdm-MIR159a,mdm-MIR159c,mdm-MIR159b,aly-MIR159b,aly-MIR159c,aly-MIR159a,sbi-MIR159a,sbi-MIR159b,ppe-MIR159,zma-MIR159k,zma-MIR159c,zma-MIR159j,zma-MIR159f,zma-MIR159d,zma-MIR159a,zma-MIR159b,vvi-…	gp2b	5.5	22.5	4.54855	23.8732	0.6	gaagtgaggaaagcgaagTTGGATTGAACGGAGCTCTTcccacgtg										TTGGATTGAAGGGAGCTCTT
miR159a_L-2_1ss4GC	TCGATTGAAGGGAGCTCTA	mtr-miR159a_L-2_1ss4GC	19	50	mtr-MIR159a,osa-MIR159a,osa-MIR159f,osa-MIR159b,gma-MIR159a,gma-MIR159e,ptc-MIR159b,ptc-MIR159a,ath-MIR159a,ath-MIR159c,ath-MIR159b,bdi-MIR159b,bdi-MIR159a,aly-MIR159c,aly-MIR159a,aly-MIR159b,sbi-MIR159a,ppe-MIR159,zma-MIR159k,zma-MIR159a,zma-MIR159b,zma-MIR159j,zma-MIR159f,vvi-MIR159c,nta-MIR159,mes-MIR159a,mes-MIR159b,lus-MIR159c,lus-MIR159b,cme-MIR159a,bra-MIR159a,bna-MIR159,cpa-MIR159a,sly-MI…	gp2b	2	5.5	1.65402	5.83568	0.6	agggtagtttcgaggatttccaccgTCGATTGAAGGGAGCTCTTtaactacaac										TCGATTGAAGGGAGCTCTA
miR159a_R-1_1ss13GA	TTTGGATTGAAGAGAGCTCT	mtr-miR159a_R-1_1ss13GA	20	51	mtr-MIR159a,osa-MIR159a,osa-MIR159b,osa-MIR159f,gma-MIR159a,gma-MIR159e,ptc-MIR159b,ptc-MIR159a,ath-MIR159a,ath-MIR159b,ath-MIR159c,bdi-MIR159b,bdi-MIR159a,aly-MIR159a,aly-MIR159b,aly-MIR159c,sbi-MIR159a,ppe-MIR159,zma-MIR159k,zma-MIR159j,zma-MIR159f,zma-MIR159a,zma-MIR159b,vvi-MIR159c,nta-MIR159,mes-MIR159a,mes-MIR159b,lus-MIR159c,lus-MIR159b,cme-MIR159a,bra-MIR159a,bna-MIR159,cpa-MIR159a,sly-MI…	gp2b	27	30	22.3292	31.831	0.5	ccactcTTTGGATTGAAGAGAGATCTt										TTTGGATTGAAGAGAGCTCT
miR159a_R-1_1ss16GT	TTTGGATTGAAGGGATCTCT	mtr-miR159a_R-1_1ss16GT	20	50	mtr-MIR159a,osa-MIR159b,osa-MIR159a,osa-MIR159f,gma-MIR159e,gma-MIR159a,ptc-MIR159b,ptc-MIR159a,ath-MIR159a,ath-MIR159b,ath-MIR159c,bdi-MIR159b,bdi-MIR159a,aly-MIR159a,aly-MIR159b,aly-MIR159c,sbi-MIR159a,ppe-MIR159,zma-MIR159j,zma-MIR159k,zma-MIR159f,zma-MIR159a,zma-MIR159b,vvi-MIR159c,nta-MIR159,mes-MIR159b,mes-MIR159a,lus-MIR159c,lus-MIR159b,cme-MIR159a,bra-MIR159a,bna-MIR159,cpa-MIR159a,sly-MI…	gp2b	35.5	23.5	29.3588	24.9343	0.5	TTTGGATTGAAGGGATCACTtgaaaagtagagcaaacaaaaagtgaccgtttaagat										TTTGGATTGAAGGGATCTCT
miR159a_R-1_1ss1TG	GTTGGATTGAAGGGAGCTCT	mtr-miR159a_R-1_1ss1TG	20	58	mtr-MIR159a,osa-MIR159b,osa-MIR159a,osa-MIR159f,osa-MIR159d,osa-MIR159e,osa-MIR159c,gma-MIR159e,gma-MIR159a,ptc-MIR159b,ptc-MIR159a,ath-MIR159a,ath-MIR159b,ath-MIR159c,bdi-MIR159b,bdi-MIR159a,aly-MIR159a,aly-MIR159b,aly-MIR159c,sbi-MIR159a,ppe-MIR159,zma-MIR159j,zma-MIR159k,zma-MIR159f,zma-MIR159a,zma-MIR159b,vvi-MIR159c,nta-MIR159,mes-MIR159b,mes-MIR159a,mes-MIR399g,lus-MIR159c,lus-MIR159b,cme-M…	gp2b	26.5	129	21.9157	136.873	0.5	gcaggggggaatttGTTGGATTGAAGGAAGCTCTatcaacattattagggacactaggatgaccttttttagacaaacttttagaataacttgCATAACCTCCATTGGATT										GTTGGATTGAAGGGAGCTCT
miR159a_R-1_1ss2TA	TATGGATTGAAGGGAGCTCT	mtr-miR159a_R-1_1ss2TA	20	50	mtr-MIR159a,osa-MIR159b,osa-MIR159a,osa-MIR159f,gma-MIR159e,gma-MIR159a,ptc-MIR159b,ptc-MIR159a,ath-MIR159a,ath-MIR159c,ath-MIR159b,bdi-MIR159b,bdi-MIR159a,aly-MIR159c,aly-MIR159a,aly-MIR159b,sbi-MIR159a,ppe-MIR159,zma-MIR159j,zma-MIR159k,zma-MIR159f,zma-MIR159a,zma-MIR159b,vvi-MIR159c,nta-MIR159,mes-MIR159b,mes-MIR159a,lus-MIR159c,lus-MIR159b,cme-MIR159a,bra-MIR159a,bna-MIR159,cpa-MIR159a,sly-MI…	gp2b	12	14	9.92411	14.8545	0.6	aaagagttagattcTATGGATTGAAGGGAGCTCAttt										TATGGATTGAAGGGAGCTCT
miR159a_R-1_1ss2TG	TGTGGATTGAAGGGAGCTCT	mtr-miR159a_R-1_1ss2TG	20	46	mtr-MIR159a,osa-MIR159b,osa-MIR159a,gma-MIR159e,gma-MIR159a,ptc-MIR159b,ptc-MIR159a,ath-MIR159a,ath-MIR159b,bdi-MIR159b,aly-MIR159a,aly-MIR159b,sbi-MIR159a,ppe-MIR159,zma-MIR159j,zma-MIR159k,zma-MIR159f,zma-MIR159a,zma-MIR159b,vvi-MIR159c,nta-MIR159,mes-MIR159b,mes-MIR159a,lus-MIR159c,lus-MIR159b,cme-MIR159a,bra-MIR159a,bna-MIR159,cpa-MIR159a,sly-MIR159,tae-MIR159b,tae-MIR159a,hvu-MIR159a,hvu-MIR…	gp2b	14.5	1	11.9916	1.06103	0.5	gttcttgctcattgagccttcttacttcccctgtgggcctgccgatgaacgaggtTGTGGATTGAATGGAGCTCTgggttgcttgaaaagtgtttgtgggctgggttaatttcgtgggctgggtgaattttgtggtgctaggtgggtgtgggtttgagtgggtga										TGTGGATTGAAGGGAGCTCT
miR159a_R-1_1ss5GT	TTTGTATTGAAGGGAGCTCT	mtr-miR159a_R-1_1ss5GT	20	49	mtr-MIR159a,osa-MIR159a,osa-MIR159b,gma-MIR159a,gma-MIR159e,ptc-MIR159b,ptc-MIR159a,ath-MIR159a,ath-MIR159b,ath-MIR159c,bdi-MIR159b,aly-MIR159a,aly-MIR159b,aly-MIR159c,sbi-MIR159a,ppe-MIR159,zma-MIR159k,zma-MIR159a,zma-MIR159b,zma-MIR159j,zma-MIR159f,vvi-MIR159c,nta-MIR159,mes-MIR159a,mes-MIR159b,lus-MIR159c,lus-MIR159b,cme-MIR159a,bra-MIR159a,bna-MIR159,cpa-MIR159a,sly-MIR159,tae-MIR159a,tae-MIR…	gp2b	14.5	10.5	11.9916	11.1408	0.7	cttctgtaaatgattaactaagaattctagatacttttaggtttctgatttttttattttttTTTGTATTGAATGGAGCTCTtagtgtaattcaactatgtttgcagttt										TTTGTATTGAAGGGAGCTCT
miR159a_R-1_1ss6AG	TTTGGGTTGAAGGGAGCTCT	mtr-miR159a_R-1_1ss6AG	20	53	mtr-MIR159a,osa-MIR159b,osa-MIR159a,osa-MIR159f,gma-MIR159e,gma-MIR159a,ptc-MIR159b,ptc-MIR319i,ptc-MIR159a,ath-MIR159a,ath-MIR159c,ath-MIR159b,bdi-MIR159b,bdi-MIR159a,bdi-MIR159c,aly-MIR159c,aly-MIR159a,aly-MIR159b,sbi-MIR159a,ppe-MIR159,zma-MIR159j,zma-MIR159k,zma-MIR159f,zma-MIR159a,zma-MIR159b,vvi-MIR159c,nta-MIR159,mes-MIR159b,mes-MIR159a,lus-MIR159c,lus-MIR159b,cme-MIR159a,bra-MIR159a,bna-M…	gp2b	113.5	73	93.8655	77.4554	0.7	caagtttaaacctatcctcacaccaaaagcaaagacccttttctctcctatcattaaattcagatggtgttagggttttttctgttaagcTTTGGGTTGAAGGGAGCTTTgtgggtagggttagggtgtaggtaggtttggatgta										TTTGGGTTGAAGGGAGCTCT
miR159a_R-1_1ss6AT	TTTGGTTTGAAGGGAGCTCT	mtr-miR159a_R-1_1ss6AT	20	49	mtr-MIR159a,osa-MIR159f,osa-MIR159a,osa-MIR159b,gma-MIR159a,gma-MIR159e,ptc-MIR159b,ptc-MIR159a,ath-MIR159a,ath-MIR159b,bdi-MIR159b,bdi-MIR159a,aly-MIR159a,aly-MIR159b,sbi-MIR159a,ppe-MIR159,zma-MIR159k,zma-MIR159j,zma-MIR159f,zma-MIR159a,zma-MIR159b,vvi-MIR159c,nta-MIR159,mes-MIR159a,mes-MIR159b,lus-MIR159c,lus-MIR159b,cme-MIR159a,bra-MIR159a,bna-MIR159,cpa-MIR159a,sly-MIR159,tae-MIR159b,tae-MIR…	gp2b	27	9.5	22.3292	10.0798	0.4	aTTTGGTTTAAAGGGAGCTCTagtagggggtggttctgtgaatgcttattgagggttatg										TTTGGTTTGAAGGGAGCTCT
miR159a_R-1_1ss7TC	TTTGGACTGAAGGGAGCTCT	mtr-miR159a_R-1_1ss7TC	20	173	mtr-MIR319a,mtr-MIR319d,mtr-MIR319b,mtr-MIR319c,mtr-MIR159b,mtr-MIR159a,osa-MIR159d,osa-MIR159e,osa-MIR319b,osa-MIR319a,osa-MIR159c,osa-MIR159a,osa-MIR159b,gma-MIR319p,gma-MIR319g,gma-MIR319q,gma-MIR319l,gma-MIR319j,gma-MIR319e,gma-MIR319m,gma-MIR319k,gma-MIR319a,gma-MIR319h,gma-MIR319b,gma-MIR156aa,gma-MIR159b,gma-MIR319c,gma-MIR156z,gma-MIR159f,gma-MIR159c,gma-MIR159a,gma-MIR159e,gma-MIR319n,pt…	gp2a	208	156	172.018	165.521	1	aatgagaaaattgcagaaatagGGGTTCCTTGCAGCCCAAAGCaagcacaatatgggtatataagaaaaacttgtgatgcatatcaacatgtttgtgtggcTTTGGACTGAAGGGAGCTCCtaattcttctcttt										TTTGGACTGAAGGGAGCTCT
miR159a_R-3_1ss12GA	TTTGGATTGAAAGGAGCT	mtr-miR159a_R-3_1ss12GA	18	49	mtr-MIR159a,osa-MIR159b,osa-MIR159a,gma-MIR159e,gma-MIR159a,ptc-MIR159b,ptc-MIR159a,ath-MIR159a,ath-MIR159c,ath-MIR159b,bdi-MIR159b,aly-MIR159c,aly-MIR159a,aly-MIR159b,sbi-MIR159a,ppe-MIR159,zma-MIR159j,zma-MIR159k,zma-MIR159f,zma-MIR159a,zma-MIR159b,vvi-MIR159c,nta-MIR159,mes-MIR159b,mes-MIR159a,lus-MIR159c,lus-MIR159b,cme-MIR159a,bra-MIR159a,bna-MIR159,cpa-MIR159a,sly-MIR159,tae-MIR159b,tae-MIR…	gp2b	3	1	2.48103	1.06103	0.4	agtcttttTTTGGATTGAAAGGAGCTga										TTTGGATTGAAAGGAGCT
miR159a_R-3_1ss16GA	TTTGGATTGAAGGGAACT	mtr-miR159a_R-3_1ss16GA	18	48	mtr-MIR159a,osa-MIR159b,osa-MIR159a,gma-MIR159e,gma-MIR159a,ptc-MIR159b,ptc-MIR159a,ath-MIR159a,ath-MIR159c,ath-MIR159b,bdi-MIR159b,aly-MIR159c,aly-MIR159a,aly-MIR159b,sbi-MIR159a,ppe-MIR159,zma-MIR159j,zma-MIR159k,zma-MIR159f,zma-MIR159a,zma-MIR159b,vvi-MIR159c,nta-MIR159,mes-MIR159b,mes-MIR159a,lus-MIR159c,lus-MIR159b,cme-MIR159a,bra-MIR159a,bna-MIR159,cpa-MIR159a,sly-MIR159,tae-MIR159b,tae-MIR…	gp2b	2	3	1.65402	3.1831	0.7	ctggtgtttccacttcTTTGGATTGAAGGGAACAttct										TTTGGATTGAAGGGAACT
miR159a_R-3_1ss18TC	TTTGGATTGAAGGGAGCC	mtr-miR159a_R-3_1ss18TC	18	48	mtr-MIR159a,osa-MIR159a,osa-MIR159b,gma-MIR159a,gma-MIR159e,ptc-MIR159b,ptc-MIR159a,ath-MIR159a,ath-MIR159b,ath-MIR159c,bdi-MIR159b,aly-MIR159c,aly-MIR159a,aly-MIR159b,sbi-MIR159a,ppe-MIR159,zma-MIR159k,zma-MIR159j,zma-MIR159f,zma-MIR159a,zma-MIR159b,vvi-MIR159c,nta-MIR159,mes-MIR159a,mes-MIR159b,lus-MIR159c,lus-MIR159b,cme-MIR159a,bra-MIR159a,bna-MIR159,cpa-MIR159a,sly-MIR159,tae-MIR159b,tae-MIR…	gp2b	9	3.5	7.44308	3.71362	0.4	atgagtaaagaggttgtaatcagcTTTGGATTGAAGGAAGCCa										TTTGGATTGAAGGGAGCC
MIR159a-p3_2ss17CG19CT	TTTGGATTGAAGGGAGGTTT	mtr-MIR159a-p3_2ss17CG19CT	20	81	mtr-MIR159a,mtr-MIR319c,osa-MIR159b,osa-MIR159a,osa-MIR159d,osa-MIR159e,osa-MIR159c,osa-MIR159f,gma-MIR159e,gma-MIR159a,gma-MIR319p,gma-MIR319l,ptc-MIR159b,ptc-MIR159a,ptc-MIR159d,ath-MIR159a,ath-MIR159c,ath-MIR159b,ath-MIR319c,bdi-MIR159b,bdi-MIR159a,mdm-MIR159a,mdm-MIR159c,mdm-MIR159b,aly-MIR159c,aly-MIR159a,aly-MIR159b,aly-MIR319c,aly-MIR319d,sbi-MIR159a,sbi-MIR159b,ppe-MIR159,zma-MIR159j,zma-…	gp2b	5	1.5	4.13505	1.59155	0.6	atggagacctccttataagatctggtatcacgcagggcagatttgttgaggggtatgaattggttaTTTGGTTTGAAGGGAGGTTTtggt										TTTGGATTGAAGGGAGGTTT
MIR159a-p3_2ss17CT18TA	TTTGGATTGAAGGGAGTA	mtr-MIR159a-p3_2ss17CT18TA	18	49	mtr-MIR159a,osa-MIR159a,osa-MIR159b,gma-MIR159a,gma-MIR159e,ptc-MIR159b,ptc-MIR159a,ath-MIR159a,ath-MIR159b,ath-MIR159c,bdi-MIR159b,aly-MIR159c,aly-MIR159a,aly-MIR159b,sbi-MIR159a,ppe-MIR159,zma-MIR159k,zma-MIR159j,zma-MIR159f,zma-MIR159a,zma-MIR159b,zma-MIR159g,vvi-MIR159c,nta-MIR159,mes-MIR159a,mes-MIR159b,lus-MIR159c,lus-MIR159b,cme-MIR159a,bra-MIR159a,bna-MIR159,cpa-MIR159a,sly-MIR159,tae-MIR…	gp2b	6	5	4.96205	5.30516	0.5	tagattcgcttcaaagttagtcatagagattgtaaaaagcaagtttgaagttcatTTTGGATTGGAGGGAGTAcc										TTTGGATTGAAGGGAGTA
MIR159a-p3_2ss19CT20TG	TTTGGATTGAAGGGAGCTTG	mtr-MIR159a-p3_2ss19CT20TG	20	62	mtr-MIR159a,osa-MIR159d,osa-MIR159b,osa-MIR159a,osa-MIR159e,osa-MIR159c,osa-MIR159f,gma-MIR159e,gma-MIR159a,ptc-MIR159b,ptc-MIR159a,ptc-MIR159d,ath-MIR159a,ath-MIR159c,ath-MIR159b,bdi-MIR159b,bdi-MIR159a,aly-MIR159c,aly-MIR159a,aly-MIR159b,sbi-MIR159a,sbi-MIR159b,ppe-MIR159,zma-MIR159j,zma-MIR159k,zma-MIR159f,zma-MIR159d,zma-MIR159a,zma-MIR159c,zma-MIR159b,vvi-MIR159c,nta-MIR159,mes-MIR159b,mes-M…	gp2b	4	1	3.30804	1.06103	0.5	tcactcctttgggtctaaaaaatgagttggtttgggttttaggtgtgtttgaagcTGTGGATTGAAGGGAGCTTGa										TTTGGATTGAAGGGAGCTTG
MIR159a-p5_2ss16GT17CT	TTTGGATTGAAGGGATTT	mtr-MIR159a-p5_2ss16GT17CT	18	48	mtr-MIR159a,osa-MIR159b,osa-MIR159a,gma-MIR159e,gma-MIR159a,ptc-MIR159a,ptc-MIR159b,ath-MIR159a,ath-MIR159c,ath-MIR159b,bdi-MIR159b,aly-MIR159b,aly-MIR159c,aly-MIR159a,sbi-MIR159a,ppe-MIR159,zma-MIR159j,zma-MIR159k,zma-MIR159f,zma-MIR159b,zma-MIR159a,vvi-MIR159c,nta-MIR159,mes-MIR159b,mes-MIR159a,lus-MIR159c,lus-MIR159b,cme-MIR159a,bra-MIR159a,bna-MIR159,cpa-MIR159a,sly-MIR159,tae-MIR159b,tae-MIR…	gp2b	2	7	1.65402	7.42723	0.8	tacgattgatgaaagattgaaaggtttaaggcttgaggtttagatgaaggtttagttggttgggataaggttctTATGGATTGAAGGGATTTcaatgaggggtagagcttgtgtgcaagccctctaacttgactttttatttatttgcctttggctttttctttttgaatcttttgtttctcttt										TTTGGATTGAAGGGATTT
MIR159a-p5_2ss17CT19CT	TTTGGATTGAAGGGAGTTTT	mtr-MIR159a-p5_2ss17CT19CT	20	72	mtr-MIR159a,osa-MIR159b,osa-MIR159a,osa-MIR159d,osa-MIR159e,osa-MIR159c,osa-MIR159f,gma-MIR159e,gma-MIR159a,ptc-MIR159b,ptc-MIR159a,ptc-MIR159d,ath-MIR159a,ath-MIR159c,ath-MIR159b,bdi-MIR159b,bdi-MIR159a,mdm-MIR159a,mdm-MIR159c,mdm-MIR159b,aly-MIR159c,aly-MIR159a,aly-MIR159b,sbi-MIR159a,sbi-MIR159b,ppe-MIR159,zma-MIR159j,zma-MIR159k,zma-MIR159f,zma-MIR159a,zma-MIR159b,zma-MIR159g,zma-MIR159h,zma-…	gp2b	35	20	28.9453	21.2207	0.6	TTTTGATTGAAGGGAGTTTTgttttcctata										TTTGGATTGAAGGGAGTTTT
miR160a_1ss21AT	TGCCTGGCTCCCTGTATGCCT	mtr-miR160a_1ss21AT	21	36	mtr-MIR160b,mtr-MIR160e,osa-MIR160d,osa-MIR160b,osa-MIR160c,gma-MIR160a,bdi-MIR160d,bdi-MIR160a,ppt-MIR160e,ppt-MIR160b,ppt-MIR160i,ppt-MIR160g,mdm-MIR160b,mdm-MIR160d,mdm-MIR160c,sbi-MIR160e,sbi-MIR160c,sbi-MIR160d,ppe-MIR160a,zma-MIR160e,zma-MIR160d,zma-MIR160c,nta-MIR160b,nta-MIR160a,lus-MIR160f,lus-MIR160e,cme-MIR160b,ata-MIR160b,ata-MIR160c,ata-MIR160a,sly-MIR160a,tae-MIR160,htu-MIR160a,dpr-…	gp2a	2.5	201.5	2.06752	213.798	1.2	tcatgTGCCTGGCTCCCTGTATGCCAttcacagagtctatcgtgtaattgatggcctctgtgaatggCGTATGAGGAGTCAAGCATACcc										TGCCTGGCTCCCTGTATGCCT
miR162	TCGATAAACCTCTGCATCCAG	mtr-miR162	21	41	mtr-MIR162,osa-MIR162a,osa-MIR162b,gma-MIR162c,gma-MIR162a,gma-MIR162b,ptc-MIR162b,ptc-MIR162a,ath-MIR162a,ath-MIR162b,bdi-MIR162,stu-MIR162b,stu-MIR162a,mdm-MIR162b,mdm-MIR162a,aly-MIR162b,aly-MIR162a,sbi-MIR162,ppe-MIR162,zma-MIR162,vvi-MIR162,nta-MIR162a,nta-MIR162b,mes-MIR162,lus-MIR162b,lus-MIR162a,cme-MIR162,bra-MIR162,bna-MIR162a,tcc-MIR162,cpa-MIR162a,ghr-MIR162a,sly-MIR162,rco-MIR162,csi…	gp2a	495.5	1036	409.783	1099.23	0.7	gttggggtttaaatgtgttgagggcactGGAGGCAGCGGTTCATCGATCtgttcctgaaactgttaatcttcacattcattgcagcaatcgaTCGATAAACCTCTGCATCCAGggctcaaccaccttttttttgcttcttt										TCGATAAACCTCTGCATCCAG
miR164a	TGGAGAAGCAGGGCACGTGCA	mtr-miR164a	21	113	mtr-MIR164c,mtr-MIR164a,mtr-MIR164b,mtr-MIR164d,osa-MIR164f,osa-MIR164b,osa-MIR164a,osa-MIR164d,osa-MIR164e,osa-MIR164c,gma-MIR164i,gma-MIR164g,gma-MIR164d,gma-MIR164a,gma-MIR164e,gma-MIR164j,gma-MIR164b,gma-MIR164f,gma-MIR164k,gma-MIR164h,gma-MIR164c,ptc-MIR164e,ptc-MIR164a,ptc-MIR164b,ptc-MIR164c,ptc-MIR164d,ptc-MIR164f,ath-MIR164b,ath-MIR164a,ath-MIR164c,bdi-MIR164a,bdi-MIR164e,bdi-MIR164b,bdi…	gp2a	1152	651.5	952.715	691.263	1	aacgagtgaatggctcgtgcTGGAGAAGCAGGGCACGTGCAatctctttgctgttttctaaacataattcatgagttttgCACGTGCTCCCCTTCTCCAACatgaatcctttcactcttc										TGGAGAAGCAGGGCACGTGCA
miR164a_1ss10AG	TGGAGAAGCGGGGCACGTGCA	mtr-miR164a_1ss10AG	21	101	mtr-MIR164c,mtr-MIR164a,mtr-MIR164b,osa-MIR164f,osa-MIR164b,osa-MIR164a,osa-MIR164c,osa-MIR164d,osa-MIR164e,gma-MIR164e,gma-MIR164j,gma-MIR164f,gma-MIR164h,gma-MIR164c,gma-MIR164i,gma-MIR164g,gma-MIR164d,gma-MIR164a,gma-MIR164b,gma-MIR164k,ptc-MIR164e,ptc-MIR164b,ptc-MIR164c,ptc-MIR164a,ptc-MIR164d,ath-MIR164a,ath-MIR164b,ath-MIR164c,bdi-MIR164a,bdi-MIR164e,bdi-MIR164b,bdi-MIR164c,mdm-MIR164c,mdm…	gp2a	26	14.5	21.5022	15.385	0.9	aatgggtgagtagctccttgtTGGAGAAGCAGGGCACGTGCAaacgtaatataccactttgcagttgCACGTGCTCCCCTTCTCCACCatgggctcctgacctcct										TGGAGAAGCGGGGCACGTGCA
miR164a_R+2	TGGAGAAGCAGGGCACGTGCATT	mtr-miR164a_R+2	23	100	mtr-MIR164c,mtr-MIR164a,mtr-MIR164b,osa-MIR164f,osa-MIR164b,osa-MIR164a,osa-MIR164d,osa-MIR164c,gma-MIR164i,gma-MIR164g,gma-MIR164d,gma-MIR164a,gma-MIR164e,gma-MIR164j,gma-MIR164b,gma-MIR164f,gma-MIR164k,gma-MIR164h,gma-MIR164c,ptc-MIR164a,ptc-MIR164b,ptc-MIR164c,ptc-MIR164d,ath-MIR164b,ath-MIR164a,ath-MIR164c,bdi-MIR164a,bdi-MIR164b,bdi-MIR164e,bdi-MIR164c,mdm-MIR164f,mdm-MIR164e,mdm-MIR164d,mdm…	gp2b	26	31	21.5022	32.892	0.5	aatttccttctttctctacctttgaaattctctaccttttcttttctctcccacacactctctagatttttattaaagaagcctatggaagataaagaatggtcaaggtgttgagcaagaTGGAGAAGCAGGGCACGTGCATTactaactca										TGGAGAAGCAGGGCACGTGCATT
miR164a_R-2	TGGAGAAGCAGGGCACGTG	mtr-miR164a_R-2	19	99	mtr-MIR164c,mtr-MIR164a,mtr-MIR164b,osa-MIR164f,osa-MIR164b,osa-MIR164d,osa-MIR164a,osa-MIR164e,gma-MIR164e,gma-MIR164h,gma-MIR164i,gma-MIR164d,gma-MIR164j,gma-MIR164f,gma-MIR164c,gma-MIR164g,gma-MIR164a,gma-MIR164b,gma-MIR164k,ptc-MIR164e,ptc-MIR164a,ptc-MIR164d,ptc-MIR164b,ptc-MIR164c,ath-MIR164a,ath-MIR164b,ath-MIR164c,bdi-MIR164a,bdi-MIR164e,bdi-MIR164b,bdi-MIR164c,mdm-MIR164e,mdm-MIR164f,mdm…	gp2b	8.5	6	7.02958	6.3662	0.3	tagtttccatggtatTGGAGAAGCAGGGCACGTGag										TGGAGAAGCAGGGCACGTG
miR166a	TCGGACCAGGCTTCATTCCCC	mtr-miR166a	21	259	mtr-MIR166e,mtr-MIR166a,mtr-MIR166g,mtr-MIR166f,mtr-MIR166c,mtr-MIR166b,mtr-MIR166d,osa-MIR166a,osa-MIR166j,osa-MIR166f,osa-MIR166b,osa-MIR166c,osa-MIR166d,osa-MIR166e,osa-MIR166g,osa-MIR166k,osa-MIR166h,osa-MIR166m,osa-MIR166i,osa-MIR166l,gma-MIR166b,gma-MIR166a,gma-MIR166e,gma-MIR166i,gma-MIR166p,gma-MIR166u,gma-MIR166s,gma-MIR166f,gma-MIR166q,gma-MIR166t,gma-MIR166d,gma-MIR166c,gma-MIR166g,gma…	gp2b	9171.5	14405	7584.91	15284.2	0.9	agaggctTCGGACCAGGCTTCATTCCCCtcaaaaatatcattattagttgtatatttctctctaaatattgttttaatggaggtgatgaattcaaagggtttggttgaggGGTATGTTGTCTGGCTCGAGGtcatgaagatt										TCGGACCAGGCTTCATTCCCC
miR166a_1ss21CT	TCGGACCAGGCTTCATTCCCT	mtr-miR166a_1ss21CT	21	255	mtr-MIR166e,mtr-MIR166a,mtr-MIR166g,mtr-MIR166b,mtr-MIR166f,mtr-MIR166c,mtr-MIR166d,osa-MIR166a,osa-MIR166j,osa-MIR166f,osa-MIR166b,osa-MIR166c,osa-MIR166d,osa-MIR166m,osa-MIR166e,osa-MIR166g,osa-MIR166h,osa-MIR166l,osa-MIR166k,osa-MIR166i,gma-MIR166b,gma-MIR166a,gma-MIR166e,gma-MIR166i,gma-MIR166p,gma-MIR166u,gma-MIR166s,gma-MIR166f,gma-MIR166q,gma-MIR166t,gma-MIR166d,gma-MIR166c,gma-MIR166g,gma…	gp2a	521	863	430.872	915.671	1	aactgttgaggGGAATGCTGTCTGGTTCGAGAccattcatcattcattcgcactttgcagctctgaaggatcTCGGACCAGGCTTCATTCCCCccaacatat										TCGGACCAGGCTTCATTCCCT
miR166a_L+1R-1	TTCGGACCAGGCTTCATTCCC	mtr-miR166a_L+1R-1	21	255	mtr-MIR166e,mtr-MIR166g,mtr-MIR166a,mtr-MIR166b,mtr-MIR166c,mtr-MIR166f,mtr-MIR166d,osa-MIR166c,osa-MIR166j,osa-MIR166b,osa-MIR166a,osa-MIR166f,osa-MIR166m,osa-MIR166d,osa-MIR166g,osa-MIR166h,osa-MIR166l,osa-MIR166e,osa-MIR166k,gma-MIR166c,gma-MIR166g,gma-MIR166e,gma-MIR166i,gma-MIR166p,gma-MIR166t,gma-MIR166b,gma-MIR166a,gma-MIR166d,gma-MIR166r,gma-MIR166u,gma-MIR166s,gma-MIR166n,gma-MIR166j,gma…	gp2b	779	972	644.24	1031.32	1.2	caagttgaggGGAATGTTGTGTGGCTCGAAGtcattcatacatcatgtcttaacatgaatgatTTCGGACCAGGCTTCATTCCCctcaacata										TTCGGACCAGGCTTCATTCCC
miR166a_R+1	TCGGACCAGGCTTCATTCCCCT	mtr-miR166a_R+1	22	257	mtr-MIR166e,mtr-MIR166g,mtr-MIR166a,mtr-MIR166b,mtr-MIR166c,mtr-MIR166f,mtr-MIR166d,osa-MIR166a,osa-MIR166f,osa-MIR166d,osa-MIR166b,osa-MIR166c,osa-MIR166j,osa-MIR166m,osa-MIR166g,osa-MIR166h,osa-MIR166e,osa-MIR166l,osa-MIR166k,gma-MIR166t,gma-MIR166g,gma-MIR166e,gma-MIR166i,gma-MIR166p,gma-MIR166s,gma-MIR166b,gma-MIR166a,gma-MIR166d,gma-MIR166c,gma-MIR166u,gma-MIR166n,gma-MIR166f,gma-MIR166o,gma…	gp2b	251	563	207.579	597.362	1	gtgggaagcttgaattttgaggGGAATGTTGTTTGGCTCGAAGactgcttaaagttacaatctttcttcaaatttttcatcaaaatttctagaaaattaaattttgcctTCGGACCAGGCTTCATTCCCCTcaatttcagcttccgaa										TCGGACCAGGCTTCATTCCCCT
miR166a_R-2	TCGGACCAGGCTTCATTCC	mtr-miR166a_R-2	19	245	mtr-MIR166e,mtr-MIR166g,mtr-MIR166b,mtr-MIR166a,mtr-MIR166c,mtr-MIR166f,mtr-MIR166d,osa-MIR166h,osa-MIR166g,osa-MIR166b,osa-MIR166a,osa-MIR166c,osa-MIR166j,osa-MIR166f,osa-MIR166m,osa-MIR166d,osa-MIR166i,gma-MIR166e,gma-MIR166t,gma-MIR166b,gma-MIR166a,gma-MIR166d,gma-MIR166c,gma-MIR166r,gma-MIR166g,gma-MIR166i,gma-MIR166p,gma-MIR166u,gma-MIR166s,gma-MIR166n,gma-MIR166m,gma-MIR166j,gma-MIR166f,gma…	gp2b	326	407	269.605	431.84	0.9	taaggaagcatatgagttgaggGGAATGTTGGCTGGCTCGAGGacttgtttggatgtagatctatttcacttcttattacgtcgTCGGACCAGGCTTCATTCCccccaattttctctgtttcccaa										TCGGACCAGGCTTCATTCC
miR166e-5p	GGAATGTTGGCTGGCTCGAGG	mtr-miR166e-5p	21	245	mtr-MIR166e,mtr-MIR166g,mtr-MIR166b,mtr-MIR166a,mtr-MIR166c,mtr-MIR166f,mtr-MIR166d,osa-MIR166h,osa-MIR166g,osa-MIR166b,osa-MIR166a,osa-MIR166c,osa-MIR166j,osa-MIR166f,osa-MIR166m,osa-MIR166d,osa-MIR166i,gma-MIR166e,gma-MIR166t,gma-MIR166b,gma-MIR166a,gma-MIR166d,gma-MIR166c,gma-MIR166r,gma-MIR166g,gma-MIR166i,gma-MIR166p,gma-MIR166u,gma-MIR166s,gma-MIR166n,gma-MIR166m,gma-MIR166j,gma-MIR166f,gma…	gp2b	173	1562	143.073	1657.33	0.9	taaggaagcatatgagttgaggGGAATGTTGGCTGGCTCGAGGacttgtttggatgtagatctatttcacttcttattacgtcgTCGGACCAGGCTTCATTCCccccaattttctctgtttcccaa										GGAATGTTGGCTGGCTCGAGG
miR166e-5p_2ss3AT10GT	GGTATGTTGTCTGGCTCGAGG	mtr-miR166e-5p_2ss3AT10GT	21	259	mtr-MIR166e,mtr-MIR166a,mtr-MIR166g,mtr-MIR166f,mtr-MIR166c,mtr-MIR166b,mtr-MIR166d,osa-MIR166a,osa-MIR166j,osa-MIR166f,osa-MIR166b,osa-MIR166c,osa-MIR166d,osa-MIR166e,osa-MIR166g,osa-MIR166k,osa-MIR166h,osa-MIR166m,osa-MIR166i,osa-MIR166l,gma-MIR166b,gma-MIR166a,gma-MIR166e,gma-MIR166i,gma-MIR166p,gma-MIR166u,gma-MIR166s,gma-MIR166f,gma-MIR166q,gma-MIR166t,gma-MIR166d,gma-MIR166c,gma-MIR166g,gma…	gp2b	105	380.5	86.836	403.723	0.9	agaggctTCGGACCAGGCTTCATTCCCCtcaaaaatatcattattagttgtatatttctctctaaatattgttttaatggaggtgatgaattcaaagggtttggttgaggGGTATGTTGTCTGGCTCGAGGtcatgaagatt										GGTATGTTGTCTGGCTCGAGG
miR166g-5p_2ss11CT20GA	GGAATGTTGTTTGGCTCGAAG	mtr-miR166g-5p_2ss11CT20GA	21	255	mtr-MIR166e,mtr-MIR166g,mtr-MIR166a,mtr-MIR166b,mtr-MIR166c,mtr-MIR166f,mtr-MIR166d,osa-MIR166c,osa-MIR166j,osa-MIR166b,osa-MIR166a,osa-MIR166f,osa-MIR166m,osa-MIR166d,osa-MIR166g,osa-MIR166h,osa-MIR166l,osa-MIR166e,osa-MIR166k,gma-MIR166c,gma-MIR166g,gma-MIR166e,gma-MIR166i,gma-MIR166p,gma-MIR166t,gma-MIR166b,gma-MIR166a,gma-MIR166d,gma-MIR166r,gma-MIR166u,gma-MIR166s,gma-MIR166n,gma-MIR166j,gma…	gp2b	45.5	864	37.6289	916.732	1.2	caagttgaggGGAATGTTGTGTGGCTCGAAGtcattcatacatcatgtcttaacatgaatgatTTCGGACCAGGCTTCATTCCCctcaacata										GGAATGTTGTTTGGCTCGAAG
miR167a_1ss21AC	TGAAGCTGCCAGCATGATCTC	mtr-miR167a_1ss21AC	21	168	mtr-MIR167a,mtr-MIR167b,osa-MIR167c,osa-MIR167a,osa-MIR167b,osa-MIR167g,osa-MIR167e,osa-MIR167h,osa-MIR167i,osa-MIR167f,osa-MIR167d,osa-MIR167j,gma-MIR167b,gma-MIR167a,gma-MIR167d,gma-MIR167c,gma-MIR167e,gma-MIR167f,gma-MIR167g,gma-MIR167j,gma-MIR167k,ptc-MIR167c,ptc-MIR167a,ptc-MIR167b,ptc-MIR167d,ptc-MIR167f,ptc-MIR167g,ptc-MIR167e,ath-MIR167b,ath-MIR167a,ath-MIR167d,ath-MIR167c,bdi-MIR167a,bdi…	gp2a	561.5	800	464.366	848.826	1	aatgcttgtgatttgtttctcaagaaaggaacaagTGAAGCTGCCAGCATGATCTAtctatggctaagcttagctagctcaatattatacgcatataatagtagtagtaattgctagctgtagctaGGTCATGCTGCGACAGCCTCACTtcttccttgtttgagggaagaaaagct										TGAAGCTGCCAGCATGATCTC
miR167b-5p	TGAAGCTGCCAGCATGATCTG	mtr-miR167b-5p	21	168	mtr-MIR167b,mtr-MIR167a,osa-MIR167e,osa-MIR167h,osa-MIR167f,osa-MIR167j,osa-MIR167g,osa-MIR167i,osa-MIR167d,osa-MIR167b,osa-MIR167c,osa-MIR167a,gma-MIR167c,gma-MIR167g,gma-MIR167j,gma-MIR167e,gma-MIR167f,gma-MIR167a,gma-MIR167d,gma-MIR167b,gma-MIR167k,ptc-MIR167e,ptc-MIR167f,ptc-MIR167g,ptc-MIR167a,ptc-MIR167b,ptc-MIR167c,ptc-MIR167d,ptc-MIR167h,ath-MIR167d,ath-MIR167b,ath-MIR167a,ath-MIR167c,bdi…	gp2a	3701	3023	3060.76	3207.5	0.9	cttcgtgccttactagcagtTGAAGCTGCCAGCATGATCTGagctttctctctcgatcctcttctttcttctctttctttctcccttcgctcgagaaagattaGATCATGTGGTAGCTTCACCtgttcatgagagcacgcta										TGAAGCTGCCAGCATGATCTG
miR167b-5p_1ss8GA	TGAAGCTACCAGCATGATCTG	mtr-miR167b-5p_1ss8GA	21	161	mtr-MIR167b,mtr-MIR167a,osa-MIR167g,osa-MIR167e,osa-MIR167h,osa-MIR167i,osa-MIR167f,osa-MIR167d,osa-MIR167j,osa-MIR167c,osa-MIR167a,osa-MIR167b,gma-MIR167c,gma-MIR167g,gma-MIR167j,gma-MIR167b,gma-MIR167e,gma-MIR167f,gma-MIR167a,gma-MIR167d,ptc-MIR167h,ptc-MIR167e,ptc-MIR167f,ptc-MIR167c,ptc-MIR167g,ptc-MIR167a,ptc-MIR167b,ptc-MIR167d,ath-MIR167d,ath-MIR167b,ath-MIR167a,bdi-MIR167d,bdi-MIR167e,bdi…	gp2a	3	2	2.48103	2.12207	0.9	tttcgtgatcccatcaatagaTGAAGCTACCAACATGATCTGatctttccttgaagctgatgataaaaaaaagatcagaaagtcaagctgagatcatgctggcagcttcatctgctagtggtgcacgtca										TGAAGCTACCAGCATGATCTG
miR168b	TCGCTTGGTGCAGGTCGGGAA	mtr-miR168b	21	32	mtr-MIR168b,mtr-MIR168c,mtr-MIR168a,osa-MIR168b,gma-MIR168a,gma-MIR168b,ptc-MIR168a,ptc-MIR168b,ath-MIR168a,ath-MIR168b,mdm-MIR168b,mdm-MIR168a,aly-MIR168b,aly-MIR168a,ppe-MIR168,vvi-MIR168,nta-MIR168d,nta-MIR168e,mes-MIR168a,lus-MIR168b,lus-MIR168a,cme-MIR168,bra-MIR168a,bna-MIR168a,bna-MIR168b,tcc-MIR168,sly-MIR168a,rco-MIR168,cca-MIR168a,vun-MIR168,ccl-MIR168,crt-MIR168,	gp2b	2518	9531.5	2082.41	10113.2	0.6	gtctctgatTCGCTTGGTGCAGGTCGGGAActggtta										TCGCTTGGTGCAGGTCGGGAA
miR168b_R+1	TCGCTTGGTGCAGGTCGGGAAT	mtr-miR168b_R+1	22	47	mtr-MIR168c,mtr-MIR168b,mtr-MIR168a,osa-MIR168a,osa-MIR168b,gma-MIR168b,gma-MIR168a,ptc-MIR168b,ptc-MIR168a,ath-MIR168a,ath-MIR168b,bdi-MIR168,mdm-MIR168a,mdm-MIR168b,aly-MIR168a,aly-MIR168b,sbi-MIR168,ppe-MIR168,zma-MIR168b,zma-MIR168a,vvi-MIR168,nta-MIR168d,nta-MIR168e,nta-MIR168a,nta-MIR168b,nta-MIR168c,mes-MIR168a,lus-MIR168a,lus-MIR168b,cme-MIR168,bra-MIR168a,bna-MIR168a,bra-MIR168b,bra-MIR1…	gp2b	157.5	1935.5	130.254	2053.63	0.6	gtctctgatTCGCTTGGTGCAGGTCGGGAACtggttat										TCGCTTGGTGCAGGTCGGGAAT
MIR168b-p5_1	TCGCTTGGTGCAGGTCGG	mtr-MIR168b-p5_1	18	32	mtr-MIR168b,mtr-MIR168c,mtr-MIR168a,osa-MIR168b,gma-MIR168a,gma-MIR168b,ptc-MIR168a,ptc-MIR168b,ath-MIR168a,ath-MIR168b,mdm-MIR168b,mdm-MIR168a,aly-MIR168b,aly-MIR168a,ppe-MIR168,vvi-MIR168,nta-MIR168d,nta-MIR168e,mes-MIR168a,lus-MIR168b,lus-MIR168a,cme-MIR168,bra-MIR168a,bna-MIR168a,bna-MIR168b,tcc-MIR168,sly-MIR168a,rco-MIR168,cca-MIR168a,vun-MIR168,ccl-MIR168,crt-MIR168,	gp2b	1	24.5	0.827009	25.9953	0.6	gtctctgatTCGCTTGGTGCAGGTCGGGAActggtta										TCGCTTGGTGCAGGTCGG
MIR168b-p5_2	TCGCTTGGTGCAGGTCGGG	mtr-MIR168b-p5_2	19	40	mtr-MIR168b,mtr-MIR168c,mtr-MIR168a,osa-MIR168a,osa-MIR168b,gma-MIR168a,gma-MIR168b,ptc-MIR168a,ptc-MIR168b,ath-MIR168a,ath-MIR168b,bdi-MIR168,mdm-MIR168b,mdm-MIR168a,aly-MIR168b,aly-MIR168a,sbi-MIR168,ppe-MIR168,zma-MIR168a,vvi-MIR168,nta-MIR168d,nta-MIR168e,mes-MIR168a,lus-MIR168b,lus-MIR168a,cme-MIR168,bra-MIR168a,bna-MIR168a,bna-MIR168b,ata-MIR168,tcc-MIR168,sly-MIR168a,hvu-MIR168,rco-MIR168,…	gp2b	1	24.5	0.827009	25.9953	0.6	gtctctgatTCGCTTGGTGCAGGTCGGGAActggttat										TCGCTTGGTGCAGGTCGGG
miR168c-3p	CCCGCCTTGCATCAACTGAAT	mtr-miR168c-3p	21	46	nta-MIR168b,mtr-MIR168c,mtr-MIR168b,mtr-MIR168a,osa-MIR168a,gma-MIR168b,gma-MIR168a,ptc-MIR168a,ptc-MIR168b,ath-MIR168a,ath-MIR168b,bdi-MIR168,mdm-MIR168b,mdm-MIR168a,aly-MIR168a,aly-MIR168b,sbi-MIR168,ppe-MIR168,zma-MIR168b,zma-MIR168a,vvi-MIR168,nta-MIR168d,nta-MIR168c,nta-MIR168a,nta-MIR168e,mes-MIR168a,lus-MIR168b,lus-MIR168a,cme-MIR168,bra-MIR168c,bra-MIR168b,bra-MIR168a,bna-MIR168a,bna-MIR1…	gp3	361	4744	298.55	5033.54	0.8	0										CCCGCCTTGCATCAACTGAAT
MIR168c-p5_1ss19GA	TCGCTTGGTGCAGGTCGGA	mtr-MIR168c-p5_1ss19GA	19	47	mtr-MIR168c,mtr-MIR168b,mtr-MIR168a,osa-MIR168a,osa-MIR168b,gma-MIR168b,gma-MIR168a,ptc-MIR168b,ptc-MIR168a,ath-MIR168a,ath-MIR168b,bdi-MIR168,mdm-MIR168a,mdm-MIR168b,aly-MIR168a,aly-MIR168b,sbi-MIR168,ppe-MIR168,zma-MIR168b,zma-MIR168a,vvi-MIR168,nta-MIR168d,nta-MIR168e,nta-MIR168a,nta-MIR168b,nta-MIR168c,mes-MIR168a,lus-MIR168a,lus-MIR168b,cme-MIR168,bra-MIR168a,bna-MIR168a,bra-MIR168b,bra-MIR1…	gp2b	0.5	6	0.413505	6.3662	0.6	gtctctgatTCGCTTGGTGCAGGTCGGGAACtggttat										TCGCTTGGTGCAGGTCGGA
miR169a_1ss21AG	CAGCCAAGGATGACTTGCCGG	mtr-miR169a_1ss21AG	21	190	mtr-MIR169a,mtr-MIR169g,mtr-MIR169b,mtr-MIR169l,mtr-MIR169d,mtr-MIR169e,mtr-MIR169h,mtr-MIR169i,mtr-MIR169c,osa-MIR169b,osa-MIR169c,osa-MIR169a,osa-MIR169e,osa-MIR169d,gma-MIR169b,gma-MIR169g,gma-MIR169v,gma-MIR169f,gma-MIR169u,gma-MIR169a,gma-MIR169m,gma-MIR169d,gma-MIR169s,gma-MIR169h,gma-MIR169e,gma-MIR169p,gma-MIR169c,gma-MIR169k,gma-MIR169l,gma-MIR169j,gma-MIR169n,ptc-MIR169h,ptc-MIR169e,ptc…	gp2a	7710.5	1897.5	6376.65	2013.31	1.3	aatagccatgtagagcatgcataaagaggtaagagctcacaatgCAGCCAAGGATGACTTGCCGGattatatatggcggagtattaacataatcatattcatatatatatgtcatatgtttatcggCAAGTTGTCCTTGGCTACATTgggttctcttctttttcatgtatgctttaattgtggct										CAGCCAAGGATGACTTGCCGG
miR169a_3ss1CT20GT21AG	TAGCCAAGGATGACTTGCCTG	mtr-miR169a_3ss1CT20GT21AG	21	262	mtr-MIR169a,mtr-MIR169f,mtr-MIR169d,mtr-MIR169g,mtr-MIR169e,mtr-MIR169b,mtr-MIR169l,osa-MIR169l,osa-MIR169i,osa-MIR169j,osa-MIR169m,osa-MIR169k,osa-MIR169h,osa-MIR169g,osa-MIR169f,osa-MIR169b,osa-MIR169c,osa-MIR169a,osa-MIR169e,gma-MIR169b,gma-MIR169g,gma-MIR169p,gma-MIR169v,gma-MIR169d,gma-MIR169s,gma-MIR169c,gma-MIR169h,gma-MIR169f,gma-MIR169u,gma-MIR169a,gma-MIR169m,gma-MIR169e,ptc-MIR169i,ptc…	gp2a	310	222	256.373	235.549	1.1	tgaagagaagagccgatttgtttggTAGCCAAGGATGACTTGCCTGcacctttcaaaaaaaaaaaaaaaggcttcttaattttcttgtcttctcaaaaattaagaagtctttttttaaataggtgataGGCAGTCTCCTTGGCTATCTtgaccgccacttctctct										TAGCCAAGGATGACTTGCCTG
miR169f_R-2_1ss1AT	TAGCCAAGGATGACTTGCC	mtr-miR169f_R-2_1ss1AT	19	129	mtr-MIR169f,osa-MIR169l,osa-MIR169i,osa-MIR169g,osa-MIR169j,osa-MIR169m,osa-MIR169k,osa-MIR169f,osa-MIR169h,osa-MIR169e,ptc-MIR169q,ptc-MIR169o,ptc-MIR169i,ptc-MIR169m,ptc-MIR169k,ptc-MIR169r,ptc-MIR169j,ptc-MIR169w,ptc-MIR169v,ptc-MIR169l,ptc-MIR169ac,ath-MIR169j,ath-MIR169h,ath-MIR169m,ath-MIR169i,ath-MIR169k,ath-MIR169l,ath-MIR169n,bdi-MIR169m,bdi-MIR169g,bdi-MIR169n,bdi-MIR169b,bdi-MIR169e,bd…	gp2a	11	5	9.0971	5.30516	1	gTAGCCAAGGATGACTTGCCtgctccttgagttaatttagggatctaaagttgcattattgaatcttaagtatattaaggtgcatttagccatcaaagggtccctaattacttggtttcaGGCAGTCTCCTTGGCTATCTt										TAGCCAAGGATGACTTGCC
miR171d	TGATTGAGCCGTGCCAATATC	mtr-miR171d	21	128	mtr-MIR171d,mtr-MIR171f,mtr-MIR171c,osa-MIR171c,osa-MIR171d,osa-MIR171f,osa-MIR171b,osa-MIR171e,gma-MIR171j,gma-MIR171u,gma-MIR171f,gma-MIR171c,gma-MIR171g,gma-MIR171o,gma-MIR171e,gma-MIR171q,gma-MIR171i,gma-MIR171a,ptc-MIR171e,ptc-MIR171f,ptc-MIR171i,ptc-MIR171b,ptc-MIR171g,ptc-MIR171a,ptc-MIR171h,ath-MIR171c,ath-MIR171b,bdi-MIR171c,bdi-MIR171d,bdi-MIR171b,bdi-MIR171e,stu-MIR171e,stu-MIR171a,stu…	gp2b	494	219	408.543	232.366	1	ttatatgaaaatataggtgagtctatagaatcattaagattagggtgaagaTGTTGGAATGGCTCAATCAAGttaaagactcccagtattttggcataactgggtctttctaattTGATTGAGCCGTGCCAATATCcggtcttcacctttgctgcattctttctcgctctttccttttttatgatc										TGATTGAGCCGTGCCAATATC
miR171d_1ss21CT	TGATTGAGCCGTGCCAATATT	mtr-miR171d_1ss21CT	21	133	mtr-MIR171d,mtr-MIR171f,mtr-MIR171c,mtr-MIR171a,osa-MIR171e,osa-MIR171d,osa-MIR171c,osa-MIR171b,osa-MIR171f,gma-MIR171j,gma-MIR171u,gma-MIR171c,gma-MIR171o,gma-MIR171e,gma-MIR171q,gma-MIR171g,gma-MIR171f,gma-MIR171d,ptc-MIR171i,ptc-MIR171e,ptc-MIR171h,ptc-MIR171a,ptc-MIR171b,ptc-MIR171g,ptc-MIR171f,ptc-MIR171k,ath-MIR171c,ath-MIR171b,ath-MIR170,bdi-MIR171d,bdi-MIR171e,bdi-MIR171c,bdi-MIR171b,stu-…	gp2a	40	19	33.0804	20.1596	1.1	ttttggaagggtcattgtgaTGTTGGCCCGGTTCACTCAAGagattataaagagaccattttttttttattatgttgtttttggagactcttattttgtctttTGATTGAGCCGTGCCAATATCttagtgcctctttcatat										TGATTGAGCCGTGCCAATATT
miR171e-5p_1ss5GA	CGATATTGGTGAGGTTCAATC	mtr-miR171e-5p_1ss5GA	21	8	mtr-MIR171e,gma-MIR171k,gma-MIR171l,ptc-MIR171c,mes-MIR171e,mes-MIR171f,lja-MIR171d,ssl-MIR171b,	gp1	2	3	1.65402	3.1831	1	ggaaagCGATATTGGTGAGGTTCAATCcgaagacggatcttactgaagtagagttttaagatacgatctcagaTTGAGCCGCGCCAATATCACTttctt										CGATATTGGTGAGGTTCAATC
miR172b_1ss1AC	CGAATCTTGATGATGCTGCAT	mtr-miR172b_1ss1AC	21	157	mtr-MIR172c,mtr-MIR172b,mtr-MIR172d,osa-MIR172d,osa-MIR172a,osa-MIR172b,osa-MIR172c,gma-MIR172b,gma-MIR172f,gma-MIR172a,gma-MIR172h,gma-MIR172g,gma-MIR172j,gma-MIR172i,gma-MIR172k,gma-MIR172l,gma-MIR172d,gma-MIR172c,gma-MIR172e,ptc-MIR172b,ptc-MIR172f,ptc-MIR172a,ptc-MIR172c,ptc-MIR172e,ptc-MIR172d,ptc-MIR172g,ptc-MIR172h,ptc-MIR172i,ath-MIR172a,ath-MIR172c,ath-MIR172b,ath-MIR172d,ath-MIR172e,bdi…	gp2a	2110.5	989	1745.4	1049.36	1.1	ctaagttggtgtttgcagatGCAGCATCTTCAAGATTCACAaacaatcttagcttttcttattaatgaaggttcttccttcatttcatgttgatcttggaaagcttggatcatctgAGAATCTTGATGATGCTGCATcagcagatacttgactcgt										CGAATCTTGATGATGCTGCAT
miR172b_L+2R-2	TGAGAATCTTGATGATGCTGC	mtr-miR172b_L+2R-2	21	146	mtr-MIR172c,mtr-MIR172d,mtr-MIR172b,osa-MIR172d,osa-MIR172a,osa-MIR172b,osa-MIR172c,gma-MIR172b,gma-MIR172f,gma-MIR172a,gma-MIR172h,gma-MIR172g,gma-MIR172j,gma-MIR172i,gma-MIR172d,gma-MIR172k,gma-MIR172c,gma-MIR172l,gma-MIR172e,ptc-MIR172b,ptc-MIR172f,ptc-MIR172a,ptc-MIR172c,ptc-MIR172e,ptc-MIR172g,ptc-MIR172d,ptc-MIR172h,ath-MIR172a,ath-MIR172c,ath-MIR172b,ath-MIR172d,ath-MIR172e,bdi-MIR172a,bdi…	gp2b	314.5	110.5	260.094	117.244	0.3	taaaggatgTGAGAATCTTGATGATGCTGCAGCGGCAATAAATGGCT										TGAGAATCTTGATGATGCTGC
miR172c-5p_2ss2TC11CT	GCAGCATCATTAAGATTCACA	mtr-miR172c-5p_2ss2TC11CT	21	156	mtr-MIR172c,mtr-MIR172b,mtr-MIR172d,osa-MIR172d,osa-MIR172b,osa-MIR172a,osa-MIR172c,gma-MIR172i,gma-MIR172j,gma-MIR172b,gma-MIR172f,gma-MIR172k,gma-MIR172a,gma-MIR172l,gma-MIR172h,gma-MIR172g,gma-MIR172d,gma-MIR172e,gma-MIR172c,ptc-MIR172b,ptc-MIR172a,ptc-MIR172e,ptc-MIR172f,ptc-MIR172d,ptc-MIR172c,ptc-MIR172g,ptc-MIR172h,ath-MIR172a,ath-MIR172b,ath-MIR172e,ath-MIR172c,ath-MIR172d,bdi-MIR172a,bdi…	gp2a	548.5	444	453.615	471.099	1.1	aggatcttagcttgttgtgggagatatgcaatcgttgtttgctgatGCAGCATCATTAAGATTCACAatccatgaagtttgagagttggattgatccattatatgcttttggatttgCGAATCTTGATGATGCTGCATtggcaatagacgattaatgatgcttatgaaaggtagctagggtaag										GCAGCATCATTAAGATTCACA
miR172c-5p_2ss2TC9AT	GCAGCATCTTCAAGATTCACA	mtr-miR172c-5p_2ss2TC9AT	21	157	mtr-MIR172c,mtr-MIR172b,mtr-MIR172d,osa-MIR172d,osa-MIR172a,osa-MIR172b,osa-MIR172c,gma-MIR172b,gma-MIR172f,gma-MIR172a,gma-MIR172h,gma-MIR172g,gma-MIR172j,gma-MIR172i,gma-MIR172k,gma-MIR172l,gma-MIR172d,gma-MIR172c,gma-MIR172e,ptc-MIR172b,ptc-MIR172f,ptc-MIR172a,ptc-MIR172c,ptc-MIR172e,ptc-MIR172d,ptc-MIR172g,ptc-MIR172h,ptc-MIR172i,ath-MIR172a,ath-MIR172c,ath-MIR172b,ath-MIR172d,ath-MIR172e,bdi…	gp2a	1382	2982.5	1142.93	3164.53	1.1	ctaagttggtgtttgcagatGCAGCATCTTCAAGATTCACAaacaatcttagcttttcttattaatgaaggttcttccttcatttcatgttgatcttggaaagcttggatcatctgAGAATCTTGATGATGCTGCATcagcagatacttgactcgt										GCAGCATCTTCAAGATTCACA
miR2111a-5p_2ss18TC20TC	TAATCTGCATCCTGAGGCTCA	mtr-miR2111a-5p_2ss18TC20TC	21	44	mtr-MIR2111d,mtr-MIR2111e,mtr-MIR2111a,mtr-MIR2111n,mtr-MIR2111o,mtr-MIR2111j,mtr-MIR2111k,mtr-MIR2111f,mtr-MIR2111b,mtr-MIR2111i,mtr-MIR2111c,mtr-MIR2111h,mtr-MIR2111m,mtr-MIR2111g,gma-MIR2111a,gma-MIR2111b,gma-MIR2111e,gma-MIR2111d,gma-MIR2111c,gma-MIR2111f,ptc-MIR2111a,ptc-MIR2111b,ath-MIR2111b,ath-MIR2111a,mdm-MIR2111b,mdm-MIR2111a,aly-MIR2111b,aly-MIR2111a,aly-MIR2111c,ppe-MIR2111c,ppe-MIR21…	gp2a	2.5	3.5	2.06752	3.71362	1	ttcttatgactgatattagcaaggaagtccatatatagtttggtcagaaatgggTAATCTGCATCCTGAGGCTCAaagcaatagaatgaagcaccttcttctaatgccatttatgagcctctagatgcagatgatctgtttcttgccaaggctacttcatattatttccagctatgttttcagcatgataa										TAATCTGCATCCTGAGGCTCA
MIR2592a-p3_2ss18CT19CA	ATGAAATGAGGTTCATTTATTGAC	mtr-MIR2592a-p3_2ss18CT19CA	24	1	mtr-MIR2592a,	gp2b	11	1	9.0971	1.06103	0.6	ctttgatcataatATGAAATGAGGTTCATTTATTGACatggggatcacaa										ATGAAATGAGGTTCATTTATTGAC
MIR2592ay-p5_2ss6AG17CG	GAGTCGGGTTGTTTGGGA	mtr-MIR2592ay-p5_2ss6AG17CG	18	2	mtr-MIR2592ay,osa-MIR2118e,	gp2b	3.5	8	2.89453	8.48826	0.6	GAGTCGGGTTGTTTGGGAatgtagccccaagcgggcggtaaattccgtccaaagctaaatacgggcgagagaccgatagcgaacaagtaccgcgagggaaagatgaaaaggacttgaAAAAGAGAGTCAAAGAGT										GAGTCGGGTTGTTTGGGA
MIR2592bj-p3_2ss12TC19AT_1	ATTCCCACTGTCCCTGTCT	mtr-MIR2592bj-p3_2ss12TC19AT_1	19	4	mtr-MIR2602b,mtr-MIR2602a,mtr-MIR2592bj,mtr-MIR2592bi,	gp2b	9	7	7.44308	7.42723	0.4	CGTCATCTAATTAGTGACGcgcatgaatggattaacgagATTCCCACTGTCCCTGTCTactatccagcgaaaccacagccaagggaacgggttt										ATTCCCACTGTCCCTGTCT
MIR2592bj-p3_2ss12TC19AT_2	ATTCCCACTGTCCCTGTCTA	mtr-MIR2592bj-p3_2ss12TC19AT_2	20	2	mtr-MIR2592bj,mtr-MIR2592bi,	gp2b	9	7	7.44308	7.42723	0.5	cgtgggtaaacggcgggagtaactatgactctcttacggtagccaaatgcctcgtcatctaattagtgacgcgcatgaatggattaacgagATTCCCACTGTCCCTGTCTA										ATTCCCACTGTCCCTGTCTA
MIR2655m-p3_2ss6TC17AC	TTAAACAAGTTAAGGGCA	mtr-MIR2655m-p3_2ss6TC17AC	18	2	mtr-MIR2655m,gma-MIR1509a,	gp2b	58	62	47.9665	65.784	1	caaggactagatTGCATCTTCTTAAACAAGTTAAGGGCAgcaatctggtccact										TTAAACAAGTTAAGGGCA
MIR2679c-p5_2ss8CT20TA	ACTATCATTTTGGAAGACGA	mtr-MIR2679c-p5_2ss8CT20TA	20	6	mtr-MIR2679c,mtr-MIR2679b,mtr-MIR2679a,bdi-MIR7729b,bdi-MIR7729a,stu-MIR7989,	gp2b	0	9	0	9.5493	0.6	acgttgtcACTATCATTTTGGAAGACGAgtttgatgatgctgccatttgcgacccgaatgttagggctgtcttgttaactagagctcgtaagggtggTATGATCAAAATGGGTCC										ACTATCATTTTGGAAGACGA
miR319a-3p	TTGGACTGAAGGGAGCTCCC	mtr-miR319a-3p	20	121	mtr-MIR319a,mtr-MIR319d,mtr-MIR319b,mtr-MIR319c,mtr-MIR4414b,osa-MIR319b,osa-MIR319a,osa-MIR159f,gma-MIR319j,gma-MIR319g,gma-MIR319e,gma-MIR319m,gma-MIR319k,gma-MIR319a,gma-MIR319q,gma-MIR319h,gma-MIR319b,gma-MIR319l,gma-MIR319p,gma-MIR319c,gma-MIR319d,gma-MIR319i,gma-MIR319o,ptc-MIR319d,ptc-MIR319b,ptc-MIR319c,ptc-MIR319g,ptc-MIR319a,ptc-MIR319f,ptc-MIR319i,ptc-MIR319e,ptc-MIR319h,ptc-MIR159d,at…	gp2b	1621	561.5	1340.58	595.77	0.7	aattATCTGCCGACTCATTCATTCAaacactcagtagaccgaagaatttgcaagggcgttctactgtgattgcatgaatgatgcgggagatagtttcatccttctctctccttgcTTGGACTGAAGGGAGCTCCCtttct										TTGGACTGAAGGGAGCTCCC
miR319a-3p_R-1	TTGGACTGAAGGGAGCTCC	mtr-miR319a-3p_R-1	19	90	mtr-MIR319a,mtr-MIR319c,mtr-MIR319d,mtr-MIR319b,gma-MIR319p,gma-MIR319e,gma-MIR319k,gma-MIR319q,gma-MIR319h,gma-MIR319b,gma-MIR319l,gma-MIR319j,gma-MIR319g,gma-MIR319m,gma-MIR319a,ptc-MIR319b,ptc-MIR319a,ptc-MIR319f,ptc-MIR319d,ptc-MIR319c,ptc-MIR319g,ptc-MIR319e,ptc-MIR319h,ptc-MIR319i,ath-MIR319c,ath-MIR319a,ath-MIR319b,bdi-MIR319a,ppt-MIR319a,ppt-MIR319e,ppt-MIR319b,ppt-MIR319c,ppt-MIR319d,stu…	gp2b	14.5	4	11.9916	4.24413	0.4	aTTGGACTGAAGGGAGCTCCatcaaacattcttttcatctttcttctcctta										TTGGACTGAAGGGAGCTCC
miR393a_1ss21CT	TCCAAAGGGATCGCATTGATT	mtr-miR393a_1ss21CT	21	63	mtr-MIR393a,mtr-MIR393b,osa-MIR393b,osa-MIR393a,gma-MIR393i,gma-MIR393c,gma-MIR393j,gma-MIR393h,gma-MIR393e,gma-MIR393a,gma-MIR393k,gma-MIR393d,gma-MIR393f,gma-MIR393g,gma-MIR393b,ptc-MIR393b,ptc-MIR393a,ptc-MIR393c,ath-MIR393b,ath-MIR393a,bdi-MIR393a,bdi-MIR393b,stu-MIR393,mdm-MIR393a,mdm-MIR393f,mdm-MIR393b,mdm-MIR393c,mdm-MIR393d,mdm-MIR393e,aly-MIR393a,aly-MIR393b,sbi-MIR393a,sbi-MIR393b,ppe-…	gp2b	37	59.5	30.5993	63.1315	0.6	tacggtcacttcacaggacgacaTCCAAAGGGATCGCATTGTTTcatacttcccgatgtccgttagaagtgccaaa										TCCAAAGGGATCGCATTGATT
miR393a_R+1	TCCAAAGGGATCGCATTGATCC	mtr-miR393a_R+1	22	63	mtr-MIR393a,mtr-MIR393b,osa-MIR393a,osa-MIR393b,gma-MIR393g,gma-MIR393c,gma-MIR393e,gma-MIR393a,gma-MIR393d,gma-MIR393f,gma-MIR393j,gma-MIR393i,gma-MIR393h,gma-MIR393k,gma-MIR393b,ptc-MIR393a,ptc-MIR393b,ptc-MIR393c,ath-MIR393b,ath-MIR393a,bdi-MIR393a,bdi-MIR393b,stu-MIR393,mdm-MIR393b,mdm-MIR393c,mdm-MIR393d,mdm-MIR393e,mdm-MIR393a,mdm-MIR393f,aly-MIR393b,aly-MIR393a,sbi-MIR393a,sbi-MIR393b,ppe-…	gp2a	37979	7987.5	31409	8475	1.1	tgcagcaacttaaggaggaaTCCAAAGGGATCGCATTGATCCttcttgctaaagttcgtttggATCATGCAATCCCTTTGGATTtatccttcggtagcttaa										TCCAAAGGGATCGCATTGATCC
MIR393a-p3_2ss18GT19AT	TCCAAAGGGATCGCATTTT	mtr-MIR393a-p3_2ss18GT19AT	19	61	mtr-MIR393a,mtr-MIR393b,osa-MIR393a,osa-MIR393b,gma-MIR393j,gma-MIR393g,gma-MIR393c,gma-MIR393e,gma-MIR393a,gma-MIR393i,gma-MIR393h,gma-MIR393k,gma-MIR393d,gma-MIR393f,ptc-MIR393a,ptc-MIR393c,ptc-MIR393b,ath-MIR393b,ath-MIR393a,bdi-MIR393a,bdi-MIR393b,stu-MIR393,mdm-MIR393b,mdm-MIR393c,mdm-MIR393d,mdm-MIR393e,mdm-MIR393a,mdm-MIR393f,aly-MIR393b,aly-MIR393a,sbi-MIR393b,sbi-MIR393a,ppe-MIR393a,ppe-…	gp2b	3	4.5	2.48103	4.77465	0.7	cccgtagctcacttggcacgatgacaTCCAAAGGGATCGCATTGTctccaacttagctgcatt										TCCAAAGGGATCGCATTTT
miR395a_2ss1AC21CT	CTGAAGTGTTTGGGGGAACTT	mtr-miR395a_2ss1AC21CT	21	211	mtr-MIR395i,mtr-MIR395m,mtr-MIR395d,mtr-MIR395f,mtr-MIR395a,mtr-MIR395l,mtr-MIR395n,mtr-MIR395j,mtr-MIR395o,mtr-MIR395e,mtr-MIR395c,mtr-MIR395g,mtr-MIR395h,mtr-MIR395k,mtr-MIR395b,osa-MIR395r,osa-MIR395s,osa-MIR395l,osa-MIR395g,osa-MIR395i,osa-MIR395h,osa-MIR395d,osa-MIR395e,osa-MIR395m,osa-MIR395p,osa-MIR395k,osa-MIR395n,osa-MIR395q,osa-MIR395j,osa-MIR395b,osa-MIR395y,osa-MIR395a,osa-MIR395t,osa…	gp2a	432.5	942	357.681	999.493	1	ctcattgtgtgctccttagaactCCCTCAAACGCTTCATTGggacaacattatttagacaaccaaaaagggatatatgtagtcctaCTGAAGTGTTTGGGGGAACTCcagggatcaccaataca										CTGAAGTGTTTGGGGGAACTT
miR395a_L-1	TGAAGTGTTTGGGGGAACTC	mtr-miR395a_L-1	20	201	mtr-MIR395i,mtr-MIR395m,mtr-MIR395d,mtr-MIR395f,mtr-MIR395a,mtr-MIR395l,mtr-MIR395n,mtr-MIR395j,mtr-MIR395o,mtr-MIR395e,mtr-MIR395c,mtr-MIR395g,mtr-MIR395h,mtr-MIR395b,osa-MIR395r,osa-MIR395s,osa-MIR395l,osa-MIR395g,osa-MIR395i,osa-MIR395h,osa-MIR395d,osa-MIR395e,osa-MIR395m,osa-MIR395p,osa-MIR395k,osa-MIR395n,osa-MIR395q,osa-MIR395j,osa-MIR395b,osa-MIR395y,osa-MIR395a,osa-MIR395t,gma-MIR395c,gma…	gp2a	56.5	402	46.726	426.535	1	attaattagggttcagtagatgcactaaatttccatcatatgtttcctagaGTTCCCTCCAAACACTTCTTtagggcaacacatgcagctttaactagctagaaatctgccctattTGAAGTGTTTGGGGGAACTCctggatatatttgatcaattctggatctatggtttagtttattgaggtatgatttca										TGAAGTGTTTGGGGGAACTC
miR395k_1ss1TC	CTGAAGCGTTTGGGGGAACTC	mtr-miR395k_1ss1TC	21	196	mtr-MIR395k,mtr-MIR395a,mtr-MIR395h,osa-MIR395s,osa-MIR395g,osa-MIR395i,osa-MIR395h,osa-MIR395d,osa-MIR395e,osa-MIR395u,osa-MIR395k,osa-MIR395j,osa-MIR395b,osa-MIR395y,osa-MIR395r,osa-MIR395l,osa-MIR395m,osa-MIR395p,osa-MIR395n,osa-MIR395q,gma-MIR395c,gma-MIR395i,gma-MIR395m,gma-MIR395b,gma-MIR395l,gma-MIR395j,gma-MIR395a,gma-MIR395e,gma-MIR395g,gma-MIR395f,gma-MIR395d,ptc-MIR395c,ptc-MIR395k,ptc…	gp2a	44.5	195.5	36.8019	207.432	1.2	aacatcagatgttccctagaGTTCCTCTGAGCACTTCATTaaggaaatattttttgctcttaCTGAAGCGTTTGGGGGAACTCttgggttcatttgattac										CTGAAGCGTTTGGGGGAACTC
miR396a-3p_2ss2CT20GA	GTTCAAGAAAGCTGTGGGAAA	mtr-miR396a-3p_2ss2CT20GA	21	120	nta-MIR396c,mtr-MIR396a,mtr-MIR396b,osa-MIR396b,osa-MIR396a,osa-MIR396c,osa-MIR396e,osa-MIR396f,gma-MIR396e,gma-MIR396d,gma-MIR396h,gma-MIR396c,gma-MIR396g,gma-MIR396b,gma-MIR396f,gma-MIR396k,gma-MIR396i,gma-MIR396a,ptc-MIR396d,ptc-MIR396c,ptc-MIR396e,ptc-MIR396b,ptc-MIR396f,ptc-MIR396a,ptc-MIR396g,ath-MIR396b,ath-MIR396a,bdi-MIR396c,bdi-MIR396d,bdi-MIR396e,bdi-MIR396b,bdi-MIR396a,stu-MIR396,mdm-…	gp3	3148.5	13379.5	2603.84	14196.1	1.2	0										GTTCAAGAAAGCTGTGGGAAA
miR396a-5p	TTCCACAGCTTTCTTGAACTT	mtr-miR396a-5p	21	117	mtr-MIR396a,mtr-MIR396b,mtr-MIR396c,osa-MIR396c,osa-MIR396b,osa-MIR396a,gma-MIR396c,gma-MIR396g,gma-MIR396b,gma-MIR396f,gma-MIR396d,gma-MIR396k,gma-MIR396i,gma-MIR396e,gma-MIR396a,gma-MIR396h,gma-MIR396j,ptc-MIR396d,ptc-MIR396c,ptc-MIR396e,ptc-MIR396b,ptc-MIR396a,ptc-MIR396g,ptc-MIR396f,ath-MIR396b,ath-MIR396a,bdi-MIR396e,bdi-MIR396c,bdi-MIR396d,stu-MIR396,mdm-MIR396c,mdm-MIR396d,mdm-MIR396e,mdm-…	gp2a	22765	16985	18826.9	18021.6	0.9	tgtcatgcttTTCCACAGCTTTCTTGAACTTtccgctcgtcgtgttcgtacgtctcctctaactaattacattcatgatgatcatgtggagagatccacgaggcgaaacgaatccataaaattcaccatggAAAGTTCAAGAAAGCTGTGG										TTCCACAGCTTTCTTGAACTT
miR396a-5p_1ss3CG	TTGCACAGCTTTCTTGAACTT	mtr-miR396a-5p_1ss3CG	21	98	mtr-MIR396a,mtr-MIR396b,osa-MIR396c,osa-MIR396b,osa-MIR396a,gma-MIR396d,gma-MIR396c,gma-MIR396g,gma-MIR396b,gma-MIR396f,gma-MIR396k,gma-MIR396i,gma-MIR396e,gma-MIR396h,gma-MIR396a,ptc-MIR396d,ptc-MIR396c,ptc-MIR396e,ptc-MIR396b,ptc-MIR396a,ath-MIR396b,ath-MIR396a,bdi-MIR396e,bdi-MIR396c,bdi-MIR396d,stu-MIR396,mdm-MIR396c,mdm-MIR396d,mdm-MIR396e,mdm-MIR396b,aly-MIR396b,aly-MIR396a,sbi-MIR396c,sbi-…	gp2b	4	3.5	3.30804	3.71362	0.5	TTGAACAGCTTTCTTGAACTTggaatgacatttggatcatttggaactacttttgagccggtcatatatagcttcccttgtatggttctatcttcatcaagcaccacaagctacaaggaaagaaaaac										TTGCACAGCTTTCTTGAACTT
miR396a-5p_R-1_1ss9CT	TTCCACAGTTTTCTTGAACT	mtr-miR396a-5p_R-1_1ss9CT	20	89	mtr-MIR396a,mtr-MIR396b,mtr-MIR396c,osa-MIR396c,osa-MIR396b,osa-MIR396a,gma-MIR396c,gma-MIR396g,gma-MIR396b,gma-MIR396f,gma-MIR396d,gma-MIR396k,gma-MIR396i,gma-MIR396e,gma-MIR396a,gma-MIR396h,gma-MIR396j,ptc-MIR396d,ptc-MIR396c,ptc-MIR396e,ptc-MIR396b,ptc-MIR396a,ptc-MIR396f,ptc-MIR396g,ath-MIR396a,bdi-MIR396e,bdi-MIR396c,bdi-MIR396d,mdm-MIR396c,mdm-MIR396d,mdm-MIR396e,mdm-MIR396b,mdm-MIR396g,mdm…	gp2b	22.5	26	18.6077	27.5869	0.4	gctagctagcggtgaaagtaaaataagtcctgtcatgcttTTCCACAGCTTTCTTGAACTttcc										TTCCACAGTTTTCTTGAACT
miR396b-3p	GTTCAATAAAGCTGTGGGAAG	mtr-miR396b-3p	21	115	mtr-MIR396b,mtr-MIR396a,mtr-MIR396c,osa-MIR396b,osa-MIR396a,osa-MIR396c,gma-MIR396i,gma-MIR396e,gma-MIR396a,gma-MIR396h,gma-MIR396c,gma-MIR396g,gma-MIR396b,gma-MIR396f,gma-MIR396d,gma-MIR396k,gma-MIR396j,ptc-MIR396b,ptc-MIR396a,ptc-MIR396d,ptc-MIR396c,ptc-MIR396e,ptc-MIR396f,ptc-MIR396g,ath-MIR396a,ath-MIR396b,bdi-MIR396c,bdi-MIR396d,bdi-MIR396e,stu-MIR396,mdm-MIR396b,mdm-MIR396a,mdm-MIR396c,mdm-…	gp2a	2965	18403	2452.08	19526.2	1.3	ctttatttTTCCACAGCTTTCTTGAACTGcatctcaatttttcatcaacaagatccttcttttcttgataaataaataatttattttattattattaaaagaaaggagaaaattctgggtttgcgGTTCAATAAAGCTGTGGGAAGata										GTTCAATAAAGCTGTGGGAAG
miR396b-3p_R+1_1ss12CT	GTTCAATAAAGTTGTGGGAAGT	mtr-miR396b-3p_R+1_1ss12CT	22	33	mtr-MIR396b,osa-MIR396b,osa-MIR396a,gma-MIR396i,gma-MIR396a,ptc-MIR396b,ptc-MIR396a,ath-MIR396a,bdi-MIR396c,bdi-MIR396d,mdm-MIR396b,mdm-MIR396a,aly-MIR396a,sbi-MIR396a,vvi-MIR396d,mes-MIR396a,mes-MIR396b,lus-MIR396c,lus-MIR396a,cme-MIR396b,cme-MIR396e,ata-MIR396e,tcc-MIR396b,ghr-MIR396b,ghr-MIR396a,sly-MIR396a,lja-MIR396,csi-MIR396b,hbr-MIR396b,aau-MIR396,bcy-MIR396a,bgy-MIR396a,amg-MIR396,	gp2b	0	3	0	3.1831	0.4	aGTTCAATAAAGTTGTAGGAAGTaattaaataattcattgataa										GTTCAATAAAGTTGTGGGAAGT
miR396b-5p	TTCCACAGCTTTCTTGAACTG	mtr-miR396b-5p	21	115	mtr-MIR396b,mtr-MIR396a,mtr-MIR396c,osa-MIR396b,osa-MIR396a,osa-MIR396c,gma-MIR396i,gma-MIR396e,gma-MIR396a,gma-MIR396h,gma-MIR396c,gma-MIR396g,gma-MIR396b,gma-MIR396f,gma-MIR396d,gma-MIR396k,gma-MIR396j,ptc-MIR396b,ptc-MIR396a,ptc-MIR396d,ptc-MIR396c,ptc-MIR396e,ptc-MIR396f,ptc-MIR396g,ath-MIR396a,ath-MIR396b,bdi-MIR396c,bdi-MIR396d,bdi-MIR396e,stu-MIR396,mdm-MIR396b,mdm-MIR396a,mdm-MIR396c,mdm-…	gp2a	11762.5	5974.5	9727.7	6339.14	1.3	ctttatttTTCCACAGCTTTCTTGAACTGcatctcaatttttcatcaacaagatccttcttttcttgataaataaataatttattttattattattaaaagaaaggagaaaattctgggtttgcgGTTCAATAAAGCTGTGGGAAGata										TTCCACAGCTTTCTTGAACTG
miR396b-5p_L-1_1ss3CT	TTCACAGCTTTCTTGAACTG	mtr-miR396b-5p_L-1_1ss3CT	20	100	mtr-MIR396b,mtr-MIR396a,osa-MIR396b,osa-MIR396a,osa-MIR396c,gma-MIR396i,gma-MIR396e,gma-MIR396a,gma-MIR396h,gma-MIR396c,gma-MIR396g,gma-MIR396b,gma-MIR396f,gma-MIR396d,gma-MIR396k,ptc-MIR396b,ptc-MIR396a,ptc-MIR396d,ptc-MIR396c,ptc-MIR396e,ath-MIR396a,ath-MIR396b,bdi-MIR396c,bdi-MIR396d,bdi-MIR396e,stu-MIR396,mdm-MIR396b,mdm-MIR396e,mdm-MIR396c,mdm-MIR396d,mdm-MIR396a,aly-MIR396a,aly-MIR396b,sbi-…	gp2b	15.5	4.5	12.8186	4.77465	0.3	tccaaagcattgtttgatctgattgtcTTCACAGCTTTATTGAACTGa										TTCACAGCTTTCTTGAACTG
miR396b-5p_R-1_1ss7AG	TTCCACGGCTTTCTTGAACT	mtr-miR396b-5p_R-1_1ss7AG	20	108	mtr-MIR396c,mtr-MIR396b,mtr-MIR396a,osa-MIR396b,osa-MIR396a,osa-MIR396c,gma-MIR396c,gma-MIR396g,gma-MIR396b,gma-MIR396f,gma-MIR396i,gma-MIR396d,gma-MIR396e,gma-MIR396a,gma-MIR396h,gma-MIR396k,ptc-MIR396f,ptc-MIR396g,ptc-MIR396d,ptc-MIR396c,ptc-MIR396b,ptc-MIR396e,ptc-MIR396a,ath-MIR396b,ath-MIR396a,bdi-MIR396c,bdi-MIR396e,bdi-MIR396d,stu-MIR396,mdm-MIR396g,mdm-MIR396f,mdm-MIR396c,mdm-MIR396b,mdm-…	gp2b	2.5	3	2.06752	3.1831	0.4	caaaagagagttgagcatatcatcaatcctttcttcaactccccttgcttgaaccaaagttgtgttcatcttatcaatgcaaccttctatttgTTCCACGACTTTCTTGAACT										TTCCACGGCTTTCTTGAACT
miR396b-5p_R-2_1ss19CT	TTCCACAGCTTTCTTGAAT	mtr-miR396b-5p_R-2_1ss19CT	19	100	mtr-MIR396b,mtr-MIR396a,osa-MIR396b,osa-MIR396a,osa-MIR396c,gma-MIR396c,gma-MIR396g,gma-MIR396b,gma-MIR396f,gma-MIR396i,gma-MIR396d,gma-MIR396e,gma-MIR396a,gma-MIR396h,gma-MIR396k,ptc-MIR396d,ptc-MIR396c,ptc-MIR396b,ptc-MIR396e,ptc-MIR396a,ath-MIR396b,ath-MIR396a,bdi-MIR396c,bdi-MIR396e,bdi-MIR396d,stu-MIR396,mdm-MIR396c,mdm-MIR396b,mdm-MIR396d,mdm-MIR396e,mdm-MIR396a,aly-MIR396a,aly-MIR396b,sbi-…	gp2b	4	1	3.30804	1.06103	0.3	gaagttgtgagcctggaccTTCCACAGCTGTCTTGAATacaataat										TTCCACAGCTTTCTTGAAT
miR396c_R-3_1ss9AG	ATTCAAGAGGGTCGTGGA	mtr-miR396c_R-3_1ss9AG	18	1	mtr-MIR396c,	gp2b	0	3	0	3.1831	0.6	ATTCAAGAGGCTCGTGGAgctctccatgcgtttccct										ATTCAAGAGGGTCGTGGA
MIR396c-p3_2ss8AG18AG	TTCAAGAGGGTCGTGGAGAA	mtr-MIR396c-p3_2ss8AG18AG	20	3	mtr-MIR5298b,mtr-MIR396c,sbi-MIR5385,	gp2b	0	106	0	112.469	0.5	AGATTATTTTTGTTGATGAgtttacagcctatgattggcgtttactagctgtgttggcttatagaaatcatgcccatactatttacttagttggtgatgagcagcagactggtaTTCAAGAGGGTCGTGGAGAAggaatatcgata										TTCAAGAGGGTCGTGGAGAA
miR397-5p	TCATTGAGTGCAGCGTTGATG	mtr-miR397-5p	21	38	mtr-MIR397,osa-MIR397a,osa-MIR397b,gma-MIR397a,gma-MIR397b,ptc-MIR397a,ptc-MIR397b,ath-MIR397a,ath-MIR397b,bdi-MIR397a,bdi-MIR397b,stu-MIR397,mdm-MIR397a,mdm-MIR397b,aly-MIR397a,aly-MIR397b,sbi-MIR397,ppe-MIR397,zma-MIR397a,zma-MIR397b,vvi-MIR397a,nta-MIR397,mes-MIR397,lus-MIR397b,lus-MIR397a,cme-MIR397,bna-MIR397a,bna-MIR397b,tcc-MIR397,sly-MIR397,tae-MIR397,hvu-MIR397a,rco-MIR397,lja-MIR397,csi…	gp2a	6	7	4.96205	7.42723	1.2	tgaagaattggaggccagttacccagattgtgaaaacaTCATTGAGTGCAGCGTTGATGaaattccactaggccatttttATCAACGTTGCATTCAATTATgtttttataattttgggatggttatacagttttcta										TCATTGAGTGCAGCGTTGATG
miR398a-3p	TGTGTTCTCAGGTCACCCCTT	mtr-miR398a-3p	21	42	mtr-MIR398a,mtr-MIR398c,osa-MIR398a,gma-MIR398b,gma-MIR398a,gma-MIR166n,ptc-MIR398a,ath-MIR398a,ath-MIR398b,ath-MIR398c,bdi-MIR398b,bdi-MIR398a,gra-MIR398,stu-MIR398b,mdm-MIR398a,aly-MIR398a,aly-MIR398b,sbi-MIR398,zma-MIR398b,zma-MIR398a,vvi-MIR398a,vvi-MIR398b,vvi-MIR398c,nta-MIR398,lus-MIR398b,lus-MIR398e,lus-MIR398d,lus-MIR398c,cme-MIR398b,bra-MIR398,ata-MIR398g,ata-MIR398f,tcc-MIR398b,ghr-MIR…	gp2a	65	88	53.7556	93.3709	1.2	acaccccAGAGGAGTGTACTGAGAAtacaggatgtaattagcttctgtaaccaattttgctaattatctctTGTGTTCTCAGGTCACCCCTTtggggcat										TGTGTTCTCAGGTCACCCCTT
miR398b	TGTGTTCTCAGGTCGCCCCTG	mtr-miR398b	21	30	mtr-MIR398c,mtr-MIR398b,osa-MIR398b,gma-MIR398d,gma-MIR398c,ptc-MIR398c,ptc-MIR398b,bdi-MIR398a,stu-MIR398a,mdm-MIR398b,mdm-MIR398c,sbi-MIR398,ppe-MIR398a,ppe-MIR398b,zma-MIR398b,zma-MIR398a,vvi-MIR398b,vvi-MIR398c,nta-MIR398,lus-MIR398a,lus-MIR398f,cme-MIR398a,ata-MIR398g,ata-MIR398f,tcc-MIR398a,cpa-MIR398,tae-MIR398,rco-MIR398b,cca-MIR398,aqc-MIR398b,	gp2a	1226	891.5	1013.91	945.911	0.8	ccacaggagcgacttgagaccacatggatcagtcatctgcaccttccgaaaccagattaccgctttgtcggtgatttagcttagggttctggcaaggttgcaatcctttgttgctcaTGTGTTCTCAGGTCGCCCCTGccggtct										TGTGTTCTCAGGTCGCCCCTG
miR398b_1ss17CT	TGTGTTCTCAGGTCGCTCCTG	mtr-miR398b_1ss17CT	21	43	mtr-MIR398c,mtr-MIR398b,osa-MIR398b,gma-MIR398d,gma-MIR398c,gma-MIR3522,ptc-MIR398b,ptc-MIR398c,ath-MIR398c,ath-MIR398b,bdi-MIR398a,stu-MIR398a,mdm-MIR398b,mdm-MIR398c,aly-MIR398b,sbi-MIR398,ppe-MIR398a,ppe-MIR398b,zma-MIR398a,zma-MIR398b,vvi-MIR398c,vvi-MIR398b,nta-MIR398,lus-MIR398a,lus-MIR398f,lus-MIR398b,lus-MIR398e,lus-MIR398c,lus-MIR398d,cme-MIR398a,bra-MIR398,ata-MIR398f,ata-MIR398g,tcc-MI…	gp2a	24	20.5	19.8482	21.7512	0.8	ccacaGGAGCGACTTGAGACCACATGgatcagtcatctgcaccttccgaaaccagattaccgctttgtcggtgatttagcttagggttctggcaaggttgcaatcctttgttgctcaTGTGTTCTCAGGTCGCCCCTGccggtc										TGTGTTCTCAGGTCGCTCCTG
miR398b_1ss21GA	TGTGTTCTCAGGTCGCCCCTA	mtr-miR398b_1ss21GA	21	62	mtr-MIR398c,mtr-MIR398b,mtr-MIR398a,osa-MIR398b,osa-MIR398a,gma-MIR398d,gma-MIR398c,gma-MIR398a,gma-MIR398b,ptc-MIR398b,ptc-MIR398c,ptc-MIR398a,ath-MIR398a,ath-MIR398c,ath-MIR398b,bdi-MIR398a,bdi-MIR398b,gra-MIR398,stu-MIR398a,stu-MIR398b,mdm-MIR398b,mdm-MIR398c,mdm-MIR398a,aly-MIR398a,aly-MIR398b,sbi-MIR398,ppe-MIR398a,ppe-MIR398b,zma-MIR398a,zma-MIR398b,vvi-MIR398c,vvi-MIR398b,vvi-MIR398a,nta-M…	gp2a	27.5	34	22.7428	36.0751	0.8	ccacaggagcgacttgagaccacatggatcagtcatctgcaccttccgaaaccagattaccgctttgtcggtgatttagcttagggttctggcaaggttgcaatcctttgttgctcaTGTGTTCTCAGGTCGCCCCTGccg										TGTGTTCTCAGGTCGCCCCTA
miR398b_1ss21GT	TGTGTTCTCAGGTCGCCCCTT	mtr-miR398b_1ss21GT	21	55	mtr-MIR398c,mtr-MIR398b,mtr-MIR398a,osa-MIR398b,osa-MIR398a,gma-MIR398d,gma-MIR398c,gma-MIR3522,gma-MIR398a,gma-MIR398b,ptc-MIR398b,ptc-MIR398c,ptc-MIR398a,ath-MIR398a,bdi-MIR398a,bdi-MIR398b,gra-MIR398,mdm-MIR398b,mdm-MIR398c,mdm-MIR398a,aly-MIR398a,sbi-MIR398,ppe-MIR398a,ppe-MIR398b,zma-MIR398a,zma-MIR398b,vvi-MIR398c,vvi-MIR398b,vvi-MIR398a,nta-MIR398,lus-MIR398a,lus-MIR398b,lus-MIR398e,lus-MI…	gp2a	23	52.5	19.0212	55.7042	0.8	ccacaggagcgacttgagaccacatggatcagtcatctgcaccttccgaaaccagattaccgctttgtcggtgatttagcttagggttctggcaaggttgcaatcctttgttgctcaTGTGTTCTCAGGTCGCCCCTGccggtc										TGTGTTCTCAGGTCGCCCCTT
miR398b_1ss7CT	TGTGTTTTCAGGTCGCCCCTG	mtr-miR398b_1ss7CT	21	34	mtr-MIR398c,mtr-MIR398b,osa-MIR398b,gma-MIR398d,gma-MIR398c,ptc-MIR398c,ptc-MIR398b,ath-MIR398c,ath-MIR398b,bdi-MIR398a,mdm-MIR398b,mdm-MIR398c,aly-MIR398b,sbi-MIR398,ppe-MIR398a,ppe-MIR398b,zma-MIR398b,zma-MIR398a,vvi-MIR398b,vvi-MIR398c,nta-MIR398,lus-MIR398a,lus-MIR398f,cme-MIR398a,bra-MIR398,ata-MIR398g,ata-MIR398f,tcc-MIR398a,cpa-MIR398,tae-MIR398,rco-MIR398b,cca-MIR398,aqc-MIR398b,hbr-MIR39…	gp2a	47.5	42.5	39.2829	45.0939	0.8	ccacaGGAGCGACTTGAGACCACATGGatcagtcatctgcaccttccgaaaccagattaccgctttgtcggtgatttagcttagggttctggcaaggttgcaatcctttgttgctcaTGTGTTCTCAGGTCGCCCCTGccggtct										TGTGTTTTCAGGTCGCCCCTG
miR398b_R+1	TGTGTTCTCAGGTCGCCCCTGA	mtr-miR398b_R+1	22	35	mtr-MIR398c,mtr-MIR398b,osa-MIR398b,gma-MIR398d,gma-MIR398c,ptc-MIR398c,ptc-MIR398b,ath-MIR398c,ath-MIR398b,bdi-MIR398a,stu-MIR398a,mdm-MIR398b,mdm-MIR398c,aly-MIR398b,sbi-MIR398,ppe-MIR398a,ppe-MIR398b,zma-MIR398b,zma-MIR398a,vvi-MIR398b,vvi-MIR398c,nta-MIR398,lus-MIR398a,lus-MIR398f,cme-MIR398a,bra-MIR398,ata-MIR398g,ata-MIR398f,tcc-MIR398a,cpa-MIR398,tae-MIR398,rco-MIR398b,cca-MIR398,aqc-MIR39…	gp2a	25.5	26.5	21.0887	28.1174	0.8	ccacaggagcgacttgagaccacatggatcagtcatctgcaccttccgaaaccagattaccgctttgtcggtgatttagcttagggttctggcaaggttgcaatcctttgttgctcaTGTGTTCTCAGGTCGCCCCTGCcg										TGTGTTCTCAGGTCGCCCCTGA
miR398b_R-1	TGTGTTCTCAGGTCGCCCCT	mtr-miR398b_R-1	20	29	mtr-MIR398c,mtr-MIR398b,osa-MIR398b,gma-MIR398d,gma-MIR398c,ptc-MIR398b,ptc-MIR398c,bdi-MIR398a,mdm-MIR398b,mdm-MIR398c,sbi-MIR398,ppe-MIR398a,ppe-MIR398b,zma-MIR398a,zma-MIR398b,vvi-MIR398b,vvi-MIR398c,nta-MIR398,lus-MIR398a,cme-MIR398a,ata-MIR398f,ata-MIR398g,tcc-MIR398a,cpa-MIR398,tae-MIR398,rco-MIR398b,cca-MIR398,aqc-MIR398b,hbr-MIR398,	gp2a	67.5	107	55.8231	113.531	0.8	gtcccacaGGAGCGACCTGAGACCACATGgatcaggcatctgcaccttccgaaaccagattaccactttgtgggcgatttagcttagggttctggcaaagttgcaatcctttggtgctcaTGTGTTCTCAGGTCGCCCCTgctggtct										TGTGTTCTCAGGTCGCCCCT
miR399c_2ss7AG13TC	TGCCAAGGGAGACTTGCCCTG	mtr-miR399c_2ss7AG13TC	21	73	mtr-MIR399c,mtr-MIR399h,mtr-MIR399l,mtr-MIR399p,mtr-MIR399i,osa-MIR399a,osa-MIR399b,osa-MIR399d,osa-MIR399c,osa-MIR399h,gma-MIR399i,gma-MIR399h,gma-MIR399b,gma-MIR399a,gma-MIR399c,ptc-MIR399f,ptc-MIR399g,ath-MIR399a,ath-MIR399c,ath-MIR399b,bdi-MIR399c,bdi-MIR399b,gra-MIR399,mdm-MIR399c,mdm-MIR399b,mdm-MIR399i,mdm-MIR399a,mdm-MIR399j,mdm-MIR399g,mdm-MIR399h,mdm-MIR399e,mdm-MIR399f,aly-MIR399f,aly-…	gp2a	3	0.5	2.48103	0.530516	1	ataggctttggtaaattacagtgcaaatctcttttggcatgcagagaattcatgcaattcagcaattgccaatttgctgccaTGCCAAAGGAGACTTGCCCTGccattcgccaacgccgga										TGCCAAGGGAGACTTGCCCTG
miR399l_2ss1TC21GC	CGCCAAAGGAGAGTTGCCCTC	mtr-miR399l_2ss1TC21GC	21	55	mtr-MIR399l,mtr-MIR399p,osa-MIR399d,osa-MIR399j,gma-MIR399h,gma-MIR399b,gma-MIR399a,gma-MIR399c,ptc-MIR399e,ptc-MIR399i,ath-MIR399c,ath-MIR399b,gra-MIR399,stu-MIR399l,stu-MIR399m,stu-MIR399k,stu-MIR399o,stu-MIR399n,stu-MIR399i,stu-MIR399j,mdm-MIR399d,mdm-MIR399i,mdm-MIR399j,aly-MIR399c,aly-MIR399b,sbi-MIR399d,sbi-MIR399i,ppe-MIR399a,zma-MIR399e,zma-MIR399i,zma-MIR399j,vvi-MIR399c,vvi-MIR399b,vvi-…	gp2a	6	12	4.96205	12.7324	0.9	tacgcaattttagctaaggagatgtagttgtagggcttctctaccttggcatgtagttgatctttgatcaagttgatgtggtttaagaatcaaagttcatgtaacaCGCCAAAGGAGAGTTGCCCTCtgactgcttcttcttcaaaaatatgcaac										CGCCAAAGGAGAGTTGCCCTC
miR408-3p_L-1R+1	TGCACTGCCTCTTCCCTGGCT	mtr-miR408-3p_L-1R+1	21	42	mtr-MIR408,osa-MIR408,gma-MIR408c,gma-MIR408b,gma-MIR408d,gma-MIR408a,ptc-MIR408,ath-MIR408,bdi-MIR408,ppt-MIR408b,stu-MIR408b,mdm-MIR408a,mdm-MIR408b,mdm-MIR408d,aly-MIR408,sbi-MIR408,zma-MIR408a,zma-MIR408b,vvi-MIR408,nta-MIR408,mes-MIR408,lus-MIR408a,cme-MIR408,ata-MIR408,cpa-MIR408,tae-MIR408,rco-MIR408,csi-MIR408,smo-MIR408,cca-MIR408,pta-MIR408,hbr-MIR408a,hbr-MIR408b,ahy-MIR408,ssp-MIR408d…	gp2a	21	41.5	17.3672	44.0329	1	ttttgaatggttgaaatagggagaaaaagagctaagagctagggaaaaggtggagcatgagatggatcagtcaaccatatatagatgttgatgttcctcccaTGCACTGCCTCTTCCCTGGCTctcatattagttcttaatcttctcttttatcttctcatttatgt										TGCACTGCCTCTTCCCTGGCT
miR408-3p_L-1R+2	TGCACTGCCTCTTCCCTGGCTT	mtr-miR408-3p_L-1R+2	22	46	mtr-MIR408,osa-MIR408,gma-MIR408c,gma-MIR408b,gma-MIR408d,gma-MIR408a,ptc-MIR408,ath-MIR408,bdi-MIR408,ppt-MIR408b,ppt-MIR408a,stu-MIR408b,stu-MIR408a,mdm-MIR408a,mdm-MIR408b,mdm-MIR408d,aly-MIR408,sbi-MIR408,zma-MIR408a,zma-MIR408b,vvi-MIR408,nta-MIR408,mes-MIR408,lus-MIR408a,cme-MIR408,ata-MIR408,cpa-MIR408,tae-MIR408,rco-MIR408,lja-MIR408,csi-MIR408,smo-MIR408,cca-MIR408,pta-MIR408,hbr-MIR408a…	gp2a	6	12	4.96205	12.7324	0.9	acaagagatcagagagattggataaagccggagaagaagtagtgcaaggatagagctgcttgcaaactacattttcatgtgttttggctctaccctTGCACTGCCTCTTCCCTGGCTAttatgtctcctctacatttgacctttaac										TGCACTGCCTCTTCCCTGGCTT
miR5205a_L-3R+1_1ss6AT	ACTATTTGGGACGGAGGGAGT	mtr-miR5205a_L-3R+1_1ss6AT	21	3	mtr-MIR5205a,osa-MIR818d,ssp-MIR1128,	gp2b	10.5	6	8.6836	6.3662	0.4	tatgtcttggagACTATTTGGGACGGAGGGAGTactaagata										ACTATTTGGGACGGAGGGAGT
MIR5205b-p3_2ss3AT21TA	TTTGGGACGGAGGGAGTACTACA	mtr-MIR5205b-p3_2ss3AT21TA	23	3	mtr-MIR5205b,osa-MIR818d,tae-MIR1122c,	gp2b	4.5	1.5	3.72154	1.59155	0.6	ctctctcctaaaatcatctttccccatacaacatttatttaaataaataaaaatctttactattcctcttatattctacttacataaattactgtgaaaaaagggaaatgagaactatatTTTGGGACGGAGGGAGTACTTCAttt										TTTGGGACGGAGGGAGTACTACA
MIR5205b-p3_2ss6AT23TA	TAATTTGGGACGGAGGGAGTACA	mtr-MIR5205b-p3_2ss6AT23TA	23	3	mtr-MIR5205b,sbi-MIR6232a,tae-MIR1122a,	gp2b	4.5	1.5	3.72154	1.59155	0.6	ttatggcaatggtctccactccctccttggtctttgtgataaagcaaatgtagcaaaTAATTTGGGACGGAGGGAGTACAaccaaaactaaac										TAATTTGGGACGGAGGGAGTACA
MIR5227-p5_2ss17CA18TG	ATGAATTTTTAATGAGAGTC	mtr-MIR5227-p5_2ss17CA18TG	20	1	mtr-MIR5227,	gp2b	14	9	11.5781	9.5493	0.7	tcATGAATTTTTAATGAGAGTCgcgatttttattaattt										ATGAATTTTTAATGAGAGTC
MIR5236a-p3_1ss7GA	AGATTTAGTGGGAAATAGGG	mtr-MIR5236a-p3_1ss7GA	20	5	mtr-MIR5236a,mtr-MIR5236b,mtr-MIR5236c,mtr-MIR5236d,mtr-MIR5236e,	gp2b	15.5	13.5	12.8186	14.3239	0.6	taccccctaaagAGATTTAGTGGGAAATAGGGcta										AGATTTAGTGGGAAATAGGG
MIR5256-p3_1ss3AG	TAGGATTAAAATGGTTGA	mtr-MIR5256-p3_1ss3AG	18	1	mtr-MIR5256,	gp2b	0	4	0	4.24413	0.6	cttatccgcgcttccgagatttattcgatgaagtgTAGGATTAAAATGGTTGAa										TAGGATTAAAATGGTTGA
MIR5285c-p3_2ss11CG18TG_1	GGGATTGGGAGTTTGGGG	mtr-MIR5285c-p3_2ss11CG18TG_1	18	1	mtr-MIR5285c,	gp2b	5	3.5	4.13505	3.71362	0.8	aatacttctaatttttttaattagtgttttgacttagtcaaaacactaacggggcgtttggtatgaGGGATTGGGAGTTTGGGG										GGGATTGGGAGTTTGGGG
MIR5285c-p3_2ss11CG18TG_2	GGGATTGGGAGTTTGGGGA	mtr-MIR5285c-p3_2ss11CG18TG_2	19	1	mtr-MIR5285c,	gp2b	5	3.5	4.13505	3.71362	0.5	gtggttatctaatccttgaggcttttttgaagaattgtgaaggaaaacccattgtgacgggctccatgagttggtttgttactgagtttggtgaatctgagggggcgtttggtatgaGGGATTGGGAGTTTGGGGAttagaggatggg										GGGATTGGGAGTTTGGGGA
MIR5298b-p5_2ss1GA17AT	AGATTATTTTTGTTGATGA	mtr-MIR5298b-p5_2ss1GA17AT	19	3	mtr-MIR5298b,mtr-MIR396c,sbi-MIR5385,	gp2b	0	7	0	7.42723	0.5	AGATTATTTTTGTTGATGAgtttacagcctatgattggcgtttactagctgtgttggcttatagaaatcatgcccatactatttacttagttggtgatgagcagcagactggtaTTCAAGAGGGTCGTGGAGAAggaatatcgata										AGATTATTTTTGTTGATGA
miR168a_R+1_1ss21CT	TCGCTTGGTGCAGGTCGGGATT	nta-miR168a_R+1_1ss21CT	22	46	nta-MIR168b,mtr-MIR168c,mtr-MIR168b,mtr-MIR168a,osa-MIR168a,gma-MIR168b,gma-MIR168a,ptc-MIR168a,ptc-MIR168b,ath-MIR168a,ath-MIR168b,bdi-MIR168,mdm-MIR168b,mdm-MIR168a,aly-MIR168a,aly-MIR168b,sbi-MIR168,ppe-MIR168,zma-MIR168b,zma-MIR168a,vvi-MIR168,nta-MIR168d,nta-MIR168c,nta-MIR168a,nta-MIR168e,mes-MIR168a,lus-MIR168b,lus-MIR168a,cme-MIR168,bra-MIR168c,bra-MIR168b,bra-MIR168a,bna-MIR168a,bna-MIR1…	gp3	7	711	5.78906	754.394	0.8	0										TCGCTTGGTGCAGGTCGGGATT
miR396b_R+3	TTCCACAGCTTTCTTGAACTTTTT	nta-miR396b_R+3	24	120	nta-MIR396c,mtr-MIR396a,mtr-MIR396b,osa-MIR396b,osa-MIR396a,osa-MIR396c,osa-MIR396e,osa-MIR396f,gma-MIR396e,gma-MIR396d,gma-MIR396h,gma-MIR396c,gma-MIR396g,gma-MIR396b,gma-MIR396f,gma-MIR396k,gma-MIR396i,gma-MIR396a,ptc-MIR396d,ptc-MIR396c,ptc-MIR396e,ptc-MIR396b,ptc-MIR396f,ptc-MIR396a,ptc-MIR396g,ath-MIR396b,ath-MIR396a,bdi-MIR396c,bdi-MIR396d,bdi-MIR396e,bdi-MIR396b,bdi-MIR396a,stu-MIR396,mdm-…	gp3	69.6667	54	57.615	57.2958	1.2	0										TTCCACAGCTTTCTTGAACTTTTT
MIR396c-p3_1	AAAGTTCAAGAAAGCTGT	nta-MIR396c-p3_1	18	98	mtr-MIR396b,mtr-MIR396a,osa-MIR396b,osa-MIR396a,osa-MIR396c,gma-MIR396c,gma-MIR396g,gma-MIR396b,gma-MIR396f,gma-MIR396i,gma-MIR396d,gma-MIR396e,gma-MIR396a,gma-MIR396h,gma-MIR396k,ptc-MIR396d,ptc-MIR396c,ptc-MIR396b,ptc-MIR396e,ptc-MIR396a,ath-MIR396b,ath-MIR396a,bdi-MIR396c,bdi-MIR396e,bdi-MIR396d,stu-MIR396,mdm-MIR396c,mdm-MIR396b,mdm-MIR396d,mdm-MIR396e,aly-MIR396a,aly-MIR396b,sbi-MIR396b,sbi-…	gp2b	0	5	0	5.30516	0.7	cttgaactttccatggtgaattttatggattcggttcgcctcgtggatctcctccaccataaacatgatcaccatgaatgtaattagttagaggagacgtacgaacacgacgagcggAAAGTTCAAGAAAGCTGT										AAAGTTCAAGAAAGCTGT
MIR396c-p3_2	AAAGTTCAAGAAAGCTGTGG	nta-MIR396c-p3_2	20	117	mtr-MIR396a,mtr-MIR396b,mtr-MIR396c,osa-MIR396c,osa-MIR396b,osa-MIR396a,gma-MIR396c,gma-MIR396g,gma-MIR396b,gma-MIR396f,gma-MIR396d,gma-MIR396k,gma-MIR396i,gma-MIR396e,gma-MIR396a,gma-MIR396h,gma-MIR396j,ptc-MIR396d,ptc-MIR396c,ptc-MIR396e,ptc-MIR396b,ptc-MIR396a,ptc-MIR396g,ptc-MIR396f,ath-MIR396b,ath-MIR396a,bdi-MIR396e,bdi-MIR396c,bdi-MIR396d,stu-MIR396,mdm-MIR396c,mdm-MIR396d,mdm-MIR396e,mdm-…	gp2a	0	5	0	5.30516	0.9	tgtcatgcttTTCCACAGCTTTCTTGAACTTtccgctcgtcgtgttcgtacgtctcctctaactaattacattcatgatgatcatgtggagagatccacgaggcgaaacgaatccataaaattcaccatggAAAGTTCAAGAAAGCTGTGG										AAAGTTCAAGAAAGCTGTGG
MIR482b-p5_2ss10TA18GT	GTTGAATCAAAATAATTT	nta-MIR482b-p5_2ss10TA18GT	18	1	nta-MIR482b,	gp2b	6.5	2	5.37556	2.12207	0.5	GTTGAATCAAAATAATTTttttttaagttatatt										GTTGAATCAAAATAATTT
MIR1427-p3_2ss5CT17AC	GGCGTCGGCCTGCGGGCCC	osa-MIR1427-p3_2ss5CT17AC	19	2	osa-MIR1427,smo-MIR1082a,	gp2b	11	1	9.0971	1.06103	0.7	ggtgcggaccgacgcagattgggagggcggctaaaccccggttttcgggagcgtcgtcccctcgatcgtggtaggcatcgcgcgccgtcacgacgtgcttcggcacctgcgcgctctaGGCGTCGGCCTGCGGGCCC										GGCGTCGGCCTGCGGGCCC
miR1436_L+1R+1_2ss3CT10GA	TATATTATGAGACGGAGGGAGTT	osa-miR1436_L+1R+1_2ss3CT10GA	23	9	osa-MIR818d,osa-MIR1436,tae-MIR1130b,tae-MIR1120a,tae-MIR1122c,tae-MIR1118,tae-MIR1120b,hvu-MIR1436,hvu-MIR1120,	gp2a	2	3	1.65402	3.1831	2.1	tatcaactttttatattttttattaatacgaaattgaagatattaaaagtcaaagttacgtcttggagaccgtgtaaaaaagaaacaagcacTATATTATGGGACGGAGGGAGTTgtatatactccctccgtcccataatatagtgcttatttcttttttacacggtcttcgaaacgtaataaccttgatctttaatatcttcaattccgtattaataaaaaatataaaaagttg										TATATTATGAGACGGAGGGAGTT
miR1436_L+3_1ss12GA	ACTACATTATGAGACGGAGGGAGT	osa-miR1436_L+3_1ss12GA	24	5	osa-MIR1436,cpa-MIR8134,tae-MIR1122c,tae-MIR1118,hvu-MIR1436,	gp2b	13.5	5.5	11.1646	5.83568	0.3	CCCAAAAAAGGAATGTAAGCACTACATTATGGGACGGAGGGAGTattaca										ACTACATTATGAGACGGAGGGAGT
miR1436_L-1R+4_1ss2CT	TATTATGGGACGGAGGGAGTAGGG	osa-miR1436_L-1R+4_1ss2CT	24	3	osa-MIR1436,osa-MIR812v,tae-MIR1122c,	gp2b	3	4	2.48103	4.24413	0.8	attcgtctcaatgtgtagtttcataatatcaattttttatattttttattaatatgaaattgaagatattaaaggtcaaaattatgtcttggagaccgtgtaaaaaagaaacaagcactaTATTATGGGACGGAGGGAGTAGGAta										TATTATGGGACGGAGGGAGTAGGG
miR1436_R+3_1ss6AT	ACATTTTGGGACGGAGGGAGTACT	osa-miR1436_R+3_1ss6AT	24	3	osa-MIR1436,sbi-MIR5568c,hvu-MIR1436,	gp2b	1.5	3	1.24051	3.1831	0.4	acaACATTTTGGGACGGAGGGAGTACAttgtatatgctcatgtttgtcaactgtagtttattggttgagaccaaattggtc										ACATTTTGGGACGGAGGGAGTACT
miR1436_R+3_2ss1AG2CT	GTATTATGGGACGGAGGGAGTAGC	osa-miR1436_R+3_2ss1AG2CT	24	3	osa-MIR1436,bdi-MIR5174e,tae-MIR1122c,	gp2b	7	1	5.78906	1.06103	0.7	atagtgggttatatcccaaaattgaagtgtaaatagtattctaggacagataaaaaaggaaagtgtaaagaGTATTATGGGACGGAGGGAGTAGCtcacaag										GTATTATGGGACGGAGGGAGTAGC
miR1436_R+3_2ss2CT19AG	ATATTATGGGACGGAGGGGGTAGC	osa-miR1436_R+3_2ss2CT19AG	24	2	osa-MIR1436,tae-MIR1122c,	gp2b	6.5	0	5.37556	0	0.6	ATATTATGGGACGGAGGGAGTAGCccataagcaaacaactcttcttaaatttgcaacctctcgtttcatgtc										ATATTATGGGACGGAGGGGGTAGC
MIR1436-p3_1ss21TA	ACTCCCTCCGTCCCATAATAATA	osa-MIR1436-p3_1ss21TA	23	1	osa-MIR1436,	gp2b	8	7.5	6.61607	7.95775	0	taagatgttatattACTCCCTCCGTCCCATAATAATA										ACTCCCTCCGTCCCATAATAATA
MIR1436-p3_2ss11GA23TA	TTATGGGACGAAGGGAGTAGTCA	osa-MIR1436-p3_2ss11GA23TA	23	2	osa-MIR1436,tae-MIR1122c,	gp2b	4	2	3.30804	2.12207	0.5	ttttccacacaatatttattttaataataaaaagtttttactttcctcttagattctatttaccttaattcccgtgaaaaaatagaatcgagcactataTTATGGGACGGAGGGAGTAGTCA										TTATGGGACGAAGGGAGTAGTCA
MIR1436-p5_2ss8GA23CT	ATTATGGAACGGAGGGAGTAGTT	osa-MIR1436-p5_2ss8GA23CT	23	7	osa-MIR1436,bdi-MIR5174e,bdi-MIR5174d,bdi-MIR5174b,tae-MIR1137a,tae-MIR1122c,hvu-MIR5049f,	gp2b	3.5	0	2.89453	0	0.3	ATTATGGAACGGAGGGAGTAGTTttttttgttgtt										ATTATGGAACGGAGGGAGTAGTT
miR1439_L+3_2ss17TG18GC	ATATTTTGGAACGGAGGCAGTATT	osa-miR1439_L+3_2ss17TG18GC	24	5	osa-MIR1439,osa-MIR1862d,sbi-MIR6232a,hvu-MIR5049d,far-MIR437,	gp2b	2	3	1.65402	3.1831	0.4	ttacggaaaaatgtggaactaaatatagaaatgggaactatattttaggacactaaaaatgaaaatgggaactATATTTTGGAACGGAGGGAGTATTatat										ATATTTTGGAACGGAGGCAGTATT
MIR1439-p3_2ss1CA20TG	ATTATATTTTGGAACGGAGGGAGT	osa-MIR1439-p3_2ss1CA20TG	24	3	osa-MIR1439,sbi-MIR6232a,ata-MIR5181,	gp2b	5	4.5	4.13505	4.77465	0.5	agactgtgcaaaataaaatgggaATTATATTTTGGAACGGAGGGAGTaatat										ATTATATTTTGGAACGGAGGGAGT
MIR1439-p5_2ss3CT21CT	ACTTCCGTCCCAAAATATAGT	osa-MIR1439-p5_2ss3CT21CT	21	1	osa-MIR1439,	gp2b	4	4.5	3.30804	4.77465	0.5	tACTTCCGTCCCATAATATAGTggtcatttctcatttttcacaagaataaaggaattaaatggaaaga										ACTTCCGTCCCAAAATATAGT
miR156a_1ss14TC	TGACAGAAGAGAGCGAGCAC	osa-miR156a_1ss14TC	20	78	osa-MIR156b,osa-MIR156c,osa-MIR156g,gma-MIR156a,gma-MIR156u,gma-MIR156r,ptc-MIR156a,ptc-MIR156f,ptc-MIR156c,ath-MIR157d,ath-MIR156a,ath-MIR156b,ath-MIR156c,bra-MIR156c,ath-MIR156h,bdi-MIR156i,bdi-MIR156e,bdi-MIR156f,stu-MIR156c,stu-MIR156f,mdm-MIR156aa,mdm-MIR156q,mdm-MIR156s,mdm-MIR156y,mdm-MIR156p,mdm-MIR156r,mdm-MIR156x,mdm-MIR156z,aly-MIR156a,aly-MIR156c,aly-MIR156b,aly-MIR157d,aly-MIR156h,sb…	gp2b	3.5	5.5	2.89453	5.83568	0.3	cTGACAGAAGAGAGAGAGCACgactactttgctggatgctagataaagtctctatc										TGACAGAAGAGAGCGAGCAC
miR156b-3p_2ss7TC20GT	GCTCACCCTCTATCTGTCATC	osa-miR156b-3p_2ss7TC20GT	21	45	mtr-MIR156j,osa-MIR156l,osa-MIR156b,gma-MIR156q,gma-MIR156s,gma-MIR156x,ptc-MIR156d,ath-MIR156g,ath-MIR156f,bdi-MIR156f,bdi-MIR156i,bdi-MIR156g,stu-MIR156f,stu-MIR156e,mdm-MIR156ad,mdm-MIR156ae,aly-MIR156g,ppe-MIR156a,zma-MIR156b,vvi-MIR156e,nta-MIR156b,nta-MIR156f,mes-MIR156d,mes-MIR156a,lus-MIR156g,cme-MIR156d,bra-MIR156e,bna-MIR156e,ata-MIR156a,ata-MIR156e,cpa-MIR156d,cpa-MIR156c,ghr-MIR156b,g…	gp2a	55.5	67.5	45.899	71.6197	1.1	agagggaggTGACAGAAGAGAGTGAGCACacatggtgcttttcttgcatgaaatatgtgcttgaagctatgcgtGCTCACCCTCTATCTGTCACCcccact										GCTCACCCTCTATCTGTCATC
miR156l-5p_R-1_1ss1CT	TGACAGAAGAGAGTGAGCAT	osa-miR156l-5p_R-1_1ss1CT	20	45	mtr-MIR156j,osa-MIR156l,osa-MIR156b,gma-MIR156q,gma-MIR156s,gma-MIR156x,ptc-MIR156d,ath-MIR156g,ath-MIR156f,bdi-MIR156f,bdi-MIR156i,bdi-MIR156g,stu-MIR156f,stu-MIR156e,mdm-MIR156ad,mdm-MIR156ae,aly-MIR156g,ppe-MIR156a,zma-MIR156b,vvi-MIR156e,nta-MIR156b,nta-MIR156f,mes-MIR156d,mes-MIR156a,lus-MIR156g,cme-MIR156d,bra-MIR156e,bna-MIR156e,ata-MIR156a,ata-MIR156e,cpa-MIR156d,cpa-MIR156c,ghr-MIR156b,g…	gp2a	14.5	24	11.9916	25.4648	1.1	agagggaggTGACAGAAGAGAGTGAGCACacatggtgcttttcttgcatgaaatatgtgcttgaagctatgcgtGCTCACCCTCTATCTGTCACCcccact										TGACAGAAGAGAGTGAGCAT
miR160a-5p_L-2R+2	CCTGGCTCCCTGTATGCCATC	osa-miR160a-5p_L-2R+2	21	77	osa-MIR160a,osa-MIR160d,osa-MIR160b,osa-MIR160c,osa-MIR160e,ptc-MIR160d,ptc-MIR160a,ptc-MIR160g,ath-MIR160c,ath-MIR160b,bdi-MIR160d,bdi-MIR160b,bdi-MIR160a,bdi-MIR160c,bdi-MIR160f,ppt-MIR160f,ppt-MIR160a,ppt-MIR160e,ppt-MIR160b,ppt-MIR160i,ppt-MIR160g,stu-MIR160b,mdm-MIR160b,mdm-MIR160d,mdm-MIR160a,aly-MIR160c,aly-MIR160b,sbi-MIR160b,sbi-MIR160e,sbi-MIR160a,sbi-MIR160c,sbi-MIR160d,ppe-MIR160a,zma…	gp2a	3.5	6	2.89453	6.3662	1	ttagaggccgggtacgtataatatgCCTGGCTCCCTGTATGCCATCagcaagttccgccctcagatagggtggcctatgccgatgGCGTACAGGGAGCCAAGCATGtcggaactcatcttagcactctca										CCTGGCTCCCTGTATGCCATC
miR162a_R+1_1ss21GA	TCGATAAACCTCTGCATCCAAT	osa-miR162a_R+1_1ss21GA	22	41	osa-MIR162a,mtr-MIR162,osa-MIR162b,gma-MIR162c,gma-MIR162a,gma-MIR162b,ptc-MIR162b,ptc-MIR162a,ath-MIR162a,ath-MIR162b,bdi-MIR162,stu-MIR162b,stu-MIR162a,mdm-MIR162b,mdm-MIR162a,aly-MIR162b,aly-MIR162a,sbi-MIR162,ppe-MIR162,zma-MIR162,vvi-MIR162,nta-MIR162a,nta-MIR162b,mes-MIR162,lus-MIR162b,lus-MIR162a,cme-MIR162,bra-MIR162,bna-MIR162a,tcc-MIR162,cpa-MIR162a,ghr-MIR162a,sly-MIR162,rco-MIR162,csi…	gp3	27	281	22.3292	298.15	0.8	0										TCGATAAACCTCTGCATCCAAT
miR167c-3p_1ss13GA	GGTCATGCTGCGACAGCCTCACT	osa-miR167c-3p_1ss13GA	23	168	mtr-MIR167a,mtr-MIR167b,osa-MIR167c,osa-MIR167a,osa-MIR167b,osa-MIR167g,osa-MIR167e,osa-MIR167h,osa-MIR167i,osa-MIR167f,osa-MIR167d,osa-MIR167j,gma-MIR167b,gma-MIR167a,gma-MIR167d,gma-MIR167c,gma-MIR167e,gma-MIR167f,gma-MIR167g,gma-MIR167j,gma-MIR167k,ptc-MIR167c,ptc-MIR167a,ptc-MIR167b,ptc-MIR167d,ptc-MIR167f,ptc-MIR167g,ptc-MIR167e,ath-MIR167b,ath-MIR167a,ath-MIR167d,ath-MIR167c,bdi-MIR167a,bdi…	gp2a	2	5	1.65402	5.30516	1	aatgcttgtgatttgtttctcaagaaaggaacaagTGAAGCTGCCAGCATGATCTAtctatggctaagcttagctagctcaatattatacgcatataatagtagtagtaattgctagctgtagctaGGTCATGCTGCGACAGCCTCACTtcttccttgtttgagggaagaaaagct										GGTCATGCTGCGACAGCCTCACT
MIR167h-p3_2ss2TC18AG	ACCTGATGATGATGATGGT	osa-MIR167h-p3_2ss2TC18AG	19	1	osa-MIR167h,	gp2b	0	5.5	0	5.83568	0.4	atattccatgaatcagtattaaatcaatgcaacaatatatattccatgaagcagtatatttcgagaaattaagaaatcagtacagtgaattACCTGATGATGATGATGGAgaag										ACCTGATGATGATGATGGT
miR169f.1	TAGCCAAGGATGACTTGCCTA	osa-miR169f.1	21	278	mtr-MIR169l,mtr-MIR169g,mtr-MIR169a,mtr-MIR169f,mtr-MIR169d,mtr-MIR169e,mtr-MIR169b,osa-MIR169i,osa-MIR169k,osa-MIR169l,osa-MIR169j,osa-MIR169m,osa-MIR169h,osa-MIR169g,osa-MIR169f,osa-MIR169c,osa-MIR169e,osa-MIR169r,osa-MIR169b,osa-MIR169a,gma-MIR169h,gma-MIR169e,gma-MIR169v,gma-MIR169f,gma-MIR169a,gma-MIR169p,gma-MIR169d,gma-MIR169b,gma-MIR169g,gma-MIR169s,gma-MIR169c,gma-MIR169u,gma-MIR169m,ptc…	gp2a	116.5	89.5	96.3466	94.9624	1	ttacatgaagggtaagagtcatggtttagTAGCCAAGGATGACTTGCCTGcttcttttttgtgaaagttatttgtatgtgttttggctgattagagctttcaaaaaggctagtcaGGCAGTCTCCTTGGCTATCttgacatactctttactttcatgctaggc										TAGCCAAGGATGACTTGCCTA
miR169h_1ss20TG	TAGCCAAGGATGACTTGCCGG	osa-miR169h_1ss20TG	21	129	osa-MIR169l,osa-MIR169i,osa-MIR169g,osa-MIR169j,osa-MIR169m,osa-MIR169k,osa-MIR169f,osa-MIR169h,osa-MIR169e,ptc-MIR169i,ptc-MIR169m,ptc-MIR169k,ptc-MIR169o,ptc-MIR169r,ptc-MIR169j,ptc-MIR169l,ptc-MIR169q,ptc-MIR169ac,ptc-MIR169ag,ath-MIR169j,ath-MIR169n,ath-MIR169h,ath-MIR169m,ath-MIR169i,ath-MIR169k,ath-MIR169l,bdi-MIR169g,bdi-MIR169n,bdi-MIR169e,bdi-MIR169h,bdi-MIR169m,bdi-MIR169b,stu-MIR169e,s…	gp2b	17	8	14.0592	8.48826	1.1	taaagagaagaaggcttacatgaaaatgagagtcataagttgagTAGCCAAGGATGACTTGCCTGcttctttgtttaaagagagtggtgagtggtttgtctattcatgctctctaagaggtgccaGGCAGTCTCCTTGGCTATTTtaactgtctctcatatctttcatgctagcccttttgactct										TAGCCAAGGATGACTTGCCGG
MIR169i-p5_2ss17GT18CT	TAGCCAAGGATGACTTTTCT	osa-MIR169i-p5_2ss17GT18CT	20	129	mtr-MIR169f,osa-MIR169i,osa-MIR169k,osa-MIR169l,osa-MIR169g,osa-MIR169j,osa-MIR169m,osa-MIR169f,osa-MIR169h,osa-MIR169e,ptc-MIR169k,ptc-MIR169r,ptc-MIR169j,ptc-MIR169i,ptc-MIR169m,ptc-MIR169l,ptc-MIR169o,ptc-MIR169x,ptc-MIR169w,ptc-MIR169v,ath-MIR169h,ath-MIR169i,ath-MIR169n,ath-MIR169j,ath-MIR169m,ath-MIR169k,ath-MIR169l,bdi-MIR169n,bdi-MIR169e,bdi-MIR169h,bdi-MIR169g,bdi-MIR169b,bdi-MIR169m,stu…	gp2a	41.5	6	34.3209	6.3662	0.8	ggtTAGCCAAGGATGACTTGTCTgctcgtgcctatttcatgtggagttgaatttctcatgcaattgagcacgtaataatgtaactctcattaaattagggtttcagccagtctccttggctattc										TAGCCAAGGATGACTTTTCT
miR171a	TGATTGAGCCGCGCCAATATC	osa-miR171a	21	22	osa-MIR171a,ath-MIR171a,bdi-MIR171a,mdm-MIR171e,mdm-MIR171c,mdm-MIR171d,aly-MIR171a,sbi-MIR171j,sbi-MIR171g,zma-MIR171n,zma-MIR171a,vvi-MIR171e,cme-MIR171a,cme-MIR171e,cme-MIR171g,bra-MIR171e,bna-MIR171f,bna-MIR171g,tcc-MIR171a,sly-MIR171c,csi-MIR171a,ccl-MIR171,	gp2b	3	0.5	2.48103	0.530516	0.5	gggggagctggTGATTGAGCCGCGCCAATATCtct										TGATTGAGCCGCGCCAATATC
miR171c-5p_L-1R+1_1ss11GA	GATATTGGTACGGTTCAATCA	osa-miR171c-5p_L-1R+1_1ss11GA	21	142	mtr-MIR171d,mtr-MIR171c,mtr-MIR171f,mtr-MIR171a,osa-MIR171f,osa-MIR171e,osa-MIR171d,osa-MIR171c,osa-MIR171b,gma-MIR171u,gma-MIR171c,gma-MIR171g,gma-MIR171o,gma-MIR171e,gma-MIR171j,gma-MIR171f,gma-MIR171q,gma-MIR171a,gma-MIR171i,gma-MIR171d,ptc-MIR171e,ptc-MIR171h,ptc-MIR171f,ptc-MIR171i,ptc-MIR171g,ptc-MIR171a,ptc-MIR171b,ptc-MIR171k,ath-MIR171c,ath-MIR170,ath-MIR171b,bdi-MIR171d,bdi-MIR171e,bdi-…	gp2a	33	37	27.2913	39.2582	1.3	cgtgcatggGATATTGGTACGGTTCAATCAgaaaaccgggtcttattcgagagagatctctgtttatttgaTTGAGCCGTGCCAATATCCCGtgttag										GATATTGGTACGGTTCAATCA
MIR1862a-p3_2ss3TA21GA	GGATTATTTTGGGACGGAGGAAGT	osa-MIR1862a-p3_2ss3TA21GA	24	3	osa-MIR1862b,osa-MIR1862a,hvu-MIR5049c,	gp2b	9	1	7.44308	1.06103	0.5	agccaaagtagtgtaaaagaattaataagtaattgagggactatgcttaaacaacagtgttcaagctaatttgggacattGGATTATTTTGGGACGGAGGAAGTattgat										GGATTATTTTGGGACGGAGGAAGT
MIR1862c-p5_2ss21AT23TG	ACTCCCTCCGTCCCAAAATATGGC	osa-MIR1862c-p5_2ss21AT23TG	24	7	osa-MIR1862c,osa-MIR1439,osa-MIR1436,osa-MIR812q,tae-MIR1122a,tae-MIR1120a,tae-MIR1133,	gp2b	7	1	5.78906	1.06103	0.6	gatACTCCCTCCGTCCCAAAATATGGTtcccatttctcttttttcacggtaatttatgcaagtagaatataagagagataatgaagattttttgtttatttaaataaatgttgtatgggaaaagatgattttaggagag										ACTCCCTCCGTCCCAAAATATGGC
MIR1862d-p3_1ss5TA	ATTTAGGGACGGAGGGAGTATCA	osa-MIR1862d-p3_1ss5TA	23	1	osa-MIR1862d,	gp2b	1.5	3	1.24051	3.1831	0.5	tccctttcaatgagttaacgtcaatgggcttgccacgcaccctgcaatgttttgctcttttccatatgttgtaaacatgcttttttcttaatacttatgcccaaaagaaatggacactctATTTAGGGACGGAGGGAGTATCAta										ATTTAGGGACGGAGGGAGTATCA
MIR1862d-p3_2ss12GA24TC	ATTTTGGGACGAAGGGAGTATCAC	osa-MIR1862d-p3_2ss12GA24TC	24	2	osa-MIR1862d,osa-MIR1862e,	gp2b	3	2	2.48103	2.12207	0.5	ttctctctcctaaaatcatcttttctcatgcaacatttattcaaataaacaattttttttactacccctcttagattctacttgtataaattaccgtgaaaaaagagaaatgtgaactatATTTTGGGACGAAGGGAGTATCAA										ATTTTGGGACGAAGGGAGTATCAC
MIR1862d-p3_2ss2TA19TC	TATGGGACGGAGGGAGTACCATA	osa-MIR1862d-p3_2ss2TA19TC	23	3	osa-MIR818d,osa-MIR1862d,hvu-MIR1436,	gp2b	2	5	1.65402	5.30516	0.6	gtagtttcataatatcaattttttatattttttattaatacagaattgaagatattaaaggttaaaattacgtcttagagatcgtgtaaaaaagaaacaaacactatatTATGGGACGGAGGGAGTACCATA										TATGGGACGGAGGGAGTACCATA
MIR1862d-p5_1ss19TA	TTTGGGACGGAGGGAGTAACATA	osa-MIR1862d-p5_1ss19TA	23	1	osa-MIR1862d,	gp2b	3	2	2.48103	2.12207	0.4	aactatatTTTGGGACGGAGGGAGTAACATAaaatataaat										TTTGGGACGGAGGGAGTAACATA
MIR1862d-p5_1ss19TG	TTTGGGACGGAGGGAGTAGCATA	osa-MIR1862d-p5_1ss19TG	23	1	osa-MIR1862d,	gp2b	3	1	2.48103	1.06103	0.7	aaatgagaactatatTTTGGGACGGAGGGAGTATCATAtatctttctagtcttatttaaagtagttcacaagc										TTTGGGACGGAGGGAGTAGCATA
MIR1862d-p5_1ss2TA	TATGGGACGGAGGGAGTATCATA	osa-MIR1862d-p5_1ss2TA	23	1	osa-MIR1862d,	gp2a	2	6	1.65402	6.3662	1.3	taggcactatatTATGGGACGGAGGGAGTATCATAtacttcctccgttctaaataagtgcaac										TATGGGACGGAGGGAGTATCATA
MIR1862d-p5_2ss12GT19TC	TTTGGGACGGATGGAGTACCATA	osa-MIR1862d-p5_2ss12GT19TC	23	1	osa-MIR1862d,	gp2b	3.5	2	2.89453	2.12207	0.8	atTTTGGGACGGAGGGAGTACCATAtactacctctgtatt										TTTGGGACGGATGGAGTACCATA
MIR1862d-p5_2ss1TA19TA	ATTGGGACGGAGGGAGTAACATA	osa-MIR1862d-p5_2ss1TA19TA	23	1	osa-MIR1862d,	gp2b	4	5	3.30804	5.30516	0.5	atagcaaataaATTGGGACGGAGGGAGTACCATActtctgcactctaatgcttgttgcgtg										ATTGGGACGGAGGGAGTAACATA
MIR1862d-p5_2ss23AG24TC	ATTTTGGGACGGAGGGAGTATCGC	osa-MIR1862d-p5_2ss23AG24TC	24	2	osa-MIR1862d,hvu-MIR5049c,	gp2b	3	3	2.48103	3.1831	0.8	aaatgagaactatATTTTGGGACGGAGGGAGTATCACttgtgaccaaaatatattttcaaaa										ATTTTGGGACGGAGGGAGTATCGC
MIR2118e-p3_1ss13TA	GAAAAGAGAGTCAAAGAG	osa-MIR2118e-p3_1ss13TA	18	1	osa-MIR2118e,	gp2b	13	18	10.7511	19.0986	0.6	aaggactttGAAAAGAGAGTCAAAGAG										GAAAAGAGAGTCAAAGAG
MIR2118e-p3_2ss12TA18CT	AAAAGAGAGTCAAAGAGT	osa-MIR2118e-p3_2ss12TA18CT	18	2	mtr-MIR2592ay,osa-MIR2118e,	gp2b	6	6	4.96205	6.3662	0.6	GAGTCGGGTTGTTTGGGAatgtagccccaagcgggcggtaaattccgtccaaagctaaatacgggcgagagaccgatagcgaacaagtaccgcgagggaaagatgaaaaggacttgaAAAAGAGAGTCAAAGAGT										AAAAGAGAGTCAAAGAGT
MIR2118e-p3_2ss13TA19CA	GAAAAGAGAGTCAAAGAGA	osa-MIR2118e-p3_2ss13TA19CA	19	6	mtr-MIR2592ay,osa-MIR2118e,osa-MIR2118r,ptc-MIR476a,gra-MIR7504i,sbi-MIR2118,	gp2b	2	5	1.65402	5.30516	0.5	cGAGTCGGGTTGTTTGGGAAtgcagccccaagcgggcagtaaattccgtccaaggctaaatacgggcgaaagaccgatagcgaacaagtaccgcgagggaaagatgaaaaggactttGAAAAGAGAGTCAAAGAGTg										GAAAAGAGAGTCAAAGAGA
MIR2118e-p3_2ss13TA19CT	GAAAAGAGAGTCAAAGAGT	osa-MIR2118e-p3_2ss13TA19CT	19	1	osa-MIR2118e,	gp2b	32.5	82	26.8778	87.0047	0.6	aacgactttGAAAAGAGAGTCAAAGAGT										GAAAAGAGAGTCAAAGAGT
MIR2275d-p3_1ss18CG	TTCAGCTTGTTTTTCTCGAATA	osa-MIR2275d-p3_1ss18CG	22	1	osa-MIR2275d,	gp2b	1	3.5	0.827009	3.71362	0.6	ccggttccagattcaagttgacctagaggtaatgccgctaccacacgTTCAACTTGTTTTTCTCGAATAaa										TTCAGCTTGTTTTTCTCGAATA
MIR2920-p5_2ss8TC17TC	TATTCAACAAACACCGCGG	osa-MIR2920-p5_2ss8TC17TC	19	2	osa-MIR2920,ppt-MIR1030g,	gp2b	0	10	0	10.6103	0.3	ttctcacctaactgacgaTATTCAACAAACACCGCGGtggtgaacaatttccactcactaaacttaatggaaaacctttccacaccctcaacactttcagatcCCTCAGTTACGACTCGAC										TATTCAACAAACACCGCGG
miR393b-3p_L+1_2ss5G-21AT	ATCATGCAATCCCTTTGGATT	osa-miR393b-3p_L+1_2ss5G-21AT	21	63	mtr-MIR393a,mtr-MIR393b,osa-MIR393a,osa-MIR393b,gma-MIR393g,gma-MIR393c,gma-MIR393e,gma-MIR393a,gma-MIR393d,gma-MIR393f,gma-MIR393j,gma-MIR393i,gma-MIR393h,gma-MIR393k,gma-MIR393b,ptc-MIR393a,ptc-MIR393b,ptc-MIR393c,ath-MIR393b,ath-MIR393a,bdi-MIR393a,bdi-MIR393b,stu-MIR393,mdm-MIR393b,mdm-MIR393c,mdm-MIR393d,mdm-MIR393e,mdm-MIR393a,mdm-MIR393f,aly-MIR393b,aly-MIR393a,sbi-MIR393a,sbi-MIR393b,ppe-…	gp2a	60.5	832.5	50.0341	883.31	1.1	tgcagcaacttaaggaggaaTCCAAAGGGATCGCATTGATCCttcttgctaaagttcgtttggATCATGCAATCCCTTTGGATTtatccttcggtagcttaa										ATCATGCAATCCCTTTGGATT
miR394	TTGGCATTCTGTCCACCTCC	osa-miR394	20	49	osa-MIR394,gma-MIR394d,gma-MIR394f,gma-MIR394b,gma-MIR394e,gma-MIR394g,gma-MIR394a,gma-MIR394c,ptc-MIR394a,ptc-MIR394b,ath-MIR394b,ath-MIR394a,bdi-MIR394,stu-MIR384,mdm-MIR394a,mdm-MIR394b,aly-MIR394b,aly-MIR394a,sbi-MIR394a,sbi-MIR394b,ppe-MIR394b,ppe-MIR394a,zma-MIR394a,zma-MIR394b,vvi-MIR394b,vvi-MIR394a,vvi-MIR394c,nta-MIR394,mes-MIR394c,mes-MIR394a,mes-MIR394b,lus-MIR394a,lus-MIR394b,cme-MIR…	gp2b	14.5	36.5	11.9916	38.7277	1	ggtgtttggcaaagggtagtttacagaaatcaTTGGCATTCTGTCCACCTCCcataatataagtttcctttttttttttatatagaaaaaagccatttgttttcttttttacttgggAGGTGGGCATCCTGCCAATAgagctctgtttggcttccctctgtaaaactct										TTGGCATTCTGTCCACCTCC
MIR395x-p5_2ss17CT21GA	AGTGTTTGGAGTAGCTTTTGATGT	osa-MIR395x-p5_2ss17CT21GA	24	2	osa-MIR395x,bdi-MIR395p,	gp2b	4.5	3.5	3.72154	3.71362	0.7	AGTGTTTGGAGTAGCTTTTGGTGTttgaactattattttagaaaagttataaatattagcttctggggtttaggtagcacttggagtagcttttg										AGTGTTTGGAGTAGCTTTTGATGT
miR399a	TGCCAAAGGAGAATTGCCCTG	osa-miR399a	21	32	osa-MIR399a,osa-MIR399c,osa-MIR399b,gma-MIR399i,ptc-MIR399f,ptc-MIR399g,bdi-MIR399c,bdi-MIR399b,mdm-MIR399a,mdm-MIR399c,mdm-MIR399b,sbi-MIR399a,sbi-MIR399h,sbi-MIR399c,sbi-MIR399j,ppe-MIR399b,zma-MIR399a,zma-MIR399h,zma-MIR399c,vvi-MIR399a,vvi-MIR399h,mes-MIR399a,lus-MIR399d,lus-MIR399b,ata-MIR399a,ata-MIR399b,tcc-MIR399g,tae-MIR399,csi-MIR399c,csi-MIR399e,vun-MIR399b,ssl-MIR399,	gp2a	6	3.5	4.96205	3.71362	1	ttggtgatggcgaatgacagtgcaattctcctttggcacactatccatgctcaattgctcatgcatacttctattgTGCCAAAGGAGAATTGCCCTGtaattcactaccacact										TGCCAAAGGAGAATTGCCCTG
miR5072_L-2_1ss3AG	GTTCCCCAGCGGAGTCGCCA	osa-miR5072_L-2_1ss3AG	20	1	osa-MIR5072,	gp3	13	17	10.7511	18.0376	0.5	0										GTTCCCCAGCGGAGTCGCCA
miR5072_L-3	TTCCCCAGCGGAGTCGCCA	osa-miR5072_L-3	19	1	osa-MIR5072,	gp2b	3.5	2	2.89453	2.12207	0.6	ttatggtgaaattacgagactttcaagtttgtccactcgtccttaggaatgataaccctaaggagaatTTCCCCAACGGAGTCGCCA										TTCCCCAGCGGAGTCGCCA
miR5072_L-3_1ss12CT	TTCCCCAGTGGAGTCGCCA	osa-miR5072_L-3_1ss12CT	19	1	osa-MIR5072,	gp2b	2	3	1.65402	3.1831	0.8	taatttaaaacaaattaatttttttaaaatcTTCCCCAGTGAAGTCGCCAaattgtatgcgtgtttttatttcgtctatgcggtgtgagcacgtattatatttgactacgccaatgttaaggttttattgaaaattgttttaaaaga										TTCCCCAGTGGAGTCGCCA
miR5072_L-3_1ss13GA	TTCCCCAGCAGAGTCGCCA	osa-miR5072_L-3_1ss13GA	19	1	osa-MIR5072,	gp2b	17.5	27.5	14.4727	29.1784	0.3	CTCCCCAGCAGAGTCGCCAaattataggcata										TTCCCCAGCAGAGTCGCCA
miR5072_L-4	TCCCCAGCGGAGTCGCCA	osa-miR5072_L-4	18	1	osa-MIR5072,	gp2b	7	6.5	5.78906	6.89671	0.6	cTCCCCAGCGAAGTCGCCAaattgcaggcgtgtttttattttgcttacgcgggatg										TCCCCAGCGGAGTCGCCA
miR5072_L-4_1ss12CT	TCCCCAGTGGAGTCGCCA	osa-miR5072_L-4_1ss12CT	18	1	osa-MIR5072,	gp2b	8.5	5.5	7.02958	5.83568	0.7	TCCCCAGTGGAGTCGCCAaaaactgtagggaatttttgtcgtcttacaattacgtcgcgcttttgaggcgcggcggcaattctatcga										TCCCCAGTGGAGTCGCCA
miR5072_L-4_1ss13GA	TCCCCAGCAGAGTCGCCA	osa-miR5072_L-4_1ss13GA	18	1	osa-MIR5072,	gp2b	45	31.5	37.2154	33.4225	0.3	ttagattcTCCCCAGCAGAGTCGCCAaa										TCCCCAGCAGAGTCGCCA
MIR5083-p3_1ss21CT	TCAGACTACAATTATCTGATT	osa-MIR5083-p3_1ss21CT	21	1	osa-MIR5083,	gp2b	45	41	37.2154	43.5024	0.7	tgtagctattgatgtgatgaatattgtctcggaattacatatgtcgacttaaaaaaatTCAGACTACAATTATCTGATTcaatggcttat										TCAGACTACAATTATCTGATT
MIR5083-p3_2ss18CT20GT	AATGGATCCTTCTGAGCTTT	osa-MIR5083-p3_2ss18CT20GT	20	1	osa-MIR5083,	gp2b	8.5	18.5	7.02958	19.6291	0.7	ttatgtagaagaggagagaaagcggtgatgatttgaaaactacctattttctgagagcattgtttgtttctttgattatagataaccAATGGATCCTTCTGAGCTTTctttttatttttctcaaat										AATGGATCCTTCTGAGCTTT
MIR5083-p3_2ss21CT23GT	ACCAATGGATCCTTCTGAGCTTT	osa-MIR5083-p3_2ss21CT23GT	23	1	osa-MIR5083,	gp2b	6	19.5	4.96205	20.6901	0.8	aatagaagaagagagaaagcggtgatgatttgaaaactacctattttctgagagcattgtttgtttctttgattatagataACCAATGGATCCTTCTGAGCTTTctctttatttttctcaa										ACCAATGGATCCTTCTGAGCTTT
miR535-5p_1ss7CT	TGACAATGAGAGAGAGCACGC	osa-miR535-5p_1ss7CT	21	18	osa-MIR535,ppt-MIR535d,ppt-MIR535c,ppt-MIR535a,ppt-MIR535b,mdm-MIR535b,mdm-MIR535a,mdm-MIR535c,ppe-MIR535a,vvi-MIR535a,vvi-MIR535b,vvi-MIR535c,tcc-MIR535,cpa-MIR535,rco-MIR535,csi-MIR535,aqc-MIR535,pab-MIR535,	gp2a	3.5	7.5	2.89453	7.95775	0.9	ctccatcattagattataTGACAATGAGAGAGAGCACGCatgtacacagtcatgaaatttcttgcatgaatgccaacaagctaagcGTGCTCTCTCTCATCGTCAAAcaatatatagatgaaa										TGACAATGAGAGAGAGCACGC
MIR5535-p3_2ss2GT17TA	GTTTTTAGTTTAGTGTATA	osa-MIR5535-p3_2ss2GT17TA	19	3	mtr-MIR7701,osa-MIR5535,vvi-MIR845a,	gp2b	1	9	0.827009	9.5493	0.6	taggcttatatcattaaccgtgctaaccttggtatggaagttatgcatgaatgtaatgctcataacttccctctagacctagctgctatcgaagctccatctacaaatggataaattttcGTTTTTAGTTTAGTGTATAcgagttattgaaagtaaag										GTTTTTAGTTTAGTGTATA
MIR7694-p3_1ss11TG	GCTATATTTTGGGATGGAGGGAGT	osa-MIR7694-p3_1ss11TG	24	3	mtr-MIR5205b,osa-MIR7694,tae-MIR1122c,	gp2b	4	4.5	3.30804	4.77465	0.9	ccactctctcccctaaaatgatattttcccatacaacatttatttaaataaataattttttttttactatccctcttatattctacttgcataaattaccgtgaaaaaagaaaaatgggaGCTATATTTTGGGACGGAGGGAGTgtta										GCTATATTTTGGGATGGAGGGAGT
MIR7694-p3_2ss10TG22GC	CTATATTTTGGGATGGAGGGACT	osa-MIR7694-p3_2ss10TG22GC	23	1	osa-MIR7694,	gp2b	4	3.5	3.30804	3.71362	0.5	ttgggactcccataatgaaaatgaaaaCTATATTTTGGGATGGAGGGACTga										CTATATTTTGGGATGGAGGGACT
MIR7694-p5_1ss24CT	ACTCCCTTTGTCCCAAAATATAGT	osa-MIR7694-p5_1ss24CT	24	4	osa-MIR7694,sbi-MIR6224c,tae-MIR1122a,hvu-MIR1436,	gp2b	3	0	2.48103	0	0.6	ACTCCCTTTGTCCCAAAATATAGTtcccatttttattttgggagtc										ACTCCCTTTGTCCCAAAATATAGT
MIR810a-p5_2ss15AG19AC	TTATGCCGTTAGTTGAGCCTG	osa-MIR810a-p5_2ss15AG19AC	21	5	osa-MIR810a,osa-MIR810b,pta-MIR947,pde-MIR947,dpr-MIR172a,	gp2b	0	68	0	72.1502	0.5	tgcatcggaatttgttcctatccttatcgctgaatcaccaatacTTATGCCGTTAGTTGAGCCTGaaccgatattgtccaagtgtatggtgcctgagtttgacgcctttttattaataaaggaatttgatttggaCAATGGTGCTGATGAGTATCA										TTATGCCGTTAGTTGAGCCTG
MIR812j-p3_2ss5TG23TA	TTTGGGACGGAGAGAGTACTATA	osa-MIR812j-p3_2ss5TG23TA	23	2	osa-MIR812j,osa-MIR1862d,	gp2b	7	4.5	5.78906	4.77465	0.6	tccattctctctcctaaaatcatctttttccatacaacatttatttaaataaacaaaaaatctttattatcccaacttgcataaattaccgtgaaaaaaaggaaatgagaactatatTTTGGGACGGAGAGAGTACTATA										TTTGGGACGGAGAGAGTACTATA
MIR818c-p3_2ss2CA20TG	CATTATATTATGGGACGGAGGAAT	osa-MIR818c-p3_2ss2CA20TG	24	5	osa-MIR818d,osa-MIR818c,tae-MIR1120a,hvu-MIR1436,hvu-MIR1120,	gp2b	4.5	1	3.72154	1.06103	0.7	ataaatcctaaaactccttctattttccttaattcttgtgaaaaatgagaagtgagCATTATATTATGGGACGGAGGGATtaca										CATTATATTATGGGACGGAGGAAT
MIR818d-p3_1ss11GT	ATTATGGGACTGAGGGAGTACTAG	osa-MIR818d-p3_1ss11GT	24	2	osa-MIR818d,tae-MIR1120a,	gp2b	4	3	3.30804	3.1831	0.6	attcgtctcaatgtgtagtttcataatatcaactttttatattttttattaataaggaattgaagatattaaaggtcaaagttacgttttggagaccgtgaaaaaaaaaacaagcactatATTATGGGACGGAGGGAGTACTAGttaac										ATTATGGGACTGAGGGAGTACTAG
MIR818d-p3_1ss22TA	ATTATGGGACGGAGGGAGTACAAG	osa-MIR818d-p3_1ss22TA	24	1	osa-MIR818d,	gp2b	4	6.5	3.30804	6.89671	0.7	cttctccctcctaaatcacctttttcatacaatatttctatagatgtataaaaagtatttacttttctcttcgattctatttacattaatttccgtgaaaaaatagaatcaagcactatATTATGGGACGGAGGGAGTACAAGc										ATTATGGGACGGAGGGAGTACAAG
MIR818d-p3_2ss19GC23TA	TATTATGGGACGGAGGGACTACA	osa-MIR818d-p3_2ss19GC23TA	23	4	osa-MIR818d,tae-MIR1130b,tae-MIR1120a,hvu-MIR1436,	gp2b	7	3	5.78906	3.1831	0.7	aattccttcctttttccttaattcttgtgaaaaatgaggagtaaacactaTATTATGGGACGGAGGGACTACT										TATTATGGGACGGAGGGACTACA
MIR818d-p3_2ss22AT24TC	TTATGGGACGGAGGGAGTACTTGC	osa-MIR818d-p3_2ss22AT24TC	24	1	osa-MIR818d,	gp2b	4	5	3.30804	5.30516	0.3	aaaaatgaaataggcactatATTATGGGACGGAGGGAGTACTTGCatagggagtagttttattaaa										TTATGGGACGGAGGGAGTACTTGC
MIR818d-p3_2ss4AT23AT	ATTTTGGGACGGAGGGAGTACTTG	osa-MIR818d-p3_2ss4AT23AT	24	1	osa-MIR818d,	gp2b	4	3.5	3.30804	3.71362	0.5	aaactttgactcccaaaatacaaacagaaactatATTTTGGGACGGAGGGAGTACTTG										ATTTTGGGACGGAGGGAGTACTTG
MIR818d-p3_2ss4AT24GC	ATTTTGGGACGGAGGGAGTACTAC	osa-MIR818d-p3_2ss4AT24GC	24	2	osa-MIR818d,tae-MIR1122c,	gp2b	3	1.5	2.48103	1.59155	0.5	ctctcctaaaatcatcttttcccatacaatatttatttaaataaacaaaaaatctttactatccctcttagattctacttgcataaattaccgtgaaaaaaggaaaatgggaactatATTTTGGGACGGAGGGAGTACTAC										ATTTTGGGACGGAGGGAGTACTAC
MIR818d-p3_2ss6AT17GA	ATATTTTGGGACGGAGAGAGTACT	osa-MIR818d-p3_2ss6AT17GA	24	2	osa-MIR812j,osa-MIR818d,	gp2b	4.5	3	3.72154	3.1831	0.6	attctctctcctaaaatcatcttttcccatacaacatttatttaaataaacaaaaaatctttattattcttcttactttctacttgcataaattaccgtgaaaaaaggcaaatgggaactATATTTTGGGACGGAGAGAGTACTattt										ATATTTTGGGACGGAGAGAGTACT
MIR818d-p3_2ss9AG17GA	CTTATATTGTGGGACGAAGGGAGT	osa-MIR818d-p3_2ss9AG17GA	24	6	osa-MIR818d,osa-MIR1439,tae-MIR1120b,tae-MIR1130b,tae-MIR1120a,hvu-MIR1120,	gp2b	6	1	4.96205	1.06103	0.4	agattccactttaccttaattcccgtttaaaaatagaatcaggaCTTATATTGTGGGACGGAGGGAGTagtat										CTTATATTGTGGGACGAAGGGAGT
MIR818d-p5_2ss10GA18GT	TATATTATGAGACGGAGTGAGTAC	osa-MIR818d-p5_2ss10GA18GT	24	4	osa-MIR818d,tae-MIR1120a,tae-MIR1130b,hvu-MIR1436,	gp2b	4	6	3.30804	6.3662	0.7	aaagaagtaatcacTATATTATGAGACGGAGGGAGTACtgatcactcaatcaaggcaatctaaatgcaaacgtaggaaaaccttacacgtggcatcatattagttgcttgtacattctcatttagtgttactcaat										TATATTATGAGACGGAGTGAGTAC
MIR818d-p5_2ss14AG20GA	CTTATATTATGGGGCGGAGAGAGT	osa-MIR818d-p5_2ss14AG20GA	24	9	osa-MIR818d,osa-MIR1439,osa-MIR818c,bdi-MIR5174d,tae-MIR1130b,tae-MIR1122c,tae-MIR1120a,hvu-MIR1120,hvu-MIR1436,	gp2b	8.5	5	7.02958	5.30516	0.1	aCTTATATTATGGGACGGAGAGAGTACTTGCataaatt										CTTATATTATGGGGCGGAGAGAGT
MIR818d-p5_2ss14GT24GT	ATTATGGGACGGATGGAGTACTAT	osa-MIR818d-p5_2ss14GT24GT	24	2	osa-MIR818d,tae-MIR1122c,	gp2b	6	1	4.96205	1.06103	0.6	caagcactatATTATGGGACGGATGGAGTACTATatatatatatatataatatatacacacccatttcatatgtttgccta										ATTATGGGACGGATGGAGTACTAT
MIR818d-p5_2ss1CA20GA	ATTATATTATGGGACGGAGAGAGT	osa-MIR818d-p5_2ss1CA20GA	24	2	osa-MIR818d,tae-MIR1130b,	gp2b	5	5	4.13505	5.30516	0.2	cATTATATTATGGGACGGAGAGAGTagttgatagttgattcatatctgatt										ATTATATTATGGGACGGAGAGAGT
MIR818d-p5_2ss1CA21GA	ATTATATTATGGGACGGAGGAAGT	osa-MIR818d-p5_2ss1CA21GA	24	4	osa-MIR818d,osa-MIR818c,tae-MIR1120a,hvu-MIR1120,	gp2b	6.5	3	5.37556	3.1831	0.6	acagaggtagtaggcATTATATTATGGGACGGAGGAAGTacgattttagcttgaaaagaaaaatgactataatgaaactgccttaga										ATTATATTATGGGACGGAGGAAGT
MIR818d-p5_2ss21CT22TG	ATTATGGGACGGAGGGAGTATGAG	osa-MIR818d-p5_2ss21CT22TG	24	2	osa-MIR818d,tae-MIR1122a,	gp2b	7	0	5.78906	0	0.5	ATTATGGGACGGAGGGAGTATGAGttattgataatgaggaatgattttttggataacataccttttttattggccttgacatagctaaatattaggcagtaaagattgttgaagatgtaacaccacccata										ATTATGGGACGGAGGGAGTATGAG
miRn44-3p	TAGAACTAGCACAGCCCTTCT	PC-3p-10078_202	21	0	0	gp4	100	59	82.7009	62.6009	1.1	attgaAGGGTTGCGCTAGTTCTAAAAAGCacaacccttctttcataaaagggctgcgcttttTAGAACTAGCGCAGCCCTTCTcctatttttttaaaaaaattctgcacctgcacacacctgaccagc										TAGAACTAGCACAGCCCTTCT
miRn45-3p	GCCCCATGGAAGGATCGTCCTGGA	PC-3p-1012381_5	24	0	0	gp4	17.5	17	14.4727	18.0376	1.5	gatcgtctgtccaggacgatccttccatggggcgatcgtttgcccaggacgatcctcccatggaagtatcgtcctggacagacgatccttccatgggaggatcgtcctgggcaaacgatcGCCCCATGGAAGGATCGTCCTGGAcagacgattccatgggtttttttttttatttttaacggatggcgtgatttct										GCCCCATGGAAGGATCGTCCTGGA
miRn27-3p	ATGGTGGACACCTCTTTGATT	PC-3p-103664_35	21	0	0	gp4	27.5	19	22.7428	20.1596	1	accatctccatggattgaagagctgcgaccatggattcctacaaattcaatggagcacctgtcatggacacatccttttaaaaaaaaaTCAAAGAGGCGTCCACCATGGacgctccatcaatggtggaggtgtccATGGTGGACACCTCTTTGATTttttttttaaaacgaagtaaatagacaagagaagaagggtggggtatgataatggtcaatggtggtgct										ATGGTGGACACCTCTTTGATT
miRn46-3p	GAACCATGGGGTGATCGTCCTGGC	PC-3p-1064883_5	24	0	0	gp4	15	5	12.4051	5.30516	1.5	aaacgtccggccaggacgttcaccccatggttcgaacgtccggccaggacgatcgccccatggccagaacgtcctggccatacgttcGAACCATGGGGCGATCGTCCTGGCcggacgttcgaaccatggggcgaacgtcctggccggacgnnn										GAACCATGGGGTGATCGTCCTGGC
miRn38-3p	CCTTGGGTGTACCATGCTCATGAT	PC-3p-1070042_5	24	0	0	gp4	10	2	8.27009	2.12207	1.2	tcttcatacaccagggtgtACCATGTGCATGGTACATCCAAGActaatttttgctcatttggaactcttgcttttcgagtacattttactcatttggatgatttcagaagagcaatgagaataaCCTTGGGTGTACCATGCTCATGGTacgcccgaatgtatg										CCTTGGGTGTACCATGCTCATGAT
miRn47-3p	CCTGCCATGGGCGCCTCCACCGGT	PC-3p-107678_34	24	0	0	gp4	37	15	30.5993	15.9155	1.4	ngaaggggaggcgtccaccaaggacgccccaccACCGGTGGCGGCGTCCTTGGCaggcgcctcaccatgtggtggagcgCCTGCCATGGGCGCCTCCACCGGTggtggggcgtccatggtggacgcccccttaat										CCTGCCATGGGCGCCTCCACCGGT
miRn48-3p	TCGGATTATTTTGAGAAGATACTC	PC-3p-1085564_5	24	0	0	gp4	12	6	9.92411	6.3662	1.1	ctttggattattcttgaataatcctaactttgagggAATCTTCTCAAAATAAACCAAAGTatcacttttcttgcatatgctaatccgttttgggtttatactatatagataattaatagtTCGGATTATTTTGAGAAGATACTCcctgaagttgggattattctaaaataatccaaagttgggattatttttaaaagactggtgaaagttgggcttattcatgtcaatttttccatta										TCGGATTATTTTGAGAAGATACTC
miRn49-3p	AAGAATTAGTCTTGGATGTACCAT	PC-3p-1088928_5	24	0	0	gp4	17	10	14.0592	10.6103	1.2	tatcatatacttgggtgtattgtgagctggtatatcaagactattttttttgctcatttacgatcatctaaaataagtagaatatgctaaataaaaagagtttcaaataagcaaatgaacAAAAATTAGTCTTGGATGTACCATgcacatgatacacccaggtgtatgatgaataaactcgcaatgggt										AAGAATTAGTCTTGGATGTACCAT
miRn35-3p	CCCATGGGCTGAACGTCCTGC	PC-3p-10952_191	21	0	0	gp4	108.5	63.5	89.7305	67.3756	1.3	acgtccCGACAGGACGTTCAGCCCATGGGGcgatcgcccgcccaggacgatcagcccatggggcgaacgtcctggccggacgatcgccccatgggctgatcgtcctgggcggacgatcgcCCCATGGGCTGAACGTCCTGCcaggacgttctacaattaaaaaaaaatcgtgcagtgtgcgaggaggtggct										CCCATGGGCTGAACGTCCTGC
miRn50-3p	GATACAAATGCTCGGGTTGATT	PC-3p-112056_33	22	0	0	gp4	18	43	14.8862	45.6244	1.5	aacgattcaagtgctccgttgatcaaccggagcttttgtatcacaaatgctccggttgattagtcaaccggagcatttgtcatcaaatgctccggttgactaatcaaccgaagcattggtGATACAAATGCTCGGGTTGATTaatcaaccggagcatttgataagtagcaaaagc										GATACAAATGCTCGGGTTGATT
miRn4-3p	ACCATGGGTGGAACGTTCAGG	PC-3p-1121941_5	21	0	0	gp4	2.5	11	2.06752	11.6714	1.1	cactaccaccaccttcgcctcatcggcaccccactgaaagccgggaaattttgtttatttaccatgggcaaacatcTGGCCTGAACGATCGCCCCATGGCccacacgtctgtcatggatgttcggACCATGGGTGGAACGTTCAGGccggacgttcgccccgtgacaaaaaatatatgtcggctttcactgggagtgacgatgaggcgaaggtggtggtg										ACCATGGGTGGAACGTTCAGG
miRn51-3p	AGCAGAAGTAGATACAAGGTTAAC	PC-3p-118821_31	24	0	0	gp4	10	6	8.27009	6.3662	1.4	tatgaatAAGTTAACCTTGTATCTACTTTTGctataaatgagttaaatcacaatgtcatcctatcaaaatgtgacatgtatcataatttcaacgtcattaactcgttcacAGCAGAAGTAGATACAAGGTTAACttattctaa										AGCAGAAGTAGATACAAGGTTAAC
miRn52-3p	ACGCCTACCCCGGTGGTGGGG	PC-3p-1195857_5	21	0	0	gp4	10.5	6	8.6836	6.3662	1.3	tttttttttaaaaaaaaaaagagcgaggggtctgcgatggacgccccACCACCGGGGTAGGCGTCCATGGgaggcgctccaccacaggaagaggcgcctgccatggACGCCTACCCCGGTGGTGGGGgagtccatggtggacgcctccctttttgatttttttttgaaaaataa										ACGCCTACCCCGGTGGTGGGG
miRn53-3p	CAAATCGTTATAAATAATATG	PC-3p-120556_31	21	0	0	gp4	9	10	7.44308	10.6103	1.1	gcctgatatatatgaactttataagattagtacaatgtttcaaatgctacctccgtttcATATTATTTGCAACGATTAGACATtttctactcacactttgtgtCAAATCGTTGTAAATAATATGaacaaaggtagtaataaatattgcaaaaattttgcaactctatatattattattaagactttcatttgttaattacttaaaaaatagatgtagttt										CAAATCGTTATAAATAATATG
miRn54-3p	ATGCGACGCAAATCCTAACTGTGC	PC-3p-123180_31	24	0	0	gp4	15	13	12.4051	13.7934	0.9	tcgcatatacgcaacaagcgacgcACATTGTTAATTTGCATCGCATGTgaggatggtgcgacgcatatgctgcgcacctgctggagagatttttgtgatttgcgtcgcacagctccctacATGCGACGCAAATCCTAACTGTGCgtcgttttcgtgtctgtgcgatgcaaatcaggggacgc										ATGCGACGCAAATCCTAACTGTGC
miRn55-3p	TGCTTGTAATTCGTTACGGAG	PC-3p-123753_30	21	0	0	gp4	10.5	2.5	8.6836	2.65258	1.7	ttttACTCCCTTCGTAACGAATTACTAgcaacatttggtattatttgtgagaggtaaaatatttaatgtTGCTAGTAATTCGTTACGGAGggagtattt										TGCTTGTAATTCGTTACGGAG
miRn56-3p	CTGTGGTGGGGCGTCCACCATGGA	PC-3p-12432_174	24	0	0	gp4	83	15.5	68.6418	16.446	1.4	gtctatggTGGACGCCCCACCACAGGCACaaccgtccatggtgggcgcatgtatttgtggtgaggcgtccatgatggatgcctcaccataggtacaggcggccaacatggatggttgtgcCTGTGGTGGGGCGTCCACCATGGAcgcttacgcctgtggtggggcgtccaccatggacg										CTGTGGTGGGGCGTCCACCATGGA
miRn57-3p	TCTGGAAGAAGAATCCTGAAA	PC-3p-1251_868	21	0	0	gp4	342	118.5	282.837	125.732	1.1	aatgagagttgtaatatgaaaagttacctgcatctTCAGGGACTTCTTCCTGACAttggttttttagttgacatttttcatcaattaagcaatgTCTGGAAGAAGTATCCTGAAAtggttacttgtttcatgttatgcatttatcatgactctttac										TCTGGAAGAAGAATCCTGAAA
miRn58-3p	TTTTGGTCAGTAAACTAGAAA	PC-3p-125723_30	21	0	0	gp4	18	10	14.8862	10.6103	1.2	ctggttctaaaactgcagtacaTATTTCTAGTTTACTGACCAAaaagttcagaatcccattacaaaaaatacgttcgtgcataagcaaccacagaaacctctttaattggattgttaactTTTTGGTCAGTAAACTAGAAAtatatactacagttttagaaccaagtagtacaccttaagctaaatgggctttagataaaactt										TTTTGGTCAGTAAACTAGAAA
miRn24-3p	AAACCGGTTATAAGTAACTCATGA	PC-3p-129134_29	24	0	0	gp4	18	26	14.8862	27.5869	0.9	agtcCTGAATTACTTATAAACGGTTTAaaaggtaatatttttaaatgttggccctattttataggtcttgttcacttcctgaaagcgttcgaagctaaacatttaaaaatcttaccttctAAACCGGTTATAAGTAACTCATGAcctatatgaaaattacaagatagtaaacttgggacttgtacggaataattcat										AAACCGGTTATAAGTAACTCATGA
miRn41-3p	TGCATTTAAAACAAAACGGAA	PC-3p-136326_28	21	0	0	gp4	3	13	2.48103	13.7934	1.6	atgttagtacttcATCTGTTTCGTTTTAAATGCAACAaagaggtattatttattagatataaaatattcttttatTGCATTTAAAACAAAACGGAAgaagtattaaaaa										TGCATTTAAAACAAAACGGAA
miRn59-3p	TTCGGCATAAAACAGCTGGACTA	PC-3p-1377251_4	23	0	0	gp4	11	5	9.0971	5.30516	1.2	ttataatttaattcagtacagttgagttggaatcagttcactttagttggaatcagttcagtTTAGTTGTTTTATGCCGAAAAGAAcaagcctttgagcctgttctcTTCGGCATAAAACAGCTGGACTAaactgatgtgaactgaactgaattgaactgaactgaactgaattgaattgaactgaaatgaatagtgatatgtgagagtaaaaatattgtcaagagct										TTCGGCATAAAACAGCTGGACTA
miRn60-3p	GCGCGCATCGATCTACGTGTCAGG	PC-3p-1466170_4	24	0	0	gp4	16	9	13.2321	9.5493	1.2	tggatggggttaacgagacccgtaaaaccttcaacgagttatttttttcctgacacgtagattgattcgcgcaaatcgagttcgttttttgcaaattccgacctcggatcacctcgattaGCGCGCATCGATCTACGTGTCAGGaaaaaaatagctcgttgaaggttttacaggtcattttaaccccacctttaaggggtccgtttcgaggtcggaatttgcaaaaaacgacccgattagccccgaactgcgttgccgg										GCGCGCATCGATCTACGTGTCAGG
miRn36-3p	AACTCATTTATAGCAAAAGTAGAT	PC-3p-148781_26	24	0	0	gp4	14	11	11.5781	11.6714	1.5	aggcaatcttttgattatcttagaataagttaaccttgtATCTACTTCTGCTGTAAACGAGTTaatgactttgaaattatgatacgtgtcacattttaataggatgacattgtgatttAACTCATTTATAGCAAAAGTAGATacaaggttaacttattcatagttaattgaaaggttgact										AACTCATTTATAGCAAAAGTAGAT
miRn61-3p	GTATAAGGGTCTGTTCTCTTCGGC	PC-3p-149767_26	24	0	0	gp4	18	16	14.8862	16.9765	1.5	tcaattcaattcaatttaattcagttcggtttagttcagcgtcaatcaattcagttcagttcagttcagctgttttATGCTGAAGAGAACATGCCCTAATactatggcatctcttgaataGTATAAGGGTCTGTTCTCTTCGGCaaaaaaacagctaaactgaactgaaatgaactgaattgaattgaattaaattaaattgtattgaatgta										GTATAAGGGTCTGTTCTCTTCGGC
miRn62-3p	CCATGGACGCCTCCACCAATGGTG	PC-3p-1515367_4	24	0	0	gp4	6.5	1	5.37556	1.06103	1.3	atatttttaaaaaaagtaggcgtacaccatggaagccccACCATTGGTGGAGGCGTCCATGGCagacgctccaccacaaggtgataagccttCCATGGACGCCTCCACCAATGGTGgagcatccatggtggacgcctctctatatatttttttttaaaaaaag										CCATGGACGCCTCCACCAATGGTG
miRn15-3p	ATCCGGTGAGTCAACGTCGGAAAA	PC-3p-152370_26	24	0	0	gp4	51	29	42.1775	30.77	1.5	ttttaaaaactcttttttgcgaaagacaaccttttaaatttttttgggcaagttcaaaccttaatgaatttttttttttgttgaaaacaaccttaatcaGTTTTCCGACGTTGACTCACCGGAttccgttgtcgacccaacttaatgaagtcacgtgacctcacataactcattaagttgggtcaacaccggaATCCGGTGAGTCAACGTCGGAAAActgattaaggttgttttcaacaaaaa										ATCCGGTGAGTCAACGTCGGAAAA
miRn63-3p	CATTTAGAACGAAACGGAGGA	PC-3p-161591_24	21	0	0	gp4	9.5	18	7.85659	19.0986	1.5	gtagtacttctTCCGTTTCGTTTTAAATGCAATAaaagggtattttctgtgagatttaaaatattccattgttgCATTTAGAACGAAACGGAGGAagtatatgtttttgc										CATTTAGAACGAAACGGAGGA
miRn64-3p	AAGATAGAGTTGTATCTGAGCCAT	PC-3p-162266_24	24	0	0	gp4	18	25	14.8862	26.5258	1.4	ccttccaccaatatgagctcttgattttaaaataaatggctcagatataactctaccttgtagagttttactaaaactctagaggatccgaactcctagagttttagtgaaactctatAAGATAGAGTTGTATCTGAGCCATatattttaaaaacaagggctcatattagtggaaatgaaagatttagagtggattttgacgagataaaatagagcgaggggattttggaaagagaatat										AAGATAGAGTTGTATCTGAGCCAT
miRn22-3p	AGAAGTGTTTCACTTATTTTGGAG	PC-3p-1626957_4	24	0	0	gp4	15	2	12.4051	2.12207	1.1	caatggttttagaatgaaatctttgggtccctaattatttaacattttgtggtcatatacttcctccgATGAAATAAGTGAAACACTTCTTTgatttatgtgacttatttgttagAGAAGTGTTTCACTTATTTTAGAGacgaggaaatatatatatttctgaccactaaaatcatcttgtgaatacattatatttttttattatgg										AGAAGTGTTTCACTTATTTTGGAG
miRn25-3p	ACCCGTACGGCGCAAGGAAGCTGA	PC-3p-1647833_4	24	0	0	gp4	10	10	8.27009	10.6103	1.4	ttctgatagagtataaatctattcctggggcctcaatcaTCAGCTTCCTTGCGCCGTACGGGTttactcgcccgttgactcgcacacatgtcggactccttagacaacggcgagtaaACCCGTACAGCGCAAGGAAGCTGAtggttgaagcccaggaataaatttatactctatcattt										ACCCGTACGGCGCAAGGAAGCTGA
miRn65-3p	TGCCTGTGGTGGGGCGTCCATGGT	PC-3p-168992_23	24	0	0	gp4	59	28	48.7935	29.7089	1.4	gcgtccaccatggacgccccaccacaggcacaggcgtccatggtggacacccccaccacagctgcaggcgcctaccgtaggtgcctgcacctgtggtggggcgtccaccatggacgcctgTGCCTGTGGTGGGGCGTCCATGGTggacgcctcaccataattttttttaaaaaaaataaattgatgggtgtcgccggtcaagctgtggtggggagtttatggt										TGCCTGTGGTGGGGCGTCCATGGT
miRn66-3p	ACAAGTGTTTCACTTATTTTGGAA	PC-3p-17852_134	24	0	0	gp4	30.5	9	25.2238	9.5493	1.7	gttggtcttaattacttcctccgttccaaaataagtgaaacacttctctcatttatgtgagagctttttgagACAAGTGTTTCACTTATTTTGGAAcggaggaagtatataatacctta										ACAAGTGTTTCACTTATTTTGGAA
miRn67-3p	ATGTCGGAACCTTGGAGCAATGAT	PC-3p-1792207_3	24	0	0	gp4	6.5	2.5	5.37556	2.65258	1	aacaaattttatgccttattccGATCATTGATCCAAGGTTACGACAttcaccatgtcatgtgcaaagcaaatgtatttttaaacctaacaaaatctatgacatgatcaATGTCGGAACCTTGGATCAATGATcaaaacaagacataaggtttaatctcgc										ATGTCGGAACCTTGGAGCAATGAT
miRn68-3p	TCCTGGCCGGACGATCGCCCC	PC-3p-179540_22	21	0	0	gp4	19	22	15.7132	23.3427	1.5	atttttttaaactgtagaacgtccggccaggacgttcagcccatggggcaatcgtccggccaggacgttcagcccatggggcgatcagccggccaggacgttcgccccatgggatgaacgTCCTGGCCGGACGATCGCCCCatgggatgaacgtcctggcgggacgttctacagattaaaaaaatttc										TCCTGGCCGGACGATCGCCCC
miRn69-3p	AAGTACTCACAATAGTTTGGATT	PC-3p-1819224_3	23	0	0	gp4	8	10	6.61607	10.6103	1.3	taatccaaactatttggggtaccttctcaaaataatccaaacttttatttttcttcccttcaatgatcccttttgggtctattatatatatgataattaaaagtttggattattttgagaAAGTACTCCCAATAGTTTGGATTattctagaataattcatagttgggattattttgagcggaacggtgatagttt										AAGTACTCACAATAGTTTGGATT
miRn8-3p	AGCGTCTGTTTACAAGAACGGACG	PC-3p-182508_22	24	0	0	gp4	32	7	26.4643	7.42723	1.8	acgtatattagcgtctgctttctcttttTTAGCGTCCGTTCTTGTAAACAGAcgctaattagtgtccgtttttgtaaacggacgctaattagcgtccgtttacaaaaacggacactaattAGCGTCTGTTTACAAGAACGGACGctaaaaaagagaaagcagacgctaatatacgtctgtcatatatcagacgctaatttagaatttaccgtccacatatactatcggacgctaaa										AGCGTCTGTTTACAAGAACGGACG
miRn70-3p	AGGTGCCTGACCACAGGTTCGGGC	PC-3p-184432_22	24	0	0	gp4	13	2	10.7511	2.12207	1.8	taaattaggtgcccgaacctgtggtcaggcacctaaattaggtgcctatacctgtggttgagcgcctaatttaggtgcctgaccacaggtacaggcacctaatttAGGTGCCTGACCACAGGTTCGGGCacctaatnnn										AGGTGCCTGACCACAGGTTCGGGC
miRn71-3p	TGCAACTGAAGAAAAACAGAG	PC-3p-184842_22	21	0	0	gp4	17	9	14.0592	9.5493	1.3	catatacatccTCTGTTTTTCTTTAGATGCAAcattcgcctttttggtgagtgcattaaaataatcaaatgtTGCAACTGAAGAAAAACAGAGgtagtatttg										TGCAACTGAAGAAAAACAGAG
miRn9-3p	GTGCTCTCTCTCATTGTCATA	PC-3p-192_4728	21	0	0	gp4	202	1106	167.056	1173.5	1.2	aatttcatctatatattgttTGACGATGAGAGAGAGCACGCttagcttgttggcattcatgcaagaaatttcatgactgtgtacatgcGTGCTCTCTCTCATTGTCATAtaatctaatgatggaggc										GTGCTCTCTCTCATTGTCATA
miRn10-3p	TGGAATTTGAACTAGAATTAA	PC-3p-194846_21	21	0	0	gp4	15.5	21	12.8186	22.2817	2	ctcacttctaaaaattcagatcttgttaattctagtttaaattccataaaaaaacaccaaaacaataatctaattctacatataatttagttgttttggtgttttttttaTGGAATTTGAACTAGAATTAAcaaaatctgaatttttaacagtatc										TGGAATTTGAACTAGAATTAA
miRn72-3p	ATAGCAAAAGTAGATACAAGGTTA	PC-3p-198185_20	24	0	0	gp4	17.5	9.5	14.4727	10.0798	1.5	tcaaaataagttaaccttgtatccacttgtgctgtaaatgagttaatgacttgaaattatgatacgtgtcacatttagtaggatgacattgtgatttaactcatttATAGCAAAAGTAGATACAAGGTTAacttatttatagttaattgaaaagttgacttattttaaa										ATAGCAAAAGTAGATACAAGGTTA
miRn3-3p	CCTTTAGTGTACCATGAGCATGGT	PC-3p-198764_20	24	0	0	gp4	24	9	19.8482	9.5493	1	agacttcggtgtATCATGTGCATGGTACACTCAAGAccattcttttctcatttgaaacttacatattatgtgattatgttcatttggaggtttcaaatgaacaatgagcaaaaaaaatagCCTTTAGTGTACCATGAGCATGGTacacctgggtgtatgatagttgcactcgtcatttgatctcaac										CCTTTAGTGTACCATGAGCATGGT
miRn73-3p	AAATCAGTTATAAGTAACACAAGA	PC-3p-199162_20	24	0	0	gp4	14	3	11.5781	3.1831	0.9	ctTGAATTACTTATAACCGGTTTaaaaggtaagatttttaaacgttgactccatcttataagtctttgtcacttgctgaaagtgttcgaagaaggtaaatacttaaaaatcttaccttctAAATCAGTTATAAGTAACACAAAAcctatgaaaatcacaatataataaacttgggacctgcagggaataatccatagttga										AAATCAGTTATAAGTAACACAAGA
miRn74-3p	TACAGTGTTAAGGTTGTTTAAA	PC-3p-202058_20	22	0	0	gp4	12	4	9.92411	4.24413	1.1	ttacggcttttagacggccttgacattgttatgaaaaacgaaaaccgtaaattttcgttgaacTACAGTGTTAAGGTCGTTTAAAcgttgagg										TACAGTGTTAAGGTTGTTTAAA
miRn7-3p	TCTAGCGCGTCAGGACGTCCG	PC-3p-211954_19	21	0	0	gp4	26	13	21.5022	13.7934	1	gatctcgctAACGGATGTCCCGGGGCGCTAGATaaggaagagtaatatataaggataagttttcttaTCTAGCGCGTCAGGGCGTCCGttagcatttgcctttttaattaatattaacaata										TCTAGCGCGTCAGGACGTCCG
miRn26-3p	CTGGCCGGACGTTCGCCAGT	PC-3p-214035_19	20	0	0	gp4	10.5	9.5	8.6836	10.0798	1	aaagcagttgaaattttttttatcttTGGGCGAACGTCCGGCCAGGAcgttagccccatggcacgaacgtccggccatagggcgaccggcccgccaggacgttccctccatggcgcgaacgttCTGGCCGGACGTTCGCCAGTataaaaaaaaatgcaggcaca										CTGGCCGGACGTTCGCCAGT
miRn75-3p	AACCTCCTTTGTGTTGTAAAGTGG	PC-3p-216984_19	24	0	0	gp4	16	21	13.2321	22.2817	1.1	ctacatgtgagtgtcccacattgattaaataagagagatggGTTCACTTTATAATGCAAAGGGGTtactctctttattgccatatggttttaaggtggAACCTCCTTTGTGTTGTAAAGTGGactctctctccttgtgatgggtgtggcc										AACCTCCTTTGTGTTGTAAAGTGG
miRn18-3p	TTCCGATACTGATTATATCTC	PC-3p-222061_19	21	0	0	gp4	17	8	14.0592	8.48826	1.8	ggagatatgaGATATAATCAGTATCGGAAAATATcataaattatttactaaataatatcttaacataagtatattattctcttaataatatcaatatggaaaatatatcatacatatattTTCCGATACTGATTATATCTCatatctctaac										TTCCGATACTGATTATATCTC
miRn76-3p	AGGACTAGCGCAGCCCTTCTAGCT	PC-3p-2252658_3	24	0	0	gp4	11.5	4.5	9.51061	4.77465	1.4	ctTCTAACTAGAAGGGCTGCGCCTCCttcacaagcgcagcccttcttagtttagaagggcagcccttctaagaagaagggctgcgctagtgaAGGACTAGCGCAGCCCTTCTAGCTgggaagggctgcgctagtttaaactagcgcagcccttcaagta										AGGACTAGCGCAGCCCTTCTAGCT
miRn77-3p	GTGCTTCACTTATTATGGAACT	PC-3p-229429_18	22	0	0	gp4	10	13.5	8.27009	14.3239	1.3	ttATTTTTCGTTTCATAATAAGTGAAacacttctctaaaaaaaagctctcacataaaagagagaaGTGCTTCACTTATTATGGAACGggggaatgaagtat										GTGCTTCACTTATTATGGAACT
miRn78-3p	AAGTGGAACTTCCTAGGAAATTCT	PC-3p-231632_18	24	0	0	gp4	21	2	17.3672	2.12207	0.9	aaatgttgtttggtgattcatggaaagtgaaagttccatgggaatttccacttacctaggtctgatccccctaggtaagtaattacctccattttgtgggAAGTGGAACTTCCTAGGAAATTCTacttctcatgaatttgtcaaccaaacaataccaagaaattttaattcctaggaattccagcttcctatgctaaaca										AAGTGGAACTTCCTAGGAAATTCT
miRn19-3p	AACCTCTTTTGTGCTGTGAAGTGG	PC-3p-232487_18	24	0	0	gp4	30	22.5	24.8103	23.8732	0.9	atatgttgaagctatgatgtatagtgcacaccacatgtgagtgtcccatattgattaaataagagagatgAGTTCACTTTATAATGCAAAGGGGttactccaatccccttattgccatatggttttaaggtggAACCTCCTTTGTGCTGTGAAGTGGactctctctccttgtgatgggtgcggccc										AACCTCTTTTGTGCTGTGAAGTGG
miRn11-3p	GAATTTGAACTAGAATTAACT	PC-3p-240044_17	21	0	0	gp4	6.5	23	5.37556	24.4038	2	ctcacttctaaaaattcagaTCTTGTTAATTCTAGTTTAAAttccataaaaaaacaccaaaacaataatctaattctacatataatttagttgttttggtgttttttttatgGAATTTGAACTAGAATTAACAaaatctgaatttttaacagtatc										GAATTTGAACTAGAATTAACT
miRn79-3p	CAAGTGTTTCACTTATTTTGGAA	PC-3p-240094_17	23	0	0	gp4	12	5	9.92411	5.30516	1.5	tattacttcctccgttccaaaataagtgacacactcctctcatttatgtgagagctttttgagaCAAGTGTTTCACTTATTTTGGAAggaggaagtataa										CAAGTGTTTCACTTATTTTGGAA
miRn80-3p	ATCATACAACCGGGTGTACTGTGA	PC-3p-242764_17	24	0	0	gp4	72	36	59.5447	38.1972	0.9	cttgtaccatcctcATAGTATATACGGGTGTATAATGAaattttATCATACAACCGGGTGTACTGTGAacttggtacgtgtattgtgaacctggtatacc										ATCATACAACCGGGTGTACTGTGA
miRn81-3p	AAAAGCCCACATGTGAGTTAGGAA	PC-3p-251268_17	24	0	0	gp4	20	21	16.5402	22.2817	1.1	tatatgttagtcattctctctataatttttcaatataggacaATTATTCCTAACTCACATGTGGGAttttactcttaacactccccctcacatatgagccacctttaatcttgcaatagtAAAAGCCCACATATGAGTTAGGAAtaattgtcccacattgaatatttagagagactatgactaacatataaattggtggcttactccacctatcacccaattggttttaggatggaacctctttggacttccaacatgaggt										AAAAGCCCACATGTGAGTTAGGAA
miRn82-3p	ATGGTACACCCGGGTGTATGATA	PC-3p-272258_16	23	0	0	gp4	16	10.5	13.2321	11.1408	1	aattttATTATACACTTGGGTGTATCGTGActactttcaaatgagtaaaaaaataatcttagatttatcacgcacATGGTACACCCGGGTGTATGATAaacgaactgaaataacaagatccta										ATGGTACACCCGGGTGTATGATA
miRn83-3p	TGGACTAATCAACCCGAGCAT	PC-3p-288455_15	21	0	0	gp4	10	4.5	8.27009	4.77465	1.4	aataaccaaatgctcgtgttgggcaaccggagcccttagttccaAATGCTCGGGTTGATTAGTCCaccggagcatttgacatcaaatgctccggTGGACTAATCAACCCGAGCATttgnnn										TGGACTAATCAACCCGAGCAT
miRn84-3p	GTAACGGTGTCCTCTTTTGAACT	PC-3p-290625_15	23	0	0	gp4	17	3	14.0592	3.1831	1.6	acattccttttgtaatttagaaacggaaagggggcaaaataggcgtttcaaaagaggacaccattgctccccccttcccttatatatatatatctctattacataagggaaggggggaGTAACGGTGTCCTCTTTTGAACTgactattttgccccccctttcttttctaaattacaaaaggaatct										GTAACGGTGTCCTCTTTTGAACT
miRn85-3p	ATGCTCTATTAGTAGTGGATTGTC	PC-3p-298741_14	24	0	0	gp4	19	20	15.7132	21.2207	0.9	ggaaaaaactttgtctactcaccgggtagaCTACCCACCATTAATAAAGATTAgtcgagggttgtggtcatagaatccaactcaacgtaataattacttttttaATGCTCTATTAGTAGTGGGTTGTCtacctggtgggaaagtgtagcaatgtccgaaagggaagttgatgaatc										ATGCTCTATTAGTAGTGGATTGTC
miRn23-3p	CCGGACGATCGCCCCGTGGGC	PC-3p-30997_90	21	0	0	gp4	52	38	43.0045	40.3193	1.5	tttttatacagaacgtcccaccaggacgttcatcCCACGGGGCGATCGTCCGGCCaggacgttctacccatgggctgaacgtcctggcgggacgttcgacccatgggcggaacgtcctggCCGGACGATCGCCCCATGGGCtgaacgtcctggcgggacgttctgtataaaaaaga										CCGGACGATCGCCCCGTGGGC
miRn86-3p	AGAAGTGTTTCATTTCTTATGGAA	PC-3p-3189979_2	24	0	0	gp4	9.5	10.5	7.85659	11.1408	1.1	agggaaagggggagctatgatgtccccgaatgaagagactacgtcacctccttcccattctacttcctccgttccATAATAAGTGAAACATTTCTCTCTtttatgtgagagcttttttagAGAAGTGTTTCATTTATTATGGAAcggaggaagtaaattataaattcacttataaatcaaaggggg										AGAAGTGTTTCATTTCTTATGGAA
miRn87-3p	CTATTTTGGTACCACTTTGACTT	PC-3p-319119_14	23	0	0	gp4	11	13	9.0971	13.7934	1.1	gtaccaaaactaagtcaaagtggtaccaattagagtcatttggtaccaaaacgtaaccttggtaccaaaatgtaaccttggtaccaaaatagagttactttgaacatgcatcaaatgactCTATTTTGGTACCACTTTGACTTagctttggtaccagaaattttatgatatgtcattttgacatttaactatgagacgccaattcaagctccacaagttcaca										CTATTTTGGTACCACTTTGACTT
miRn14-3p	TAGGTTTTCATGGTCATATTT	PC-3p-32479_87	21	0	0	gp4	17	53	14.0592	56.2347	1.5	ttctatggttgtcatagataaATATGATCATGAAAATCTAGTggctcggaatgattttaggttataaatatgggccggaatcattctaaactatTAGGTTTTCATGGTCATATTTattatgatcaccataaat										TAGGTTTTCATGGTCATATTT
miRn30-3p	TTAAGACCATTAATTAAGGTA	PC-3p-32642_87	21	0	0	gp4	35.5	5.5	29.3588	5.83568	1.1	ataCCTTAATTAATGGGCTTAATTaacggaaaatcagattaagcgatttgatattcaataccttaatcaatggcctttattaactaaggctttatttgcgtaaTTAAGACCATTAATTAAGGCAct										TTAAGACCATTAATTAAGGTA
miRn88-3p	ATTGTCTATTTCTAATGGGTAGTC	PC-3p-328708_13	24	0	0	gp4	33	35	27.2913	37.1362	1.2	tattaactttctgggaaaaactttatctacccattgggtAATTTACCCACTAGAGATAGATATtaataataaatggagtccaactcagcaaaattatttatttttaATTGTCTATTTCTAATGGGTAGTCtacccagtaggtagatgtagcaatctcccaactttc										ATTGTCTATTTCTAATGGGTAGTC
miRn28-3p	GTTCTCACGGTTTTCACCATAAGG	PC-3p-333286_13	24	0	0	gp4	22	16	18.1942	16.9765	1.2	aatgagaactcTCTTATTGTGAAAACCGTGAGAACcacttataatgagcaaaaacttcctaaaatgagcaaaaatattatgaaatgatcaaaatcttcgtaaaatgaggaaaaatgagtgGTTCTCACGGTTTTCACCATAAGGgtggttctcatatgaacttaaaca										GTTCTCACGGTTTTCACCATAAGG
miRn89-3p	ATGTGAGAGGGTGTAAAATTT	PC-3p-333453_13	21	0	0	gp4	2	18	1.65402	19.0986	0.9	gccggtgtaattttacactctctcagattctcacacttgtcactccatgtacttatgtacgaagacggaggaaaATGTGAGAGGGTGTAAAATTAaact										ATGTGAGAGGGTGTAAAATTT
miRn90-3p	AACTGACCCAACCCGACCTGATTG	PC-3p-335663_13	24	0	0	gp4	13	13	10.7511	13.7934	1.1	tcgggtttcggttgaggttttcgacctgaaatATAAATCAGGTCGGGTTTGGGTCAggggtaagtgatctgaaatataaatcaggtcaacctgaAACTGACCCAACCCGACCTGATTGccagccctaaat										AACTGACCCAACCCGACCTGATTG
miRn40-3p	ATAGAGTTTGTCTTGTAAGAGGCT	PC-3p-354131_12	24	0	0	gp4	17	5	14.0592	5.30516	1.4	gacttgttaatttaaaagtATACGGTCTTTTACAAGACAAACTcttcttgtatacaattgataatcgaactattatgaaattggtaggataatataATAGAGTTTGTCTTGTAAGAGACTgcctacttttaaattacaatta										ATAGAGTTTGTCTTGTAAGAGGCT
miRn91-3p	AGTCTATCCGGTGGGTTAACCAAG	PC-3p-354204_12	24	0	0	gp4	18.5	11.5	15.2997	12.2019	1.1	ttagggacattgtTTGGGTAACCCACCGGGTAGACTacccgctactaatagataattaaaatattagtatttaagtctagttggattccactatcataattaccacaaccttatattatggggtgggtAGTCTACCCGGTGGGTTAACCAAGtttt										AGTCTATCCGGTGGGTTAACCAAG
miRn92-3p	TGTACCATAAGTAACGTACTA	PC-3p-355287_12	21	0	0	gp4	15	9.5	12.4051	10.0798	1.3	tgtatgttttcttctactgagttttaagctgtttgtgacttgtttagtaggttacttatgatacgtgttacaatatcccaccccaccctcgcctgttttagaagaaggaaaattgtaacaTGTATCATAAGTAACGTACTAaacaagtcacaaacaggttaaaactcaatagaagaaaatatacatacaagaataactcaatcaaggataaaaggtagacttaaaatgggaagaccgcgcaaagcttgact										TGTACCATAAGTAACGTACTA
miRn39-3p	AACCATTTGTGATACTATTTC	PC-3p-358995_12	21	0	0	gp4	0	13	0	13.7934	0.9	gggtatctgattgttgttgggctcggacagtttttgaagaAATAGTGTTTTAAATGGTTGGattgaggatttcttcAACCATTTGTGATACTATTTCtccaagctgagtccaaaatgtccagatgggc										AACCATTTGTGATACTATTTC
miRn93-3p	ATTGCTCGGGTTGATTAGTTAACC	PC-3p-364557_12	24	0	0	gp4	15	7	12.4051	7.42723	1.4	gctcgggttgaatagtcaactggagcatttgacatcaaatgctccggTTGACTAATCAACCCGAGCATttatgaattttttaaattaaatttttcacaATTGCTCGGGTTGATTAGTTAACCggagcatttgataagtagcaaaagca										ATTGCTCGGGTTGATTAGTTAACC
miRn94-3p	ACTAGTAGGGCTGCGCTTATAGAA	PC-3p-365606_12	24	0	0	gp4	14	3	11.5781	3.1831	1.5	tgagaagggctgcgctttttttaaaagcgcagccctattacgtgaagggctgcacttttagaaaaagcgcagcccttctgttgtgtagggctgcgcttttgaagaaaagcgcagcccttcACTAGTAGGGCTGCGCTTATAGAAaaagcgcagcccttcctg										ACTAGTAGGGCTGCGCTTATAGAA
miRn95-3p	GCGTTAACCGCTACTCTGAGTAGC	PC-3p-37293_79	24	0	0	gp4	26	10	21.5022	10.6103	1.3	cttgtaaaccgctactctgagtagcggtcaactcatttgaaccgctacttgaagtagcggttaattttagatataaccgctacctggagtagcggtttttatGCGTTAACCGCTACTCTGAGTAGCggttttgctga										GCGTTAACCGCTACTCTGAGTAGC
miRn96-3p	TAATCGTTGCAAATAATAGAAA	PC-3p-389932_11	22	0	0	gp4	10	6	8.27009	6.3662	0.9	tacccgtttttttattaagtgcaacaatttgacataaagtaaagcggaaaattgtcTAATCGTTGCAAATAATAGAAAacggaggtc										TAATCGTTGCAAATAATAGAAA
miRn33-3p	TAGTGGGTAGATTATTCGGTG	PC-3p-39014_76	21	0	0	gp4	83.5	27	69.0553	28.6479	1.1	tctcaCTGGATAGACTACCCATTAGAaatagacgattgaaaaatagttagttgtgttgagttggactctactgattattattattattattattattgtttatcttTAGTGGGTAGATTATTCAGTGtgt										TAGTGGGTAGATTATTCGGTG
miRn97-3p	CCCGAACGTCCAGGCCAGACG	PC-3p-401849_11	21	0	0	gp4	13.5	3	11.1646	3.1831	1.2	tttaaattggggttaaaggtcgaacgtctggctaggacgttcaacccatggtccgaacatctggcctggacgttcgggccatggggcaaaggtctagccaggaagttcaccccatggCCCGAACGTCCAGGCCAGACGttcgggccatgggtcgaacgtcctggcgagacgttcaacccttagccccaattttttttttgaaatatgggtggttgacgaggtgggcggtggaggctggaggtg										CCCGAACGTCCAGGCCAGACG
miRn98-3p	GGTTAAGATTGAAGCGCTGTGAAC	PC-3p-409261_11	24	0	0	gp4	22	15	18.1942	15.9155	1.1	cggattctaacttgtgacctaccGTTTGCAGCACCTCAATCTTAACCactagaccaagacatccttggtagtgtatgttgtcacttgttacatagtcttcgacattaccaaggacctagtGGTTAAGATTGAAGTGCTGTGAACgataatttacaggttcaaatctccc										GGTTAAGATTGAAGCGCTGTGAAC
miRn99-3p	TTTTTATGGTCGAATTTGATC	PC-3p-42048_72	21	0	0	gp4	39.5	22	32.6669	23.3427	1.6	aaggtcaaatttgaccataaaccctaaagatctagggTTTTTATGGTCGAATTTGATTatat										TTTTTATGGTCGAATTTGATC
miRn100-3p	TGCATTTAAAACGAAACGGAGT	PC-3p-446615_10	22	0	0	gp4	13.5	7	11.1646	7.42723	1.1	aattttgtagttttctgaaacaatatacttccTCTGTCTCGTTTTAAATGCAACAAagggtattatttgtgagatatagaatattcatctgtTGCATTTAAAACGAAACGGAGTaagtagca										TGCATTTAAAACGAAACGGAGT
miRn12-3p	TCACAATAAGCACAATGCACT	PC-3p-46040_67	21	0	0	gp4	10	22	8.27009	23.3427	1.1	actcccgactccagtcactGTGCATTATGCTTATTGTAATGGAatttcacaaaaagatccaTCACAATAAGCACAATGCACAttgacttcacttgggttt										TCACAATAAGCACAATGCACT
miRn101-3p	AGGCGGTCGCTAATTAGCGTCTGA	PC-3p-466479_10	24	0	0	gp4	19	9.5	15.7132	10.0798	1.1	taatgttaaccaaaagcagacGCTAATTAGCGACTGCCAAGGACacggtcgctaattagcgaccgccttggcagtcgctaattctgtaggcggtggctaattagcgtctgcctAGGCGGTCGCTAATTAGCGTCTGAttttggcggacggaaaggggtgacattcttgttatgtgaagaatataatgcatccta										AGGCGGTCGCTAATTAGCGTCTGA
miRn102-3p	CGCCCCATGGGCTGAACGTCCTGG	PC-3p-479888_10	24	0	0	gp4	23	14	19.0212	14.8545	1.5	aaccacctttgcgtcgaaatttttttatgttggagaactccccgccaggatgttcagcccatggggtgatcgtccggccaggacgttctgcccatggggtgaacatcctggctggacgatCGCCCCATGGGCTGAACGTCCTGGctggacgatcgccccatgggctgaacgtcctgtcgggacgttctccagtataaaaaaatttcgacgcggtggtggttctgtgc										CGCCCCATGGGCTGAACGTCCTGG
miRn103-3p	GGAAAGGATTTGGATAAGGAGGGA	PC-3p-484219_10	24	0	0	gp4	20	19	16.5402	20.1596	2.2	tctcaagtgtttccattccactaggataccaaacaacaattaaaggtaacgattattttttccattttccctccttatccaaatcctttccattccgtttacgtctttcataaacggaatGGAAAGGATTTGGATAAGGAGGGAaaatggaaaaaataatcgttacctttaattgttgtttggtatcctagtggaatggaaacacttgagaggattatgattgaggaag										GGAAAGGATTTGGATAAGGAGGGA
miRn104-3p	CAAGTGTTTCACTTATTTTGG	PC-3p-48584_64	21	0	0	gp4	18.5	11.5	15.2997	12.2019	1.7	ctataatctatatacttcctccgttccaaaataagtgaaacacttctctcatttatgtgagagctttttgagaCAAGTGTTTCACTTATTTTGGaacggatgaagtatatatattagcc										CAAGTGTTTCACTTATTTTGG
miRn105-3p	AGGGCTTGTTCGCTTCGGCATAAA	PC-3p-486238_10	24	0	0	gp4	42	18	34.7344	19.0986	1.7	actattcatttcagttcagttcaattcagttcagttcagttcagttcagttcAATTGTTTTATGTCGAAGAGAACAtgccctaagtccacttAGGGCTTGTTCTCTTCGGCATAAAacagctgaactgaattgatctgaactgatctgaactgaactgaaatgaattgaactgaattgaattga										AGGGCTTGTTCGCTTCGGCATAAA
miRn106-3p	AATAATATGAAACGGAGGTAGTAT	PC-3p-496448_9	24	0	0	gp4	13	10.5	10.7511	11.1408	1.2	aTAATACTACTTCCGTTTACTATTatttgtaaggattagatattttctactcacactttatgtcaaattgttgcaAATAATATGAAACGGAGGTAGTATactttgatagtt										AATAATATGAAACGGAGGTAGTAT
miRn34-3p	CTGCCATGGACGCCTCCACTGGTG	PC-3p-5104060_2	24	0	0	gp4	1.5	4	1.24051	4.24413	1.5	nntggacgctccaccaCCGGTGGAGGCGTCCATGGCAGGCgcctcaccatgtggtggagcgcCTGCCATGGACGCCTCCACTGGTGgtggagcgtccatggtggac										CTGCCATGGACGCCTCCACTGGTG
miRn16-3p	ATAAGTAACCTACTAAATAAGGCA	PC-3p-514729_9	24	0	0	gp4	14	11	11.5781	11.6714	1.3	attttaagtctaccttttgattatcccagattgagttagccttgtatgactattttttgctattgagttttaacctgtttgtgacttgTTTAGTAGGTTACTTATGATTcgtgatacaatattccttcttctaaaataggcgaggatgagggtgggacattgtaacacgtatcATAAGTAACCTACTAAATAAGTCAcaaacaggttaaaactcaattgaagaaaacag										ATAAGTAACCTACTAAATAAGGCA
miRn107-3p	ACTATATTTTAGGACGGATGGAGT	PC-3p-518485_9	24	0	0	gp4	11	9	9.0971	9.5493	1.1	aaaaatgctggtgttaccatcaatttgaattatatttatatACTCCATCCGTTCCAAAATATAGTttccatttcccttttttcacacatagtacatggatgaaACTATATTTTAGGACGGATGGAGTaacatatagtacatagatggattactccatattaag										ACTATATTTTAGGACGGATGGAGT
miRn108-3p	AGTTTGGGTGTACCATGAACATGG	PC-3p-526462_9	24	0	0	gp4	36	17	29.7723	18.0376	1.2	attctgagtATACTATGTACATGGTATACCTAagattatctttgttcatttgttcgagtttatctattatgtaattatgctcaattgaaggttttcaaatgagcaatgagcaaaaaaaatAGTTTGGGTGTACCATGAACATGGtatacccgaatatatgataaaaatt										AGTTTGGGTGTACCATGAACATGG
miRn109-3p	ATGGGACATTGTAACACGTATCAT	PC-3p-526573_9	24	0	0	gp4	12	4	9.92411	4.24413	1.2	gcttgtaagtttgttttcttctattaagttttaacctgtttatgacttctttagtatgttaattatgatacatgttacaatgtccattcttctaaaaagttgagggaggagagggtggggATGGGACATTGTAACACGTATCATaagtaacctactaaacaagtcacaaaaaggttaaaactcaatagaagaaaacatacatacaaggttaactcaattagtgataatcaaaaggtagccttaaaatgggaagatcacgcaaa										ATGGGACATTGTAACACGTATCAT
miRn110-3p	AAAAGCCATCCCACATCGGAA	PC-3p-5387_306	21	0	0	gp4	352	221	291.107	234.488	1.7	gtgggaacggcccacccaaaaggcctctactaggttgaggtatccacctctatataaagaaggttttgttctcctcaacttccgatgtgggatggcttttactgggtggggaaagggagtAAAAGCCATCCCACATCGGAAgttgaggagaacaaaacattatttatatagaggtggatacctcaacctagtagaggcctttttgggtgggccgttcccactccaaagaaaaaccttgcgg										AAAAGCCATCCCACATCGGAA
miRn111-3p	GCTCTTTATCTTCTGTCATC	PC-3p-548_1644	20	0	0	gp4	29	407.5	23.9833	432.371	#N/A	#N/A										GCTCTTTATCTTCTGTCATC
miRn37-3p	TAGTGTCATTCTCCTGTGAGT	PC-3p-5672_296	21	0	0	gp4	15.5	33	12.8186	35.0141	1	atgagagaagctgaggtctccaATCGCAGGAGAGATGACACTCGctacaggttgacgcacattgctatacatgtgttccgcaacctgcgacTAGTGTCATTCTCCTGTGATTgaagacatgtatctgcttctttatc										TAGTGTCATTCTCCTGTGAGT
miRn112-3p	TATTTCAGGATGAAGGAAGTA	PC-3p-577463_8	21	0	0	gp4	13.5	5	11.1646	5.30516	1.6	agaagtataataCTTCCTCCGTTCTGAAATAAGtgaagcacttctctcttttatgtgagagctctttgagagaagtgttcactTATTTCAGAATGAAGGAAGTAtaatattagt										TATTTCAGGATGAAGGAAGTA
miRn17-3p	TAAAAGCCATCCCACATCGGA	PC-3p-5817_292	21	0	0	gp4	280	207	231.563	219.634	1.8	ctttggagtgggaacggcccacccaaaaggcctctactaggttgaggtatccacctctatataaagaaggctttgttctcctcaaCTTCCGATGTGGGATGGCTTTtccatgaaagggagTAAAAGCCATCCCACATCGGAagttgaggagaacaaagccttctttatatagaggtggatacctcaacctagtagaggccttttgggtgggccgttcccactccaaagcaaaaccttgcgggctagggcccagagagga										TAAAAGCCATCCCACATCGGA
miRn113-3p	ATTGTTGCGGTTTCCACCCAGAAC	PC-3p-587659_8	24	0	0	gp4	14	12	11.5781	12.7324	1	ttctaatctattggtgcggtttagggtgggaagcgcaataatagatccggtcaaactagtcaaacatttttgaaaattttccgttggcatctATTGTTGCGGTTTCCACCCAGAACcgcaacaataggttaatttttgattttttcttttcttttgatgtggtttattgttgtgtatgggtaaaatcgta										ATTGTTGCGGTTTCCACCCAGAAC
miRn114-3p	TTAAGTAGAACATTATATTTCTT	PC-3p-596751_8	23	0	0	gp4	16	10	13.2321	10.6103	1.7	ggtgttagataaaaaaatatattgttgtacttaattactcatatatataaaacaatataataatgtataatttgcattgaaattatatattattctattattttgtataaatatgagtaaTTAAGTAGAACATTATATTTCTTatctagcgcaccgggacatccgttagcagtat										TTAAGTAGAACATTATATTTCTT
miRn115-3p	TTCCAGGCGGATGCTAATGAT	PC-3p-60736_54	21	0	0	gp4	24	34	19.8482	36.0751	1.4	ctaaaaatttagcatccgaaATTGCATCATTAGCGTCCGCCTTGaaggttggacgctaattagcgtccgacactaataatcagcgaccgcttatcggatgctaattagcgtccaacTTCCAGGCGGATGCTAATGATacaatttcggat										TTCCAGGCGGATGCTAATGAT
miRn116-3p	CATAAGTAACCTACTAAATAAGGC	PC-3p-615209_8	24	0	0	gp4	13	6.5	10.7511	6.89671	1.4	tcttctattgggttttaacttgtttgtgactttgTTTAGTAGGTTACTTATGATACGTgttataaatttataatgtcccaccctcgcctgttttagaagaagagacattgtgacacgtatCATAAGTAACCTACTAAATAAGTCacaaacaagttaaaactcaatagaataaaacagacatataagtctaactcaatcagggaga										CATAAGTAACCTACTAAATAAGGC
miRn117-3p	TTGGATTTGCGAATCTTGATGA	PC-3p-632983_8	22	0	0	gp4	56	29	46.3125	30.77	1	tattatcaaaaggatcttagcttgttgtgggagatatgcaatcgttgtttgctgatgcagcatcattaagattcacaatccatgaagtttgagagttggattgatccattatatgcttTTGGATTTGCGAATCTTGATGAtgctgcattggcaatagacgattaatgatgcttatgaaaggtagctagggtaagagatggga										TTGGATTTGCGAATCTTGATGA
miRn118-3p	ATTTATTTTAGAATGGAGGAACTA	PC-3p-646151_8	24	0	0	gp4	13.5	6	11.1646	6.3662	1.1	gtaatacttcctctgtatgaaataaatgaaacgccttcccttttttatgtgagagctttttgagagtagcatttcATTTATTTTAGAATGGAGGAAGTAtaat										ATTTATTTTAGAATGGAGGAACTA
miRn119-3p	CTTTTCGACATAAAACAGCTGAAT	PC-3p-656924_7	24	0	0	gp4	11	8	9.0971	8.48826	1.6	aattcagttcaattcaattcagctgttttatgccgaaaagaacaggcccttaggacatgttCTTTTCGACATAAAACAGCTGAATtgaactgaactgatctac										CTTTTCGACATAAAACAGCTGAAT
miRn120-3p	TATTTCAAAACGGATGAAGTA	PC-3p-676709_7	21	0	0	gp4	11.5	12	9.51061	12.7324	1.1	gggagtactttcttcgttctgaaataaatgaaacgctagcttctcttttttatgtgattttttttcttcataaaagcatttcattTATTTCAAAACGGATGAAGTAttaaattttga										TATTTCAAAACGGATGAAGTA
miRn121-3p	GATTTTGGTACGCATCAGGTGGGA	PC-3p-67724_50	24	0	0	gp4	42	9	34.7344	9.5493	1.1	aaccccacctgatgcgatcaaaattggcctttctgatgcGATTTTGGTCCGCATCAGGTGGGAtca										GATTTTGGTACGCATCAGGTGGGA
miRn43-3p	CCCTTAGAGTTGCATATAAGACAT	PC-3p-678924_7	24	0	0	gp4	12.5	9	10.3376	9.5493	1.4	tcaaatgatgtgaaattttatcatgaattcataaactgtttctattttaagatatgtatttaATGCTTATATGTAGCTCTAAGGGCaacatataatattacccttatttaaaacaaaggttatgctatatgcagCCCTTAGAGCTGCATATAAGACATaaatgcactacctaaatgaaaataagttgtgaatttatgaaaaaatta										CCCTTAGAGTTGCATATAAGACAT
miRn122-3p	TTTCAGTTAGATTAGATCTGGA	PC-3p-681198_7	22	0	0	gp4	16	17	13.2321	18.0376	1.4	tactcaaaagtattcatcttcctctcaagttctcTTCTCCAGATCTAATCTAACTgaaaaggatctcgggctaattccttaacagatctaatcttaccagctattcaagaaccagatcctTTTCAGTTAGATTAGATCTGGAgaagagaatttaaggggaaaatgaatacttttgagtaacatagttagtgtagtacatggtgatgtattttgatgaccggggatac										TTTCAGTTAGATTAGATCTGGA
miRn123-3p	CGCAGCCCTTCTGCTATGTAGGAC	PC-3p-683639_7	24	0	0	gp4	11.5	5	9.51061	5.30516	1.5	tactagtgaagggctgcactttttttaaagagcgcagccctacATAGCAGAAGGGCTGCGCTTTTTCctaaaagcgcaaccctactaagtgaagggctgcgctttttaaaaaagCGCAGCCCTTCTGCTATGTAGGACtgtgctttttaaaaaaagcgcagcccttcctgaaaaaatttgt										CGCAGCCCTTCTGCTATGTAGGAC
miRn124-3p	CTGAACTGATTGGAGTTGAATTGA	PC-3p-691842_7	24	0	0	gp4	13	7	10.7511	7.42723	1.1	taatttagtttagttcagttcagttcaggtcagtttagtttagttcagttgttttttgccaaagagagcaagacttgaattgaattgaacaaaattgaactgaaCTGAACTGATTGGAGTTGAATTGAaccaaactgaactgaaccgaaaataagttgggagt										CTGAACTGATTGGAGTTGAATTGA
miRn21-3p	AATTGACCCTACTCGATCTGATT	PC-3p-733112_7	23	0	0	gp4	14	10	11.5781	10.6103	0.9	tcggatcgactcggaatcgaaaaggccgggtttgggttatgatttttgacctgaaattAAAATCAGGTTGGGTTTGGGTTAGaggtaagtgacctgaaatataaaaccaggtcaacttgaAATTGACCCAACTCGATCTGATTgccaaccctaatcgtagggatctttgtcgactgagaaactcttctttttaa										AATTGACCCTACTCGATCTGATT
miRn125-3p	GCTCTCTATCTTCTGTCACCA	PC-3p-7664_243	21	0	0	gp4	9	48	7.44308	50.9296	0.9	gaggagaaacaaaaggtgatgatgacagaagcatagagagcacgaaggaaaatgaggtgcagcatagcagcagcttcttggcattattaatttcttcattccatgcacttcatcctctgtGCTCTCTATCTTCTGTCAACAcctccccaccactttctgctcccc										GCTCTCTATCTTCTGTCACCA
miRn126-3p	TCTAAGTTTAGAGACGGATTTTGG	PC-3p-78485_44	24	0	0	gp4	1.5	4.5	1.24051	4.77465	1.5	tttagagacggattttggaaatccgtctctaagcttagagacggaccagatctgtctctagtttggagatggattttgaaaatccgtctctaagttagagacggattttggaaatccgtcTCTAAGTTTAGAGACGGATTTTGGaaattcgtctctaaattcgctgaaaatataaaaaatatataaacgaaattaacaacacgatagttcc										TCTAAGTTTAGAGACGGATTTTGG
miRn127-3p	AAAAGTGTGACAACTAGATTGAAA	PC-3p-784972_6	24	0	0	gp4	10	10	8.27009	10.6103	1	tCCTCCATTTCAATTTAGTTGTGATactttcattttgggtaataacttccctctacctctcccctctccaaaaattgtctatgagtccgtaattgtAAAAGTGTCACAACTAGATTGAAAcggaggaagtataaaaatgt										AAAAGTGTGACAACTAGATTGAAA
miRn6-3p	ATGGAAATTTGTGAAGAAAAT	PC-3p-78617_44	21	0	0	gp4	1	16.5	0.827009	17.507	1.4	ttttTTTCTTCATAAATGTCCATTAtcatccattaccatttcagaggtggtagtgaattgtaATGGAAATTTGTGAAGAAAATca										ATGGAAATTTGTGAAGAAAAT
miRn128-3p	GACACAAGATGAGACATTAAATGA	PC-3p-79483_44	24	0	0	gp4	78	54	64.5067	57.2958	1.1	ttatctcacttggtgtcttatcttgtgtcccaagtagttctcatcttgacacatcacctgctcttatatattatataaggtagtttagattgatgaggtgtcaaaattagaaagaagtggGACACAAGATGAGACATTAAATGGgacatgtgatctca										GACACAAGATGAGACATTAAATGA
miRn13-3p	TCTCTAGTGGGTAGATTACCCAGT	PC-3p-824314_6	24	0	0	gp4	12	5	9.92411	5.30516	1.2	caaatcggagattgctacatctatccACTGGGTAGACTACTCATTAGAAAtagagaattaaaatataattaattctactgagttatactacattaattattaatgtccaTCTCTAGTGGGTAGATTACCCAGTggatagacaaagtttttcccaa										TCTCTAGTGGGTAGATTACCCAGT
miRn32-3p	TAAAAGCCATCCCACATCGGAA	PC-3p-84389_42	22	0	0	gp4	38.5	60	31.8399	63.662	1.7	ggcccatccaaaaggcttctactaggttgaggtatccacctctatataaagaaggctttgttctcctcagcttCCGATGTGGGATGGCTTTTACTccctttccccacccacaaaagggagTAAAAGCCATCCCACATCGGAAgctgaggagaacaaagccttctttatatagaggtggatacctcaacctagtagaggccttttggatgggccgttcccactcaaagcaaaaccttgcgggctagg										TAAAAGCCATCCCACATCGGAA
miRn129-3p	TCTCTTCACCTGAATAACCCTGAA	PC-3p-85479_41	24	0	0	gp4	24	14	19.8482	14.8545	1.2	gttcagtccaggtccaataagttcagtccacgtccaataagttcagttcagataagttCAGGGTTATTCAGGTGAAGAGAAcgcatccttattcatttcagttcagacttatgatgcatTCTCTTCACCTGAATAACCCTGAActcacttgaactgaatttattg										TCTCTTCACCTGAATAACCCTGAA
miRn29-3p	CAGTTTTAAGTCGTCGAGGCCCGC	PC-3p-860860_6	24	0	0	gp4	11.5	9.5	9.51061	10.0798	0.9	aacttttAGCGGGCCTTAATGACTTAAAACTggcttaataggtcatcacttgtaaaacttggatcacatcagaaaggttaattgagggagggatgtaggaactaggtgatattttaaaaaaaatcttCAGTTTTAAGTCGTCGAGGCCCGC										CAGTTTTAAGTCGTCGAGGCCCGC
miRn31-3p	TTTTTAACAATCTCTTTTCCAA	PC-3p-88_10838	22	0	0	gp4	2269	3399	1876.48	3606.45	1.3	attctaatttggcccagattGGTAAGAGATTGTTAAAAATTtctactaatgtttgtttatcttgctacgtatactatatagcaagaaaacattagcacagTTTTTAACAATCTCTTTTCCAAtcttgactaagttagcaa	GGGCCCTTCCTGCTCATAACCCTCAAAATTTTTCTATGCTTTCATGAAAGCAAGAAGAAGCACATTCTAATTTGGTCCAG ATTGGTAAGAGATTGTTAAAAATTTCTACTAATGTTTGTTTATCTTGCAACAAATACTATATAGCAAGAAGACATTAGCA CAGTTTTTAACAATCTCTTTTCCAATCTTGACTAAGTTAGCAACTTTTTGATGATTCAGCTATATAATGGTTTATTTGCT TAGGTAATGTTTTTTAGAGCTC									TTTTTAACAATCTCTTTTCCAA
miRn130-3p	TCATTCAGCACGTCTTCTTGGGGA	PC-3p-904012_6	24	0	0	gp4	1.5	3.5	1.24051	3.71362	1.8	gactttgttgttatcgccgattatacagatgaaactggacatattcatatgaagacgagaatttatctttgaataataatcCCCAAGAAGACGTGCTGAATGAATcttgacaatcaagatTCATTTAGCACGTCTTCTTGGGGAcgattatccaaatataaattctcctcttcatatgcatgtccagttgcacctatataattggcgataacaacaaagtcttc										TCATTCAGCACGTCTTCTTGGGGA
miRn20-3p	TCCGAATTTCTTGCCCAATCGG	PC-3p-90694_39	22	0	0	gp4	10	14	8.27009	14.8545	1.1	ttcataccaccaccggatcagtttattagtttagacatgagattaattgatccgGTTGGGCAAGAAATCCGGACCacttaatcaacttaactggTCCGAATTTCTTGCTCAATCGGattagttgagttctttta										TCCGAATTTCTTGCCCAATCGG
miRn1-3p	CGGATACGTATGTACGGACTA	PC-3p-92000_39	21	0	0	gp4	13	40	10.7511	42.4413	1.3	acgagatgggtaaggtgacacatacattcattgcatatccgacgcccgtgaacTTAGTCCGTACGTACTTATCCgcattttgctagacagttgacggagatcagaacctccttcaacatgCGGATACGTATGTACGGACTAagttcacggacgtcggatgtgcaatgaatgtatgtgtcaccctattcatctcgtccgaatcaagccaaaacaaataattgctttgaatagcctgatgaataaactcctgagttgcatttc										CGGATACGTATGTACGGACTA
miRn2-3p	TTATCTATGGATCATCGATTC	PC-3p-92345_39	21	0	0	gp4	0	140	0	148.545	1.6	agcattatattaaactattaaattactagaaaaagtagaAGAATTGATGATCGATAGATAaaatcgtgtaacgattgcgcaagatcgttactcgattTTATCTATGGATCATCGATTCttctactttatcaac										TTATCTATGGATCATCGATTC
miRn131-3p	TCTCTCTTGTTTGGTTACAAA	PC-3p-94622_38	21	0	0	gp4	6	18	4.96205	19.0986	0.9	aacatgTTTGTCACCATACAAGAGAGTgtaaaagcattttggtaatcccttatgtggccgcactttgcttccTCTCTCTTGTTTGGTTACAAAcatttt										TCTCTCTTGTTTGGTTACAAA
miRn5-3p	ATTGTTTGGTGGCAAACCGTTTGT	PC-3p-9803_206	24	0	0	gp4	41	17	33.9074	18.0376	0.9	gtcgaataccAAACGGTTTGGTAGCGAACAAGAGagatctggacactttggttattccacttatgtggacccatattcaattatctctaattctctATTGTTTGGTGGCAAACCGTTTGTtgtttagg										ATTGTTTGGTGGCAAACCGTTTGT
miRn132-3p	AGTTCGGATTATTTTGAGAAGGTA	PC-3p-98088_37	24	0	0	gp4	9.5	12.5	7.85659	13.2629	1.3	atgttttgattattatagagtaatcccaactttggaggatAGCTTCTCAAAATAATCCGAACTcttttttttttgccatccctaatccgttttgggtctattgtatgcaacaaaaataagAGTTCGGATTATTTTGAGAAGGTAtcgcccaaagttgggattattctaaaataatcaaaaggtgggattaaattcagcgaaccgatcaaaagggattatta										AGTTCGGATTATTTTGAGAAGGTA
miRn133-5p	ACTCCCTCAAACGCTTCATT	PC-5p-101398_36	20	0	0	gp4	4	22	3.30804	23.3427	1	ctcattgtgtgctccttagaACTCCCTCAAACGCTTCATTgggacaacattatttagacaaccaaaaagggatatatgtagtcctactgaagtgtttgggggaactccagggatcaccaataca										ACTCCCTCAAACGCTTCATT
miRn134-5p	GACAACTCTTATGTGAGAGATAGA	PC-5p-1014351_5	24	0	0	gp4	20	11	16.5402	11.6714	1.2	agagtaactctaatgattGACAACTCTTATGTGAGAAATAGAgagaaagcataataaatgcgttagttgtagggacattttctctctccaaaatattgaatttattattttctctctATTTCTCTCATAAGGATTGTCAACcc										GACAACTCTTATGTGAGAGATAGA
miRn10-5p	TCTTGTTAATTCTAGTTTAAA	PC-5p-10261_200	21	0	0	gp4	34	50	28.1183	53.0516	2	ctcacttctaaaaattcagaTCTTGTTAATTCTAGTTTAAAttccataaaaaaacaccaaaacaataatctaattctacatataatttagttgttttggtgttttttttatgGAATTTGAACTAGAATTAACAaaatctgaatttttaacagtatc										TCTTGTTAATTCTAGTTTAAA
miRn9-5p	TGACGATGAGAGAGGGCACGC	PC-5p-10536_196	21	0	0	gp4	121	338.5	100.068	359.16	1.2	aatttcatctatatattgttTGACGATGAGAGAGAGCACGCttagcttgttggcattcatgcaagaaatttcatgactgtgtacatgcGTGCTCTCTCTCATTGTCATAtaatctaatgatggaggc										TGACGATGAGAGAGGGCACGC
miRn39-5p	AATAGTGTTTTAAATGGTTGG	PC-5p-10720_194	21	0	0	gp4	12	120	9.92411	127.324	0.9	gggtatctgattgttgttgggctcggacagtttttgaagaAATAGTGTTTTAAATGGTTGGattgaggatttcttcAACCATTTGTGATACTATTTCtccaagctgagtccaaaatgtccagatgggc										AATAGTGTTTTAAATGGTTGG
miRn29-5p	AGCGGGCCTTAATGACTTAAAACT	PC-5p-107484_34	24	0	0	gp4	17.5	7	14.4727	7.42723	0.9	aacttttAGCGGGCCTTAATGACTTAAAACTggcttaataggtcatcacttgtaaaacttggatcacatcagaaaggttaattgagggagggatgtaggaactaggtgatattttaaaaaaaatcttCAGTTTTAAGTCGTCGAGGCCCGC										AGCGGGCCTTAATGACTTAAAACT
miRn135-5p	TATGGGTGAACGTCCGGCCAG	PC-5p-107524_34	21	0	0	gp4	4.5	10.5	3.72154	11.1408	1.4	accaggttaaaggctcgcgaattttttttttaaTATGGGCGAACGTCCGGCCAGgacgttccacccatggggcgaacgtcctggctggacgttccacccatggggcgaacgtcctcgccggaagttcgcccatattaaaaaaacattcgcgagcctttacctgac										TATGGGTGAACGTCCGGCCAG
miRn136-5p	AGGGCTGCGCTAGTTAGGAAACTG	PC-5p-1085702_5	24	0	0	gp4	1.5	4	1.24051	4.24413	1.4	ttttggtaggaAGGGCTGCGCTAGTTAGGAAAATGcgcagcccttctaccccagaagggctgcgctttttcttaactagcgcagcccttctgggctagaagggctgcgcttttTCCTAACTAGCGCAGCCTTTCtagcttaagggctgcgcttt										AGGGCTGCGCTAGTTAGGAAACTG
miRn137-5p	AATAGACTGTTTCGTTCAATCTGC	PC-5p-108574_34	24	0	0	gp4	16.5	10	13.6457	10.6103	1.2	atttcaatctgatgtatgttgtttatttttttcgtcattatgcattgtcgggcgattattatgcatcgatttgccttatttggtgcaatttgcatgaaacagAATAGACTGTTTCGTTCAATCTGCacgaaatagtctataccgtttCATGTAGATTGCACGAAATAGTCtattctgtttcatgcagattgcacgaaaccgtctatactgtttcgtgcagattgaacgaaatagtaaa										AATAGACTGTTTCGTTCAATCTGC
miRn138-5p	AATCGGTTTAGAAGGTAAGATTTT	PC-5p-1108671_5	24	0	0	gp4	5.5	14	4.54855	14.8545	1.1	aactatggattactccctacaggtcgcaagttactatattatgatttcataagtcctgagttacttgtAATCGGTTTAGAAGGTAAGATTTTtaaacattactatcttctaatacttccagcaagtgacagatacctttaagttgggaccacgtttaaaaatcttaccttctaaaccggttataagtaagtcgggacctataaaaatcacaa										AATCGGTTTAGAAGGTAAGATTTT
miRn15-5p	GTTTTCCGACGTTGACTCACCGGA	PC-5p-110898_33	24	0	0	gp4	38	22	31.4263	23.3427	1.5	ttttaaaaactcttttttgcgaaagacaaccttttaaatttttttgggcaagttcaaaccttaatgaatttttttttttgttgaaaacaaccttaatcaGTTTTCCGACGTTGACTCACCGGAttccgttgtcgacccaacttaatgaagtcacgtgacctcacataactcattaagttgggtcaacaccggaATCCGGTGAGTCAACGTCGGAAAActgattaaggttgttttcaacaaaaa										GTTTTCCGACGTTGACTCACCGGA
miRn139-5p	GTGTAGGAGCCCACTAGTAGACA	PC-5p-1113213_5	23	0	0	gp4	16	12.5	13.2321	13.2629	1.2	ccgtaggcactacaagacaccggaatgggccctagctccgatactatttgtaacaccccctaggtGTGTAGGAGCCCACTAGTAGATAttaacctctttggaccctagcccgcaaggatttgctttggtgcataatcgaaatccttgagggctagggctcaaagaggacaatatctactagtgggctctcgcacacctaggggtgtta										GTGTAGGAGCCCACTAGTAGACA
miRn23-5p	CCACGGGGCGATCGTCCGGCC	PC-5p-113029_33	21	0	0	gp4	31	34.5	25.6373	36.6056	1.5	tttttatacagaacgtcccaccaggacgttcatcCCACGGGGCGATCGTCCGGCCaggacgttctacccatgggctgaacgtcctggcgggacgttcgacccatgggcggaacgtcctggCCGGACGATCGCCCCATGGGCtgaacgtcctggcgggacgttctgtataaaaaaga										CCACGGGGCGATCGTCCGGCC
miRn16-5p	TTTAGTAGGTTACTTATGATT	PC-5p-116456_32	21	0	0	gp4	8	25	6.61607	26.5258	1.3	attttaagtctaccttttgattatcccagattgagttagccttgtatgactattttttgctattgagttttaacctgtttgtgacttgTTTAGTAGGTTACTTATGATTcgtgatacaatattccttcttctaaaataggcgaggatgagggtgggacattgtaacacgtatcATAAGTAACCTACTAAATAAGTCAcaaacaggttaaaactcaattgaagaaaacag										TTTAGTAGGTTACTTATGATT
miRn140-5p	TGGGCTGGACGTTTCACCCATGGA	PC-5p-1180359_5	24	0	0	gp4	17	12	14.0592	12.7324	1.4	caaagttgtcgaaatttttttagggactggcgaacgttTGGGCTGGACGTTTCACCCATGGActgaacgtctgcctggacgttcaggccatgggtgcaacgtccatgctagacgttCGGGCCATGGGTGGAACGTCCAGCccgaaggttcgcccatggtccctaaaaaaatttcgacggctt										TGGGCTGGACGTTTCACCCATGGA
miRn141-5p	TCAAAATAGAGTTATTTGGTA	PC-5p-1182057_5	21	0	0	gp4	14	5	11.5781	5.30516	1.2	ataggcgtctcatagtgagatatgcgtcttatagtgagatgtcgaaatgacatttcacaaaaatttggtgccaaagtaaagttaaagtggtaTCAAAATAGAGTTATTTGGTAccaaaatgtaaccttggtagttggtatcaaactgaaaatttttaccaaaatagagttcgtaccgaagtactcgattttggtaaccactttgacttagttttggtaccaattttttgtgaa										TCAAAATAGAGTTATTTGGTA
miRn8-5p	TTAGCGTCCGTTCTTGTAAACAGA	PC-5p-1205251_5	24	0	0	gp4	1.5	4	1.24051	4.24413	1.8	acgtatattagcgtctgctttctcttttTTAGCGTCCGTTCTTGTAAACAGAcgctaattagtgtccgtttttgtaaacggacgctaattagcgtccgtttacaaaaacggacactaattAGCGTCTGTTTACAAGAACGGACGctaaaaaagagaaagcagacgctaatatacgtctgtcatatatcagacgctaatttagaatttaccgtccacatatactatcggacgctaaa										TTAGCGTCCGTTCTTGTAAACAGA
miRn142-5p	CGTTCAGCCCATGGGGCGATCGTC	PC-5p-120695_31	24	0	0	gp4	21	29	17.3672	30.77	1.6	gaagtcgaaatttttttatactgtagaacgtccggccaggaCGTTCAGCCCATGGGGCGATCGTCcggccaacacattcagcccatgggtagaacgtcctggccggacgatcgccccatgggctgaacgtcctggccggacgttctacagtataaaaaaatttcgatggt										CGTTCAGCCCATGGGGCGATCGTC
miRn22-5p	ATGGAATAAGTGAAACACTTCTTT	PC-5p-120763_31	24	0	0	gp4	18	10	14.8862	10.6103	1.1	caatggttttagaatgaaatctttgggtccctaattatttaacattttgtggtcatatacttcctccgATGAAATAAGTGAAACACTTCTTTgatttatgtgacttatttgttagAGAAGTGTTTCACTTATTTTAGAGacgaggaaatatatatatttctgaccactaaaatcatcttgtgaatacattatatttttttattatgg										ATGGAATAAGTGAAACACTTCTTT
miRn143-5p	TTCCTCCGTTCTGAAATAAATT	PC-5p-122558_31	22	0	0	gp4	0.5	17	0.413505	18.0376	1.2	aattatgcTTCCTCCGTTTTGAAATAAATTaaacgctactttctttgttgtgagagctctcgcagataaacattttatttatttcagaatggagggagtatacca										TTCCTCCGTTCTGAAATAAATT
miRn41-5p	ATCTGTTTCGTTTTAAATGCAACA	PC-5p-122581_31	24	0	0	gp4	17	4	14.0592	4.24413	1.6	atgttagtacttcATCTGTTTCGTTTTAAATGCAACAaagaggtattatttattagatataaaatattcttttatTGCATTTAAAACAAAACGGAAgaagtattaaaaa										ATCTGTTTCGTTTTAAATGCAACA
miRn30-5p	CCTTAATTAATGGCCTTAATT	PC-5p-127538_30	21	0	0	gp4	6	13.5	4.96205	14.3239	1.1	ataCCTTAATTAATGGGCTTAATTaacggaaaatcagattaagcgatttgatattcaataccttaatcaatggcctttattaactaaggctttatttgcgtaaTTAAGACCATTAATTAAGGCAct										CCTTAATTAATGGCCTTAATT
miRn144-5p	AAGTCAAAGTGGTACCAAAATAGA	PC-5p-130406_29	24	0	0	gp4	20	11.5	16.5402	12.2019	1.2	ataaacgagaaagtattggcatctcatagtgagatgccaaaatgacatctcacacaaaaagacaaaaaaattttggtaccaaaactAAGTCAAAGTGGTACCAAAATAGAgagtactttggtaccaacttccagtttggtactgaggttacattttggtactgtgactttattttggtgccactttgacttagnggtaccaaaataga										AAGTCAAAGTGGTACCAAAATAGA
miRn145-5p	ATCTGCATGAAACAGAATGGACT	PC-5p-1337467_4	23	0	0	gp4	15.5	4	12.8186	4.24413	1.5	tacaatttggaaggaaactgcgataattattgaagatttgaatttactgtttcgtgcaATCTGCATGAAACAGAATAGACTgtttcgtgcaacctgcatgaaacagaataaactgtttcgtgcaatctgcatgaaacaaaatagactgtttcgtgcagattgaacgaaacagtttattctgtttcatgcagattgcacgaa										ATCTGCATGAAACAGAATGGACT
miRn1-5p	TTAGTCCGTACGTACTTATCC	PC-5p-135452_28	21	0	0	gp4	8.5	23.5	7.02958	24.9343	1.3	acgagatgggtaaggtgacacatacattcattgcatatccgacgcccgtgaacTTAGTCCGTACGTACTTATCCgcattttgctagacagttgacggagatcagaacctccttcaacatgCGGATACGTATGTACGGACTAagttcacggacgtcggatgtgcaatgaatgtatgtgtcaccctattcatctcgtccgaatcaagccaaaacaaataattgctttgaatagcctgatgaataaactcctgagttgcatttc										TTAGTCCGTACGTACTTATCC
miRn146-5p	ATGGGGTTGGAATGGGCTAAACCT	PC-5p-136059_28	24	0	0	gp4	14.5	6.5	11.9916	6.89671	0.9	ggagttttagggggcgtttggttcacaaaatataggtatgaggtATGGGGTTGGAATGGGCTAAACCCatacctagtgtttggttagtaaaattttgattttaaaaccaataccttaaatatgaggtatggggttgagaaacccatggggggaggtggGTTTGGCTCATTCCAACCCTAGGTatcaaa										ATGGGGTTGGAATGGGCTAAACCT
miRn19-5p	AGTTCACTTTATAATGCAAAGGGG	PC-5p-136768_28	24	0	0	gp4	39	17	32.2534	18.0376	0.9	atatgttgaagctatgatgtatagtgcacaccacatgtgagtgtcccatattgattaaataagagagatgAGTTCACTTTATAATGCAAAGGGGttactccaatccccttattgccatatggttttaaggtggAACCTCCTTTGTGCTGTGAAGTGGactctctctccttgtgatgggtgcggccc										AGTTCACTTTATAATGCAAAGGGG
miRn147-5p	CATTTGCGTCGCACATAGTGCC	PC-5p-13755_162	22	0	0	gp4	24	47.5	19.8482	50.3991	1.2	aaccactCATTTGCGTCGCACATAGTGCCatgtgcgacgcagatgaccagcatctacgtcgcctgtggcactatgtgcgacacaaatgaatgatg										CATTTGCGTCGCACATAGTGCC
miRn148-5p	AATTGTTACCCTCATTTGGGG	PC-5p-145416_27	21	0	0	gp4	15.5	22	12.8186	23.3427	1	aagggaatgtgtagtgataatgcgaggagggaataccgaaggagggAATTGTTACCCTCATTTGGGGtaatacattaccctaggaggatggtgggtaactattaccCCTAAAATGATGGTAATAATTTCCcattcttccctcatcttgacacattttctacctcattccatc										AATTGTTACCCTCATTTGGGG
miRn149-5p	GGTGGATCGGGTGGTGGATCGGGT	PC-5p-1457613_4	24	0	0	gp4	6.5	5.5	5.37556	5.83568	1.1	ggcaattatccatgggtgagtggattatccatccacccgccccgaataaacgggtgaaaacccgcggtgaagcgggtgattgacgggtgatgGGTGGATCGGGTGATGGATCGGGTcgggtgtggatgacattttttttacccatcaCCCGATCCATCACCCGATCCATCAtccacccgttaaaatatccatccatccacccgttaaaataatatat										GGTGGATCGGGTGGTGGATCGGGT
miRn150-5p	CTCCATTCTGAAATAAGTGAA	PC-5p-149589_26	21	0	0	gp4	17	5	14.0592	5.30516	1.5	ctcatacttcCTCCATTCTGAAATAAGTGAAacgcttctctcaaaaaactctcacataaagtgagaggtgtttaacttatttcagaatgggggaagtattaa										CTCCATTCTGAAATAAGTGAA
miRn151-5p	AAAATGGTACCAAAATAGCGTCAT	PC-5p-1518227_4	24	0	0	gp4	12	1	9.92411	1.06103	1.7	agacatagtgagatgccaaaatgacatctcacaaaatttttagtattaaaattaagtcAAAATGGTACCAAAATAGAGTCATttggtaccaaatttcagtttgataccAAATGATTCTATTTTGGTACCACTttaacttagttttggtaccaaatatttgtgagatgtcaaatgacatctcagtgtgaaa										AAAATGGTACCAAAATAGCGTCAT
miRn152-5p	ATCCGGGTGTATCATGAGCATGAT	PC-5p-152476_26	24	0	0	gp4	76	54.5	62.8527	57.8263	1	aaagaaagatcgatataatcaggtaaaatcggattacggattttatcatacATCCGGGTGTATCATGAGCATGGTacacctagggttatttgaaatcatccaaatgagcaaaatgtaaaaaaaaaaaagtctaaataagcaaaaataagtcctgagtgtaccatgcacgtgatacacctgcatgtgtgatgaatg										ATCCGGGTGTATCATGAGCATGAT
miRn153-5p	ACTTATGATACGTGTTACAATGTT	PC-5p-153057_25	24	0	0	gp4	18	16	14.8862	16.9765	1.7	accttttgattatccatgattgagttaggtttgtatgtctgttttcttctttgagtatgaacctgtttgttacttgtttagtaagttACTTATGATACGTGTTACAATGTTtcttcttctaaaacaagcaagggtggggGTGGGACATTGTAACACGTATCAtaagtaacttactaaacaagtaacaaacaagttaaaactcaaagaagaaaacaaacatacaagtttaac										ACTTATGATACGTGTTACAATGTT
miRn154-5p	AGGGTTGTAATCTTTATGATATGA	PC-5p-159227_25	24	0	0	gp4	20.5	25	16.9537	26.5258	1.7	aaaccatatgatatagtcagtttttatttgatacagtccgtttttgtcaggagtattgggccatagcccattaggttaagttgtgttaggttaaatttatgttatgtttctctatagaaAGGGTTGTAATCTTTATGATATGAaacaagcaataataacatcggattactctctctcttctctctctaagattagagagagaagagagagagtaatccgatgttattattgcttGTTTCATATCATAAAGATTACAAcccttt										AGGGTTGTAATCTTTATGATATGA
miRn155-5p	ATTACTCTAGTGTGTGTTTTCGGT	PC-5p-160179_24	24	0	0	gp4	12	5	9.92411	5.30516	0.9	ataaagttacttaagttgagaagatATTACTCTAGTGTGTGTTTTCGGTgtttttgatagttttcaggtattgagaacacaattggagtattattgga										ATTACTCTAGTGTGTGTTTTCGGT
miRn156-5p	ATGGGGCGAACGTCAGGCCTGGAC	PC-5p-1793687_3	24	0	0	gp4	16	7	13.2321	7.42723	1.2	tcctccaccacccacttggaagccgcaaaattattttaggaagatggtgaacgtctagcctgaacgttcgttccATGGGGCGAACGTCTGGCCTGGACgttcgctccatggggcaaacgtcgaGGCCAGACGTTCGTCCCATGGAGCaaacttttaggccaaacgttcgtcgtcatcctcctaaaaaaatttcaacttttttcaggtggctggtggat										ATGGGGCGAACGTCAGGCCTGGAC
miRn37-5p	ATCGCAGGAGAGATGACACTCG	PC-5p-17948_134	22	0	0	gp4	10	15	8.27009	15.9155	1	atgagagaagctgaggtctccaATCGCAGGAGAGATGACACTCGctacaggttgacgcacattgctatacatgtgttccgcaacctgcgacTAGTGTCATTCTCCTGTGATTgaagacatgtatctgcttctttatc										ATCGCAGGAGAGATGACACTCG
miRn157-5p	ACTTGGGCGATGGGGAGGAAC	PC-5p-1802_665	21	0	0	gp4	44	286	36.3884	303.455	1	taccgcaaacatccacctcccccaccacccacccaacgaattttttttatatAATTGGGCGATGGGGAGGAACgtttggccaggacattcctcccatggccaaactttttttctcccatcgcccaattattaataaacatttacggggtggttagtggtgatttttgcgact										ACTTGGGCGATGGGGAGGAAC
miRn158-5p	TCTGGTTGTACACATAACTGTGAC	PC-5p-185077_22	24	0	0	gp4	17	5.5	14.0592	5.83568	1.6	ttTCTGGTTGTATACATAACTGTGACtatacagtTACAGTTATGTATACAACCAGTTCaattcttgttctttgtata										TCTGGTTGTACACATAACTGTGAC
miRn159-5p	ACAGTCTGAAGATTGGGTTTGGGT	PC-5p-186777_21	24	0	0	gp4	53.5	26.5	44.245	28.1174	1.6	aattggaatgagtgtggagtgagtctgaagaataaaaagtaggtgaaaattagtggaaagctgatgtggcACAGTCTGAAGATTGGGTTTGGGTttgagggataaactcacccttagggtgagtttatccctaaGACTCAACTCCAACCTCCAGACTgtgccacatcagctttccactactttttaattttacagactcacttcagattcattc										ACAGTCTGAAGATTGGGTTTGGGT
miRn160-5p	AGTGACATTACGTTTTGGGACGGA	PC-5p-18756_130	24	0	0	gp4	26	9	21.5022	9.5493	1	aaataatatagaactAGTGATATTACGTTTTGGGACGGAatatgaactataaacttttgttcatattagaaagcttgggttcataacttcatgacttacaagattaaattctttTGTTCCAAAATTTAATGTCATTGCttctattttaggt										AGTGACATTACGTTTTGGGACGGA
miRn161-5p	CTAGTAGATATTATCCTCTTT	PC-5p-19375_127	21	0	0	gp4	79	69.5	65.3337	73.7418	0.9	gatcaggagcccaCTAGTAGATATTATCCTCTTTatatagaggtgtatacctaaacctagtagatgccttttgggtaagaattcgattttgtaccaaagcaaatacttgcgagatagggtccgaagaagactatatctactagtaggctcctga										CTAGTAGATATTATCCTCTTT
miRn162-5p	TTGAATAACCCACCGGGTAGACT	PC-5p-203253_20	23	0	0	gp4	19.5	21	16.1267	22.2817	1.1	acattgcTTGAATAACCCACCGGGTAGACTacccgctactaatagacaattaaaatattagtatttaagtctagttggattccgctatcataattaccacaaccttatattatgggGTGGGTAGTCTACCCGGTGGGTTAAccaagtttt										TTGAATAACCCACCGGGTAGACT
miRn163-5p	AGAGTCTAAGGGTCGGGTCTGGGT	PC-5p-203705_20	24	0	0	gp4	19	28	15.7132	29.7089	1.1	ataagtttAGAGTCTAAGGGTCGGGTCTAGGTccaaaattttaagagccggacactaaaaaattcacttggacctggactcggacccttagggtctgaaaaa										AGAGTCTAAGGGTCGGGTCTGGGT
miRn164-5p	TACTAATAGTGGTAATAGTA	PC-5p-204211_20	20	0	0	gp4	0	11	0	11.6714	1.3	tTAGTAATAGTGGTAATAGTAgtggtatttctattaatgatgcatatttctatgaccattattattat										TACTAATAGTGGTAATAGTA
miRn165-5p	TCCGTTTTTTATTATGTGCAACGA	PC-5p-211270_19	24	0	0	gp4	16	7	13.2321	7.42723	1.6	tgtttaaattactaccTCCGTTTTTTATTATGTGCAACGAggaaaatgTCTAATCGTTGCAAATAATAGAAAacggaggtagtacta										TCCGTTTTTTATTATGTGCAACGA
miRn166-5p	TTCGGCCTGGATGTTTCCACC	PC-5p-2140_589	21	0	0	gp4	334	198	276.221	210.085	1.1	attagcctcgtccatgacaaaatgTTCGGCCTGGATGTTTCCACCatggcagaaaacgtccaaagcagacgtttccatcatggcagaaatgtccaggccgaacgtttctgtcgtggtccttgtggtcgaggtttct										TTCGGCCTGGATGTTTCCACC
miRn167-5p	CTGAGCTGAGCTGAACTGAGCTGA	PC-5p-215128_19	24	0	0	gp4	60	63	49.6205	66.8451	1.3	ggagctgaactgaactaaaCTGAGCTGAGCTGAACTGAGCTGAaaataagccggggagaacagacccttaatttaataaaatttataaaactaactaaaaatgtatactaagggcctgttttccccaacttATTTTCAGTTCAGTTTAGCTCAGTtcagttca										CTGAGCTGAGCTGAACTGAGCTGA
miRn168-5p	ACCGGTGGAGGTGCCCATGGCAGG	PC-5p-217284_19	24	0	0	gp4	9	13	7.44308	13.7934	1.2	ccaccgtacccccatggacgtcctcctctcctctgttttcttcatttacagtgaaaagaattaaaaaaagaggcgtccaccatggacgccccaccACCGGTGGAGGTGCCCATGGCAGGcgctccatcacatgtggaggcacctatggcaggcgctccaccacatggtgaggcgcctgccatggacgcctccacctgtggtggacgtctgccatggacgcctccaccggtggtggggcc										ACCGGTGGAGGTGCCCATGGCAGG
miRn169-5p	TTACTAATCAACCCGAGCATT	PC-5p-21996_116	21	0	0	gp4	11	13	9.0971	13.7934	1.5	acgtcaagtgctccggtTGACTAATCAACCCGAGCATTtgtatgttttttattgaaattttcacaaatgcttgggttgattagtgaaccgaagcatctgataa										TTACTAATCAACCCGAGCATT
miRn25-5p	TCAGCTTCCTTGCGCCGTACGGGT	PC-5p-2239306_3	24	0	0	gp4	6.5	5	5.37556	5.30516	1.4	ttctgatagagtataaatctattcctggggcctcaatcaTCAGCTTCCTTGCGCCGTACGGGTttactcgcccgttgactcgcacacatgtcggactccttagacaacggcgagtaaACCCGTACAGCGCAAGGAAGCTGAtggttgaagcccaggaataaatttatactctatcattt										TCAGCTTCCTTGCGCCGTACGGGT
miRn170-5p	ATGTGACCTGTATCTCTTATGTTT	PC-5p-2247950_3	24	0	0	gp4	13	2	10.7511	2.12207	0.9	aaaagaagacctcaaaagaaatttacgaggaacaactctgacccattttccagcattgatcatatattttccgacattgactcatcaaaaccaaacatgtgcagaacATGTGACCTATATCTCTTATGTTTcaaccacatttttctccatttttcagctttgactccatcaatatatattgggataatggagagaagtggagcgaaaaataagagttatgggtcacatgccttgaacatgtttggttttaa										ATGTGACCTGTATCTCTTATGTTT
miRn171-5p	AAACACCACCAACTATGGGTTGGG	PC-5p-232579_18	24	0	0	gp4	13	5.5	10.7511	5.83568	0.9	gattagtaaaattagtagtgttgtatgataaatacaaagcaaaattggcctccacaccctcaactatacctcgagtacacccaacaccaccaattatgactagtaacctAAACACCACCAATTATGGGTTGGGgtgcaatctgtaccataaaaacgcaccacctttgccaacatttaaggcttacagcctcagttatggcacagaatacaccccACCCCATAGTTGGTGGTGTTTAGActattagttgtagtt										AAACACCACCAACTATGGGTTGGG
miRn172-5p	TCGTTTCGTTTTAAATGTAAC	PC-5p-242595_17	21	0	0	gp4	14	4	11.5781	4.24413	1.3	cttttTCGTTTCGTTTTAAATGTAACaaataaatattctatatctcacaaataatatacatttgttgcagttaaaacgaaatggaggaa										TCGTTTCGTTTTAAATGTAAC
miRn173-5p	TAGGATTTTAAGAGTCATATTCCT	PC-5p-2440104_3	24	0	0	gp4	6	13	4.96205	13.7934	1.4	ttagactactaaacataataggattcccttatcactcaaacacctaaaataaagacttataaatcaactaaaatacaaagtctcctaacagaattaggagttctactcctactaggttTAGGATTTTAAGAGTCATATTCCTactagaactagaaaaacacaccaatcccaatagaactagcatttgtaggaatatgactcttaaaatcctaatcctagtaagattagaactcctagttctgttgggagattttgtatttta										TAGGATTTTAAGAGTCATATTCCT
miRn24-5p	CTGAATTACTTATAAACGGTTTA	PC-5p-250614_17	23	0	0	gp4	10	5.5	8.27009	5.83568	0.9	agtcCTGAATTACTTATAAACGGTTTAaaaggtaatatttttaaatgttggccctattttataggtcttgttcacttcctgaaagcgttcgaagctaaacatttaaaaatcttaccttctAAACCGGTTATAAGTAACTCATGAcctatatgaaaattacaagatagtaaacttgggacttgtacggaataattcat										CTGAATTACTTATAAACGGTTTA
miRn174-5p	TTTATGAAGGGCTGCGCTTTTCA	PC-5p-2572924_2	23	0	0	gp4	6.5	0	5.37556	0	1.2	agaggaaaaaaacagaagggctgcgcaagaagggctgcgcttttgataaaagcgcagccctaTTTATGAAGGGCTGCGCTTTTAAggaaaggcgcagccctacaaaggtgaagggctgcgctttttaAAAAAGCGCAGCCCTTCCTAAGGTagggctgcgctttttttaaactggcgcagccctactagctgttggggta										TTTATGAAGGGCTGCGCTTTTCA
miRn175-5p	CTTGAGTAACCCATCGGGTAGACT	PC-5p-257973_16	24	0	0	gp4	27.5	17.5	22.7428	18.5681	1	ttaacaggacattgCTTGAGTAACCCACCGGGTAGACTacccgctactaatagacaattaaaatattagtatttaagtctagttggattccactatcataattattacaaccttatattatggggtgggtagtctacccggtaggttaaccaagtttt										CTTGAGTAACCCATCGGGTAGACT
miRn176-5p	AAAGTGGTACCAAAATAGAGTACT	PC-5p-261144_16	24	0	0	gp4	20.5	6	16.9537	6.3662	1.5	attggcatctcacaaaattttcggtaccaaagcaagtcAAAGTGGTACCAAAATAGAGTACTttggtaccaactctattttggtatcaaatttcagtttggtaccaaggttacattttggtaccaaataacTCTATTTTGGTACCACTTTGActtaactttggtaccaaatgagacgcctat										AAAGTGGTACCAAAATAGAGTACT
miRn177-5p	ATCCGGATGTACCATGTGCAAGGT	PC-5p-264036_16	24	0	0	gp4	31.5	14	26.0508	14.8545	0.9	gaagttaatgaaaaaggagtacattcatcgtcatacATCCGGATGTACCATGTGCATGGTacatacaaggctattatctgctcatttgggaccttcaaatgagcatagtgagagttccaaatgaacaaatgagcaaaaacatcgtcttggatataccatgctcatggtacatccgaat										ATCCGGATGTACCATGTGCAAGGT
miRn178-5p	AGGACTAACATATAGATTGGTGGA	PC-5p-264555_16	24	0	0	gp4	32	10	26.4643	10.6103	0.9	acattgaagaaatagagagagaATGACTAACATATAGATTGGTGGAttgctttacctattatcaattagtattaggattaaattctaacaaccttatacgtggtcaaagtttcctccggcgtaaactACCAATTTATATATTAGTCATTCtagtcttaat										AGGACTAACATATAGATTGGTGGA
miRn179-5p	AGAATAGACTGTTTCGTCCGATCT	PC-5p-267464_16	24	0	0	gp4	22.5	11	18.6077	11.6714	0.9	tttcgtcattatgcattgtcgggggattattatgcatcgatttgccttatttcgtacaatctgcatgaaacAGAATAGATTGTTTCGTCCGATCTgcacgaaactgtctattatgtttcattgcACGAAACAGTCTATTCTATTTCAtgcagactgcacgaaataagattgcacaaaacagtaaattcgaaccttcaa										AGAATAGACTGTTTCGTCCGATCT
miRn180-5p	GGATTTGCGTCGCATGTGGGGAGC	PC-5p-285421_15	24	0	0	gp4	21	16	17.3672	16.9765	1	gcgtcccctcaattgcgtcgcacttaaacggaaacgacacacagttaGGATTTGCGTCGCATGTGGGGAGCtgtgcgacgcaaatcacaaaaaaatgcgtcgcaccctcctcacatgcgacgcaaattaacaatgtgcgtcgtttgtt										GGATTTGCGTCGCATGTGGGGAGC
miRn18-5p	GATATAATCAGTATCGGAAAATAT	PC-5p-286695_15	24	0	0	gp4	10.5	5.5	8.6836	5.83568	1.8	ggagatatgaGATATAATCAGTATCGGAAAATATcataaattatttactaaataatatcttaacataagtatattattctcttaataatatcaatatggaaaatatatcatacatatattTTCCGATACTGATTATATCTCatatctctaac										GATATAATCAGTATCGGAAAATAT
miRn181-5p	ACTATGGGGAGTACGTTCTCAAAA	PC-5p-288241_15	24	0	0	gp4	17	4	14.0592	4.24413	1	attcatcaatcctattcatcattcaatcctacttaaaacccaattgtgttttcctaggaacccaaatactaattggactagaaataatccaaACTATGGGGAGTACGTTCTCAAAAtaatccaaacttttaattatcctatatatagtagacccaaaagggatcattgaaagcaagaaaaataaaagtttggattattttgggaaggtaccctaaatagtttggattattc										ACTATGGGGAGTACGTTCTCAAAA
miRn182-5p	AAGGAACAACACAACCTTAAACGG	PC-5p-31197_90	24	0	0	gp4	35	5	28.9453	5.30516	0.9	ctagaacagcacaacctttggatcaagtgcAAGGAACAACACAACCTTAAACGGagattccctagttccggtggaatctccgtgctccggtgccatttatgctattttctgcaccacgtgtttaagttggtgctatgctttgcacccgctTAAGGTTGTGTTGTTCCTTGCACT										AAGGAACAACACAACCTTAAACGG
miRn183-5p	ATCAGGTCGGGTTTGGGTCAGGGA	PC-5p-318931_14	24	0	0	gp4	51	31	42.1775	32.892	1	ataaATCAGGTCGGGTTTGGGTCAGGGAtaagtgacctgaaatataaatcaggtcaacctgaaACTGACCCAACCCGACCTGATTGccagcccttaaccttagtgattagattaaactagttccga										ATCAGGTCGGGTTTGGGTCAGGGA
miRn184-5p	TTTAGTAGGTTATTTATGATA	PC-5p-3211_441	21	0	0	gp4	192	54.5	158.786	57.8263	1.3	taacttttaattatcccgaattaagttaggcttgtatgtctgttttcttctattgaattttaacctatttgtgacttgTTTAGTAGGTTATTTATGATAcgtgttacaatgtcccttcttctaaaacaggcgagggaggcgagggtgggggtgagacattataacacgtatcataagtaacctactaaacaagtcacaaacaggttaaaactcaataga										TTTAGTAGGTTATTTATGATA
miRn185-5p	AGAGTGACCACATACAAGGTTGGC	PC-5p-32579_87	24	0	0	gp4	59	40.5	48.7935	42.9718	1.1	aagcccatgttggaggagAGAGTGACCACATACAAGGTTGGCagggttccatcctaaaaccaattggtgataggtggagtaacccaccaatctatatgttagtcattctctctctaattcttcaatatgggaca										AGAGTGACCACATACAAGGTTGGC
miRn40-5p	ATACGGTCTCTTACAAGACAAACT	PC-5p-329564_13	24	0	0	gp4	24	12	19.8482	12.7324	1.4	gacttgttaatttaaaagtATACGGTCTTTTACAAGACAAACTcttcttgtatacaattgataatcgaactattatgaaattggtaggataatataATAGAGTTTGTCTTGTAAGAGACTgcctacttttaaattacaatta										ATACGGTCTCTTACAAGACAAACT
miRn4-5p	TCGCCTGAACGATCGCCCCATGGC	PC-5p-341356_13	24	0	0	gp4	14	17	11.5781	18.0376	1.1	cactaccaccaccttcgcctcatcggcaccccactgaaagccgggaaattttgtttatttaccatgggcaaacatcTGGCCTGAACGATCGCCCCATGGCccacacgtctgtcatggatgttcggACCATGGGTGGAACGTTCAGGccggacgttcgccccgtgacaaaaaatatatgtcggctttcactgggagtgacgatgaggcgaaggtggtggtg										TCGCCTGAACGATCGCCCCATGGC
miRn186-5p	AATGAAGAGTCCGAGTAACATAGA	PC-5p-342705_13	24	0	0	gp4	16	5	13.2321	5.30516	1.4	gcagtgtccatactcgtgtcaaagtgtcgagtattagccacaagtacttgaggtaaAATGAAGAGTCCGAGTAACATAGAtatcaactatgtagatcgctgtagtggtgattgacgtcTATGTTGCTCGGATTCTTCATttcacctcaagtacccatggctaatactccgacacgagtatggacatggg										AATGAAGAGTCCGAGTAACATAGA
miRn7-5p	AACGGATGTCCCGGGGCGCTAGAT	PC-5p-351630_13	24	0	0	gp4	27	13	22.3292	13.7934	1	gatctcgctAACGGATGTCCCGGGGCGCTAGATaaggaagagtaatatataaggataagttttcttaTCTAGCGCGTCAGGGCGTCCGttagcatttgcctttttaattaatattaacaata										AACGGATGTCCCGGGGCGCTAGAT
miRn187-5p	CCATAGGGTTAAGTTGCTTCA	PC-5p-3577_407	21	0	0	gp4	22	67	18.1942	71.0892	1.3	cgatctCCATAGGGTTAAGTTGCTTCAtgatgataatgatcatgatgatgatggtaattattatgAAGCAATTTAATCCCATGGAGggga										CCATAGGGTTAAGTTGCTTCA
miRn188-5p	AGAATGGACTATTTCGTGCAATCT	PC-5p-366855_12	24	0	0	gp4	45.5	17	37.6289	18.0376	1.2	acggtttcgtgcaatctgcatgaaacAGAATAGACTATTTCGTGCAATCTacatgaaacggtatagactatttcGTGCAGATTGAACGAAACAGTCTATtctgtttcatgcaaattgcaccaaataaggcaaatcgatgcataataatcgcccgaca										AGAATGGACTATTTCGTGCAATCT
miRn189-5p	ATTAGCACCTTATCATTTAAGGTA	PC-5p-375666_12	24	0	0	gp4	13	2	10.7511	2.12207	0.9	acctgattttgaaacgataaaatttttaacttatcatataagttattttaaccatctgaaattttattttaagtactctccaaacactactaaaaaatttagcacctaaaatatATTAGCACCTTATCATTTAAGGTAactaaaatagttcctcaaaaacagcataggttgtgttaggcaatacattttagtcagCTTAAATGATAAGGTGCTAGAATTttaagttacattaaataagtagaggttttttgggggcgg										ATTAGCACCTTATCATTTAAGGTA
miRn34-5p	CCGGTGGAAGCGTCCATGGCAGGC	PC-5p-387283_12	24	0	0	gp4	6.5	2	5.37556	2.12207	1.5	nntggacgctccaccaCCGGTGGAGGCGTCCATGGCAGGCgcctcaccatgtggtggagcgcCTGCCATGGACGCCTCCACTGGTGgtggagcgtccatggtggac										CCGGTGGAAGCGTCCATGGCAGGC
miRn190-5p	GTTTGTGACTTATTTAGTAGGTTT	PC-5p-390713_11	24	0	0	gp4	13.5	9	11.1646	9.5493	1.5	acacgatcttttcattttaagtctatcttttgattattcttgattgagttagacttgtatatctgttatcttctattgatttttaacctGTTTGTGACTTATTTAGTAGGTTActtatgacatgtgttataatgtccctttttctaaaacaagcgagggtgagacattgtaacacgtgtcatAAGTAACCTACTAAACAAGTCACTaacaggttaaaacttaatagaagaaaa										GTTTGTGACTTATTTAGTAGGTTT
miRn191-5p	ATTATGATACGTGTTACAATGTCC	PC-5p-400994_11	24	0	0	gp4	18	17.5	14.8862	18.5681	1.5	aagtctaccttttgattatccctgattgagttagacttgtatgtttgtgttcttctattgagttttaatctgtttgtgacttgtttagtaggttaATTATGATACGTGTTACAATGTCCttcttctaaaacgagtgagggaggcgagggtgggggtgggacattgtaacacgtatcataagtaatctactaaacaagtcacaaacaggttaaaaactcaatagaagaaaacagacatac										ATTATGATACGTGTTACAATGTCC
miRn192-5p	TTCCTCCGTTCTGAAATAAAT	PC-5p-4086_370	21	0	0	gp4	12.5	43.5	10.3376	46.1549	1.3	agaataagtatatagTTCCTCCGTTCTGAAATAAATgaaacgtttttctcaataagctctcacataaaatagagaagtgtttcattTATTTCACAACGGAGGAAGTAtacatatata										TTCCTCCGTTCTGAAATAAAT
miRn193-5p	AAAGAGTATTCTGGGACAAAGGGA	PC-5p-410520_11	24	0	0	gp4	19	4	15.7132	4.24413	1.2	aggaaagtgtAAAGAGTATTCTGGGACGAAGGGAgtaataattttaatagcaataatcgtaaagtattaaataataggttttttaatttttactccctcCGTCCCAGAATACTCTTGACACAtatcaaggcacgtaattttaaatga										AAAGAGTATTCTGGGACAAAGGGA
miRn13-5p	ACTGGGTAGACTACTCATTAGGAA	PC-5p-413849_11	24	0	0	gp4	24.5	17.5	20.2617	18.5681	1.2	caaatcggagattgctacatctatccACTGGGTAGACTACTCATTAGAAAtagagaattaaaatataattaattctactgagttatactacattaattattaatgtccaTCTCTAGTGGGTAGATTACCCAGTggatagacaaagtttttcccaa										ACTGGGTAGACTACTCATTAGGAA
miRn194-5p	ACCTCAAAAGTTATTGTCGAACAC	PC-5p-415048_11	24	0	0	gp4	15	2	12.4051	2.12207	1.3	aacaccaaaagctactccaaacacttattcatcaaacatgatttttcaccattatttgaattttgacttagtcaaaatagtaaaagctACCTCAAAAGCTATTGTCGAACACacccttaatggtaatatttaagggcGTGTTCGGCGCAAGCTTTTGAGGTagcttttagtgttttgactaagtcaaaacactaattaataa										ACCTCAAAAGTTATTGTCGAACAC
miRn195-5p	TCGTTTTAAATGCAATAAATCGGT	PC-5p-4271307_2	24	0	0	gp4	1.5	3	1.24051	3.1831	1.3	aaatactccctctgttTCGTTTTAAATGCAATAAATAGGTattacttttgagatttaaaATATTCATTTGTTGCATTTAAAACGaaatgaaagaagtaaaa										TCGTTTTAAATGCAATAAATCGGT
miRn26-5p	TGGGCGAACGTCCGGCCAGGA	PC-5p-42924_71	21	0	0	gp4	23.5	51	19.4347	54.1127	1	aaagcagttgaaattttttttatcttTGGGCGAACGTCCGGCCAGGAcgttagccccatggcacgaacgtccggccatagggcgaccggcccgccaggacgttccctccatggcgcgaacgttCTGGCCGGACGTTCGCCAGTataaaaaaaaatgcaggcaca										TGGGCGAACGTCCGGCCAGGA
miRn196-5p	AGGGCTGCGCATTCTTCAAAACGC	PC-5p-432284_11	24	0	0	gp4	13.5	10.5	11.1646	11.1408	1.3	aaaggaagggatgcgctggaAGGGCTGCGCATTCTTCAAAACGCagcccttctttattgtagggctgcatttttttaaaaagtgcagccctacataacagaagggttgcgtttttgaagaaaagtgtagcccttttca										AGGGCTGCGCATTCTTCAAAACGC
miRn197-5p	ACCACTGGTGGAGGCGTCCATGGC	PC-5p-43377_70	24	0	0	gp4	18	36	14.8862	38.1972	1.4	gatccccatgtcactgttgttgacagatctgattttgtttttttaaaaaacaggggagcgtccaccatggacgtcccACCACTGGTGGAGGCGTCCATGGCagacgctccaccacatggtgaggcgcctgcCATGGACGCCTCCACCAGTGGTGGggcgtccatggtggacgcctcccatttttttttcaaaaaaaaaatttcagaaat										ACCACTGGTGGAGGCGTCCATGGC
miRn3-5p	ATCATGTGCATGGTACACTCAAGA	PC-5p-433844_10	24	0	0	gp4	20.5	7	16.9537	7.42723	1	agacttcggtgtATCATGTGCATGGTACACTCAAGAccattcttttctcatttgaaacttacatattatgtgattatgttcatttggaggtttcaaatgaacaatgagcaaaaaaaatagCCTTTAGTGTACCATGAGCATGGTacacctgggtgtatgatagttgcactcgtcatttgatctcaac										ATCATGTGCATGGTACACTCAAGA
miRn198-5p	TAGGTCAGCAAAGATATACTA	PC-5p-436176_10	21	0	0	gp4	7	10	5.78906	10.6103	1.3	gcaatgggttgtgacttgtgtgtatggtggtggtgggagatgtggtgatacctaataaTAGGTCAGCAAAGATATACTActattctctcaatcatagaaTAGTAGTATATCTTTGCTGACCtattattaggtataacattccatgatcaaacaagtcgggtcattactcataga										TAGGTCAGCAAAGATATACTA
miRn12-5p	GTGCATTATGCTTATTGTAATGGA	PC-5p-437483_10	24	0	0	gp4	15	2	12.4051	2.12207	1.1	actcccgactccagtcactGTGCATTATGCTTATTGTAATGGAatttcacaaaaagatccaTCACAATAAGCACAATGCACAttgacttcacttgggttt										GTGCATTATGCTTATTGTAATGGA
miRn199-5p	ATAGTCCGGGCTTAATAACTAGTT	PC-5p-439285_10	24	0	0	gp4	11	4	9.0971	4.24413	2	ctcaagtacatatactaaagtctaaccactaggctaagttgtatttaatttagtgtgattatcataaagtattatattaataaatgaaattttttcttacccggggcATAGTCCGGGCCTAATAACTAGTTttaaattAAAACTAGTTATTAGGTCCGGGCTaagctcccggtaagaaaaaatttcatttattaatataatacttatgataataacactaaatacatcttagtctagtggttaagactttt										ATAGTCCGGGCTTAATAACTAGTT
miRn200-5p	TGGAACGTCTGGCCTGGACGT	PC-5p-441373_10	21	0	0	gp4	11	13	9.0971	13.7934	1.6	cgaaatttttttaggtttgggcgaacgtccgcggtggacgttcgccccatggcTGGAACGTCTGGCCTGGACGTtccggccatggggcgatcgtccgcggtggacgttccgcccatggcCGGAACGTCCAGGCCAGACGTTCCagccatggggcgaacgtccaccgcggacgttcgcccaaacctaaaaaaatt										TGGAACGTCTGGCCTGGACGT
miRn201-5p	ATCTGTTTCGTTTTAATGCGACAA	PC-5p-445025_10	24	0	0	gp4	7	17.5	5.78906	18.5681	1.3	tcaatatactttaggaaaaaagttatatacttcATCTGTTTCGTTTTAATGCGACAAaggggtattatttgtgagatatagaatattcttttgttgcatttgaaatgaaacaaaggaagtatctaaagtatct										ATCTGTTTCGTTTTAATGCGACAA
miRn202-5p	TGCTTGAGTAACCCATCGGGTAGA	PC-5p-445372_10	24	0	0	gp4	29	15	23.9833	15.9155	1.1	gcggacatTGCTTGAGTAACCCACCGGGTAGActacccgctactaatagataattaaaatattagtatttaagtctagttggattccactatcataattaccacaaccttatattatggggtgggtagtctacccggtgggttaaccaagtt										TGCTTGAGTAACCCATCGGGTAGA
miRn33-5p	CTGGATAGACTACCCATTAGA	PC-5p-458953_10	21	0	0	gp4	19	9	15.7132	9.5493	1.1	tctcaCTGGATAGACTACCCATTAGAaatagacgattgaaaaatagttagttgtgttgagttggactctactgattattattattattattattattgtttatcttTAGTGGGTAGATTATTCAGTGtgt										CTGGATAGACTACCCATTAGA
miRn27-5p	TCAAAGAGGCGTCCACCATGG	PC-5p-46329_67	21	0	0	gp4	27.5	24	22.7428	25.4648	1	accatctccatggattgaagagctgcgaccatggattcctacaaattcaatggagcacctgtcatggacacatccttttaaaaaaaaaTCAAAGAGGCGTCCACCATGGacgctccatcaatggtggaggtgtccATGGTGGACACCTCTTTGATTttttttttaaaacgaagtaaatagacaagagaagaagggtggggtatgataatggtcaatggtggtgct										TCAAAGAGGCGTCCACCATGG
miRn203-5p	TTTTTTAGGGGGTATAACTCT	PC-5p-47045_66	21	0	0	gp4	62	12	51.2746	12.7324	1.5	tcataactcttatgaataagtgatgtaactctaatgaaaaagtgacgtaactctaaaaaaaaatattagagaaaaaaaaaactcaaaattttttttttttgggcccaaaaTTTTTTAGGGGGTATAACTCTaatgaacaagtgttgtaactctaatccattagaattataagagtcacaacacttgttcattagagttatacccctaaaaaaatttgagtccaaaaaaagaaaattttttgaaattttttt										TTTTTTAGGGGGTATAACTCT
miRn204-5p	TGTAGTGATTAATTAAAGTTA	PC-5p-479536_10	21	0	0	gp4	1.5	4	1.24051	4.24413	2	tgaaaaagtgaatgtgaaatgagatagtatatccaaaaggaTGTAGTGATTAATTAAAGTTAtgatgaaatcatattacaaagaggaagctttcaTCATAACTTTAATTAATCACTacatctccttttagatgtactatctcatttcacattcacttttcca										TGTAGTGATTAATTAAAGTTA
miRn205-5p	AATAGTGTGATTGAGATTCATTCT	PC-5p-4825641_2	24	0	0	gp4	1.5	6	1.24051	6.3662	2.1	tagagggaaataactctaatgaacaagtattgtaactctaatccAATAATGTGATTGAGATTCATTCTcatttctaatgtaaggagcattctcatgtgatctttgctccatacatgagaaatgagaaTGAATCTCAACCACATTATTGGATtagaattacaatacttgttcattagagttatttccct										AATAGTGTGATTGAGATTCATTCT
miRn206-5p	AGGCACAGGCGTCCATGGTGGA	PC-5p-483708_10	22	0	0	gp4	18.5	12	15.2997	12.7324	1.7	ttaaaaaaaattatggtgaggcgtccaccatggacgccccaccacAGGCACAGGCGTCCATGGTGGAcgccccaccacaggtgcaggcacctacggtaggcgcctgcagctgtggtgggggtgtccaccatggacgcctgtgcctgtggtggggcgtccatggtggacgccttaccataaatttttt										AGGCACAGGCGTCCATGGTGGA
miRn207-5p	CTGAACTTATTTTTTCTGATCTTT	PC-5p-499534_9	24	0	0	gp4	4	10	3.30804	10.6103	1.6	ataagcatgatctgaactgatctgttCTGAACTTATTTTTTCTGATCTTAtattttttcttatatattgagaaaaatctaaaagataagatcttgtaatcagaaaaaataagttcagatcagaaaaaataagttcagatcagat										CTGAACTTATTTTTTCTGATCTTT
miRn208-5p	AGCGGGTGATGGGTCGGGTGACA	PC-5p-50094_63	23	0	0	gp4	20	14.5	16.5402	15.385	1	aaacttatgtaattgacaatatggatgatgaatggatgttaAGCGGGTGATGGGTCGGGCGACAgatgaataaaatctcactcgcatccgacCCGAATCCATCACCCGCTTTTCatccgtttattttcgagtgtaag										AGCGGGTGATGGGTCGGGTGACA
miRn209-5p	TAAAACCGCTACTCGGAGTAGCA	PC-5p-512627_9	23	0	0	gp4	11.5	10.5	9.51061	11.1408	1.4	agtagcggtttacaagcgccgagaaatttttttttttaacttaggTAAAACCGCTACTCGGAGTAGCAgtttacaaaaaaaaaaaaaaaaaaaaaaaaaaaaaaaaattttttttttttttgtaaaccgctactccgagtagcggtttatt										TAAAACCGCTACTCGGAGTAGCA
miRn210-5p	ACTTTACTAGGAAAGATGGGAAAT	PC-5p-530763_9	24	0	0	gp4	8	15	6.61607	15.9155	1.1	ctagACTTTACTAGGAAAGATGGGAAAGcttgccacttgagctaatctcacttctttcctagtattgtcata										ACTTTACTAGGAAAGATGGGAAAT
miRn211-5p	TCGGATTAACGGGTCGGGTGATA	PC-5p-541454_9	23	0	0	gp4	14	14	11.5781	14.8545	1	taaaataaacgggtgatgggTCGGATTAACGGGTCGGGTGATGgatgaaaattgtccacccaactccGATCCATCACCCGCATCCGTTAATccgtcaccctttcaccatccgtttaaac										TCGGATTAACGGGTCGGGTGATA
miRn32-5p	CCGATGTGGGATGGCTTTTACT	PC-5p-543601_9	22	0	0	gp4	11.5	8	9.51061	8.48826	1.7	ggcccatccaaaaggcttctactaggttgaggtatccacctctatataaagaaggctttgttctcctcagcttCCGATGTGGGATGGCTTTTACTccctttccccacccacaaaagggagTAAAAGCCATCCCACATCGGAAgctgaggagaacaaagccttctttatatagaggtggatacctcaacctagtagaggccttttggatgggccgttcccactcaaagcaaaaccttgcgggctagg										CCGATGTGGGATGGCTTTTACT
miRn212-5p	CAGGACGTTCAGCCCATGGGG	PC-5p-54838_59	21	0	0	gp4	18.5	9.5	15.2997	10.0798	1.5	agaacgtccagcCAGGACGTTCAGCCCATGGGGcgatcgtccgaccaggacgttcagcccatggggcgaacgtcgggccaagacgttctgcccatgggctgaacgtcctggccggacgatcgccccatgggctgaacgtcctggtcggacgtt										CAGGACGTTCAGCCCATGGGG
miRn213-5p	AGTTGGGGAGAACATGCCCTTAGA	PC-5p-548881_9	24	0	0	gp4	10	10	8.27009	10.6103	0.9	actgaactgaactgaactgaatggagctgaactgaactgaactgaactgatgggagctgaactgaactgaaaataAGTTGGGGAGAACATGCCCTTAGAtgatgataatgataggttgtatatatggctctacaatcataatgagaaagttaaggatcatttcctacacatataactatagagaaactAAGGGCATGTTTTCCCCAGCTTATtttcagt										AGTTGGGGAGAACATGCCCTTAGA
miRn214-5p	AGGAAGGGCTGCGCTAGTTAGGAA	PC-5p-5595_299	24	0	0	gp4	53.5	43.5	44.245	46.1549	1.5	cccgtgcagtatccgntggtAGGAAGGGCTGCGCTAGTTAGGAAaaagcgcaacccttctagcccagaagggctgcgctttttcctaactagcgcagcccttctgggctagaagggctgcgctttttcctaactagcgcagcccttctagcttaagggctgcgc										AGGAAGGGCTGCGCTAGTTAGGAA
miRn215-5p	AAATGTTCGGCCTGGATGTT	PC-5p-5649_297	20	0	0	gp4	105	74	86.836	78.5164	1.1	attagcctcgtccatgacaAAATGTTCGGCCTGGATGTTtccaccatggcagaaaacgtccaaagcagacgtttccatcatggcagaaatgtccaggccgaacgtttctgtcgtggtccttgtggtcgaggtttct										AAATGTTCGGCCTGGATGTT
miRn216-5p	AATTTAGTTGTGACACTTTTAAAT	PC-5p-571454_8	24	0	0	gp4	16	12	13.2321	12.7324	0.9	tacctcttgtgtttcAATTTAGTTGTGACACTTTTAAATcatggactcatagataatttttggatagcagagagatagataaaaaaagtaaaagggttttatgtgataggaaagatataaagagaaaatagaaAGTGTCACAACTAAATTGAAACGGag										AATTTAGTTGTGACACTTTTAAAT
miRn217-5p	TGGCCAGGACGATCGCCCCATGGC	PC-5p-576899_8	24	0	0	gp4	11	3	9.0971	3.1831	1.4	aaaaaacgcaaacgtccggccaggacgttcaccccatggttcgaacgtcCGGCCAGGACGATCGCCCCATGGCcagaacgtcctggccatacgttcgaaccatggggcgatcgtcctggccggacgttcgaaccatggggcgaacgtcctggccggacgnnn										TGGCCAGGACGATCGCCCCATGGC
miRn218-5p	TCGCCTCATGGCCGGAACGTT	PC-5p-576928_8	21	0	0	gp4	6.5	2	5.37556	2.12207	1.3	atttcgcgaaaatttttaggcttgggcgaacgtctgcggtggatgtTCGCCTCATGGCCGGAACGTCtggcctggatgttccaccgACGTTCCGGCCATGGGTGGAACGTccaccgcggacgttcgcccaagcctaaaaaaatttcgcgacaatcgtaggtgggtgg										TCGCCTCATGGCCGGAACGTT
miRn219-5p	TCCGCTTGTTAGGAAAAAACCGGA	PC-5p-5806_293	24	0	0	gp4	16	33.5	13.2321	35.5446	1.7	ttttataaaaaatatacgtcaagtgcTCCGGTTGTTAGGAAAAAACCGGAgcacttaactcacaagtgcttCGGTTTTCTCTTAACAACCggagcacttgatgtattttgaatatataa										TCCGCTTGTTAGGAAAAAACCGGA
miRn220-5p	TCAGAGCAAGGATTTGCAGCA	PC-5p-5862_291	21	0	0	gp4	10.5	39.5	8.6836	41.9108	0.9	ttagtacaacagaaagacttttcgatggTCACAGCAAGGATTTGCAGCAcagaatacagcactgatgagcaagatgctgtatgtagatatatgccgtttcttgctgCTGCAAACCTTAGCTGCGACCactgaaaaaccttcttgggacgat										TCAGAGCAAGGATTTGCAGCA
miRn14-5p	ATATGATCATGAAAATCTAGT	PC-5p-5912_289	21	0	0	gp4	105	181	86.836	192.047	1.5	ttctatggttgtcatagataaATATGATCATGAAAATCTAGTggctcggaatgattttaggttataaatatgggccggaatcattctaaactatTAGGTTTTCATGGTCATATTTattatgatcaccataaat										ATATGATCATGAAAATCTAGT
miRn221-5p	AGTAGGTTACTTATGGTACGTGTT	PC-5p-594236_8	24	0	0	gp4	13	11.5	10.7511	12.2019	1.6	ttattgagttaggtttgtatgtctgttttcttctattgagttttaacctgtttgtaacttgtttAGTAGGTTACTTATGGTACGTGTTacaatgtccctctcctaaaacaggcaagggtgggtgggatatTGTAACACGTATTATAAGTAACCAactaaagaagtcaaaaacatgttaaaactcaatagaagaaaacagacataccag										AGTAGGTTACTTATGGTACGTGTT
miRn222-5p	AATGCTCGTGTTAATTAGTCA	PC-5p-6059_285	21	0	0	gp4	209	209	172.845	221.756	1.6	aaaattcacaAATGCTCGTGTTAATTAGTCAaccggagcatttgatgtcaaatgctccgattgactaaccaacacaagcatttgtgaataag										AATGCTCGTGTTAATTAGTCA
miRn223-5p	AGTGAACCAGATCAGTTAACAGAA	PC-5p-611563_8	24	0	0	gp4	11	3	9.0971	3.1831	1.6	taaattgatctggtttAGTGAACCGGATCAGTTAACAGAAaatcgaatttgATTTCTGTTAACTGATCCGGTTCActattgggtcggatcagttac										AGTGAACCAGATCAGTTAACAGAA
miRn17-5p	CTTCCGATGTGGGATGGCTTT	PC-5p-61539_54	21	0	0	gp4	23	44	19.0212	46.6855	1.8	ctttggagtgggaacggcccacccaaaaggcctctactaggttgaggtatccacctctatataaagaaggctttgttctcctcaaCTTCCGATGTGGGATGGCTTTtccatgaaagggagTAAAAGCCATCCCACATCGGAagttgaggagaacaaagccttctttatatagaggtggatacctcaacctagtagaggccttttgggtgggccgttcccactccaaagcaaaaccttgcgggctagggcccagagagga										CTTCCGATGTGGGATGGCTTT
miRn28-5p	TCTTATTGTGAGAACCGTGAGAAC	PC-5p-621381_8	24	0	0	gp4	14	4	11.5781	4.24413	1.2	aatgagaactcTCTTATTGTGAAAACCGTGAGAACcacttataatgagcaaaaacttcctaaaatgagcaaaaatattatgaaatgatcaaaatcttcgtaaaatgaggaaaaatgagtgGTTCTCACGGTTTTCACCATAAGGgtggttctcatatgaacttaaaca										TCTTATTGTGAGAACCGTGAGAAC
miRn36-5p	ATCTACTTCTGCTGTAAACGAGTT	PC-5p-63791_52	24	0	0	gp4	44	23.5	36.3884	24.9343	1.5	aggcaatcttttgattatcttagaataagttaaccttgtATCTACTTCTGCTGTAAACGAGTTaatgactttgaaattatgatacgtgtcacattttaataggatgacattgtgatttAACTCATTTATAGCAAAAGTAGATacaaggttaacttattcatagttaattgaaaggttgact										ATCTACTTCTGCTGTAAACGAGTT
miRn224-5p	GTTTAGCTCACTTACAAGCTAGGA	PC-5p-638136_8	24	0	0	gp4	13	3	10.7511	3.1831	1.6	tcaaatacccagtttagacgagacccgcaacccgggctctgataccatgttaatttttagattatatgaaaatgggcctgggtaacccaataaggaggaggagaGTTTAGCTCACTTACAAGCTAGGAggttccatcctaaaaccaattggtttataggatAAAACCTCCTAGCTTGTAAGTGGGctaaactctcctcctccttattgggttacccagacccattttcatataatttgatga										GTTTAGCTCACTTACAAGCTAGGA
miRn225-5p	GGAAGGAGATTAAGGATATCT	PC-5p-6399_275	21	0	0	gp4	99	93	81.8739	98.6761	1.3	gttcgttgatgaacaacagaGGAAGGAGATCAAGGATATCTtggtgaggtatgaccaagatatccttgatttccttcttctgttgctgatcctcgtcg										GGAAGGAGATTAAGGATATCT
miRn226-5p	AGTTTGTTCGCGGATCTAACA	PC-5p-667_1390	21	0	0	gp4	364	774	301.031	821.24	0.9	aacagaggagccatattttaAGTTTGTTCGCGGATCTAACAatttaaatcccttttcacaaattcatccattagttgaacatttgttgaaggtttttgttagattcacgcacaaactcgtaatttgtcttctctttt										AGTTTGTTCGCGGATCTAACA
miRn31-5p	GGTAAGAGATTGTTAAAAATT	PC-5p-67_13023	21	0	0	gp4	1699	4161.5	1405.09	4415.49	1.3	attctaatttggcccagattGGTAAGAGATTGTTAAAAATTtctactaatgtttgtttatcttgctacgtatactatatagcaagaaaacattagcacagTTTTTAACAATCTCTTTTCCAAtcttgactaagttagcaa										GGTAAGAGATTGTTAAAAATT
miRn35-5p	CGACAGGACGTTCAGCCCATGGGA	PC-5p-712520_7	24	0	0	gp4	30	10.5	24.8103	11.1408	1.3	acgtccCGACAGGACGTTCAGCCCATGGGGcgatcgcccgcccaggacgatcagcccatggggcgaacgtcctggccggacgatcgccccatgggctgatcgtcctgggcggacgatcgcCCCATGGGCTGAACGTCCTGCcaggacgttctacaattaaaaaaaaatcgtgcagtgtgcgaggaggtggct										CGACAGGACGTTCAGCCCATGGGA
miRn227-5p	AATGTCTGTTTCGTGTAGACTACA	PC-5p-71418_48	24	0	0	gp4	16.5	15.5	13.6457	16.446	1.2	attatgatgcaggttgtgaattttttttcgcagattcaaattgtaaatttttttttcgaAATGTCTGTTTCGTGTAGACTACAagaaacagatgattccgtttcgtgtagattacacgaaacaattgattctgtttcgtgtggactacacgaaacagatgat										AATGTCTGTTTCGTGTAGACTACA
miRn6-5p	TTTCTTCATAAATGTCCATTA	PC-5p-72243_47	21	0	0	gp4	7	27	5.78906	28.6479	1.4	ttttTTTCTTCATAAATGTCCATTAtcatccattaccatttcagaggtggtagtgaattgtaATGGAAATTTGTGAAGAAAATca										TTTCTTCATAAATGTCCATTA
miRn228-5p	AACCGAAAGAATGCAACAATTAGG	PC-5p-723750_7	24	0	0	gp4	13.5	7	11.1646	7.42723	1.1	gtgtcatgtataagatctcagataaccaaaagtcttacttccttcgtAACAGAAAGAATGCAACAATTAGGtattatttgtgcggtataaaatATTCAATTGTTGCATTCTTTATGTtacggaggaagtaacattttagacagcctgacgagtt										AACCGAAAGAATGCAACAATTAGG
miRn38-5p	ACCATGTGCATGGTACATCCAAGA	PC-5p-736346_7	24	0	0	gp4	21	8	17.3672	8.48826	1.2	tcttcatacaccagggtgtACCATGTGCATGGTACATCCAAGActaatttttgctcatttggaactcttgcttttcgagtacattttactcatttggatgatttcagaagagcaatgagaataaCCTTGGGTGTACCATGCTCATGGTacgcccgaatgtatg										ACCATGTGCATGGTACATCCAAGA
miRn229-5p	GCGGTTCGGGCTGGAAACCGCAGC	PC-5p-742404_7	24	0	0	gp4	13	2	10.7511	2.12207	0.9	gcgattttttgtagaaaccacatcaataggttcaaatattaataaaaaagtaatattttaatatattgttGCGGTTCTGGCTGGAAACCGCAGCaatagagctagtcaaaaatcaacttaagtttgaaaaatttcccgttgacatctaatcctgcggtttctagccgaaaccgcaacaatagttctattttatattcactagt										GCGGTTCGGGCTGGAAACCGCAGC
miRn230-5p	TATAAAGAAGGCTTTGTTCTC	PC-5p-743_1284	21	0	0	gp4	718.5	403.5	594.206	428.127	1.4	gaggaccacgagcccgctagtagatattgtcctctctgggccctagcccgcaaggttttgctttggagtgggaacggcccacccaaaaggcctctactaggttgaggtatccacctctaTATAAAGAAGGCTTTGTTCTCctcaacttccgatgtgggatggcttttccatgaaagggagtaaaagccatcccacatcggaagttgaggagaacaaagccttctttatatagaggtggatacctcaacctagtagaggcc										TATAAAGAAGGCTTTGTTCTC
miRn231-5p	ATGTCTGTTTCGTGTAGACTACA	PC-5p-78122_44	23	0	0	gp4	10.5	10	8.6836	10.6103	1.1	cgtaattatgatgcaggttgtgaatttttttttcgcagattcaagttgtaattttttttcgaaATGTCTGTTTCGTGTAGACTACAcgaaacagatgattccgtttcgtgtagattacacgaaacaattgattctgtttcgtgtggactacacgaaacagctg										ATGTCTGTTTCGTGTAGACTACA
miRn20-5p	GTTGGGCAAGAAATCCGGACC	PC-5p-79090_44	21	0	0	gp4	11	11	9.0971	11.6714	1.1	ttcataccaccaccggatcagtttattagtttagacatgagattaattgatccgGTTGGGCAAGAAATCCGGACCacttaatcaacttaactggTCCGAATTTCTTGCTCAATCGGattagttgagttctttta										GTTGGGCAAGAAATCCGGACC
miRn232-5p	TGCTGAGAAGGCCATGTGCGTCGC	PC-5p-814979_6	24	0	0	gp4	3	11	2.48103	11.6714	1.8	cattcccttccaaccaggccaccatgagaagacaatgtgcgtcgcaccttggccatgtgcgacgcacattgccctgctgccatgcTGCTGAGAAGGCCATGTGCGTCGCaccttggcaatgTGCGACGCACATGGCCTTCTCAGCagcatggcagcagggcaatgtgcgtcgcacatggccaaggtgcgacgcacattgtcttctcatggtggcctggttggaagggaa										TGCTGAGAAGGCCATGTGCGTCGC
miRn233-5p	AACTTTCGATGTGGGATAGCCAAG	PC-5p-824558_6	24	0	0	gp4	11	10	9.0971	10.6103	1.7	aaggatttgctttggtgcagaactgaagtcctacccaaaaggccgctactaggttgaggtatccacttccatataaagatggcttcattctcctcAACTTTCGATGTGGGATAGCCAAGctattaaggtgcttaatatcttgGCTATCCCACATCAGAAGTTGAGGagaacgaagccatctttatatggaggtagataccttaacctagtagaggtattttgggtaggacttcgatt										AACTTTCGATGTGGGATAGCCAAG
miRn234-5p	CCCATGGTAGGCGCTTGCACC	PC-5p-837423_6	21	0	0	gp4	11	3	9.0971	3.1831	1.3	aatatggtgagcgtctatggtggacgccccaccacaagcacgtgcgCCCATGGTAGGCGCTTGCACCtatggtggggcgtctaccatggacccctcccaccaCAGGTGCAAGCGCCTACCATGggcgcgtttgcatgtggtggggcgtccaccatattt										CCCATGGTAGGCGCTTGCACC
miRn235-5p	CTTCCTCCGTTCTGAAATAAT	PC-5p-83746_42	21	0	0	gp4	0	16	0	16.9765	1.2	taaataataCTTCCTCCGTTCTGAAATAATtaaaacacttttatctaaaagctctcacataagaaagagaagtgtttcacttatttcaaaatggaggaagtatact										CTTCCTCCGTTCTGAAATAAT
miRn21-5p	AAAATCAGGTTGGGTTTGGGTGAG	PC-5p-840573_6	24	0	0	gp4	13	9	10.7511	9.5493	0.9	tcggatcgactcggaatcgaaaaggccgggtttgggttatgatttttgacctgaaattAAAATCAGGTTGGGTTTGGGTTAGaggtaagtgacctgaaatataaaaccaggtcaacttgaAATTGACCCAACTCGATCTGATTgccaaccctaatcgtagggatctttgtcgactgagaaactcttctttttaa										AAAATCAGGTTGGGTTTGGGTGAG
miRn43-5p	ATGCTTATATGTAGCTCTAAGGGC	PC-5p-84320_42	24	0	0	gp4	26	21	21.5022	22.2817	1.4	tcaaatgatgtgaaattttatcatgaattcataaactgtttctattttaagatatgtatttaATGCTTATATGTAGCTCTAAGGGCaacatataatattacccttatttaaaacaaaggttatgctatatgcagCCCTTAGAGCTGCATATAAGACATaaatgcactacctaaatgaaaataagttgtgaatttatgaaaaaatta										ATGCTTATATGTAGCTCTAAGGGC
miRn236-5p	CGCACTTAGTTTGGTATGATC	PC-5p-854338_6	21	0	0	gp4	0	14	0	14.8545	0.9	ttaaatctcctcacatcttccttttttgcagtctcatttttattagagagaactaaaaaatgcttcaagttagagaaaaggtttaagaCGCACTTAGTTTGGTATGATCttttgtagtctacatatatactcgttataatcgtgagaatattaaagATCGTGCCAAGCTGTGTGCGTCTTaaatttctttatctctcca										CGCACTTAGTTTGGTATGATC
miRn237-5p	ACTGACTGATCTGAACTGATCTGA	PC-5p-858234_6	24	0	0	gp4	12	13	9.92411	13.7934	1.7	agatatttaataataaaaatgagtttttaaaACTGACTGATCTGAACTGATCTGAtctgaacttattttttctgatctgatctgatctgatctgattagatctgaaataagcaaaaataagttcagatcagatcagttcagatcatgcttatatttaaaaatcattata										ACTGACTGATCTGAACTGATCTGA
miRn5-5p	AAACGGTTTGGTAGCGAACAAGAG	PC-5p-8781_221	24	0	0	gp4	38	15	31.4263	15.9155	0.9	gtcgaataccAAACGGTTTGGTAGCGAACAAGAGagatctggacactttggttattccacttatgtggacccatattcaattatctctaattctctATTGTTTGGTGGCAAACCGTTTGTtgtttagg										AAACGGTTTGGTAGCGAACAAGAG
miRn238-5p	CCTCCATTCTGAAATAAGTGA	PC-5p-88112_40	21	0	0	gp4	16	15	13.2321	15.9155	1.7	gtacttCCTCCATTCTGAAATAAGTGAaatacttctctcaaaaagctcacatattagagagaagtgtttcgCTTATTTCAGAATGGAGGAAGcat										CCTCCATTCTGAAATAAGTGA
miRn239-5p	TTTGGTATTAAAACTAAGTCA	PC-5p-885380_6	21	0	0	gp4	11	7	9.0971	7.42723	1.2	ttaaacgagaaagtattggcatctcacacaaaaagacaaaaaaaaTTTGGTATGAAAACTAAGTCAaagtggtatcaaaatagagtactttgatattaactctattttgttattaacttttaatttggtaccaaggttatattttggtaccacttAGACTTAGCTTTGATACCAATTTTttttgtt										TTTGGTATTAAAACTAAGTCA
miRn240-5p	ATTTGTGACTTGTTTAGTAGGTT	PC-5p-893039_6	23	0	0	gp4	10.5	7	8.6836	7.42723	1.1	tttaaataagtcaacctttgcgcagtcttccaattttaagtctgccttttgattatccctgattgagttaagcttgtatgtttgttttcttctattaaattttaacttATTTGTGACTTGTTTAGTAGGTTacttatgatacgtgttacaatgtcccacccttaccctggcctgttttaaaagaaaggacattgtatcatgtatcgtaagtaacctactaaacaagttacaaacaggttaaaacta										ATTTGTGACTTGTTTAGTAGGTT
miRn241-5p	GGGTAAACGGATCTGGATCCGGGT	PC-5p-939635_6	24	0	0	gp4	11	6	9.0971	6.3662	1	attataaaaaGGGTAAACGGATCTGGATCCGGGTaataatttagtatcCGGTCCAAATCTGTTTTTCCAAGG										GGGTAAACGGATCTGGATCCGGGT
miRn2-5p	AGAATTGATGATCGATAGATA	PC-5p-95470_38	21	0	0	gp4	1	204	0.827009	216.451	1.6	agcattatattaaactattaaattactagaaaaagtagaAGAATTGATGATCGATAGATAaaatcgtgtaacgattgcgcaagatcgttactcgattTTATCTATGGATCATCGATTCttctactttatcaac										AGAATTGATGATCGATAGATA
miRn242-5p	TAAATTAGCTCTAGAAGGTAA	PC-5p-96348_37	21	0	0	gp4	7.5	11	6.20257	11.6714	2.2	aaaagctagagTAAATTAGCTCTAGAAGGTAAaacatatgttttACCTTCTAGAGCTGATTTACTctagtttcc										TAAATTAGCTCTAGAAGGTAA
MIR2916-p3	ATAAACGATGCCGACCAGGGA	peu-MIR2916-p3	21	1	peu-MIR2916,	gp1	1076	693	889.862	735.296	0.4	tgggggCTCGAAGACGATCAGATACCGTCCTagtctcaaccATAAACGATGCCGACCAGGGAtcggcggatgttacttttagga										ATAAACGATGCCGACCAGGGA
MIR2916-p5_2ss15TG21AG	CTCGAAGACGATCAGATACCGTCCT	peu-MIR2916-p5_2ss15TG21AG	25	1	peu-MIR2916,	gp1	1998	660	1652.36	700.282	0.4	tgggggCTCGAAGACGATCAGATACCGTCCTagtctcaaccATAAACGATGCCGACCAGGGAtcggcggatgttacttttagga										CTCGAAGACGATCAGATACCGTCCT
miR1511-3p_L+1R-4_1	AACCTGGCTCTGATACCA	ppe-miR1511-3p_L+1R-4_1	18	1	ppe-MIR1511,	gp3	265.167	101.083	219.295	107.253	1.1	0										AACCTGGCTCTGATACCA
miR1511-3p_L+1R-4_2	TACCTGGCTCTGATACCA	ppe-miR1511-3p_L+1R-4_2	18	3	ppe-MIR1511,cpa-MIR8155,rgl-MIR5139,	gp2b	5	3.5	4.13505	3.71362	0.4	gtcccaggatcgaAACCTGGCTCTGATACCA										TACCTGGCTCTGATACCA
MIR1511-p3_2ss1AC18TC	CCCTGGCTCTGATACCAC	ppe-MIR1511-p3_2ss1AC18TC	18	2	ppe-MIR1511,rgl-MIR5139,	gp2b	10	2.5	8.27009	2.65258	0.5	caaatcgggCCCTGGCTCTGATACCACt										CCCTGGCTCTGATACCAC
MIR169g-p5_2ss6GA17GA	TGAAGAAAAGAGTCTTATTTGG	ppe-MIR169g-p5_2ss6GA17GA	22	43	osa-MIR169l,osa-MIR169i,osa-MIR169j,osa-MIR169k,osa-MIR169h,osa-MIR169f,gma-MIR169s,ath-MIR169j,ath-MIR169i,ath-MIR169l,ath-MIR169n,ath-MIR169h,ath-MIR169c,bdi-MIR169g,bdi-MIR169e,bdi-MIR169n,stu-MIR169f,mdm-MIR169c,mdm-MIR169d,aly-MIR169l,aly-MIR169i,aly-MIR169j,aly-MIR169h,sbi-MIR169g,sbi-MIR169l,sbi-MIR169f,ppe-MIR169g,ppe-MIR169i,zma-MIR169i,zma-MIR169k,zma-MIR169j,zma-MIR169f,vvi-MIR169x,nta…	gp2b	21	7	17.3672	7.42723	1	aaaggagtcttacaTGAAGAAAAGAGTCTTATTTGGtagccaaggatgacttgcctgagtctaatataaattatagattacaatgtcattgcaatctatatatatatgtactctaaaaggcaccaAGCAAGTCATCTATGGCTtgctgataaactcttctctttcatgctaggcttc										TGAAGAAAAGAGTCTTATTTGG
MIR169i-p5_2ss1CT19GT	TCTTTCTCTTCTTTCTTTTTT	ppe-MIR169i-p5_2ss1CT19GT	21	1	ppe-MIR169i,	gp2b	3.5	9	2.89453	9.5493	0.4	TCTTTCTCTTCTTTCTTTTTTttttcctttgtacttcttatgcttcaatacaagtactgaattcttgcgatacatactttaaggagtcttatgttctcttttaactagtttcttgctaaactttgactatatggaagctag										TCTTTCTCTTCTTTCTTTTTT
MIR172d-p3	ATGCTGCAGCGGCAATAAATGGCT	ppe-MIR172d-p3	24	146	mtr-MIR172c,mtr-MIR172d,mtr-MIR172b,osa-MIR172d,osa-MIR172a,osa-MIR172b,osa-MIR172c,gma-MIR172b,gma-MIR172f,gma-MIR172a,gma-MIR172h,gma-MIR172g,gma-MIR172j,gma-MIR172i,gma-MIR172d,gma-MIR172k,gma-MIR172c,gma-MIR172l,gma-MIR172e,ptc-MIR172b,ptc-MIR172f,ptc-MIR172a,ptc-MIR172c,ptc-MIR172e,ptc-MIR172g,ptc-MIR172d,ptc-MIR172h,ath-MIR172a,ath-MIR172c,ath-MIR172b,ath-MIR172d,ath-MIR172e,bdi-MIR172a,bdi…	gp2b	5	0	4.13505	0	0.3	taaaggatgTGAGAATCTTGATGATGCTGCAGCGGCAATAAATGGCT										ATGCTGCAGCGGCAATAAATGGCT
MIR395k-p5_1ss19TA	GTTCCCTTGAACACTTCAATG	ppe-MIR395k-p5_1ss19TA	21	208	mtr-MIR395k,mtr-MIR395i,mtr-MIR395m,mtr-MIR395d,mtr-MIR395f,mtr-MIR395a,mtr-MIR395l,mtr-MIR395n,mtr-MIR395j,mtr-MIR395o,mtr-MIR395e,mtr-MIR395c,mtr-MIR395g,mtr-MIR395h,osa-MIR395u,osa-MIR395r,osa-MIR395s,osa-MIR395l,osa-MIR395g,osa-MIR395i,osa-MIR395h,osa-MIR395d,osa-MIR395e,osa-MIR395m,osa-MIR395p,osa-MIR395k,osa-MIR395n,osa-MIR395q,osa-MIR395j,osa-MIR395b,osa-MIR395y,gma-MIR395c,gma-MIR395b,gma…	gp2a	2	3	1.65402	3.1831	1.1	gaagtcaggtatcctctagaGTTCCCTTGAACACTTCAATGgagacacataaacaccctatccaagggtaacttttctctaCTGAAGCGTTTGGGGGAACTCttgctgatacttgacatg										GTTCCCTTGAACACTTCAATG
MIR395k-p5_2ss18TA19TC	TTCCCTTGAACACTTCAACGG	ppe-MIR395k-p5_2ss18TA19TC	21	212	mtr-MIR395h,mtr-MIR395i,mtr-MIR395m,mtr-MIR395d,mtr-MIR395f,mtr-MIR395a,mtr-MIR395l,mtr-MIR395n,mtr-MIR395j,mtr-MIR395o,mtr-MIR395e,mtr-MIR395c,mtr-MIR395g,mtr-MIR395b,osa-MIR395r,osa-MIR395s,osa-MIR395l,osa-MIR395g,osa-MIR395i,osa-MIR395h,osa-MIR395d,osa-MIR395e,osa-MIR395m,osa-MIR395p,osa-MIR395k,osa-MIR395n,osa-MIR395q,osa-MIR395j,osa-MIR395b,osa-MIR395y,osa-MIR395a,osa-MIR395t,osa-MIR395w,gma…	gp2a	2	3	1.65402	3.1831	1.1	gtagtcaggttccctcaagagTTCCCTTGAACACTTCAACGGacacacccatacatgtcctttgagggacaaattttgtctgCTGAAGTGTTTGGGGGAACTTtagatggtgcttgatatt										TTCCCTTGAACACTTCAACGG
MIR1030g-p3_2ss3AT18TC	TCTCAGTTACGACTCGAC	ppt-MIR1030g-p3_2ss3AT18TC	18	2	osa-MIR2920,ppt-MIR1030g,	gp2b	0	3	0	3.1831	0.3	ttctcacctaactgacgaTATTCAACAAACACCGCGGtggtgaacaatttccactcactaaacttaatggaaaacctttccacaccctcaacactttcagatcCCTCAGTTACGACTCGAC										TCTCAGTTACGACTCGAC
miR1047-3p_R+1_2ss1TC17AT	CGATCAGCGATGACCTTGTTGC	ppt-miR1047-3p_R+1_2ss1TC17AT	22	1	ppt-MIR1047,	gp2b	5	3	4.13505	3.1831	0.6	gactcgttgctgaaaccccaacagtatcgctaggcaacgatggtagcctaggCGATCAGCGATGACCTTGTTGC										CGATCAGCGATGACCTTGTTGC
MIR1214-p5_2ss7AC18TA	TCTCATCGCAGATGAACAAGCC	ppt-MIR1214-p5_2ss7AC18TA	22	1	ppt-MIR1214,	gp2b	0.5	3	0.413505	3.1831	0.7	TCTCATCGCAGATGAACGAGCCatttttctagaaattggcttgtgtt										TCTCATCGCAGATGAACAAGCC
MIR166c-p3_2ss1GT18CG	TGAGCTGTGTGTCCACTGTGCA	ppt-MIR166c-p3_2ss1GT18CG	22	1	ppt-MIR166c,	gp2b	3	6	2.48103	6.3662	0.5	gttgctgacgatgggttttgatggtagatgggtgaatttggtgaTGAGCTGTGTGTCCACTGTGCAatattcgttccttgttaatggtagagtctgtggttcagttgt										TGAGCTGTGTGTCCACTGTGCA
miR171a_L+1R-1	TTGAGCCGCGCCAATATCACA	ppt-miR171a_L+1R-1	21	8	ppt-MIR171b,ppt-MIR171a,cme-MIR171a,sly-MIR171c,csi-MIR171a,smo-MIR171d,smo-MIR171a,ccl-MIR171,	gp2a	2.5	4.5	2.06752	4.77465	1	gtttggggagaatatgtttgactggttgataggttgggaaggcaaagggaaagCGATATTGGTGAGGTTCAATCCgaagacggatcttactgaagtagagttttaagatacgatctcagaTTGAGCCGCGCCAATATCACTttctttttccacctttcggctttagtttgttctccctcgaactct										TTGAGCCGCGCCAATATCACA
MIR536f-p3_1ss19AG	TCGTGCCAAGCTGTGTGCGTCT	ppt-MIR536f-p3_1ss19AG	22	1	ppt-MIR536f,	gp2a	2	29	1.65402	30.77	1.2	agttagagaaaaggtttaagacgcacttagtttggtatgatcttttgtagtctacatatatactcgttataatcgtgagaatattaaagaTCGTGCCAAGCTGTGTGCGTCTtaaatttctttatct										TCGTGCCAAGCTGTGTGCGTCT
miR894_L-1R+1	GTTTCACGTCGGGTTCACCA	ppt-miR894_L-1R+1	20	1	ppt-MIR894,	gp3	181	237.5	149.689	251.995	0.5	0										GTTTCACGTCGGGTTCACCA
MIR156k-p3_2ss20CA22AT	GCTTTCTCTTCTTCTGTCAACT	ptc-MIR156k-p3_2ss20CA22AT	22	64	mtr-MIR156i,mtr-MIR156d,osa-MIR156f,osa-MIR156h,osa-MIR156j,osa-MIR156d,gma-MIR156c,gma-MIR156h,gma-MIR156k,gma-MIR156n,gma-MIR156o,ptc-MIR156k,ptc-MIR156d,ptc-MIR156e,ath-MIR156h,ath-MIR156d,bdi-MIR156g,bdi-MIR156c,stu-MIR156b,mdm-MIR156u,mdm-MIR156v,mdm-MIR156c,mdm-MIR156h,mdm-MIR156n,mdm-MIR156e,mdm-MIR156j,mdm-MIR156f,mdm-MIR156k,mdm-MIR156a,mdm-MIR156w,aly-MIR156h,aly-MIR156d,sbi-MIR156e,ppe…	gp2a	0	79	0	83.8216	1.4	aagtgTTGACAGAAGAGAGAGAGcacaacccagcataagctaaagaaaagcctttgcatgtgttgggagtgtGCTTTCTCTTCTTCTGTCAACAaca										GCTTTCTCTTCTTCTGTCAACT
MIR164e-p3	CATGTGCCTGTCTTCCCCATC	ptc-MIR164e-p3	21	3	ptc-MIR164e,nta-MIR164a,nta-MIR164b,	gp2b	8	58	6.61607	61.5399	0.2	ttagtactttCATGTGCCTGTCTTCCCCATCa										CATGTGCCTGTCTTCCCCATC
MIR169c-p3_1ss7TG	CAGGTTGTCCTTGGCTACATT	ptc-MIR169c-p3_1ss7TG	21	190	mtr-MIR169a,mtr-MIR169g,mtr-MIR169b,mtr-MIR169l,mtr-MIR169d,mtr-MIR169e,mtr-MIR169h,mtr-MIR169i,mtr-MIR169c,osa-MIR169b,osa-MIR169c,osa-MIR169a,osa-MIR169e,osa-MIR169d,gma-MIR169b,gma-MIR169g,gma-MIR169v,gma-MIR169f,gma-MIR169u,gma-MIR169a,gma-MIR169m,gma-MIR169d,gma-MIR169s,gma-MIR169h,gma-MIR169e,gma-MIR169p,gma-MIR169c,gma-MIR169k,gma-MIR169l,gma-MIR169j,gma-MIR169n,ptc-MIR169h,ptc-MIR169e,ptc…	gp2a	35	70.5	28.9453	74.8028	1.3	aatagccatgtagagcatgcataaagaggtaagagctcacaatgCAGCCAAGGATGACTTGCCGGattatatatggcggagtattaacataatcatattcatatatatatgtcatatgtttatcggCAAGTTGTCCTTGGCTACATTgggttctcttctttttcatgtatgctttaattgtggct										CAGGTTGTCCTTGGCTACATT
MIR169x-p5_2ss17GT18CT	TAGCCAAGGATGACTTTTT	ptc-MIR169x-p5_2ss17GT18CT	19	2	ptc-MIR169x,cca-MIR169b,	gp2b	35	1	28.9453	1.06103	0.3	TGGCCAAGGATGACTTTTTggaga										TAGCCAAGGATGACTTTTT
MIR171f-p5_2ss20GA21AG	TGTTGGCCCGGTTCACTCAAG	ptc-MIR171f-p5_2ss20GA21AG	21	133	mtr-MIR171d,mtr-MIR171f,mtr-MIR171c,mtr-MIR171a,osa-MIR171e,osa-MIR171d,osa-MIR171c,osa-MIR171b,osa-MIR171f,gma-MIR171j,gma-MIR171u,gma-MIR171c,gma-MIR171o,gma-MIR171e,gma-MIR171q,gma-MIR171g,gma-MIR171f,gma-MIR171d,ptc-MIR171i,ptc-MIR171e,ptc-MIR171h,ptc-MIR171a,ptc-MIR171b,ptc-MIR171g,ptc-MIR171f,ptc-MIR171k,ath-MIR171c,ath-MIR171b,ath-MIR170,bdi-MIR171d,bdi-MIR171e,bdi-MIR171c,bdi-MIR171b,stu-…	gp2a	32	152	26.4643	161.277	1.1	ttttggaagggtcattgtgaTGTTGGCCCGGTTCACTCAAGagattataaagagaccattttttttttattatgttgtttttggagactcttattttgtctttTGATTGAGCCGTGCCAATATCttagtgcctctttcatat										TGTTGGCCCGGTTCACTCAAG
miR171g-5p_2ss7GA20TA	TGTTGGAATGGCTCAATCAAG	ptc-miR171g-5p_2ss7GA20TA	21	128	mtr-MIR171d,mtr-MIR171f,mtr-MIR171c,osa-MIR171c,osa-MIR171d,osa-MIR171f,osa-MIR171b,osa-MIR171e,gma-MIR171j,gma-MIR171u,gma-MIR171f,gma-MIR171c,gma-MIR171g,gma-MIR171o,gma-MIR171e,gma-MIR171q,gma-MIR171i,gma-MIR171a,ptc-MIR171e,ptc-MIR171f,ptc-MIR171i,ptc-MIR171b,ptc-MIR171g,ptc-MIR171a,ptc-MIR171h,ath-MIR171c,ath-MIR171b,bdi-MIR171c,bdi-MIR171d,bdi-MIR171b,bdi-MIR171e,stu-MIR171e,stu-MIR171a,stu…	gp2b	5	10	4.13505	10.6103	1	ttatatgaaaatataggtgagtctatagaatcattaagattagggtgaagaTGTTGGAATGGCTCAATCAAGttaaagactcccagtattttggcataactgggtctttctaattTGATTGAGCCGTGCCAATATCcggtcttcacctttgctgcattctttctcgctctttccttttttatgatc										TGTTGGAATGGCTCAATCAAG
miR390d-3p_2ss8CT21AT	CGCTATCTATCCTGAGTTTTT	ptc-miR390d-3p_2ss8CT21AT	21	68	cpa-MIR390a,mtr-MIR390,osa-MIR390,gma-MIR390c,gma-MIR390g,gma-MIR390a,gma-MIR390f,gma-MIR390e,gma-MIR390b,gma-MIR390d,ptc-MIR390a,ptc-MIR390b,ptc-MIR390c,ptc-MIR390d,ath-MIR390a,ath-MIR390b,bdi-MIR390a,ppt-MIR390a,ppt-MIR390b,ppt-MIR390c,stu-MIR390,mdm-MIR390c,mdm-MIR390d,mdm-MIR390e,mdm-MIR390f,mdm-MIR390a,mdm-MIR390b,aly-MIR390b,aly-MIR390a,sbi-MIR390,ppe-MIR390,zma-MIR390b,zma-MIR390a,vvi-MIR3…	gp3	4.25	120.95	3.51479	128.332	1.4	0										CGCTATCTATCCTGAGTTTTT
miR398c-5p_2ss13AG15TC	GGAGCGACCTGAGACCACATG	ptc-miR398c-5p_2ss13AG15TC	21	29	mtr-MIR398c,mtr-MIR398b,osa-MIR398b,gma-MIR398d,gma-MIR398c,ptc-MIR398b,ptc-MIR398c,bdi-MIR398a,mdm-MIR398b,mdm-MIR398c,sbi-MIR398,ppe-MIR398a,ppe-MIR398b,zma-MIR398a,zma-MIR398b,vvi-MIR398b,vvi-MIR398c,nta-MIR398,lus-MIR398a,cme-MIR398a,ata-MIR398f,ata-MIR398g,tcc-MIR398a,cpa-MIR398,tae-MIR398,rco-MIR398b,cca-MIR398,aqc-MIR398b,hbr-MIR398,	gp2a	772	819	638.451	868.986	0.8	gtcccacaGGAGCGACCTGAGACCACATGgatcaggcatctgcaccttccgaaaccagattaccactttgtgggcgatttagcttagggttctggcaaagttgcaatcctttggtgctcaTGTGTTCTCAGGTCGCCCCTgctggtct										GGAGCGACCTGAGACCACATG
MIR403b-p5_2ss11TC18GA	AGTTTGTTCGCGGATCTAAC	ptc-MIR403b-p5_2ss11TC18GA	20	35	gma-MIR403b,gma-MIR403a,ptc-MIR403b,ptc-MIR403a,ptc-MIR403d,ptc-MIR403c,ath-MIR403,mdm-MIR403a,mdm-MIR403b,aly-MIR403a,aly-MIR403b,ppe-MIR403,vvi-MIR403d,vvi-MIR403b,vvi-MIR403a,vvi-MIR403c,vvi-MIR403f,vvi-MIR403e,mes-MIR403b,mes-MIR403a,bra-MIR403,bna-MIR403,tcc-MIR403b,tcc-MIR403a,sly-MIR403,rco-MIR403b,rco-MIR403a,csi-MIR403,htu-MIR403d,htu-MIR403b,htu-MIR403e,htu-MIR403c,htu-MIR403a,har-MIR40…	gp2a	3	97	2.48103	102.92	0.9	aacagaggagccatattttaAGTTTGTTCGCGGATCTAACaatttaaatcccttttcacaaattcatccattagttgaacatttgttgaaggtttttgTTAGATTCACGCACAAACTCGtaatttgtcttctctttt										AGTTTGTTCGCGGATCTAAC
MIR481b-p3_2ss16AG21AG	TGGTTCTTTGACATGGTATCGGAG	ptc-MIR481b-p3_2ss16AG21AG	24	2	ptc-MIR481b,ptc-MIR481d,	gp2b	4.5	0.5	3.72154	0.530516	0.6	tattcttgggactccaaccatcagcttaaacttggttgagtTGGTTCTTTGACATGGTATCGGAGtc										TGGTTCTTTGACATGGTATCGGAG
MIR481b-p3_2ss4TC20AG	GGTCCTTTGACATGATATCGGAGC	ptc-MIR481b-p3_2ss4TC20AG	24	2	ptc-MIR481b,ptc-MIR481c,	gp2b	35	8	28.9453	8.48826	0.6	catatattatgtaatattttggtccggttcttttggacttattgatagagtacgtattaaactatttttgggacttcaaccgtcaacttaaacttttggttgagttGGTCCTTTGACATGATATCGGAGCca										GGTCCTTTGACATGATATCGGAGC
MIR481b-p5_1ss4TC	GGTCCTTTGACATGATATCAGAGC	ptc-MIR481b-p5_1ss4TC	24	2	ptc-MIR481b,ptc-MIR481c,	gp2b	8	4	6.61607	4.24413	0.5	tGGTCCTTTGACATGATATCAGAGCcagcatgacaaaaaagtcacgggttcgaatcagcttaaacttttgattgagttggtcatttgacaatataattaacattttgatgtgagccattttgaaacatgata										GGTCCTTTGACATGATATCAGAGC
MIR481d-p3_1ss5AT	TGAGTTGATTCTTTGACATGGTA	ptc-MIR481d-p3_1ss5AT	23	2	ptc-MIR481d,ptc-MIR481c,	gp2b	5	4	4.13505	4.24413	0.7	caaagaaaaactcttcaacaagctaaggatggactaaccccataaagagatgggaataaagtgatagaaaattaaactattacacagactttaaattaaccatccgcttaactttttgttTGAGTTGATTCTTTGACATGGTAccagagcc										TGAGTTGATTCTTTGACATGGTA
MIR481d-p3_2ss1AG24CT	GTTCTTTGACATGGTATCAGAGCT	ptc-MIR481d-p3_2ss1AG24CT	24	2	ptc-MIR481d,ptc-MIR481b,	gp2b	5	0.5	4.13505	0.530516	0.4	tgaGTTGGTTCTTTGACATGGTATCAGAGCAacaca										GTTCTTTGACATGGTATCAGAGCT
MIR481d-p3_2ss2TC23CT	TCCTTTGACATGGTATCAGAGCT	ptc-MIR481d-p3_2ss2TC23CT	23	2	ptc-MIR481d,ptc-MIR481c,	gp2b	3	1	2.48103	1.06103	0.6	aattaccatcaaaaacaaaagtttgacttttaccgtcgaatatgtgatagagtataaatctatttttgaaactccaaccatcagcttaacctttttgttgagttggTCCTTTGACATGGTATCAGAGCT										TCCTTTGACATGGTATCAGAGCT
MIR481d-p3_2ss4TC20AG	GATCCTTTGACATGGTATCGGAGC	ptc-MIR481d-p3_2ss4TC20AG	24	2	ptc-MIR481d,ptc-MIR481c,	gp2b	6.5	0.5	5.37556	0.530516	0.4	tacgcttttggtTGAGTTGATCCTTTGACATGGTATCGGAGCcagcatg										GATCCTTTGACATGGTATCGGAGC
MIR481d-p5_1ss5TC	TGATCCTTTGACATGGTATCAGA	ptc-MIR481d-p5_1ss5TC	23	1	ptc-MIR481d,	gp2b	6	2	4.96205	2.12207	0.6	aatgagtTGATCCTTTGACATGGTATCAGAgccagcgtgacataaaagtaacaggatcaaatctcatc										TGATCCTTTGACATGGTATCAGA
miR6478_1ss21GT	CCGACCTTAGCTCAGTTGGTT	ptc-miR6478_1ss21GT	21	1	ptc-MIR6478,	gp2b	2.5	3.5	2.06752	3.71362	0.6	tatgaaCCGACCTTAGCTCAGTTGGTAgagcggaggactgtagttgtgtagcagattaatccttaggtcgctggttcgaa										CCGACCTTAGCTCAGTTGGTT
miR6478_R+2_1ss21GA	CCGACCTTAGCTCAGTTGGTAGA	ptc-miR6478_R+2_1ss21GA	23	1	ptc-MIR6478,	gp2b	151	60.5	124.878	64.1925	0.5	cattcctaaaacctttggctgattttatcatcgttatCCGACCTTAGCTCAGTTGGTAGAgcggaggactgtagtcggtattccctttagatatccttaggTCGCTGGTTCGATTCCGGCagg										CCGACCTTAGCTCAGTTGGTAGA
miR6478_R+2_2ss10GA21GA	CCGACCTTAACTCAGTTGGTAGA	ptc-miR6478_R+2_2ss10GA21GA	23	1	ptc-MIR6478,	gp2b	2	3	1.65402	3.1831	0.6	attgggatgttgtagggattctctgctgcctttatttgatgcCCGACCTTAGCTCAGTTGGTAGAgcggaggactgtagttggttaatgacccacagataatccttaggtcgctggttcgaatccggcaggtcggatttttagtcgctttttcatttttct										CCGACCTTAACTCAGTTGGTAGA
miR6478_R+2_2ss10GT21GA	CCGACCTTATCTCAGTTGGTAGA	ptc-miR6478_R+2_2ss10GT21GA	23	1	ptc-MIR6478,	gp2b	4	3.5	3.30804	3.71362	0.7	ctactgtcagggtatgagaaCCGACCTTAGCTCAGTTGGTAGAgcggaggactgtagttgttcaaacagtaatcctTAGGTCGCTGGTTCGAATCCGGCaggtc										CCGACCTTATCTCAGTTGGTAGA
miR6478_R+2_2ss20TC21GA	CCGACCTTAGCTCAGTTGGCAGA	ptc-miR6478_R+2_2ss20TC21GA	23	1	ptc-MIR6478,	gp2b	105.5	82	87.2495	87.0047	0.6	caaCCGACCTTAGCTCAGTTGGCAGAgcggaagactgtagttgtgatgcagataatctttaggtCGCTGGTTCGATTCCGGCAggtcggatt										CCGACCTTAGCTCAGTTGGCAGA
miR6478_R+4_2ss20TC21GA	CCGACCTTAGCTCAGTTGGCAGAGC	ptc-miR6478_R+4_2ss20TC21GA	25	1	ptc-MIR6478,	gp2b	65	52.5	53.7556	55.7042	0.4	CCGACCTTAGCTCAGTTGGCAGAGCggaagactgtagttgctaaaagcaga										CCGACCTTAGCTCAGTTGGCAGAGC
miR6478_R-1_1ss20TA	CCGACCTTAGCTCAGTTGGA	ptc-miR6478_R-1_1ss20TA	20	1	ptc-MIR6478,	gp2b	3	2	2.48103	2.12207	0.7	cCCGACCTTAGCTCAGTTGGTagagcggaggactgtagttgatcaagcagtataatcctTAGGTCGCTGGTTCGAATCCGGCaggtcgga										CCGACCTTAGCTCAGTTGGA
miR6478_R-1_1ss20TC	CCGACCTTAGCTCAGTTGGC	ptc-miR6478_R-1_1ss20TC	20	1	ptc-MIR6478,	gp2b	108	66	89.317	70.0282	0.6	agacaagagataagtaaatcCCGACCTTAGCTCAGTTGGCagagcggaagactgtagttgtgatgcagataatCTTTAGGTCGCTGGTTCGATtccggcaggtcggatattttttgcga										CCGACCTTAGCTCAGTTGGC
miR6478_R-2	CCGACCTTAGCTCAGTTGG	ptc-miR6478_R-2	19	1	ptc-MIR6478,	gp2b	203.5	132.5	168.296	140.587	0.6	ttcaacatCCGACCTTAGCTCAGTTGGtagagcggaggactgtagtagtgtgctgatatccttaggtcgctggttcga										CCGACCTTAGCTCAGTTGG
miR6478_R-2_1ss10GA	CCGACCTTAACTCAGTTGG	ptc-miR6478_R-2_1ss10GA	19	1	ptc-MIR6478,	gp2b	6	1	4.96205	1.06103	0.6	CCGACCTTAGCTCAGTTGGtaggtagagaggaggactgtagttggtcaaacagatggtcgttaggttgctggttcaaatccggcaggtttttttttttcatgttgttgcctttagtttctgccttgctaggatt										CCGACCTTAACTCAGTTGG
miR6478_R-2_1ss10GT	CCGACCTTATCTCAGTTGG	ptc-miR6478_R-2_1ss10GT	19	1	ptc-MIR6478,	gp2b	3	0.5	2.48103	0.530516	0.6	aaCCGACCTTTTCTCAGTTGGtagagcggattgtcccagcagataatccttaggtcgctg										CCGACCTTATCTCAGTTGG
MIR6478-p3_1ss10GC	TCGCTGGTTCGATTCCGGC	ptc-MIR6478-p3_1ss10GC	19	1	ptc-MIR6478,	gp2b	6	1	4.96205	1.06103	0.5	cattcctaaaacctttggctgattttatcatcgttatCCGACCTTAGCTCAGTTGGTAGAgcggaggactgtagtcggtattccctttagatatccttaggTCGCTGGTTCGATTCCGGCagg										TCGCTGGTTCGATTCCGGC
MIR7819-p5_2ss14TA21TA	TCAAGTTTAAACAAGATTCAA	ptc-MIR7819-p5_2ss14TA21TA	21	2	ptc-MIR7819,ath-MIR5645e,	gp2b	4	4	3.30804	4.24413	0.5	aatTCAAGTTTAAACAAGATTCAAgttcattgaatttagaacaatacaacaatcaaagtaatacaagagaagagaggagaatatatcactctgtactagtcgaaattgtgccgacaactcgttcttgaacttgtcgtctcct										TCAAGTTTAAACAAGATTCAA
miR5139	AAACCTGGCTCTGATACCA	rgl-miR5139	19	1	rgl-MIR5139,	gp2b	37	17	30.5993	18.0376	0.3	gcacagagattAAACCTGGCTCTGATACCA										AAACCTGGCTCTGATACCA
miR5139_L+2	CGAAACCTGGCTCTGATACCA	rgl-miR5139_L+2	21	1	rgl-MIR5139,	gp2b	249	97.5	205.925	103.451	0.5	ctatgtcaagttcccaggatCGAAACCTGGCTCTGATACCA										CGAAACCTGGCTCTGATACCA
MIR5141-p3_1ss9CT	ACCCGACGTGACTGACAGATAAGC	rgl-MIR5141-p3_1ss9CT	24	1	rgl-MIR5141,	gp1	97	48	80.2199	50.9296	0.5	ttgagtaatgcctgagtcgcagcatcaAGGTCTGACCCAAATTGAGCAAAGgcggccacttcgcgatattgtgccaattccagttttggactaccgcagacttgtttcatagctttcaactgagcggcagACCCGACGCGACTGACAGATAAGCcgacgtta										ACCCGACGTGACTGACAGATAAGC
MIR5141-p5_1ss9GC	AGGTCTGACCCAAATTGAGCAAAG	rgl-MIR5141-p5_1ss9GC	24	1	rgl-MIR5141,	gp1	5	0	4.13505	0	0.5	ttgagtaatgcctgagtcgcagcatcaAGGTCTGACCCAAATTGAGCAAAGgcggccacttcgcgatattgtgccaattccagttttggactaccgcagacttgtttcatagctttcaactgagcggcagACCCGACGCGACTGACAGATAAGCcgacgtta										AGGTCTGACCCAAATTGAGCAAAG
MIR7800-p3_2ss11TG22AG	ATTTCACCATGTCAAGACCAAG	rgl-MIR7800-p3_2ss11TG22AG	22	1	rgl-MIR7800,	gp2b	1.5	6.5	1.24051	6.89671	0	caccttctcatccaATTTCACCATGTCAAGACCAAGc										ATTTCACCATGTCAAGACCAAG
MIR159b-p3_2ss7AC23GA	AGAAGACGACGACGACGATGAAAA	sbi-MIR159b-p3_2ss7AC23GA	24	1	sbi-MIR159b,	gp2b	4	5	3.30804	5.30516	0.4	ttggtcatcttcatcaatggcaaaatctgaatcttcgagatctggaaatgaagaccaaaacccccaaaacgttacgccgaAGAAGACGACGACGACGATGAAAA										AGAAGACGACGACGACGATGAAAA
MIR169p-p3_2ss6GA17GC	TGATGAATGAAATGTGCATGAT	sbi-MIR169p-p3_2ss6GA17GC	22	5	bdi-MIR7734,gra-MIR8643a,gra-MIR8643a,sbi-MIR169p,zma-MIR169m,	gp2b	6	5	4.96205	5.30516	0.5	AAGAAAAATCGTGGTAGActtattaactttagtgtcaacttatttgctttgtgatgctagtatttcttagctatgaaaactaagagaatttttgtgTGATGAATGAAATGTGCATGATactctccgagaaaatgacct										TGATGAATGAAATGTGCATGAT
MIR169p-p5_2ss6GA17GC	TGATGAATGAAATGTGCATGA	sbi-MIR169p-p5_2ss6GA17GC	21	3	ptc-MIR1445,sbi-MIR169p,zma-MIR169m,	gp2b	0.5	3	0.413505	3.1831	0.4	tttgtgTGATGAATGAAATGTGCATGAtactctccgagtaaatgaactgatgaacttttagtatatgaactaagtatgctaaaatgaatGAATTGAATGAACCTTGATT										TGATGAATGAAATGTGCATGA
MIR390-p3_2ss5AG17GT	AGAAGGAGAGAGAGAGTCA	sbi-MIR390-p3_2ss5AG17GT	19	1	sbi-MIR390,	gp2b	3	4	2.48103	4.24413	0.2	agatctgagggtttgaagaagaagaagagagaggaaagtgacagtcAGAAGGAGAGAGAGAGTCAg										AGAAGGAGAGAGAGAGTCA
MIR396c-p5_1ss7CA	CTCTCTATCTCTCTCTCCAAA	sbi-MIR396c-p5_1ss7CA	21	1	sbi-MIR396c,	gp2b	4	4	3.30804	4.24413	0.4	tCTCTCTATCTCTCTCTCCAAAaattacctacgagtccgtgatttgaaaagtgtaacatctaataaaaaacggaggaagtaataaattgtaaaaatcattacaagttactatatacagtataatgctaaactagaacatgat										CTCTCTATCTCTCTCTCCAAA
MIR398-p3_2ss5GA18AG	GGGGACGGACTGGGAACG	sbi-MIR398-p3_2ss5GA18AG	18	2	sbi-MIR398,zma-MIR398b,	gp2b	13	7.5	10.7511	7.95775	0.8	tggctctgagggctgggcacgggggtcccagtcccgaacccatcggctgtcggtggactgctcgagttgctcgcgcggcgagagcgggtcgccgcgtgccggtcgGGGGACGGACTGGGAACGgcctcttcggagg										GGGGACGGACTGGGAACG
MIR437n-p5_2ss7TC17CT	CAATTACTTGGTATTGTTGATG	sbi-MIR437n-p5_2ss7TC17CT	22	1	sbi-MIR437n,	gp2b	7.5	3	6.20257	3.1831	0.5	ttctcatCAATTACTTGGTATTGTTGATGgttctgctgttattccttctcctaccgtttttgatgaatc										CAATTACTTGGTATTGTTGATG
MIR5565g-p3_2ss3GA17AT	TTAGAGTGTAATTTGATCTAA	sbi-MIR5565g-p3_2ss3GA17AT	21	1	sbi-MIR5565g,	gp2b	15	5	12.4051	5.30516	0.9	tgtttgaattgcaattagttgctaattatgtagtttagcctagtttaaattacataataaaagcagagactaatgttaatttgggtctgcgaatgggtcagattaatgTTAGAGTGTAATTTGATCTAA										TTAGAGTGTAATTTGATCTAA
MIR5565g-p3_2ss4GA18AT	GTTAGAGTGTAATTTGATCTA	sbi-MIR5565g-p3_2ss4GA18AT	21	1	sbi-MIR5565g,	gp2b	10	1.5	8.27009	1.59155	1	tgtttgaattacaatcagttgctaattatgtagtttggcctagtttaaattgcataataaaagtagcgactaatgttagtttgggtcagattaatGTTAGAGTGTAATTTGATCTA										GTTAGAGTGTAATTTGATCTA
MIR6232a-p5_2ss4AT24TA	ATATTTTGGAACGGAGGGAGTACA	sbi-MIR6232a-p5_2ss4AT24TA	24	4	bdi-MIR5174b,sbi-MIR6232a,tae-MIR1122a,tae-MIR1128,	gp2b	4	2	3.30804	2.12207	0.3	ATATTTTGGAACGGAGGGAGTACAattttatcaactactgtcacattggaaaatatttcagcgaacaatactaatttgattaacaatattcataagcttactcaca										ATATTTTGGAACGGAGGGAGTACA
MIR821b-p3_1ss5TA	TTGTAGTTGATAACTTTTTCA	sbi-MIR821b-p3_1ss5TA	21	1	sbi-MIR821b,	gp2b	18.5	6	15.2997	6.3662	0.2	ttgtgcatatatTTGTAGTTGATAACTTTTTCA										TTGTAGTTGATAACTTTTTCA
miR169e-5p	TAGCCAAGGATGACTTGCCTTT	sly-miR169e-5p	22	131	sly-MIR169e,osa-MIR169i,osa-MIR169k,osa-MIR169l,osa-MIR169j,osa-MIR169m,osa-MIR169h,osa-MIR169e,osa-MIR169r,osa-MIR169d,osa-MIR169p,gma-MIR169u,ptc-MIR169k,ptc-MIR169r,ptc-MIR169j,ptc-MIR169i,ptc-MIR169m,ptc-MIR169l,ptc-MIR169q,ptc-MIR169y,ath-MIR169h,ath-MIR169i,ath-MIR169n,ath-MIR169j,ath-MIR169m,ath-MIR169k,ath-MIR169l,bdi-MIR169n,bdi-MIR169b,bdi-MIR169e,bdi-MIR169h,bdi-MIR169m,bdi-MIR169g,bdi…	gp3	58	19	47.9665	20.1596	1.1	0										TAGCCAAGGATGACTTGCCTTT
MIR1103-p3_1ss9CT	TGACCTCCTGGGAAGTCC	smo-MIR1103-p3_1ss9CT	18	1	smo-MIR1103,	gp2b	5	4	4.13505	4.24413	0.7	aaagcttcccatcataactccgcagttaagcgtgcctgggcgagagtagtactaggatgggTGACCTCCTGGGAAGTCCt										TGACCTCCTGGGAAGTCC
MIR1103-p3_2ss7CA20CT	ACTGGGATGGGTGACCTCCTGGGA	smo-MIR1103-p3_2ss7CA20CT	24	1	smo-MIR1103,	gp2b	7	1	5.78906	1.06103	0.8	gTACTGGGATGGGTGACCTCCTGGGAa										ACTGGGATGGGTGACCTCCTGGGA
MIR1103-p3_2ss9CT19AT	TGACCTCCTGGGAAGTCCT	smo-MIR1103-p3_2ss9CT19AT	19	1	smo-MIR1103,	gp2b	6.5	1.5	5.37556	1.59155	0.6	aatacaccggatcccatcagaactctgcagttaagcgtgcttaggcgagagtagtactaggatgggTGACCTCCTGGGAAGTCCTcgtgttac										TGACCTCCTGGGAAGTCCT
miR1128_L-1R+3	ACTACTCCCTCCGTCCCAAAATA	ssp-miR1128_L-1R+3	23	1	ssp-MIR1128,	gp3	80.9167	59.8333	66.9188	63.4851	1.2	0										ACTACTCCCTCCGTCCCAAAATA
MIR1128-p5_1ss14CA	ATCTTTGACTCCTAGGGA	ssp-MIR1128-p5_1ss14CA	18	1	ssp-MIR1128,	gp2b	0	14	0	14.8545	0.8	tgtATCTTTGACTCCTAGGGAgaaaaagatttt										ATCTTTGACTCCTAGGGA
MIR166b-p3_1ss14TC	GAATGTTGTTTGGCTCGAAA	stu-MIR166b-p3_1ss14TC	20	4	osa-MIR169n,stu-MIR166b,bna-MIR166a,aqc-MIR166d,	gp2b	0	10.5	0	11.1408	0.5	AAAGGGTTTAAGAAAGAGaaacaaggagaaaggaaagaaaaactctttgtttgaAAATGTTGTTTGGCTCGAAAa										GAATGTTGTTTGGCTCGAAA
miR167d-3p_1ss12TA	GATCATGTGGTAGCTTCACC	stu-miR167d-3p_1ss12TA	20	168	mtr-MIR167b,mtr-MIR167a,osa-MIR167e,osa-MIR167h,osa-MIR167f,osa-MIR167j,osa-MIR167g,osa-MIR167i,osa-MIR167d,osa-MIR167b,osa-MIR167c,osa-MIR167a,gma-MIR167c,gma-MIR167g,gma-MIR167j,gma-MIR167e,gma-MIR167f,gma-MIR167a,gma-MIR167d,gma-MIR167b,gma-MIR167k,ptc-MIR167e,ptc-MIR167f,ptc-MIR167g,ptc-MIR167a,ptc-MIR167b,ptc-MIR167c,ptc-MIR167d,ptc-MIR167h,ath-MIR167d,ath-MIR167b,ath-MIR167a,ath-MIR167c,bdi…	gp2a	71	225.5	58.7176	239.263	0.9	cttcgtgccttactagcagtTGAAGCTGCCAGCATGATCTGagctttctctctcgatcctcttctttcttctctttctttctcccttcgctcgagaaagattaGATCATGTGGTAGCTTCACCtgttcatgagagcacgcta										GATCATGTGGTAGCTTCACC
miR396-3p_2ss3CT12CT	GTTCAAGAAAGTTGTGGGAAA	stu-miR396-3p_2ss3CT12CT	21	26	osa-MIR396c,ath-MIR396b,bdi-MIR396e,stu-MIR396,aly-MIR396b,sbi-MIR396c,zma-MIR396f,vvi-MIR396b,nta-MIR396c,nta-MIR396b,mes-MIR396f,mes-MIR396c,cme-MIR396d,cme-MIR396a,bra-MIR396,ata-MIR396c,tcc-MIR396c,sly-MIR396b,rco-MIR396,smo-MIR396,cca-MIR396a,cca-MIR396c,pab-MIR396a,bcy-MIR396b,bgy-MIR396b,ama-MIR396,	gp2b	3783	7987	3128.58	8474.47	0.5	tggaaaGTTCAAGAAAGCTGTGGGAAAatatggcgtttttcaggactttggc										GTTCAAGAAAGTTGTGGGAAA
MIR8005a-p3_1ss6GA	GGTTTAGGGTTTAGGGTTTAGGGT	stu-MIR8005a-p3_1ss6GA	24	1	stu-MIR8005a,	gp1	275	398	227.428	422.291	0.1	tttAGGGTTTAGGGTTTAGGGTTTtaaggtttggggtttagggtttggggtttagggttcagggtttatGGTTTAGGGTTTAGGGTTTAGGGTttagggtttagggtttaaggtttaaggtttagggt										GGTTTAGGGTTTAGGGTTTAGGGT
MIR8005a-p5_1ss11AG	AGGGTTTAGGGTTTAGGGTTT	stu-MIR8005a-p5_1ss11AG	21	1	stu-MIR8005a,	gp1	27	92	22.3292	97.615	0.1	tttAGGGTTTAGGGTTTAGGGTTTtaaggtttggggtttagggtttggggtttagggttcagggtttatGGTTTAGGGTTTAGGGTTTAGGGTttagggtttagggtttaaggtttaaggtttagggt										AGGGTTTAGGGTTTAGGGTTT
MIR8005c-p3_2ss12GA21TG	TTAGAGTTTAGAGTTTAGAGGTT	stu-MIR8005c-p3_2ss12GA21TG	23	2	stu-MIR8005c,stu-MIR8005c,	gp2b	4.5	5.5	3.72154	5.83568	0.6	cacaccttttataatctgtatcgttgtctggtagatgataataaacctcagtattggcaatatatgaaatgacataatggccatgtttggtgaTTAGAGTTTAGAGTTTAGAGGTTac										TTAGAGTTTAGAGTTTAGAGGTT
MIR8005c-p5_1ss13GA	TTTAGAGTTTAGAGTTTAGAGTTT	stu-MIR8005c-p5_1ss13GA	24	3	stu-MIR8005c,stu-MIR8005c,stu-MIR8005c,	gp2b	9	9	7.44308	9.5493	0.8	atgtttagctgttagagTTTAGAGTTTAGAGTTTAGAGTTTAGAGTTTAgctgttagagtt										TTTAGAGTTTAGAGTTTAGAGTTT
MIR8019-p5_2ss3TG20TG	TAGGAAACGGAGGGAGTATGATA	stu-MIR8019-p5_2ss3TG20TG	23	1	stu-MIR8019,	gp2b	2.5	3	2.06752	3.1831	0.2	TAGGAAACGGAGGGAGTATGATAtagtgtaaaagtaagaagatatttggaaaatagacttaaaacgcaaagtattagga										TAGGAAACGGAGGGAGTATGATA
MIR8021-p3_1ss21AC	ACTCGAGACCTCTGGTTAAGCTAG	stu-MIR8021-p3_1ss21AC	24	1	stu-MIR8021,	gp2b	13.5	13	11.1646	13.7934	0.7	ttcccaggGCTCGAACTCGAGACCTCTGGTTAAGCTAGaa										ACTCGAGACCTCTGGTTAAGCTAG
MIR8021-p3_1ss2AG	AGGGCTCAAACTCGAGACCTCTGG	stu-MIR8021-p3_1ss2AG	24	1	stu-MIR8021,	gp2b	5.5	4.5	4.54855	4.77465	0.7	gctgcgttcccAGGGCTCGAACTCGAGACCTCTGGttaagctagaa										AGGGCTCAAACTCGAGACCTCTGG
MIR8021-p3_1ss2TC	CCCGAGACCTCTGGTTAAGATAGA	stu-MIR8021-p3_1ss2TC	24	1	stu-MIR8021,	gp2b	3	2	2.48103	2.12207	0.5	acactgctacgtacccagggctcgaaCCCGAGACCTCTGGTTAAGCTAGAac										CCCGAGACCTCTGGTTAAGATAGA
MIR8021-p3_1ss3AG	TCGAACTCGAGACCTCTGGTTAAG	stu-MIR8021-p3_1ss3AG	24	1	stu-MIR8021,	gp2b	8	2.5	6.61607	2.65258	0.7	gctgcgttcccagggcTCGAACTCGAGACCTCTGGTTAAGctaa										TCGAACTCGAGACCTCTGGTTAAG
MIR8021-p3_2ss15GA22AC	AACTCGAGACCTCTAGTTAAGCT	stu-MIR8021-p3_2ss15GA22AC	23	1	stu-MIR8021,	gp2b	2	5	1.65402	5.30516	0.6	taatccggattcgagccgggtcaggccccaattggggggaaagctctcccaacacactctgctgcgttcccaggactcgAACTCGAGACCTCTAGTTAAGCTaga										AACTCGAGACCTCTAGTTAAGCT
MIR8021-p3_2ss19AC24TA	TCGAGACCTCTGGTTAAGCTAGAA	stu-MIR8021-p3_2ss19AC24TA	24	1	stu-MIR8021,	gp2b	1.5	4.5	1.24051	4.77465	0.7	gctgcgttcccagggctcgaacTCGAGACCTCTGGTTAAGCTAGAA										TCGAGACCTCTGGTTAAGCTAGAA
MIR8021-p3_2ss1AG23AC	GAACTCGAGACCTCTGGTTAAGC	stu-MIR8021-p3_2ss1AG23AC	23	1	stu-MIR8021,	gp2b	5	3.5	4.13505	3.71362	0.7	gctgcgttcccagggctcGAACTCGAGACCTCTGGTTAAGCtaga										GAACTCGAGACCTCTGGTTAAGC
MIR8021-p3_2ss2TC20AC	CCCGAGACCTCTGGTTAAGCTAGA	stu-MIR8021-p3_2ss2TC20AC	24	1	stu-MIR8021,	gp2b	10.5	2.5	8.6836	2.65258	0.5	cgacttatccggattcgagccgagtcaggccccaattggggggaaagctctcccaacacactctgttgcgttcccaggactcgaaCCCGAGACCTCTGGTTAAGCTAGA										CCCGAGACCTCTGGTTAAGCTAGA
MIR8021-p3_2ss2TC20AT	CCCGAGACCTCTGGTTAAGTTAGA	stu-MIR8021-p3_2ss2TC20AT	24	1	stu-MIR8021,	gp2b	3	3.5	2.48103	3.71362	0.6	gctgcgttcccagggctcgaaCCCGAGACCTCTGGTTAAGCTAGA										CCCGAGACCTCTGGTTAAGTTAGA
MIR8021-p3_2ss3TC21AC	ACCCGAGACCTCTGGTTAAGCTAG	stu-MIR8021-p3_2ss3TC21AC	24	1	stu-MIR8021,	gp2b	3.5	8	2.89453	8.48826	0.7	taatccggattcgagccgggtcaggccccaattggggggaaagctctcccaacatacaccgctgcgttcccagggctcgaACCCGAGACCTCTGGTTAAGCTAGaa										ACCCGAGACCTCTGGTTAAGCTAG
MIR8021-p3_2ss3TC21AT	ACCCGAGACCTCTGGTTAAGTTAG	stu-MIR8021-p3_2ss3TC21AT	24	1	stu-MIR8021,	gp2b	2.5	3	2.06752	3.1831	0.5	cactctgctgcgttcccaaggctcgaACCCGAGACCTCTGGTTAAGCTAGaaca										ACCCGAGACCTCTGGTTAAGTTAG
MIR8021-p3_2ss6AG25AT	GGCTCGAACTCGAGACCTCTGGTTT	stu-MIR8021-p3_2ss6AG25AT	25	1	stu-MIR8021,	gp2b	5.5	2.5	4.54855	2.65258	0.6	gctgcgttctcAGGGCTCGAACTCGAGACCTCTGGTTAagctagaac										GGCTCGAACTCGAGACCTCTGGTTT
miR8051-5p_L-2	GTATGGTAGAAAGATTCA	stu-miR8051-5p_L-2	18	2	stu-MIR8051,bdi-MIR1127,	gp3	3	5	2.48103	5.30516	1.5	0										GTATGGTAGAAAGATTCA
miR1118_L+2R-1_1ss16AG	AGCACTACATTATGGGATGGAGGG	tae-miR1118_L+2R-1_1ss16AG	24	3	tae-MIR1118,tae-MIR1130b,hvu-MIR1436,	gp2b	14.5	6.5	11.9916	6.89671	0.6	agtaAGCACTACATTATGGGATGGAGGGagcactacacatcttttcatatctcttcatctcctccggctttttttaagaaaagaataataaggaaccgcgagtttgagatgttacccaggcaagtcctttctccatcggtgtagaat										AGCACTACATTATGGGATGGAGGG
MIR1118-p3_2ss18TC22GA	AGCACTACATTATGGAACGGAAGG	tae-MIR1118-p3_2ss18TC22GA	24	2	bdi-MIR5174b,tae-MIR1118,	gp2b	6	1	4.96205	1.06103	0.8	aaagtgttagttccaagtcaaaagtaccaagaaagcacttattcctttcatttcccttaattctcgtgaaaaatgagaagtaAGCACTAAATTATGGAACGGAAGGagtatatacatttaatgtattatcttgattgatgaacttaatacgct										AGCACTACATTATGGAACGGAAGG
MIR1120a-p3_2ss17GT19GA	TATATTATGAGACGGATGAAGTAT	tae-MIR1120a-p3_2ss17GT19GA	24	2	osa-MIR818c,tae-MIR1120a,	gp2b	1	3	0.827009	3.1831	1	attcgtctcaatatgtagtttcataatatcaatttttttatactttttattaataagaaattgaatattatcgaaggtcaaaggttagtcttgaagaccgtgtgaataagaaataaatacTATATTATGAGACGGATGAAGTAT										TATATTATGAGACGGATGAAGTAT
MIR1120a-p3_2ss1CA19GC	ATTATATTATGAGACGGACGGAGT	tae-MIR1120a-p3_2ss1CA19GC	24	1	tae-MIR1120a,	gp2b	5.5	2.5	4.54855	2.65258	0.5	tattttcataatatcaaccgtgtaaaaaagaaacaagcATTATATTATGAGACGGAGGGAGTata										ATTATATTATGAGACGGACGGAGT
MIR1120a-p3_2ss21TC24CT	ATTATGAGACGGAGGGAGTACTTT	tae-MIR1120a-p3_2ss21TC24CT	24	2	tae-MIR1120a,hvu-MIR1436,	gp2b	1	5	0.827009	5.30516	0.7	attcctctcatgtgtaatttcataatatgaactttttatattttttattaatatggaattgaagatattaaaggtcaaagttacgtcttagagaccgtgtaaaaaacaaacaagcactatATTATGAGACGGAGGGAGTACATT										ATTATGAGACGGAGGGAGTACTTT
MIR1120a-p3_2ss2TC23GA	CCTATATTATGAGACGGAGGGAAT	tae-MIR1120a-p3_2ss2TC23GA	24	6	osa-MIR818d,osa-MIR818d,osa-MIR1439,sbi-MIR6232a,tae-MIR1120a,tae-MIR1130b,	gp2b	6	1	4.96205	1.06103	0.5	ggaCTTATATTATGGAACGGAGGGAGTACTATATTATGAGACGGAGGGAATatt										CCTATATTATGAGACGGAGGGAAT
MIR1120a-p5_1ss16GC	CTTATATTATGAGACCGAGGGAGT	tae-MIR1120a-p5_1ss16GC	24	5	osa-MIR818d,bdi-MIR5174a,tae-MIR1120a,tae-MIR1122c,tae-MIR1122a,	gp2b	5	1	4.13505	1.06103	0.3	CTTATATTATGAGACGGAGGGAGTagaagatattataggccaaaggtatattttgaagactgtgcaaaataaaatgagaaattgagaactatatattgggacgaagggagtagtacataaaat										CTTATATTATGAGACCGAGGGAGT
MIR1120a-p5_1ss19AG	ATATTATGAGACGGAGGGGGTATT	tae-MIR1120a-p5_1ss19AG	24	1	tae-MIR1120a,	gp2b	4	1	3.30804	1.06103	0.6	ctATATTATGAGACGGAGGGGGTATTatcatgatttaattttgaatagctacctacctcttataggtg										ATATTATGAGACGGAGGGGGTATT
MIR1120a-p5_1ss24CG	ATTATGAGACGGAGGGAGTATTTG	tae-MIR1120a-p5_1ss24CG	24	3	osa-MIR818d,tae-MIR1120a,tae-MIR1122c,	gp2b	3	3.5	2.48103	3.71362	0.7	actATTATGAGACGGAGGGAGTATTTGattctttagaaggtactataataataaaattacaacattaaaaggaattggcattctgctaactttctaaagaacagatgatcaatttcctaaa										ATTATGAGACGGAGGGAGTATTTG
MIR1120a-p5_2ss17GT21GA	TATATTATGAGACGGATGGAATAT	tae-MIR1120a-p5_2ss17GT21GA	24	2	osa-MIR818d,tae-MIR1120a,	gp2b	4	3	3.30804	3.1831	0.9	TATATTATGAGACGGATGGAATATaaaaaaaaataagtgaaattttcaatatacttcctccgttttttt										TATATTATGAGACGGATGGAATAT
MIR1120a-p5_2ss1CA17GA	ATTATATTATGAGACGAAGGGAGT	tae-MIR1120a-p5_2ss1CA17GA	24	1	tae-MIR1120a,	gp2a	6	5	4.96205	5.30516	1	tgagaagtgaacATTATATTATGAGACGAAGGGAGTacatttatgaattaaattttctattagttttatgttgcaataaatgtgtccacattatttagtactccctccgtcccaaaatatagttctcatttccat										ATTATATTATGAGACGAAGGGAGT
MIR1122a-p3_1ss12GA	ATTTTGGGACGAAGGGAGTATAAG	tae-MIR1122a-p3_1ss12GA	24	2	mes-MIR403b,tae-MIR1122a,	gp2b	3	2	2.48103	2.12207	0.6	aaatcctcttttcccatacaacatttatttaaataaaaaagaaaaaattactatctctcttaaattctacttgcataaattacggtgaaaaaagagaaatgggaactatATTTTGGGACGGAGGGAGTATAAGactatcaaatatctacttaaataggatcttattagatttt										ATTTTGGGACGAAGGGAGTATAAG
MIR1122a-p3_1ss21TG	ATTTTGGGACGGAGGGAGTAGAAG	tae-MIR1122a-p3_1ss21TG	24	1	tae-MIR1122a,	gp2b	3	1.5	2.48103	1.59155	0.5	actcccaaaatagaaatgggaactatATTTTGGGACGGAGGGAGTAGAAG										ATTTTGGGACGGAGGGAGTAGAAG
MIR1122a-p3_1ss22AG	ATTTTGGGACGGAGGGAGTATGAG	tae-MIR1122a-p3_1ss22AG	24	1	tae-MIR1122a,	gp2b	5	6	4.13505	6.3662	0.4	atcacttaacattccaatgcaaaaccaagattcactaagattcactttgcataaattaccgtgaaaaaagccagatgggaactatATTTTGGGACGGAGGGAGTATGAGgttac										ATTTTGGGACGGAGGGAGTATGAG
MIR1122a-p3_2ss21TC23AT	ATTTTGGGACGGAGGGAGTACATG	tae-MIR1122a-p3_2ss21TC23AT	24	5	osa-MIR1862d,osa-MIR1862a,osa-MIR1862e,tae-MIR1122a,hvu-MIR1436,	gp2b	3	1	2.48103	1.06103	0.7	acacattgagatgaatataacaagacccctcatgaatatctttctttttttgtatacattagtaagaatatttggtcaaaatttgactcccaaaaatagaaatgagaactttATTTTGGGACGGAGGGAGTACATGctatagctcaatgttg										ATTTTGGGACGGAGGGAGTACATG
MIR1122a-p3_2ss21TG23AT	ATTTTGGGACGGAGGGAGTAGATG	tae-MIR1122a-p3_2ss21TG23AT	24	1	tae-MIR1122a,	gp2b	2	3	1.65402	3.1831	0.4	atacgtctcgaagactgtgcaaaaagaaatgggaactatATTTTGGGACGGAGGGAGTAGATG										ATTTTGGGACGGAGGGAGTAGATG
MIR1122a-p3_2ss21TG24GA	ATTTTGGGACGGAGGGAGTAGAAA	tae-MIR1122a-p3_2ss21TG24GA	24	2	tae-MIR1122a,far-MIR1122,	gp2b	3	2.5	2.48103	2.65258	0	gaactatATTTTGGGACGGAGGGAGTAGAAAatt										ATTTTGGGACGGAGGGAGTAGAAA
MIR1122a-p3_2ss21TG24GC	ATTTTGGGACGGAGGGAGTAGAAC	tae-MIR1122a-p3_2ss21TG24GC	24	2	tae-MIR1122a,tae-MIR1122c,	gp2b	5	0.5	4.13505	0.530516	0.5	tgtctctcctaaaatcatcttttcccatacaacatttatttaaataaacaaaaaatctttactatccctcttagattctacttgcataaattaccgtaaaaaaagggaaatgggaactatATTTTGGGACGGAGGGAGTAGAACa										ATTTTGGGACGGAGGGAGTAGAAC
MIR1122a-p3_2ss22AT23AT	ATTTTGGGACGGAGGGAGTATTTG	tae-MIR1122a-p3_2ss22AT23AT	24	3	osa-MIR818d,gra-MIR8783,tae-MIR1122a,	gp2b	1.5	6.5	1.24051	6.89671	0.5	cccttagttgaatgaacaaagcgaaaaaacaaattttaataagcaaataaatgacgggacacggttttttctaaataaattacggaaaaatgtggaactaaatatgaaaatgggaactatATTTTGGGACGGAGGGAGTATTTGtttttgtttcaaaatgtaaagtattttacattaccaatataaaactaaatgcaactttatactataaagataagattataggt										ATTTTGGGACGGAGGGAGTATTTG
miR1122c-3p_L+1R+2_2ss5AT11AC	ATCTTATATTCTGGGACGGAGGGA	tae-miR1122c-3p_L+1R+2_2ss5AT11AC	24	4	osa-MIR818d,osa-MIR1436,tae-MIR1122c,tae-MIR1130b,	gp2b	7	3	5.78906	3.1831	0.9	actgaatcaaGTCTTATATTCTGGGACGGAGGGAgtagtatatatatagggcctggcgccagttggtactaatggaggatcttcctcttgattaggcttcgtgacaaatattactccctccgtcccattttatagttccctattccat										ATCTTATATTCTGGGACGGAGGGA
MIR1122c-p3	TATGGGACGGAGGGAGTAGTACA	tae-MIR1122c-p3	23	1	tae-MIR1122c,	gp2b	1	3	0.827009	3.1831	0.6	agatcccacatgaatatgtttttttttttatatatacaaatgagaatatcgggtcaaagattttaaaatttgactcatcaaaaatgaagtaggcactttatTATGGGACGGAGGGAGTAGTACA										TATGGGACGGAGGGAGTAGTACA
MIR1122c-p3_1ss22TA	ATTATGGGACGGAGGGAGTAGAAC	tae-MIR1122c-p3_1ss22TA	24	1	tae-MIR1122c,	gp2b	15.5	6.5	12.8186	6.89671	0.6	gtagtttcataatattaactttttatattttttattaatacggaattgaagatattaaggatcaaagttacgtcttgaagaccgtgtataacattaacaagcactatATTATGGGACGGAGGGAGTAGAAC										ATTATGGGACGGAGGGAGTAGAAC
MIR1122c-p3_1ss22TG	ATTATGGGACGGAGGGAGTAGGAC	tae-MIR1122c-p3_1ss22TG	24	2	tae-MIR1122c,tae-MIR1120a,	gp2a	7	4	5.78906	4.24413	1.1	gatgagatttgctttttccgttccataatataagtcctgtctcctgattattatATTATGGGACGGAGGGAGTAGGACtctag										ATTATGGGACGGAGGGAGTAGGAC
MIR1122c-p3_1ss2AC	ACTATTATGGGACGGAGGGAGT	tae-MIR1122c-p3_1ss2AC	22	2	osa-MIR818d,tae-MIR1122c,	gp2b	2.5	3	2.06752	3.1831	0.6	agattctggactggacggaaaaagttcttgtctcgaccacgccaaaaatgaaagtgttccaattaaactaatttgggacaaaaataaaatgaacgtgttcagACTATTATGGGACGGAGAGAGTaataca										ACTATTATGGGACGGAGGGAGT
MIR1122c-p3_2ss10GA21TA	ATATTATGGAACGGAGGGAGAAGT	tae-MIR1122c-p3_2ss10GA21TA	24	5	osa-MIR1436,bdi-MIR9493,tae-MIR1122c,tae-MIR1137a,far-MIR1122,	gp2b	4	5	3.30804	5.30516	0.6	gaaactacacatttgagacgaatctaacaagatctcacatgaatatgtttttatatatatagatgagaacattcggtcaaagattttaaagtttgaaccgtcaaaaataaaatagacattATATTATGGAACGGAGGGAGTAGTatatc										ATATTATGGAACGGAGGGAGAAGT
MIR1122c-p3_2ss12GA22TG	ATTATGGGACGAAGGGAGTAGGAC	tae-MIR1122c-p3_2ss12GA22TG	24	1	tae-MIR1122c,	gp2b	4	4	3.30804	4.24413	0.9	gatttgctttttccgttctataatataataatcaggacttatATTATGGGACGAAGGGAGTAGGAC										ATTATGGGACGAAGGGAGTAGGAC
MIR1122c-p3_2ss14GC24TA	ATATTATGGGACGCAGGGAGTAGA	tae-MIR1122c-p3_2ss14GC24TA	24	3	osa-MIR818d,osa-MIR1442,tae-MIR1122c,	gp2b	3	4	2.48103	4.24413	0.5	tccacttaccttaattctcgtgtaaaataggatcaatacttATATTATGGGACGCAGGGAGTACAa										ATATTATGGGACGCAGGGAGTAGA
MIR1122c-p3_2ss17GA24TC	ATATTATGGGACGGAGAGAGTAGC	tae-MIR1122c-p3_2ss17GA24TC	24	2	osa-MIR818d,tae-MIR1122c,	gp2b	5	0.5	4.13505	0.530516	0.5	cacctctcttctccttcaaagccatgtaatcagtaatagtttgacttcacaaatgatggtttataaaacaaacactATATTATGGGACGGAGAGAGTATC										ATATTATGGGACGGAGAGAGTAGC
MIR1122c-p3_2ss19GC21AT	TATGGGACGGAGGGAGTACTTCA	tae-MIR1122c-p3_2ss19GC21AT	23	2	mtr-MIR5205b,tae-MIR1122c,	gp2b	4	2.5	3.30804	2.65258	0.4	acaccttataaggaaacaggacttatatTATGGGACGGAGGGAGTACTTCAca										TATGGGACGGAGGGAGTACTTCA
MIR1122c-p3_2ss20TA22CT	TATGGGACGGAGGGAGTAGAATA	tae-MIR1122c-p3_2ss20TA22CT	23	1	tae-MIR1122c,	gp2b	1	3	0.827009	3.1831	0.4	agacttatatTATGGGACGGAGGGAGTAGAATAtaagaag										TATGGGACGGAGGGAGTAGAATA
MIR1122c-p3_2ss21GT22TG	ATTATGGGACGGAGGGAGTATGAC	tae-MIR1122c-p3_2ss21GT22TG	24	1	tae-MIR1122c,	gp2b	4	4	3.30804	4.24413	0.6	attcgtctcaatgtgtagtttcataatatcaactttttatattttttattaataaagaattgaagatattaaaggtcaaagttacgttttggagaccgtgaaaaaagaaacaagcactatATTATGGGACGGAGGGAGTATGACa										ATTATGGGACGGAGGGAGTATGAC
MIR1122c-p3_2ss5TA17GA	ATATAATGGGACGGAGAGAGTAGT	tae-MIR1122c-p3_2ss5TA17GA	24	4	osa-MIR1436,osa-MIR818d,bdi-MIR5174e,tae-MIR1122c,	gp2b	2	5	1.65402	5.30516	0.7	attcgtctcaatatgtagtttcataatatcaactttttatatttttttattaaaacgaaattgaagatattaaaggtcaaagttacgtcttagagaccgtgtaaaaaagaaacaagcactATATAATGGGACGGAGGGAGTAGTtgc										ATATAATGGGACGGAGAGAGTAGT
MIR1122c-p5_1ss20TA	TATGGGACGGAGGGAGTAGAACA	tae-MIR1122c-p5_1ss20TA	23	2	osa-MIR1442,tae-MIR1122c,	gp2b	7.5	5	6.20257	5.30516	0.5	atTATGGGACGGAGGGAGTAGAACAatgacaattgcaatgacatctgtaaatatttattaccgtaatgtttgatgtcagaaccaattaagaaaactgagtccaaa										TATGGGACGGAGGGAGTAGAACA
MIR1122c-p5_2ss13GA21TG	ATATTATGGGACAGAGGGAGGAGT	tae-MIR1122c-p5_2ss13GA21TG	24	4	osa-MIR818d,osa-MIR1436,tae-MIR1122c,tae-MIR1120b,	gp2b	5	2	4.13505	2.12207	0.6	cttATATTATGGGACAGAGGGAGTAGTgtttagtcatgggcgatgcctcggttattaacatttttatgttaaaaaacatcatccaatgttgcatatct										ATATTATGGGACAGAGGGAGGAGT
MIR1122c-p5_2ss13GA24TC	ATATTATGGGACAGAGGGAGTAGC	tae-MIR1122c-p5_2ss13GA24TC	24	2	tae-MIR1122c,tae-MIR1120b,	gp2b	5	2.5	4.13505	2.65258	0.6	aaaaatgaaataggcactATATTATGGGACAGAGGGAGTAGCATtttagtgtcattagtcattgca										ATATTATGGGACAGAGGGAGTAGC
MIR1122c-p5_2ss2AT24GA	ATTATTATGGGACGGAGGGAGTAA	tae-MIR1122c-p5_2ss2AT24GA	24	3	bdi-MIR5174b,tae-MIR1122c,hvu-MIR5049c,	gp2b	0.5	5.5	0.413505	5.83568	0.6	ATTATTATGGGACGGAGGGAGTATatattaattaaatacatcaataaatgaatggtttatgagcgtctgaaaataactacttccttcttt										ATTATTATGGGACGGAGGGAGTAA
miR1128_L+2_2ss20GC22AT	GTTACTACTCCCTCCGTCCCATA	tae-miR1128_L+2_2ss20GC22AT	23	1	tae-MIR1128,	gp2b	8	1	6.61607	1.06103	0.2	gttggataGTTACTACTCCCTCCGTCCCATAa										GTTACTACTCCCTCCGTCCCATA
MIR1128-p3_2ss7CA17GA	TATTTCAGGACGGAGGAAGTA	tae-MIR1128-p3_2ss7CA17GA	21	2	tae-MIR1128,tae-MIR1127b,	gp2a	1	4	0.827009	4.24413	1.2	taatacttcatccgttttaaaataagtgacacacttctctcaaaaatctctcacaaaaaagagtgaagtgtttcactTATTTCAGGACGGAGGAAGTAaca										TATTTCAGGACGGAGGAAGTA
miR1133_L-1_2ss19GC21AT	ATATACTCCCTCCGTCCCATA	tae-miR1133_L-1_2ss19GC21AT	21	1	tae-MIR1133,	gp3	27.8333	22.5	23.0184	23.8732	1.1	0										ATATACTCCCTCCGTCCCATA
MIR1136-p3_1ss5CT	TACTTCCTCCGTTCCGAATTA	tae-MIR1136-p3_1ss5CT	21	1	tae-MIR1136,	gp2b	1	3.5	0.827009	3.71362	0	cttttTACTTCCTCCGTTCCGAATTAaatgc										TACTTCCTCCGTTCCGAATTA
MIR1136-p3_1ss9TA	CGAGTAATATGAAACGGAGGGAGT	tae-MIR1136-p3_1ss9TA	24	1	tae-MIR1136,	gp2b	8	3	6.61607	3.1831	0.6	atttttttttttactctctacctctctcttctttaaaaattgcctaggggtctgtgaattgagaagtgtagCGAGTAATATGAAACGGAGGGAGT										CGAGTAATATGAAACGGAGGGAGT
MIR9668-p3_2ss18GA21AG	AGTATTTTCGGACGGAGAGAGTAC	tae-MIR9668-p3_2ss18GA21AG	24	3	osa-MIR812j,tae-MIR1122a,tae-MIR9668,	gp2b	5	5	4.13505	5.30516	0.3	aaagtgtaaaaAGTATTTTGGGACGGAGAGAGTACacgca										AGTATTTTCGGACGGAGAGAGTAC
MIR396e-p3_2ss13TG17AC	TTGAAAGAGAAGGTCACG	tcc-MIR396e-p3_2ss13TG17AC	18	1	tcc-MIR396e,	gp2b	5	22	4.13505	23.3427	0.6	agagtcttgctaaaatccttaaatgcagctacctgctgtcgcaaaagagagagagtatgatgctaagcccggaatgtgtagggcagagaattttgggtagagcgacagaagttTTGAAAGAGAAGGTCACGgcgagacgag										TTGAAAGAGAAGGTCACG
MIR535-p3_2ss13GA20AT	GTGCTCTCTCTCATTGTCATT	tcc-MIR535-p3_2ss13GA20AT	21	9	mdm-MIR535d,mdm-MIR535b,mdm-MIR535c,ppe-MIR535b,vvi-MIR535a,vvi-MIR535b,tcc-MIR535,csi-MIR535,aqc-MIR535,	gp2a	7	306	5.78906	324.676	1.2	taatttcatctatatattgttTGACGATGAGAGAGAGCACGCttagcttgttggcattcatgcaagaaatttcatgactgtgtacatgcGTGCTCTCTCTCATTGTCATAtaatctaatgatggaggca										GTGCTCTCTCTCATTGTCATT
MIR166c-p3_2ss8TA17TA	TATGTATAATTGTATTATT	vvi-MIR166c-p3_2ss8TA17TA	19	2	vvi-MIR166c,sly-MIR166c,	gp2b	0	14	0	14.8545	0.8	ATGTGTTTAGTTATTCGAgatacaagaataataaTATGTATAATTGTATTATTaa										TATGTATAATTGTATTATT
miR3630-3p_L-2_1ss14CT	TGGGAATCTCTTTGATGCAC	vvi-miR3630-3p_L-2_1ss14CT	20	2	vvi-MIR3630,han-MIR3630,	gp2b	21.5	11	17.7807	11.6714	0.7	AGACAGGGACATCAGAACtcttaggagtatcaaatatgatgatatgtctaagaTGGGAATCTCTTTGATGCACtttatcttataagttcttgtatttgaggatggcctgtg										TGGGAATCTCTTTGATGCAC
miR3630-3p_L-2R-1_1ss14CT	TGGGAATCTCTTTGATGCA	vvi-miR3630-3p_L-2R-1_1ss14CT	19	2	vvi-MIR3630,han-MIR3630,	gp2b	9	7	7.44308	7.42723	0.7	AGACAGGGACATCAGAACtcttaggagtatcaaatatgatgatatgtctaagaTGGGAATCTCTTTGATGCActtaat										TGGGAATCTCTTTGATGCA
MIR396b-p3_1ss12CT	GTTCAAGAAAGTTGTGGGAA	vvi-MIR396b-p3_1ss12CT	20	27	osa-MIR396c,ath-MIR396b,bdi-MIR396e,aly-MIR396b,sbi-MIR396c,zma-MIR396h,zma-MIR396g,zma-MIR396f,vvi-MIR396b,nta-MIR396c,mes-MIR396f,mes-MIR396c,lus-MIR396d,cme-MIR396d,cme-MIR396a,bra-MIR396,ata-MIR396c,tcc-MIR396c,rco-MIR396,smo-MIR396,cca-MIR396a,cca-MIR396c,cca-MIR396b,pab-MIR396a,bcy-MIR396b,bgy-MIR396b,ama-MIR396,	gp2b	40	1739	33.0804	1845.14	0.5	gtggtgcactttactttctaacctttattgatgattGTTCAAGAAAGTTGTGGGTAtatg										GTTCAAGAAAGTTGTGGGAA
MIR396b-p5_2ss12CT21AC	GTTCAAGAAAGTTGTGGGAAC	vvi-MIR396b-p5_2ss12CT21AC	21	22	osa-MIR396c,ath-MIR396b,bdi-MIR396e,stu-MIR396,aly-MIR396b,sbi-MIR396c,zma-MIR396f,vvi-MIR396b,nta-MIR396c,nta-MIR396b,cme-MIR396a,bra-MIR396,ata-MIR396c,tcc-MIR396c,sly-MIR396b,smo-MIR396,cca-MIR396a,cca-MIR396c,pab-MIR396a,bcy-MIR396b,bgy-MIR396b,ama-MIR396,	gp2b	2	109	1.65402	115.653	0.4	GTACAAGAAAGTTGTGGGAACgacgat										GTTCAAGAAAGTTGTGGGAAC
miR156b-3p_R-2	GCTCACCCTCTATCTGTCA	zma-miR156b-3p_R-2	19	7	ptc-MIR156d,zma-MIR156b,mes-MIR156a,ghr-MIR156b,ghr-MIR156a,ghr-MIR156c,rco-MIR156a,	gp2a	3	3.5	2.48103	3.71362	1.2	agagggaggtgacagaagagagtgagcacacatggtgcttttcttgcatgaaatatatgcttgaagctatgcgtGCTCACCCTCTATCTGTCAcccccact										GCTCACCCTCTATCTGTCA
miR159c-3p_1ss20CT	CTTGGATTGAAGGGAGCTCTT	zma-miR159c-3p_1ss20CT	21	26	zma-MIR159d,mtr-MIR159b,osa-MIR159d,osa-MIR159e,gma-MIR156z,gma-MIR156aa,gma-MIR159b,gma-MIR159f,gma-MIR159c,ptc-MIR159d,ptc-MIR159c,mdm-MIR159a,mdm-MIR159c,mdm-MIR159b,sbi-MIR159b,zma-MIR159c,zma-MIR159e,mes-MIR159d,mes-MIR159c,lus-MIR159a,cme-MIR159b,cpa-MIR159b,cpa-MIR319,smo-MIR159,pta-MIR159c,sof-MIR159c,	gp3	17.3333	27.3167	14.3348	28.9839	0.9	0										CTTGGATTGAAGGGAGCTCTT
MIR169m-p3_2ss7GA18GC	GTGATGAATGAAATGTGCATGA	zma-MIR169m-p3_2ss7GA18GC	22	2	gra-MIR8643a,zma-MIR169m,	gp2b	7.5	5	6.20257	5.30516	0.6	taacgttagtgtcaacttatttgctttgtgatactagtatttcttagctatgaaaactaagatgacttttatGTGATGAATGAAATGTGCATGAcactcttcgagt										GTGATGAATGAAATGTGCATGA
miR172b-5p_L+1	GCAGCACCATCAAGATTCACA	zma-miR172b-5p_L+1	21	13	zma-MIR172b,osa-MIR172d,gma-MIR172g,ath-MIR172b,ath-MIR172e,bdi-MIR172a,gra-MIR172a,aly-MIR172e,zma-MIR172d,bra-MIR172b,bol-MIR172b,ata-MIR172b,ata-MIR172a,	gp3	22.1667	120.667	18.332	128.031	1.1	0										GCAGCACCATCAAGATTCACA
miR393a-5p_1ss21CT	TCCAAAGGGATCGCATTGATTT	zma-miR393a-5p_1ss21CT	22	62	zma-MIR393a,mtr-MIR393a,mtr-MIR393b,osa-MIR393b,osa-MIR393a,gma-MIR393k,gma-MIR393j,gma-MIR393i,gma-MIR393h,gma-MIR393e,gma-MIR393a,gma-MIR393d,gma-MIR393g,gma-MIR393c,gma-MIR393f,ptc-MIR393c,ptc-MIR393a,ptc-MIR393b,ath-MIR393b,ath-MIR393a,bdi-MIR393b,bdi-MIR393a,stu-MIR393,mdm-MIR393a,mdm-MIR393f,mdm-MIR393b,mdm-MIR393c,mdm-MIR393d,mdm-MIR393e,aly-MIR393b,aly-MIR393a,sbi-MIR393b,sbi-MIR393a,ppe-…	gp3	206	228	170.364	241.916	0.8	0										TCCAAAGGGATCGCATTGATTT
