# Supplementary material for: Characterization of microRNAs of Beta macrocarpa and their responses to Beet necrotic yellow vein virus infection
Source: PLoS One. 2017 Oct 16;12(10):e0186500. doi: 10.1371/journal.pone.0186500 (PMC5643120; doi:10.1371/journal.pone.0186500)
Supplement: S2 Table — (XLSX) [file pone.0186500.s002.xlsx]

## Sheet: conserved miRNA-5p and miRNA-3p
The list of known miRNAs-3p and -5p.
original miR_name	miRNA name	miR_seq	len	genomeID	strand	start	end	pre-miRNA_seq	group	MFEI	L_Mock(raw)	L_BN(raw)	L_Mock(norm)	L_BN(norm)
mtr-miR156b-3p_L-1_1ss8TC	miR156b-3p_L-1_1ss8TC	GCTCACCCTCTATCTGTCACC	21	TCONS_00049292	-	76	173	agggaggTGACAGAAGAGAGTGAGCACacatggtgcttttcttgcatgaaatatatgcttgaagctatgcgtGCTCACCCTCTATCTGTCACCcccac	gp1	1.2	597.5	579	494.138	614.338
mtr-miR156b-5p	miR156b-5p	TGACAGAAGAGAGTGAGCAC	20	TCONS_00049292	-	76	173	agggaggTGACAGAAGAGAGTGAGCACacatggtgcttttcttgcatgaaatatatgcttgaagctatgcgtGCTCACCCTCTATCTGTCACCcccac	gp1	1.2	642	829.5	530.94	880.127
osa-miR156b-3p_2ss7TC20GT	miR156b-3p_2ss7TC20GT	GCTCACCCTCTATCTGTCATC	21	TCONS_00049292	-	47	147	agagggaggTGACAGAAGAGAGTGAGCACacatggtgcttttcttgcatgaaatatatgcttgaagctatgcgtGCTCACCCTCTATCTGTCACCcccact	gp2a	1.2	55.5	67.5	45.899	71.6197
osa-miR156b-3p_2ss7TC20GT	miR156b-3p_2ss7TC20GT	GCTCACCCTCTATCTGTCATC	21	NC_025813.2	-	14127925	14128025	agagggaggTGACAGAAGAGAGTGAGCACacatggtgcttttcttgcatgaaatatgtgcttgaagctatgcgtGCTCACCCTCTATCTGTCACCcccact	gp2a	1.1	55.5	67.5	45.899	71.6197
mtr-miR156b-5p_L+1R-3	miR156b-5p_L+1R-3	TTGACAGAAGAGAGTGAG	18	NC_025815.2	-	32302158	32302254	aagtgTTGACAGAAGAGAGAGAGcacaacccagcataagctaaagaaaagcctttgcatgtgttgggagtgtGCTTTCTCTTCTTCTGTCAACAaca	gp2a	1.4	11	4.5	9.0971	4.77465
mtr-miR156e	miR156e	TTGACAGAAGATAGAGAGCAC	21	TCONS_00002758	+	187	326	atcgggaggtgTTGACAGAAGATAGAGAGCACagaggatgaagtgcatggaatgaagaaattaataatgccaagaagctgctgctatgctgcacctcattttccttcgtGCTCTCTATGCTTCTGTCATCatcacctttt	gp2a	1	1862.5	4827.5	1540.3	5122.14
mtr-miR156e	miR156e	TTGACAGAAGATAGAGAGCAC	21	NW_017567434.1	+	257563	257662	aaagagatcgTTGACAGAAGATAGAGAGCACagaggatgaattgcaagggatgcacctcatgttccttcgtGCTCTTTATGCTTCTGTCATCatctcccc	gp2a	1	1862.5	4827.5	1540.3	5122.14
mtr-miR156e_1ss1TA	miR156e_1ss1TA	ATGACAGAAGATAGAGAGCAC	21	NC_025813.2	-	4134047	4134147	tgaggatgATGACAGAAGATAGAGAGCACaaaggagtgaaatgcagagattcttatctgtatatcatcctcagtGCTCTCTATCTTCTGTCAGCttccatt	gp2a	1.4	3.5	18.5	2.89453	19.6291
mtr-miR156e_1ss1TC	miR156e_1ss1TC	CTGACAGAAGATAGAGAGCAC	21	NC_025813.2	+	4124794	4124951	aactagagggagtcggaagaggaggcagtggtggatggaagCTGACAGAAGATAGAGAGCACtgaggatgatatgcagattattggatttgctgcatttcaatcctttgtGCTCTCTATCTTCTGTCACCaccttcagcccctcttttttttttgtga	gp2a	1.1	282.5	1366.5	233.63	1449.9
mtr-miR156e_1ss1TC	miR156e_1ss1TC	CTGACAGAAGATAGAGAGCAC	21	NC_025813.2	+	4133983	4134083	aatggaagCTGACAGAAGATAGAGAGCACtgaggatgatatacagataagaatctctgcatttcactccTTTGTGCTCTCTATCTTCTGTcatcatcctca	gp2a	1.3	282.5	1366.5	233.63	1449.9
mtr-miR156e_R+1	miR156e_R+1	TTGACAGAAGATAGAGAGCACT	22	TCONS_00057383	-	127	226	aaagagatcgTTGACAGAAGATAGAGAGCACAgaggatgaattgcacgggatgcacctcatgttccttcgtGCTCTTTATGCTTCTGTCATCatctcccc	gp2a	1	228	1064	188.558	1128.94
gma-MIR156g-p3_2	MIR156g-p3_2	TTTGTGCTCTCTATCTTCTGT	21	NC_025813.2	+	4133983	4134083	aatggaagCTGACAGAAGATAGAGAGCACtgaggatgatatacagataagaatctctgcatttcactccTTTGTGCTCTCTATCTTCTGTcatcatcctca	gp2a	1.3	3.5	14	2.89453	14.8545
mtr-miR156h-3p_2ss5TC10TG	miR156h-3p_2ss5TC10TG	GCTCCTTATGCTTCTGTCATC	21	TCONS_00057383	-	127	226	aaagagatcgTTGACAGAAGATAGAGAGCACAgaggatgaattgcacgggatgcacctcatgttccttcgtGCTCTTTATGCTTCTGTCATCatctcccc	gp2a	1	2.5	7	2.06752	7.42723
mtr-miR156h-3p_2ss6TC10TG	miR156h-3p_2ss6TC10TG	GCTCTCTATGCTTCTGTCATC	21	TCONS_00002758	+	187	326	atcgggaggtgTTGACAGAAGATAGAGAGCACagaggatgaagtgcatggaatgaagaaattaataatgccaagaagctgctgctatgctgcacctcattttccttcgtGCTCTCTATGCTTCTGTCATCatcacctttt	gp2a	1	821	2527	678.975	2681.23
mtr-miR156h-3p_1ss10TG	miR156h-3p_1ss10TG	GCTCTTTATGCTTCTGTCATC	21	NW_017567434.1	+	257563	257662	aaagagatcgTTGACAGAAGATAGAGAGCACagaggatgaattgcaagggatgcacctcatgttccttcgtGCTCTTTATGCTTCTGTCATCatctcccc	gp2a	1	8.5	33.5	7.02958	35.5446
mtr-miR156h-3p_3ss6TC10T-20TC	miR156h-3p_3ss6TC10T-20TC	GCTCTCTATCTTCTGTCACC	20	NC_025813.2	+	4124794	4124951	aactagagggagtcggaagaggaggcagtggtggatggaagCTGACAGAAGATAGAGAGCACtgaggatgatatgcagattattggatttgctgcatttcaatcctttgtGCTCTCTATCTTCTGTCACCaccttcagcccctcttttttttttgtga	gp2a	1.1	23	253	19.0212	268.441
mtr-miR156h-3p_2ss6TC10T-	miR156h-3p_2ss6TC10T-	GCTCTCTATCTTCTGTCATC	20	NC_025813.2	-	4134047	4134147	tgaggatgATGACAGAAGATAGAGAGCACaaaggagtgaaatgcagagattcttatctgtatatcatcctcagtGCTCTCTATCTTCTGTCAGCttccatt	gp2a	1.4	2	6	1.65402	6.3662
ptc-MIR156k-p3_2ss20CA22AT	MIR156k-p3_2ss20CA22AT	GCTTTCTCTTCTTCTGTCAACT	22	NC_025815.2	-	32302158	32302254	aagtgTTGACAGAAGAGAGAGAGcacaacccagcataagctaaagaaaagcctttgcatgtgttgggagtgtGCTTTCTCTTCTTCTGTCAACAaca	gp2a	1.4	0	79	0	83.8216
osa-miR156l-5p_R-1_1ss1CT	miR156l-5p_R-1_1ss1CT	TGACAGAAGAGAGTGAGCAT	20	TCONS_00049292	-	47	147	agagggaggTGACAGAAGAGAGTGAGCACacatggtgcttttcttgcatgaaatatatgcttgaagctatgcgtGCTCACCCTCTATCTGTCACCcccact	gp2a	1.2	14.5	24	11.9916	25.4648
osa-miR156l-5p_R-1_1ss1CT	miR156l-5p_R-1_1ss1CT	TGACAGAAGAGAGTGAGCAT	20	NC_025813.2	-	14127925	14128025	agagggaggTGACAGAAGAGAGTGAGCACacatggtgcttttcttgcatgaaatatgtgcttgaagctatgcgtGCTCACCCTCTATCTGTCACCcccact	gp2a	1.1	14.5	24	11.9916	25.4648
ath-miR160a-3p_1ss16TA	miR160a-3p_1ss16TA	GCGTATGAGGAGCCAAGCATA	21	NC_025819.2	+	27214797	27214881	gtaTGCCTGGCTCCCTGTATGCCAttcgcagagcccatcgaataatcgatgacctccatggatgGCGTATGAGGAGCCAAGCATA	gp1	1.1	4	70	3.30804	74.2723
ath-miR160a-5p	miR160a-5p	TGCCTGGCTCCCTGTATGCCA	21	NC_025819.2	+	27214797	27214881	gtaTGCCTGGCTCCCTGTATGCCAttcgcagagcccatcgaataatcgatgacctccatggatgGCGTATGAGGAGCCAAGCATA	gp1	1.1	467	821	386.213	871.108
gma-miR160a-3p_L-1R+2	miR160a-3p_L-1R+2	CGTATGAGGAGCCAAGCATACT	22	NC_025819.2	+	27214794	27214885	gttgtaTGCCTGGCTCCCTGTATGCCAttcgcagagcccatcgaataatcgatgacctccatggatggCGTATGAGGAGCCAAGCATACCcc	gp2a	1.1	0.5	5.5	0.413505	5.83568
mtr-miR160a_1ss21AT	miR160a_1ss21AT	TGCCTGGCTCCCTGTATGCCT	21	NC_025819.2	+	27214794	27214885	gttgtaTGCCTGGCTCCCTGTATGCCAttcgcagagcccatcgaataatcgatgacctccatggatggCGTATGAGGAGCCAAGCATACCcc	gp2a	1.1	2.5	201.5	2.06752	213.798
mtr-miR162	miR162	TCGATAAACCTCTGCATCCAG	21	TCONS_00067377	-	47	149	tgagggcactGGAGGCAGCGGTTCATCGATCtgttcctgaaactgttaatcttcacattcattgcagcaatcgaTCGATAAACCTCTGCATCCAGggctcaac	gp2a	0.8	495.5	1036	409.783	1099.23
mtr-miR162	miR162	TCGATAAACCTCTGCATCCAG	21	NW_017567445.1	-	218467	218607	gttggggtttaaatgtgttgagggcactGGAGGCAGCGGTTCATCGATCtgttcctgaaactgttaatcttcacattcattgcagcaatcgaTCGATAAACCTCTGCATCCAGggctcaaccaccttttttttgcttcttt	gp2a	0.7	495.5	1036	409.783	1099.23
ath-miR162a-5p_L-1	miR162a-5p_L-1	GGAGGCAGCGGTTCATCGATC	21	TCONS_00067377	-	47	149	tgagggcactGGAGGCAGCGGTTCATCGATCtgttcctgaaactgttaatcttcacattcattgcagcaatcgaTCGATAAACCTCTGCATCCAGggctcaac	gp2a	0.8	0.5	63	0.413505	66.8451
ath-miR162a-5p_L-1	miR162a-5p_L-1	GGAGGCAGCGGTTCATCGATC	21	NW_017567445.1	-	218467	218607	gttggggtttaaatgtgttgagggcactGGAGGCAGCGGTTCATCGATCtgttcctgaaactgttaatcttcacattcattgcagcaatcgaTCGATAAACCTCTGCATCCAGggctcaaccaccttttttttgcttcttt	gp2a	0.7	0.5	63	0.413505	66.8451
mtr-miR166a_1ss21CT	miR166a_1ss21CT	TCGGACCAGGCTTCATTCCCT	21	NC_025814.2	-	10462824	10462925	aactgttgaggGGAATGCTGTCTGGTTCGAGAccattcatcattcattcgcactttgcagctctgaaggatcTCGGACCAGGCTTCATTCCCCccaacatat	gp2a	1	521	863	430.872	915.671
bdi-miR166d-5p_2ss7TC17GC	miR166d-5p_2ss7TC17GC	GGAATGCTGTCTGGTTCGAGA	21	NC_025814.2	-	10462824	10462925	aactgttgaggGGAATGCTGTCTGGTTCGAGAccattcatcattcattcgcactttgcagctctgaaggatcTCGGACCAGGCTTCATTCCCCccaacatat	gp2a	1	1	32	0.827009	33.9531
mtr-miR167a_1ss21AC	miR167a_1ss21AC	TGAAGCTGCCAGCATGATCTC	21	NC_025816.2	-	49717313	49717488	aatgcttgtgatttgtttctcaagaaaggaacaagTGAAGCTGCCAGCATGATCTAtctatggctaagcttagctagctcaatattatacgcatataatagtagtagtaattgctagctgtagctaGGTCATGCTGCGACAGCCTCACTtcttccttgtttgagggaagaaaagct	gp2a	1	561.5	800	464.366	848.826
mtr-miR167b-5p	miR167b-5p	TGAAGCTGCCAGCATGATCTG	21	TCONS_00048224	+	74	185	agtTGAAGCTGCCAGCATGATCTGagctttctctctcgatcctcttctttcttctctttctttctcccttcgctcgagaaagattaGATCATGTGGTAGCTTCACCtgttca	gp2a	0.9	3701	3023	3060.76	3207.5
mtr-miR167b-5p	miR167b-5p	TGAAGCTGCCAGCATGATCTG	21	NC_025815.2	+	12239110	12239251	cttcgtgccttactagcagtTGAAGCTGCCAGCATGATCTGagctttctctctcgatcctcttctttcttctctttctttctcccttcgctcgagaaagattaGATCATGTGGTAGCTTCACCtgttcatgagagcacgcta	gp2a	0.9	3701	3023	3060.76	3207.5
osa-miR167c-3p_1ss13GA	miR167c-3p_1ss13GA	GGTCATGCTGCGACAGCCTCACT	23	NC_025816.2	-	49717313	49717488	aatgcttgtgatttgtttctcaagaaaggaacaagTGAAGCTGCCAGCATGATCTAtctatggctaagcttagctagctcaatattatacgcatataatagtagtagtaattgctagctgtagctaGGTCATGCTGCGACAGCCTCACTtcttccttgtttgagggaagaaaagct	gp2a	1	2	5	1.65402	5.30516
stu-miR167d-3p_1ss12TA	miR167d-3p_1ss12TA	GATCATGTGGTAGCTTCACC	20	TCONS_00048224	+	74	185	agtTGAAGCTGCCAGCATGATCTGagctttctctctcgatcctcttctttcttctctttctttctcccttcgctcgagaaagattaGATCATGTGGTAGCTTCACCtgttca	gp2a	0.9	71	225.5	58.7176	239.263
stu-miR167d-3p_1ss12TA	miR167d-3p_1ss12TA	GATCATGTGGTAGCTTCACC	20	NC_025815.2	+	12239110	12239251	cttcgtgccttactagcagtTGAAGCTGCCAGCATGATCTGagctttctctctcgatcctcttctttcttctctttctttctcccttcgctcgagaaagattaGATCATGTGGTAGCTTCACCtgttcatgagagcacgcta	gp2a	0.9	71	225.5	58.7176	239.263
mtr-miR169a_1ss21AG	miR169a_1ss21AG	CAGCCAAGGATGACTTGCCGG	21	NC_025813.2	+	15489655	15489839	aatagccatgtagagcatgcataaagaggtaagagctcacaatgCAGCCAAGGATGACTTGCCGGattatatatggcggagtattaacataatcatattcatatatatatgtcatatgtttatcggCAAGTTGTCCTTGGCTACATTgggttctcttctttttcatgtatgctttaattgtggct	gp2a	1.3	7710.5	1897.5	6376.65	2013.31
mtr-miR169a_1ss21AG	miR169a_1ss21AG	CAGCCAAGGATGACTTGCCGG	21	NC_025819.2	-	37826286	37826445	ttggtctataaaattatggcatgaagaagtatagagagtgaaattgCAGCCAAGGATGACTTGCCGGggatcggtaatatgggatcttattattttttccGGCAGGTTGTCCTTGGCTACAtttggctctctttttctcatgtcaaattatgtagacgtc	gp2a	1.2	7710.5	1897.5	6376.65	2013.31
mtr-miR169a_3ss1CT20GT21AG	miR169a_3ss1CT20GT21AG	TAGCCAAGGATGACTTGCCTG	21	NC_025814.2	+	4851317	4851482	tgaagagaagagccgatttgtttggTAGCCAAGGATGACTTGCCTGcacctttcaaaaaaaaaaaaaaaggcttcttaattttcttgtcttctcaaaaattaagaagtctttttttaaataggtgataGGCAGTCTCCTTGGCTATCTtgaccgccacttctctct	gp2a	1.1	310	222	256.373	235.549
ath-miR169b-3p_2ss5AG15C-	miR169b-3p_2ss5AG15C-	GGCAGGTTGTCCTTGGCTACA	21	NC_025819.2	-	37826286	37826445	ttggtctataaaattatggcatgaagaagtatagagagtgaaattgCAGCCAAGGATGACTTGCCGGggatcggtaatatgggatcttattattttttccGGCAGGTTGTCCTTGGCTACAtttggctctctttttctcatgtcaaattatgtagacgtc	gp2a	1.2	584	730.5	482.973	775.085
ptc-MIR169c-p3_1ss7TG	MIR169c-p3_1ss7TG	CAGGTTGTCCTTGGCTACATT	21	NC_025813.2	+	15489655	15489839	aatagccatgtagagcatgcataaagaggtaagagctcacaatgCAGCCAAGGATGACTTGCCGGattatatatggcggagtattaacataatcatattcatatatatatgtcatatgtttatcggCAAGTTGTCCTTGGCTACATTgggttctcttctttttcatgtatgctttaattgtggct	gp2a	1.3	35	70.5	28.9453	74.8028
bdi-miR169e-3p_R+1_1ss18GT	miR169e-3p_R+1_1ss18GT	GGCAGTCTCCTTGGCTATCT	20	NC_025814.2	+	4851317	4851482	tgaagagaagagccgatttgtttggTAGCCAAGGATGACTTGCCTGcacctttcaaaaaaaaaaaaaaaggcttcttaattttcttgtcttctcaaaaattaagaagtctttttttaaataggtgataGGCAGTCTCCTTGGCTATCTtgaccgccacttctctct	gp2a	1.1	21	21	17.3672	22.2817
bdi-miR169e-3p_R+1_1ss18GT	miR169e-3p_R+1_1ss18GT	GGCAGTCTCCTTGGCTATCT	20	NC_025814.2	+	4857101	4857241	gTAGCCAAGGATGACTTGCCtgctccttgagttaatttagggatctaaagttgcattattgaatcttaagtatattaaggtgcatttagccatcaaagggtccctaattacttggtttcaGGCAGTCTCCTTGGCTATCTt	gp2a	1	21	21	17.3672	22.2817
osa-miR169f.1	miR169f.1	TAGCCAAGGATGACTTGCCTA	21	NC_025814.2	-	4734233	4734395	ttacatgaagggtaagagtcatggtttagTAGCCAAGGATGACTTGCCTGcttcttttttgtgaaagttatttgtatgtgttttggctgattagagctttcaaaaaggctagtcaGGCAGTCTCCTTGGCTATCttgacatactctttactttcatgctaggc	gp2a	1	116.5	89.5	96.3466	94.9624
osa-miR169f.1	miR169f.1	TAGCCAAGGATGACTTGCCTA	21	NC_025814.2	-	4752843	4753022	gaggccttacatgaagttgagagttatataattgtttggTAGCCAAGGATGACTTGCCTAcctcttgattagtaataagattttgattaagagtaattaattacactcttaatcaaaaatacaaaggtggtaGGCAGTATCCTTGGCTATCTtgacaagctctcttctttcatgctaggc	gp2a	1.2	116.5	89.5	96.3466	94.9624
mtr-miR169f_R-2_1ss1AT	miR169f_R-2_1ss1AT	TAGCCAAGGATGACTTGCC	19	NC_025814.2	+	4857101	4857241	gTAGCCAAGGATGACTTGCCtgctccttgagttaatttagggatctaaagttgcattattgaatcttaagtatattaaggtgcatttagccatcaaagggtccctaattacttggtttcaGGCAGTCTCCTTGGCTATCTt	gp2a	1	11	5	9.0971	5.30516
ath-MIR169i-p3_1ss7CA	MIR169i-p3_1ss7CA	GGCAGTATCCTTGGCTATC	19	NC_025814.2	-	4734233	4734395	ttacatgaagggtaagagtcatggtttagTAGCCAAGGATGACTTGCCTGcttcttttttgtgaaagttatttgtatgtgttttggctgattagagctttcaaaaaggctagtcaGGCAGTCTCCTTGGCTATCttgacatactctttactttcatgctaggc	gp2a	1	33	36.5	27.2913	38.7277
ath-MIR169j-p3_1ss7CA	MIR169j-p3_1ss7CA	GGCAGTATCCTTGGCTATCT	20	NC_025814.2	-	4752843	4753022	gaggccttacatgaagttgagagttatataattgtttggTAGCCAAGGATGACTTGCCTAcctcttgattagtaataagattttgattaagagtaattaattacactcttaatcaaaaatacaaaggtggtaGGCAGTATCCTTGGCTATCTtgacaagctctcttctttcatgctaggc	gp2a	1.2	21.5	60.5	17.7807	64.1925
gma-miR171c-3p_2ss19AC21AG	miR171c-3p_2ss19AC21AG	TTGAGCCGTGCCAATATCCCG	21	NC_025819.2	-	8683311	8683408	cgtgcatggGATATTGGTACGGTTCAATCAgaaaaccgggtcttattcgagagagatctctgtttatttgaTTGAGCCGTGCCAATATCCCGtgttag	gp2a	1.3	193.5	104.5	160.026	110.878
osa-miR171c-5p_L-1R+1_1ss11GA	miR171c-5p_L-1R+1_1ss11GA	GATATTGGTACGGTTCAATCA	21	NC_025819.2	-	8683311	8683408	cgtgcatggGATATTGGTACGGTTCAATCAgaaaaccgggtcttattcgagagagatctctgtttatttgaTTGAGCCGTGCCAATATCCCGtgttag	gp2a	1.3	33	37	27.2913	39.2582
mtr-miR171d_1ss21CT	miR171d_1ss21CT	TGATTGAGCCGTGCCAATATT	21	NW_017567554.1	-	246785	246926	ttttggaagggtcattgtgaTGTTGGCCCGGTTCACTCAAGagattataaagagaccattttttttttattatgttgtttttggagactcttattttgtctttTGATTGAGCCGTGCCAATATCttagtgcctctttcatat	gp2a	1.1	40	19	33.0804	20.1596
mtr-miR171e-5p_1ss5GA	miR171e-5p_1ss5GA	CGATATTGGTGAGGTTCAATC	21	NC_025819.2	-	32785178	32785276	ggaaagCGATATTGGTGAGGTTCAATCcgaagacggatcttactgaagtagagttttaagatacgatctcagaTTGAGCCGCGCCAATATCACTttctt	gp1	1	2	3	1.65402	3.1831
ptc-MIR171f-p5_2ss20GA21AG	MIR171f-p5_2ss20GA21AG	TGTTGGCCCGGTTCACTCAAG	21	NW_017567554.1	-	246785	246926	ttttggaagggtcattgtgaTGTTGGCCCGGTTCACTCAAGagattataaagagaccattttttttttattatgttgtttttggagactcttattttgtctttTGATTGAGCCGTGCCAATATCttagtgcctctttcatat	gp2a	1.1	32	152	26.4643	161.277
gma-miR171k-3p	miR171k-3p	TTGAGCCGCGCCAATATCACT	21	NC_025819.2	-	32785178	32785276	ggaaagCGATATTGGTGAGGTTCAATCcgaagacggatcttactgaagtagagttttaagatacgatctcagaTTGAGCCGCGCCAATATCACTttctt	gp1	1	213	155	176.153	164.46
mtr-miR172b_1ss1AC	miR172b_1ss1AC	CGAATCTTGATGATGCTGCAT	21	NC_025820.2	-	776691	776874	aggatcttagcttgttgtgggagatatgcaatcgttgtttgctgatGCAGCATCATTAAGATTCACAatccatgaagtttgagagttggattgatccattatatgcttttggatttgCGAATCTTGATGATGCTGCATtggcaatagacgattaatgatgcttatgaaaggtagctagggtaag	gp2a	1.1	2110.5	989	1745.4	1049.36
mtr-miR172b_1ss1AC	miR172b_1ss1AC	CGAATCTTGATGATGCTGCAT	21	NC_025818.2	-	40980121	40980276	ctaagttggtgtttgcagatGCAGCATCTTCAAGATTCACAaacaatcttagcttttcttattaatgaaggttcttccttcatttcatgttgatcttggaaagcttggatcatctgAGAATCTTGATGATGCTGCATcagcagatacttgactcgt	gp2a	1.1	2110.5	989	1745.4	1049.36
mtr-miR172c-5p_2ss2TC11CT	miR172c-5p_2ss2TC11CT	GCAGCATCATTAAGATTCACA	21	NC_025820.2	-	776691	776874	aggatcttagcttgttgtgggagatatgcaatcgttgtttgctgatGCAGCATCATTAAGATTCACAatccatgaagtttgagagttggattgatccattatatgcttttggatttgCGAATCTTGATGATGCTGCATtggcaatagacgattaatgatgcttatgaaaggtagctagggtaag	gp2a	1.1	548.5	444	453.615	471.099
mtr-miR172c-5p_2ss2TC9AT	miR172c-5p_2ss2TC9AT	GCAGCATCTTCAAGATTCACA	21	NC_025818.2	-	40980121	40980276	ctaagttggtgtttgcagatGCAGCATCTTCAAGATTCACAaacaatcttagcttttcttattaatgaaggttcttccttcatttcatgttgatcttggaaagcttggatcatctgAGAATCTTGATGATGCTGCATcagcagatacttgactcgt	gp2a	1.1	1382	2982.5	1142.93	3164.53
osa-miR393b-3p_L+1_2ss5G-21AT	miR393b-3p_L+1_2ss5G-21AT	ATCATGCAATCCCTTTGGATT	21	TCONS_00068920	+	50	151	tgcagcaacttaaggaggaaTCCAAAGGGATCGCATTGATCCttcttgctaaagttcgtttggATCATGCAATCCCTTTGGATTtatccttcggtagcttaa	gp2a	1.1	60.5	832.5	50.0341	883.31
osa-miR393b-3p_L+1_2ss5G-21AT	miR393b-3p_L+1_2ss5G-21AT	ATCATGCAATCCCTTTGGATT	21	NC_025813.2	-	1309247	1309348	tgcagcaacttaaggaggaaTCCAAAGGGATCGCATTGATCCttcttgctaaagttcgtttggATCATGCAATCCCTTTGGATTtatccttcggtagcttaa	gp2a	1.1	60.5	832.5	50.0341	883.31
mtr-miR393a_R+1	miR393a_R+1	TCCAAAGGGATCGCATTGATCC	22	TCONS_00068920	+	50	151	tgcagcaacttaaggaggaaTCCAAAGGGATCGCATTGATCCttcttgctaaagttcgtttggATCATGCAATCCCTTTGGATTtatccttcggtagcttaa	gp2a	1.1	37979	7987.5	31409	8475
mtr-miR393a_R+1	miR393a_R+1	TCCAAAGGGATCGCATTGATCC	22	NC_025813.2	-	1309247	1309348	tgcagcaacttaaggaggaaTCCAAAGGGATCGCATTGATCCttcttgctaaagttcgtttggATCATGCAATCCCTTTGGATTtatccttcggtagcttaa	gp2a	1.1	37979	7987.5	31409	8475
mtr-miR395a_L-1	miR395a_L-1	TGAAGTGTTTGGGGGAACTC	20	NC_025817.2	+	59831580	59831772	attaattagggttcagtagatgcactaaatttccatcatatgtttcctagaGTTCCCTCCAAACACTTCTTtagggcaacacatgcagctttaactagctagaaatctgccctattTGAAGTGTTTGGGGGAACTCctggatatatttgatcaattctggatctatggtttagtttattgaggtatgatttca	gp2a	1	56.5	402	46.726	426.535
bdi-MIR395d-p5_2ss19AT20GT	MIR395d-p5_2ss19AT20GT	GTTCCCTCCAAACACTTCTT	20	NC_025817.2	+	59831580	59831772	attaattagggttcagtagatgcactaaatttccatcatatgtttcctagaGTTCCCTCCAAACACTTCTTtagggcaacacatgcagctttaactagctagaaatctgccctattTGAAGTGTTTGGGGGAACTCctggatatatttgatcaattctggatctatggtttagtttattgaggtatgatttca	gp2a	1	0	4	0	4.24413
aly-miR395e-5p_R-1	miR395e-5p_R-1	GTTCCTCTGAGCACTTCATT	20	NC_025817.2	+	59853437	59853537	aacatcagatgttccctagaGTTCCTCTGAGCACTTCATTaaggaaatattttttgctcttaCTGAAGCGTTTGGGGGAACTCttgggttcatttgattac	gp2a	1.2	25	227	20.6752	240.854
mtr-miR395h_1ss1AC	miR395h_1ss1AC	CTGAAGTGTTTGGGGGAACTT	21	NC_025817.2	-	59861626	59861746	gtagtcaggttccctcaagagTTCCCTTGAACACTTCAACGGacacacccatacatgtcctttgagggacaaattttgtctgCTGAAGTGTTTGGGGGAACTTtagatggtgcttgatatt	gp2a	1.1	432.5	942	357.681	999.493
ppe-MIR395k-p5_1ss19TA	MIR395k-p5_1ss19TA	GTTCCCTTGAACACTTCAATG	21	NC_025817.2	-	59848430	59848549	gaagtcaggtatcctctagaGTTCCCTTGAACACTTCAATGgagacacataaacaccctatccaagggtaacttttctctaCTGAAGCGTTTGGGGGAACTCttgctgatacttgacatg	gp2a	1.1	2	3	1.65402	3.1831
ppe-MIR395k-p5_2ss18TA19TC	MIR395k-p5_2ss18TA19TC	TTCCCTTGAACACTTCAACGG	21	NC_025817.2	-	59861626	59861746	gtagtcaggttccctcaagagTTCCCTTGAACACTTCAACGGacacacccatacatgtcctttgagggacaaattttgtctgCTGAAGTGTTTGGGGGAACTTtagatggtgcttgatatt	gp2a	1.1	2	3	1.65402	3.1831
mtr-miR395k_1ss1TC	miR395k_1ss1TC	CTGAAGCGTTTGGGGGAACTC	21	NC_025817.2	-	59848430	59848549	gaagtcaggtatcctctagaGTTCCCTTGAACACTTCAATGgagacacataaacaccctatccaagggtaacttttctctaCTGAAGCGTTTGGGGGAACTCttgctgatacttgacatg	gp2a	1.1	44.5	195.5	36.8019	207.432
mtr-miR395k_1ss1TC	miR395k_1ss1TC	CTGAAGCGTTTGGGGGAACTC	21	NC_025817.2	+	59853437	59853537	aacatcagatgttccctagaGTTCCTCTGAGCACTTCATTaaggaaatattttttgctcttaCTGAAGCGTTTGGGGGAACTCttgggttcatttgattac	gp2a	1.2	44.5	195.5	36.8019	207.432
mtr-miR396a-5p	miR396a-5p	TTCCACAGCTTTCTTGAACTT	21	TCONS_00034036	+	11	161	tgtcatgcttTTCCACAGCTTTCTTGAACTTtccgctcgtcgtgttcgtacgtctcctctaactaattacattcatgatgatcatgtggagagatccacgaggcgaaacgaatccataaaattcaccatggAAAGTTCAAGAAAGCTGTGG	gp2a	0.9	22765	16985	18826.9	18021.6
hbr-miR396a_1ss21TC	miR396a_1ss21TC	CACAGCTTTCTTGAACTTTCC	21	TCONS_00034036	-	136	280	ttccCACAGCTTTCTTGAACTTTCCatggtgaattttatggattcgtttcgcctcgtggatctctccacatgatcatcatgaatgtaattagttagaggagacgtacgaacacgacgagcggaaaGTTCAAGAAAGCTGTGGAAA	gp2a	0.9	110	77.5	90.971	82.2301
mtr-miR396b-3p	miR396b-3p	GTTCAATAAAGCTGTGGGAAG	21	NC_025819.2	+	32658102	32658250	ctttatttTTCCACAGCTTTCTTGAACTGcatctcaatttttcatcaacaagatccttcttttcttgataaataaataatttattttattattattaaaagaaaggagaaaattctgggtttgcgGTTCAATAAAGCTGTGGGAAGata	gp2a	1.3	2965	18403	2452.08	19526.2
mtr-miR396b-5p	miR396b-5p	TTCCACAGCTTTCTTGAACTG	21	NC_025819.2	+	32658102	32658250	ctttatttTTCCACAGCTTTCTTGAACTGcatctcaatttttcatcaacaagatccttcttttcttgataaataaataatttattttattattattaaaagaaaggagaaaattctgggtttgcgGTTCAATAAAGCTGTGGGAAGata	gp2a	1.3	11762.5	5974.5	9727.7	6339.14
nta-MIR396c-p3_2	MIR396c-p3_2	AAAGTTCAAGAAAGCTGTGG	20	TCONS_00034036	+	11	161	tgtcatgcttTTCCACAGCTTTCTTGAACTTtccgctcgtcgtgttcgtacgtctcctctaactaattacattcatgatgatcatgtggagagatccacgaggcgaaacgaatccataaaattcaccatggAAAGTTCAAGAAAGCTGTGG	gp2a	0.9	0	5	0	5.30516
mdm-MIR396g-p3_1ss17AG	MIR396g-p3_1ss17AG	GTTCAAGAAAGCTGTGGAAA	20	TCONS_00034036	-	136	280	ttccCACAGCTTTCTTGAACTTTCCatggtgaattttatggattcgtttcgcctcgtggatctctccacatgatcatcatgaatgtaattagttagaggagacgtacgaacacgacgagcggaaaGTTCAAGAAAGCTGTGGAAA	gp2a	0.9	19	30	15.7132	31.831
mtr-miR398b_R-1	miR398b_R-1	TGTGTTCTCAGGTCGCCCCT	20	NC_025815.2	+	2984709	2984856	gtcccacaGGAGCGACCTGAGACCACATGgatcaggcatctgcaccttccgaaaccagattaccactttgtgggcgatttagcttagggttctggcaaagttgcaatcctttggtgctcaTGTGTTCTCAGGTCGCCCCTgctggtct	gp2a	0.8	67.5	107	55.8231	113.531
ptc-miR398c-5p_2ss13AG15TC	miR398c-5p_2ss13AG15TC	GGAGCGACCTGAGACCACATG	21	NC_025819.2	+	385331	385483	tatgatcacaggcggtgaagttccacaGGAGCGACCTGAGACCACATGaatgaggcatattcaccaattttttattggtgatttggctttgggttctattGTTCATGTGTTCTCAGGTCGCccctgccggacttcctccatcgcatgattgat	gp2a	1	772	819	638.451	868.986
ptc-miR398c-5p_2ss13AG15TC	miR398c-5p_2ss13AG15TC	GGAGCGACCTGAGACCACATG	21	NC_025815.2	+	2984709	2984856	gtcccacaGGAGCGACCTGAGACCACATGgatcaggcatctgcaccttccgaaaccagattaccactttgtgggcgatttagcttagggttctggcaaagttgcaatcctttggtgctcaTGTGTTCTCAGGTCGCCCCTgctggtct	gp2a	0.8	772	819	638.451	868.986
gma-MIR398d-p3	MIR398d-p3	GTTCATGTGTTCTCAGGTCGC	21	NC_025819.2	+	385331	385483	tatgatcacaggcggtgaagttccacaGGAGCGACCTGAGACCACATGaatgaggcatattcaccaattttttattggtgatttggctttgggttctattGTTCATGTGTTCTCAGGTCGCccctgccggacttcctccatcgcatgattgat	gp2a	1	25	16.5	20.6752	17.507
mdm-miR535d_1ss7CT	miR535d_1ss7CT	TGACGATGAGAGAGAGCACGC	21	TCONS_00029414	+	208	336	taatttcatctatatattgttTGACGATGAGAGAGAGCACGCttagcttgttggcattcatgcaagaaatttcatgactgtgtacatgcGTGCTCTCTCTCATTGTCATAtaatctaatgatggaggca	gp2a	1.2	3701	9831.5	3060.76	10431.5
mdm-miR535d_1ss7CT	miR535d_1ss7CT	TGACGATGAGAGAGAGCACGC	21	NC_025816.2	-	48479346	48479474	taatttcatctatatattgttTGACGATGAGAGAGAGCACGCttagcttgttggcattcatgcaagaaatttcatgactgtgtacatgcGTGCTCTCTCTCATTGTCATAtaatctaatgatggaggca	gp2a	1.2	3701	9831.5	3060.76	10431.5
tcc-MIR535-p3_2ss13GA20AT	MIR535-p3_2ss13GA20AT	GTGCTCTCTCTCATTGTCATT	21	TCONS_00029414	+	208	336	taatttcatctatatattgttTGACGATGAGAGAGAGCACGCttagcttgttggcattcatgcaagaaatttcatgactgtgtacatgcGTGCTCTCTCTCATTGTCATAtaatctaatgatggaggca	gp2a	1.2	7	306	5.78906	324.676
tcc-MIR535-p3_2ss13GA20AT	MIR535-p3_2ss13GA20AT	GTGCTCTCTCTCATTGTCATT	21	NC_025816.2	-	48479346	48479474	taatttcatctatatattgttTGACGATGAGAGAGAGCACGCttagcttgttggcattcatgcaagaaatttcatgactgtgtacatgcGTGCTCTCTCTCATTGTCATAtaatctaatgatggaggca	gp2a	1.2	7	306	5.78906	324.676
peu-MIR2916-p3	MIR2916-p3	ATAAACGATGCCGACCAGGGA	21	NC_025815.2	+	8400311	8400394	tgggggCTCGAAGACGATCAGATACCGTCCTagtctcaaccATAAACGATGCCGACCAGGGAtcggcggatgttacttttagga	gp1	0.4	1076	693	889.862	735.296
peu-MIR2916-p5_2ss15TG21AG	MIR2916-p5_2ss15TG21AG	CTCGAAGACGATCAGATACCGTCCT	25	NC_025815.2	+	8400311	8400394	tgggggCTCGAAGACGATCAGATACCGTCCTagtctcaaccATAAACGATGCCGACCAGGGAtcggcggatgttacttttagga	gp1	0.4	1998	660	1652.36	700.282
stu-MIR8005a-p3_1ss6GA	MIR8005a-p3_1ss6GA	GGTTTAGGGTTTAGGGTTTAGGGT	24	NC_025819.2	-	31378195	31378322	tttAGGGTTTAGGGTTTAGGGTTTtaaggtttggggtttagggtttggggtttagggttcagggtttatGGTTTAGGGTTTAGGGTTTAGGGTttagggtttagggtttaaggtttaaggtttagggt	gp1	0.1	275	398	227.428	422.291
stu-MIR8005a-p5_1ss11AG	MIR8005a-p5_1ss11AG	AGGGTTTAGGGTTTAGGGTTT	21	NC_025819.2	-	31378195	31378322	tttAGGGTTTAGGGTTTAGGGTTTtaaggtttggggtttagggtttggggtttagggttcagggtttatGGTTTAGGGTTTAGGGTTTAGGGTttagggtttagggtttaaggtttaaggtttagggt	gp1	0.1	27	92	22.3292	97.615
rgl-MIR5141-p3_1ss9CT	MIR5141-p3_1ss9CT	ACCCGACGTGACTGACAGATAAGC	24	NC_002511.2	+	337847	338008	ttgagtaatgcctgagtcgcagcatcaAGGTCTGACCCAAATTGAGCAAAGgcggccacttcgcgatattgtgccaattccagttttggactaccgcagacttgtttcatagctttcaactgagcggcagACCCGACGCGACTGACAGATAAGCcgacgtta	gp1	0.5	97	48	80.2199	50.9296
rgl-MIR5141-p5_1ss9GC	MIR5141-p5_1ss9GC	AGGTCTGACCCAAATTGAGCAAAG	24	NC_002511.2	+	337847	338008	ttgagtaatgcctgagtcgcagcatcaAGGTCTGACCCAAATTGAGCAAAGgcggccacttcgcgatattgtgccaattccagttttggactaccgcagacttgtttcatagctttcaactgagcggcagACCCGACGCGACTGACAGATAAGCcgacgtta	gp1	0.5	5	0	4.13505	0
