# Supplementary material for: Characterization of microRNAs of Beta macrocarpa and their responses to Beet necrotic yellow vein virus infection
Source: PLoS One. 2017 Oct 16;12(10):e0186500. doi: 10.1371/journal.pone.0186500 (PMC5643120; doi:10.1371/journal.pone.0186500)
Supplement: S3 Table — (XLSX) [file pone.0186500.s003.xlsx]

## Sheet: novel miRNA 5p3ps3
The list of potential novel miRNAs-3p and -5p.
original miR_name	miR_name	miR_seq	len	genomeID	strand	start	end	pre-miRNA_seq	type	Sequence in miRbase	group	MFEI	L_Mock(raw)	L_BN(raw)	L_Mock(norm)	L_BN(norm)
PC-3p-92000_39	miRn1-3p	CGGATACGTATGTACGGACTA	21	TCONS_00050251	-	14	179	ggtgacacatacattcattgcacacccgacgcccgtgaacTTAGTCCGTACGTACTTATCCacatgttactagacagttgacggagatcagaacttccttcaacatgCGGATACGTATGTACGGACTAagttcacggacgtcggatgtgcaatgaatgtatgtgtc	3'	New	gp4	1.4	13	40	10.7511	42.4413
PC-5p-135452_28	miRn1-5p	TTAGTCCGTACGTACTTATCC	21	TCONS_00050251	-	14	179	ggtgacacatacattcattgcacacccgacgcccgtgaacTTAGTCCGTACGTACTTATCCacatgttactagacagttgacggagatcagaacttccttcaacatgCGGATACGTATGTACGGACTAagttcacggacgtcggatgtgcaatgaatgtatgtgtc	5'	New	gp4	1.4	8.5	23.5	7.02958	24.9343
PC-3p-92345_39	miRn2-3p	TTATCTATGGATCATCGATTC	21	TCONS_00035700	+	55	187	agcattatattaaactattaaattactagaaaaagtagaAGAATTGATGATCGATAGATAaaatcgtgtaacgattgcgcaagatcgttactcgattTTATCTATGGATCATCGATTCttctactttatcaac	3'	New	gp4	1.6	0	140	0	148.545
PC-5p-95470_38	miRn2-5p	AGAATTGATGATCGATAGATA	21	TCONS_00035700	+	55	187	agcattatattaaactattaaattactagaaaaagtagaAGAATTGATGATCGATAGATAaaatcgtgtaacgattgcgcaagatcgttactcgattTTATCTATGGATCATCGATTCttctactttatcaac	5'	New	gp4	1.6	1	204	0.827009	216.451
PC-3p-198764_20	miRn3-3p	CCTTTAGTGTACCATGAGCATGGT	24	TCONS_00073973	+	67	253	agacttcggtgtATCATGTGCATGGTACACTCAAGAccattcttttctcatttgaaacttacatattatgtgattatgttcatttggaggtttcaaatgaacaatgagcaaaaaaaatagCCTTTAGTGTACCATGAGCATGGTacacctgggtgtatgatagttgcactcgtcatttgatctcaac	3'	New	gp4	1	24	9	19.8482	9.5493
PC-5p-433844_10	miRn3-5p	ATCATGTGCATGGTACACTCAAGA	24	TCONS_00073973	+	67	253	agacttcggtgtATCATGTGCATGGTACACTCAAGAccattcttttctcatttgaaacttacatattatgtgattatgttcatttggaggtttcaaatgaacaatgagcaaaaaaaatagCCTTTAGTGTACCATGAGCATGGTacacctgggtgtatgatagttgcactcgtcatttgatctcaac	5'	New	gp4	1	20.5	7	16.9537	7.42723
PC-3p-1121941_5	miRn4-3p	ACCATGGGTGGAACGTTCAGG	21	TCONS_00013048	+	109	328	cactaccaccaccttcgcctcatcggcaccccactgaaagccgggaaattttgtttatttaccatgggcaaacatcTGGCCTGAACGATCGCCCCATGGCccacacgtctgtcatggatgttcggACCATGGGTGGAACGTTCAGGccggacgttcgccccgtgacaaaaaatatatgtcggctttcactgggagtgacgatgaggcgaaggtggtggtg	3'	New	gp4	1.1	2.5	11	2.06752	11.6714
PC-5p-341356_13	miRn4-5p	TCGCCTGAACGATCGCCCCATGGC	24	TCONS_00013048	+	109	328	cactaccaccaccttcgcctcatcggcaccccactgaaagccgggaaattttgtttatttaccatgggcaaacatcTGGCCTGAACGATCGCCCCATGGCccacacgtctgtcatggatgttcggACCATGGGTGGAACGTTCAGGccggacgttcgccccgtgacaaaaaatatatgtcggctttcactgggagtgacgatgaggcgaaggtggtggtg	5'	New	gp4	1.1	14	17	11.5781	18.0376
PC-3p-9803_206	miRn5-3p	ATTGTTTGGTGGCAAACCGTTTGT	24	TCONS_00073921	-	111	238	gtcgaataccAAACGGTTTGGTAGCGAACAAGAGagatctggacactttggttattccacttatgtggacccatattcaattatctctaattctctATTGTTTGGTGGCAAACCGTTTGTtgtttagg	3'	New	gp4	0.9	41	17	33.9074	18.0376
PC-5p-8781_221	miRn5-5p	AAACGGTTTGGTAGCGAACAAGAG	24	TCONS_00073921	-	111	238	gtcgaataccAAACGGTTTGGTAGCGAACAAGAGagatctggacactttggttattccacttatgtggacccatattcaattatctctaattctctATTGTTTGGTGGCAAACCGTTTGTtgtttagg	5'	New	gp4	0.9	38	15	31.4263	15.9155
PC-3p-78617_44	miRn6-3p	ATGGAAATTTGTGAAGAAAAT	21	TCONS_00055998	+	134	218	ttttTTTCTTCATAAATGTCCATTAtcatccattaccatttcagaggtggtagtgaattgtaATGGAAATTTGTGAAGAAAATca	3'	New	gp4	1.4	1	16.5	0.827009	17.507
PC-5p-72243_47	miRn6-5p	TTTCTTCATAAATGTCCATTA	21	TCONS_00055998	+	134	218	ttttTTTCTTCATAAATGTCCATTAtcatccattaccatttcagaggtggtagtgaattgtaATGGAAATTTGTGAAGAAAATca	5'	New	gp4	1.4	7	27	5.78906	28.6479
PC-3p-211954_19	miRn7-3p	TCTAGCGCGTCAGGACGTCCG	21	TCONS_00016250	-	168	289	gatctcgctAACGGATGTCCCGGGGCGCTAGATaaggaagagtaatatataaggataagttttcttaTCTAGCGCGTCAGGGCGTCCGttagcatttgcctttttaattaatattaacaata	3'	New	gp4	1	26	13	21.5022	13.7934
PC-5p-351630_13	miRn7-5p	AACGGATGTCCCGGGGCGCTAGAT	24	TCONS_00016250	-	168	289	gatctcgctAACGGATGTCCCGGGGCGCTAGATaaggaagagtaatatataaggataagttttcttaTCTAGCGCGTCAGGGCGTCCGttagcatttgcctttttaattaatattaacaata	5'	New	gp4	1	27	13	22.3292	13.7934
PC-3p-182508_22	miRn8-3p	AGCGTCTGTTTACAAGAACGGACG	24	TCONS_00036180	+	206	441	acgtatattagcgtctgctttctcttttTTAGCGTCCGTTCTTGTAAACAGAcgctaattagtgtccgtttttgtaaacggacgctaattagcgtccgtttacaaaaacggacactaattAGCGTCTGTTTACAAGAACGGACGctaaaaaagagaaagcagacgctaatatacgtctgtcatatatcagacgctaatttagaatttaccgtccacatatactatcggacgctaaa	3'	New	gp4	1.8	32	7	26.4643	7.42723
PC-5p-1205251_5	miRn8-5p	TTAGCGTCCGTTCTTGTAAACAGA	24	TCONS_00036180	+	206	441	acgtatattagcgtctgctttctcttttTTAGCGTCCGTTCTTGTAAACAGAcgctaattagtgtccgtttttgtaaacggacgctaattagcgtccgtttacaaaaacggacactaattAGCGTCTGTTTACAAGAACGGACGctaaaaaagagaaagcagacgctaatatacgtctgtcatatatcagacgctaatttagaatttaccgtccacatatactatcggacgctaaa	5'	New	gp4	1.8	1.5	4	1.24051	4.24413
PC-3p-192_4728	miRn9-3p	GTGCTCTCTCTCATTGTCATA	21	TCONS_00029414	+	220	328	tatattgttTGACGATGAGAGAGAGCACGCttagcttgttggcattcatgcaagaaatttcatgactgtgtacatgcGTGCTCTCTCTCATTGTCATAtaatctaatga	3'	New	gp4	1.2	202	1106	167.056	1173.5
PC-5p-10536_196	miRn9-5p	TGACGATGAGAGAGGGCACGC	21	TCONS_00029414	+	220	328	tatattgttTGACGATGAGAGAGAGCACGCttagcttgttggcattcatgcaagaaatttcatgactgtgtacatgcGTGCTCTCTCTCATTGTCATAtaatctaatga	5'	New	gp4	1.2	121	338.5	100.068	359.16
PC-3p-194846_21	miRn10-3p	TGGAATTTGAACTAGAATTAA	21	TCONS_00005428	+	271	426	ctcacttctaaaaattcagatcttgttaattctagtttaaattccataaaaaaacaccaaaacaataatctaattctacatataatttagttgttttggtgttttttttaTGGAATTTGAACTAGAATTAAcaaaatctgaatttttaacagtatc	3'	New	gp4	2	15.5	21	12.8186	22.2817
PC-5p-10261_200	miRn10-5p	TCTTGTTAATTCTAGTTTAAA	21	TCONS_00005428	+	271	426	ctcacttctaaaaattcagaTCTTGTTAATTCTAGTTTAAAttccataaaaaaacaccaaaacaataatctaattctacatataatttagttgttttggtgttttttttatggaatttgaactagaattaacaaaatctgaatttttaacagtatc	5'	New	gp4	2	34	50	28.1183	53.0516
PC-3p-240044_17	miRn11-3p	GAATTTGAACTAGAATTAACT	21	TCONS_00038773	-	964	1119	ctcacttctaaaaattcagaTCTTGTTAATTCTAGTTTAAAttccataaaaaaacaccaaaacaataatctaattctacatataatttagttgttttggtgttttttttatgGAATTTGAACTAGAATTAACAaaatctgaatttttaacagtatc	3'	New	gp4	2	6.5	23	5.37556	24.4038
PC-5p-10261_200	miRn11-5p	TCTTGTTAATTCTAGTTTAAA	21	TCONS_00038773	-	964	1119	ctcacttctaaaaattcagaTCTTGTTAATTCTAGTTTAAAttccataaaaaaacaccaaaacaataatctaattctacatataatttagttgttttggtgttttttttatgGAATTTGAACTAGAATTAACAaaatctgaatttttaacagtatc	5'	New	gp4	2	34	50	28.1183	53.0516
PC-3p-46040_67	miRn12-3p	TCACAATAAGCACAATGCACT	21	NW_017567564.1	-	30716	30815	actcccgactccagtcactGTGCATTATGCTTATTGTAATGGAatttcacaaaaagatccaTCACAATAAGCACAATGCACAttgacttcacttgggttt	3'	New	gp4	1.1	10	22	8.27009	23.3427
PC-5p-437483_10	miRn12-5p	GTGCATTATGCTTATTGTAATGGA	24	NW_017567564.1	-	30716	30815	actcccgactccagtcactGTGCATTATGCTTATTGTAATGGAatttcacaaaaagatccaTCACAATAAGCACAATGCACAttgacttcacttgggttt	5'	New	gp4	1.1	15	2	12.4051	2.12207
PC-3p-824314_6	miRn13-3p	TCTCTAGTGGGTAGATTACCCAGT	24	NW_017567581.1	+	281082	281236	caaatcggagattgctacatctatccACTGGGTAGACTACTCATTAGAAAtagagaattaaaatataattaattctactgagttatactacattaattattaatgtccaTCTCTAGTGGGTAGATTACCCAGTggatagacaaagtttttcccaa	3'	New	gp4	1.2	12	5	9.92411	5.30516
PC-5p-413849_11	miRn13-5p	ACTGGGTAGACTACTCATTAGGAA	24	NW_017567581.1	+	281082	281236	caaatcggagattgctacatctatccACTGGGTAGACTACTCATTAGAAAtagagaattaaaatataattaattctactgagttatactacattaattattaatgtccaTCTCTAGTGGGTAGATTACCCAGTggatagacaaagtttttcccaa	5'	New	gp4	1.2	24.5	17.5	20.2617	18.5681
PC-3p-32479_87	miRn14-3p	TAGGTTTTCATGGTCATATTT	21	NW_017567572.1	-	297801	297933	ttctatggttgtcatagataaATATGATCATGAAAATCTAGTggctcggaatgattttaggttataaatatgggccggaatcattctaaactatTAGGTTTTCATGGTCATATTTattatgatcaccataaat	3'	New	gp4	1.5	17	53	14.0592	56.2347
PC-5p-5912_289	miRn14-5p	ATATGATCATGAAAATCTAGT	21	NW_017567572.1	-	297801	297933	ttctatggttgtcatagataaATATGATCATGAAAATCTAGTggctcggaatgattttaggttataaatatgggccggaatcattctaaactatTAGGTTTTCATGGTCATATTTattatgatcaccataaat	5'	New	gp4	1.5	105	181	86.836	192.047
PC-3p-152370_26	miRn15-3p	ATCCGGTGAGTCAACGTCGGAAAA	24	NW_017567496.1	+	305767	306009	ttttaaaaactcttttttgcgaaagacaaccttttaaatttttttgggcaagttcaaaccttaatgaatttttttttttgttgaaaacaaccttaatcaGTTTTCCGACGTTGACTCACCGGAttccgttgtcgacccaacttaatgaagtcacgtgacctcacataactcattaagttgggtcaacaccggaATCCGGTGAGTCAACGTCGGAAAActgattaaggttgttttcaacaaaaa	3'	New	gp4	1.5	51	29	42.1775	30.77
PC-5p-110898_33	miRn15-5p	GTTTTCCGACGTTGACTCACCGGA	24	NW_017567496.1	+	305767	306009	ttttaaaaactcttttttgcgaaagacaaccttttaaatttttttgggcaagttcaaaccttaatgaatttttttttttgttgaaaacaaccttaatcaGTTTTCCGACGTTGACTCACCGGAttccgttgtcgacccaacttaatgaagtcacgtgacctcacataactcattaagttgggtcaacaccggaATCCGGTGAGTCAACGTCGGAAAActgattaaggttgttttcaacaaaaa	5'	New	gp4	1.5	38	22	31.4263	23.3427
PC-3p-514729_9	miRn16-3p	ATAAGTAACCTACTAAATAAGGCA	24	NW_017567386.1	-	513558	513786	attttaagtctaccttttgattatcccagattgagttagccttgtatgactattttttgctattgagttttaacctgtttgtgacttgTTTAGTAGGTTACTTATGATTcgtgatacaatattccttcttctaaaataggcgaggatgagggtgggacattgtaacacgtatcATAAGTAACCTACTAAATAAGTCAcaaacaggttaaaactcaattgaagaaaacag	3'	New	gp4	1.3	14	11	11.5781	11.6714
PC-5p-116456_32	miRn16-5p	TTTAGTAGGTTACTTATGATT	21	NW_017567386.1	-	513558	513786	attttaagtctaccttttgattatcccagattgagttagccttgtatgactattttttgctattgagttttaacctgtttgtgacttgTTTAGTAGGTTACTTATGATTcgtgatacaatattccttcttctaaaataggcgaggatgagggtgggacattgtaacacgtatcATAAGTAACCTACTAAATAAGTCAcaaacaggttaaaactcaattgaagaaaacag	5'	New	gp4	1.3	8	25	6.61607	26.5258
PC-3p-5817_292	miRn17-3p	TAAAAGCCATCCCACATCGGA	21	NW_017567527.1	+	704622	704880	ctttggagtgggaacggcccacccaaaaggcctctactaggttgaggtatccacctctatataaagaaggctttgttctcctcaaCTTCCGATGTGGGATGGCTTTtccatgaaagggagTAAAAGCCATCCCACATCGGAagttgaggagaacaaagccttctttatatagaggtggatacctcaacctagtagaggccttttgggtgggccgttcccactccaaagcaaaaccttgcgggctagggcccagagagga	3'	New	gp4	1.8	280	207	231.563	219.634
PC-5p-61539_54	miRn17-5p	CTTCCGATGTGGGATGGCTTT	21	NW_017567527.1	+	704622	704880	ctttggagtgggaacggcccacccaaaaggcctctactaggttgaggtatccacctctatataaagaaggctttgttctcctcaaCTTCCGATGTGGGATGGCTTTtccatgaaagggagTAAAAGCCATCCCACATCGGAagttgaggagaacaaagccttctttatatagaggtggatacctcaacctagtagaggccttttgggtgggccgttcccactccaaagcaaaaccttgcgggctagggcccagagagga	5'	New	gp4	1.8	23	44	19.0212	46.6855
PC-3p-222061_19	miRn18-3p	TTCCGATACTGATTATATCTC	21	NC_025818.2	+	1104582	1104733	ggagatatgaGATATAATCAGTATCGGAAAATATcataaattatttactaaataatatcttaacataagtatattattctcttaataatatcaatatggaaaatatatcatacatatattTTCCGATACTGATTATATCTCatatctctaac	3'	New	gp4	1.8	17	8	14.0592	8.48826
PC-5p-286695_15	miRn18-5p	GATATAATCAGTATCGGAAAATAT	24	NC_025818.2	+	1104582	1104733	ggagatatgaGATATAATCAGTATCGGAAAATATcataaattatttactaaataatatcttaacataagtatattattctcttaataatatcaatatggaaaatatatcatacatatattTTCCGATACTGATTATATCTCatatctctaac	5'	New	gp4	1.8	10.5	5.5	8.6836	5.83568
PC-3p-232487_18	miRn19-3p	AACCTCTTTTGTGCTGTGAAGTGG	24	NC_025816.2	+	2245347	2245532	atatgttgaagctatgatgtatagtgcacaccacatgtgagtgtcccatattgattaaataagagagatgAGTTCACTTTATAATGCAAAGGGGttactccaatccccttattgccatatggttttaaggtggAACCTCCTTTGTGCTGTGAAGTGGactctctctccttgtgatgggtgcggccc	3'	New	gp4	0.9	30	22.5	24.8103	23.8732
PC-5p-136768_28	miRn19-5p	AGTTCACTTTATAATGCAAAGGGG	24	NC_025816.2	+	2245347	2245532	atatgttgaagctatgatgtatagtgcacaccacatgtgagtgtcccatattgattaaataagagagatgAGTTCACTTTATAATGCAAAGGGGttactccaatccccttattgccatatggttttaaggtggAACCTCCTTTGTGCTGTGAAGTGGactctctctccttgtgatgggtgcggccc	5'	New	gp4	0.9	39	17	32.2534	18.0376
PC-3p-90694_39	miRn20-3p	TCCGAATTTCTTGCCCAATCGG	22	NC_025820.2	+	2449129	2449262	ttcataccaccaccggatcagtttattagtttagacatgagattaattgatccgGTTGGGCAAGAAATCCGGACCacttaatcaacttaactggTCCGAATTTCTTGCTCAATCGGattagttgagttctttta	3'	New	gp4	1.1	10	14	8.27009	14.8545
PC-5p-79090_44	miRn20-5p	GTTGGGCAAGAAATCCGGACC	21	NC_025820.2	+	2449129	2449262	ttcataccaccaccggatcagtttattagtttagacatgagattaattgatccgGTTGGGCAAGAAATCCGGACCacttaatcaacttaactggTCCGAATTTCTTGCTCAATCGGattagttgagttctttta	5'	New	gp4	1.1	11	11	9.0971	11.6714
PC-3p-733112_7	miRn21-3p	AATTGACCCTACTCGATCTGATT	23	NC_025819.2	+	5522819	5523012	tcggatcgactcggaatcgaaaaggccgggtttgggttatgatttttgacctgaaattAAAATCAGGTTGGGTTTGGGTTAGaggtaagtgacctgaaatataaaaccaggtcaacttgaAATTGACCCAACTCGATCTGATTgccaaccctaatcgtagggatctttgtcgactgagaaactcttctttttaa	3'	New	gp4	0.9	14	10	11.5781	10.6103
PC-5p-840573_6	miRn21-5p	AAAATCAGGTTGGGTTTGGGTGAG	24	NC_025819.2	+	5522819	5523012	tcggatcgactcggaatcgaaaaggccgggtttgggttatgatttttgacctgaaattAAAATCAGGTTGGGTTTGGGTTAGaggtaagtgacctgaaatataaaaccaggtcaacttgaAATTGACCCAACTCGATCTGATTgccaaccctaatcgtagggatctttgtcgactgagaaactcttctttttaa	5'	New	gp4	0.9	13	9	10.7511	9.5493
PC-3p-1626957_4	miRn22-3p	AGAAGTGTTTCACTTATTTTGGAG	24	NC_025820.2	-	6192295	6192501	caatggttttagaatgaaatctttgggtccctaattatttaacattttgtggtcatatacttcctccgATGAAATAAGTGAAACACTTCTTTgatttatgtgacttatttgttagAGAAGTGTTTCACTTATTTTAGAGacgaggaaatatatatatttctgaccactaaaatcatcttgtgaatacattatatttttttattatgg	3'	New	gp4	1.1	15	2	12.4051	2.12207
PC-5p-120763_31	miRn22-5p	ATGGAATAAGTGAAACACTTCTTT	24	NC_025820.2	-	6192295	6192501	caatggttttagaatgaaatctttgggtccctaattatttaacattttgtggtcatatacttcctccgATGAAATAAGTGAAACACTTCTTTgatttatgtgacttatttgttagAGAAGTGTTTCACTTATTTTAGAGacgaggaaatatatatatttctgaccactaaaatcatcttgtgaatacattatatttttttattatgg	5'	New	gp4	1.1	18	10	14.8862	10.6103
PC-3p-30997_90	miRn23-3p	CCGGACGATCGCCCCGTGGGC	21	NC_025816.2	-	6504109	6504284	tttttatacagaacgtcccaccaggacgttcatcCCACGGGGCGATCGTCCGGCCaggacgttctacccatgggctgaacgtcctggcgggacgttcgacccatgggcggaacgtcctggCCGGACGATCGCCCCATGGGCtgaacgtcctggcgggacgttctgtataaaaaaga	3'	New	gp4	1.5	52	38	43.0045	40.3193
PC-5p-113029_33	miRn23-5p	CCACGGGGCGATCGTCCGGCC	21	NC_025816.2	-	6504109	6504284	tttttatacagaacgtcccaccaggacgttcatcCCACGGGGCGATCGTCCGGCCaggacgttctacccatgggctgaacgtcctggcgggacgttcgacccatgggcggaacgtcctggCCGGACGATCGCCCCATGGGCtgaacgtcctggcgggacgttctgtataaaaaaga	5'	New	gp4	1.5	31	34.5	25.6373	36.6056
PC-3p-129134_29	miRn24-3p	AAACCGGTTATAAGTAACTCATGA	24	NC_025812.2	+	7543788	7543984	agtcCTGAATTACTTATAAACGGTTTAaaaggtaatatttttaaatgttggccctattttataggtcttgttcacttcctgaaagcgttcgaagctaaacatttaaaaatcttaccttctAAACCGGTTATAAGTAACTCATGAcctatatgaaaattacaagatagtaaacttgggacttgtacggaataattcat	3'	New	gp4	0.9	18	26	14.8862	27.5869
PC-5p-250614_17	miRn24-5p	CTGAATTACTTATAAACGGTTTA	23	NC_025812.2	+	7543788	7543984	agtcCTGAATTACTTATAAACGGTTTAaaaggtaatatttttaaatgttggccctattttataggtcttgttcacttcctgaaagcgttcgaagctaaacatttaaaaatcttaccttctAAACCGGTTATAAGTAACTCATGAcctatatgaaaattacaagatagtaaacttgggacttgtacggaataattcat	5'	New	gp4	0.9	10	5.5	8.27009	5.83568
PC-3p-1647833_4	miRn25-3p	ACCCGTACGGCGCAAGGAAGCTGA	24	NC_025817.2	+	13195644	13195822	ttctgatagagtataaatctattcctggggcctcaatcaTCAGCTTCCTTGCGCCGTACGGGTttactcgcccgttgactcgcacacatgtcggactccttagacaacggcgagtaaACCCGTACAGCGCAAGGAAGCTGAtggttgaagcccaggaataaatttatactctatcattt	3'	New	gp4	1.4	10	10	8.27009	10.6103
PC-5p-2239306_3	miRn25-5p	TCAGCTTCCTTGCGCCGTACGGGT	24	NC_025817.2	+	13195644	13195822	ttctgatagagtataaatctattcctggggcctcaatcaTCAGCTTCCTTGCGCCGTACGGGTttactcgcccgttgactcgcacacatgtcggactccttagacaacggcgagtaaACCCGTACAGCGCAAGGAAGCTGAtggttgaagcccaggaataaatttatactctatcattt	5'	New	gp4	1.4	6.5	5	5.37556	5.30516
PC-3p-214035_19	miRn26-3p	CTGGCCGGACGTTCGCCAGT	20	NC_025817.2	-	15009229	15009392	aaagcagttgaaattttttttatcttTGGGCGAACGTCCGGCCAGGAcgttagccccatggcacgaacgtccggccatagggcgaccggcccgccaggacgttccctccatggcgcgaacgttCTGGCCGGACGTTCGCCAGTataaaaaaaaatgcaggcaca	3'	New	gp4	1	10.5	9.5	8.6836	10.0798
PC-5p-42924_71	miRn26-5p	TGGGCGAACGTCCGGCCAGGA	21	NC_025817.2	-	15009229	15009392	aaagcagttgaaattttttttatcttTGGGCGAACGTCCGGCCAGGAcgttagccccatggcacgaacgtccggccatagggcgaccggcccgccaggacgttccctccatggcgcgaacgttCTGGCCGGACGTTCGCCAGTataaaaaaaaatgcaggcaca	5'	New	gp4	1	23.5	51	19.4347	54.1127
PC-3p-103664_35	miRn27-3p	ATGGTGGACACCTCTTTGATT	21	NC_025820.2	+	21259894	21260118	accatctccatggattgaagagctgcgaccatggattcctacaaattcaatggagcacctgtcatggacacatccttttaaaaaaaaaTCAAAGAGGCGTCCACCATGGacgctccatcaatggtggaggtgtccATGGTGGACACCTCTTTGATTttttttttaaaacgaagtaaatagacaagagaagaagggtggggtatgataatggtcaatggtggtgct	3'	New	gp4	1	27.5	19	22.7428	20.1596
PC-5p-46329_67	miRn27-5p	TCAAAGAGGCGTCCACCATGG	21	NC_025820.2	+	21259894	21260118	accatctccatggattgaagagctgcgaccatggattcctacaaattcaatggagcacctgtcatggacacatccttttaaaaaaaaaTCAAAGAGGCGTCCACCATGGacgctccatcaatggtggaggtgtccATGGTGGACACCTCTTTGATTttttttttaaaacgaagtaaatagacaagagaagaagggtggggtatgataatggtcaatggtggtgct	5'	New	gp4	1	27.5	24	22.7428	25.4648
PC-3p-333286_13	miRn28-3p	GTTCTCACGGTTTTCACCATAAGG	24	NC_025812.2	-	21402887	21403054	aatgagaactcTCTTATTGTGAAAACCGTGAGAACcacttataatgagcaaaaacttcctaaaatgagcaaaaatattatgaaatgatcaaaatcttcgtaaaatgaggaaaaatgagtgGTTCTCACGGTTTTCACCATAAGGgtggttctcatatgaacttaaaca	3'	New	gp4	1.2	22	16	18.1942	16.9765
PC-5p-621381_8	miRn28-5p	TCTTATTGTGAGAACCGTGAGAAC	24	NC_025812.2	-	21402887	21403054	aatgagaactcTCTTATTGTGAAAACCGTGAGAACcacttataatgagcaaaaacttcctaaaatgagcaaaaatattatgaaatgatcaaaatcttcgtaaaatgaggaaaaatgagtgGTTCTCACGGTTTTCACCATAAGGgtggttctcatatgaacttaaaca	5'	New	gp4	1.2	14	4	11.5781	4.24413
PC-3p-860860_6	miRn29-3p	CAGTTTTAAGTCGTCGAGGCCCGC	24	NC_025820.2	+	22535840	22535990	aacttttAGCGGGCCTTAATGACTTAAAACTggcttaataggtcatcacttgtaaaacttggatcacatcagaaaggttaattgagggagggatgtaggaactaggtgatattttaaaaaaaatcttCAGTTTTAAGTCGTCGAGGCCCGC	3'	New	gp4	0.9	11.5	9.5	9.51061	10.0798
PC-5p-107484_34	miRn29-5p	AGCGGGCCTTAATGACTTAAAACT	24	NC_025820.2	+	22535840	22535990	aacttttAGCGGGCCTTAATGACTTAAAACTggcttaataggtcatcacttgtaaaacttggatcacatcagaaaggttaattgagggagggatgtaggaactaggtgatattttaaaaaaaatcttCAGTTTTAAGTCGTCGAGGCCCGC	5'	New	gp4	0.9	17.5	7	14.4727	7.42723
PC-3p-32642_87	miRn30-3p	TTAAGACCATTAATTAAGGTA	21	NC_025820.2	-	28992625	28992750	ataCCTTAATTAATGGGCTTAATTaacggaaaatcagattaagcgatttgatattcaataccttaatcaatggcctttattaactaaggctttatttgcgtaaTTAAGACCATTAATTAAGGCAct	3'	New	gp4	1.1	35.5	5.5	29.3588	5.83568
PC-5p-127538_30	miRn30-5p	CCTTAATTAATGGCCTTAATT	21	NC_025820.2	-	28992625	28992750	ataCCTTAATTAATGGGCTTAATTaacggaaaatcagattaagcgatttgatattcaataccttaatcaatggcctttattaactaaggctttatttgcgtaaTTAAGACCATTAATTAAGGCAct	5'	New	gp4	1.1	6	13.5	4.96205	14.3239
PC-3p-88_10838	miRn31-3p	TTTTTAACAATCTCTTTTCCAA	22	NC_025820.2	+	30730798	30730937	attctaatttggcccagattGGTAAGAGATTGTTAAAAATTtctactaatgtttgtttatcttgctacgtatactatatagcaagaaaacattagcacagTTTTTAACAATCTCTTTTCCAAtcttgactaagttagcaa	3'	New	gp4	1.3	2269	3399	1876.48	3606.45
PC-5p-67_13023	miRn31-5p	GGTAAGAGATTGTTAAAAATT	21	NC_025820.2	+	30730798	30730937	attctaatttggcccagattGGTAAGAGATTGTTAAAAATTtctactaatgtttgtttatcttgctacgtatactatatagcaagaaaacattagcacagTTTTTAACAATCTCTTTTCCAAtcttgactaagttagcaa	5'	New	gp4	1.3	1699	4161.5	1405.09	4415.49
PC-3p-84389_42	miRn32-3p	TAAAAGCCATCCCACATCGGAA	22	NC_025812.2	+	31220674	31220919	ggcccatccaaaaggcttctactaggttgaggtatccacctctatataaagaaggctttgttctcctcagcttCCGATGTGGGATGGCTTTTACTccctttccccacccacaaaagggagTAAAAGCCATCCCACATCGGAAgctgaggagaacaaagccttctttatatagaggtggatacctcaacctagtagaggccttttggatgggccgttcccactcaaagcaaaaccttgcgggctagg	3'	New	gp4	1.7	38.5	60	31.8399	63.662
PC-5p-543601_9	miRn32-5p	CCGATGTGGGATGGCTTTTACT	22	NC_025812.2	+	31220674	31220919	ggcccatccaaaaggcttctactaggttgaggtatccacctctatataaagaaggctttgttctcctcagcttCCGATGTGGGATGGCTTTTACTccctttccccacccacaaaagggagTAAAAGCCATCCCACATCGGAAgctgaggagaacaaagccttctttatatagaggtggatacctcaacctagtagaggccttttggatgggccgttcccactcaaagcaaaaccttgcgggctagg	5'	New	gp4	1.7	11.5	8	9.51061	8.48826
PC-3p-39014_76	miRn33-3p	TAGTGGGTAGATTATTCGGTG	21	NC_025815.2	+	31631299	31631428	tctcaCTGGATAGACTACCCATTAGAaatagacgattgaaaaatagttagttgtgttgagttggactctactgattattattattattattattattgtttatcttTAGTGGGTAGATTATTCAGTGtgt	3'	New	gp4	1.1	83.5	27	69.0553	28.6479
PC-5p-458953_10	miRn33-5p	CTGGATAGACTACCCATTAGA	21	NC_025815.2	+	31631299	31631428	tctcaCTGGATAGACTACCCATTAGAaatagacgattgaaaaatagttagttgtgttgagttggactctactgattattattattattattattattgtttatcttTAGTGGGTAGATTATTCAGTGtgt	5'	New	gp4	1.1	19	9	15.7132	9.5493
PC-3p-5104060_2	miRn34-3p	CTGCCATGGACGCCTCCACTGGTG	24	NC_025820.2	-	31680482	31680587	nntggacgctccaccaCCGGTGGAGGCGTCCATGGCAGGCgcctcaccatgtggtggagcgcCTGCCATGGACGCCTCCACTGGTGgtggagcgtccatggtggac	3'	New	gp4	1.5	1.5	4	1.24051	4.24413
PC-5p-387283_12	miRn34-5p	CCGGTGGAAGCGTCCATGGCAGGC	24	NC_025820.2	-	31680482	31680587	nntggacgctccaccaCCGGTGGAGGCGTCCATGGCAGGCgcctcaccatgtggtggagcgcCTGCCATGGACGCCTCCACTGGTGgtggagcgtccatggtggac	5'	New	gp4	1.5	6.5	2	5.37556	2.12207
PC-3p-10952_191	miRn35-3p	CCCATGGGCTGAACGTCCTGC	21	NC_025820.2	-	32824701	32824892	acgtccCGACAGGACGTTCAGCCCATGGGGcgatcgcccgcccaggacgatcagcccatggggcgaacgtcctggccggacgatcgccccatgggctgatcgtcctgggcggacgatcgcCCCATGGGCTGAACGTCCTGCcaggacgttctacaattaaaaaaaaatcgtgcagtgtgcgaggaggtggct	3'	New	gp4	1.3	108.5	63.5	89.7305	67.3756
PC-5p-712520_7	miRn35-5p	CGACAGGACGTTCAGCCCATGGGA	24	NC_025820.2	-	32824701	32824892	acgtccCGACAGGACGTTCAGCCCATGGGGcgatcgcccgcccaggacgatcagcccatggggcgaacgtcctggccggacgatcgccccatgggctgatcgtcctgggcggacgatcgcCCCATGGGCTGAACGTCCTGCcaggacgttctacaattaaaaaaaaatcgtgcagtgtgcgaggaggtggct	5'	New	gp4	1.3	30	10.5	24.8103	11.1408
PC-3p-148781_26	miRn36-3p	AACTCATTTATAGCAAAAGTAGAT	24	NC_025817.2	+	34097972	34098152	aggcaatcttttgattatcttagaataagttaaccttgtATCTACTTCTGCTGTAAACGAGTTaatgactttgaaattatgatacgtgtcacattttaataggatgacattgtgatttAACTCATTTATAGCAAAAGTAGATacaaggttaacttattcatagttaattgaaaggttgact	3'	New	gp4	1.5	14	11	11.5781	11.6714
PC-5p-63791_52	miRn36-5p	ATCTACTTCTGCTGTAAACGAGTT	24	NC_025817.2	+	34097972	34098152	aggcaatcttttgattatcttagaataagttaaccttgtATCTACTTCTGCTGTAAACGAGTTaatgactttgaaattatgatacgtgtcacattttaataggatgacattgtgatttAACTCATTTATAGCAAAAGTAGATacaaggttaacttattcatagttaattgaaaggttgact	5'	New	gp4	1.5	44	23.5	36.3884	24.9343
PC-3p-5672_296	miRn37-3p	TAGTGTCATTCTCCTGTGAGT	21	NC_025813.2	-	34330430	34330566	atgagagaagctgaggtctccaATCGCAGGAGAGATGACACTCGctacaggttgacgcacattgctatacatgtgttccgcaacctgcgacTAGTGTCATTCTCCTGTGATTgaagacatgtatctgcttctttatc	3'	New	gp4	1	15.5	33	12.8186	35.0141
PC-5p-17948_134	miRn37-5p	ATCGCAGGAGAGATGACACTCG	22	NC_025813.2	-	34330430	34330566	atgagagaagctgaggtctccaATCGCAGGAGAGATGACACTCGctacaggttgacgcacattgctatacatgtgttccgcaacctgcgacTAGTGTCATTCTCCTGTGATTgaagacatgtatctgcttctttatc	5'	New	gp4	1	10	15	8.27009	15.9155
PC-3p-1070042_5	miRn38-3p	CCTTGGGTGTACCATGCTCATGAT	24	NC_025813.2	-	36924924	36925086	tcttcatacaccagggtgtACCATGTGCATGGTACATCCAAGActaatttttgctcatttggaactcttgcttttcgagtacattttactcatttggatgatttcagaagagcaatgagaataaCCTTGGGTGTACCATGCTCATGGTacgcccgaatgtatg	3'	New	gp4	1.2	10	2	8.27009	2.12207
PC-5p-736346_7	miRn38-5p	ACCATGTGCATGGTACATCCAAGA	24	NC_025813.2	-	36924924	36925086	tcttcatacaccagggtgtACCATGTGCATGGTACATCCAAGActaatttttgctcatttggaactcttgcttttcgagtacattttactcatttggatgatttcagaagagcaatgagaataaCCTTGGGTGTACCATGCTCATGGTacgcccgaatgtatg	5'	New	gp4	1.2	21	8	17.3672	8.48826
PC-3p-358995_12	miRn39-3p	AACCATTTGTGATACTATTTC	21	NC_025818.2	-	39342541	39342668	gggtatctgattgttgttgggctcggacagtttttgaagaAATAGTGTTTTAAATGGTTGGattgaggatttcttcAACCATTTGTGATACTATTTCtccaagctgagtccaaaatgtccagatgggc	3'	New	gp4	0.9	0	13	0	13.7934
PC-5p-10720_194	miRn39-5p	AATAGTGTTTTAAATGGTTGG	21	NC_025818.2	-	39342541	39342668	gggtatctgattgttgttgggctcggacagtttttgaagaAATAGTGTTTTAAATGGTTGGattgaggatttcttcAACCATTTGTGATACTATTTCtccaagctgagtccaaaatgtccagatgggc	5'	New	gp4	0.9	12	120	9.92411	127.324
PC-3p-354131_12	miRn40-3p	ATAGAGTTTGTCTTGTAAGAGGCT	24	NC_025818.2	-	40066337	40066478	gacttgttaatttaaaagtATACGGTCTTTTACAAGACAAACTcttcttgtatacaattgataatcgaactattatgaaattggtaggataatataATAGAGTTTGTCTTGTAAGAGACTgcctacttttaaattacaatta	3'	New	gp4	1.4	17	5	14.0592	5.30516
PC-5p-329564_13	miRn40-5p	ATACGGTCTCTTACAAGACAAACT	24	NC_025818.2	-	40066337	40066478	gacttgttaatttaaaagtATACGGTCTTTTACAAGACAAACTcttcttgtatacaattgataatcgaactattatgaaattggtaggataatataATAGAGTTTGTCTTGTAAGAGACTgcctacttttaaattacaatta	5'	New	gp4	1.4	24	12	19.8482	12.7324
PC-3p-136326_28	miRn41-3p	TGCATTTAAAACAAAACGGAA	21	NC_025818.2	+	43093019	43093127	atgttagtacttcATCTGTTTCGTTTTAAATGCAACAaagaggtattatttattagatataaaatattcttttatTGCATTTAAAACAAAACGGAAgaagtattaaaaa	3'	New	gp4	1.6	3	13	2.48103	13.7934
PC-5p-122581_31	miRn41-5p	ATCTGTTTCGTTTTAAATGCAACA	24	NC_025818.2	+	43093019	43093127	atgttagtacttcATCTGTTTCGTTTTAAATGCAACAaagaggtattatttattagatataaaatattcttttatTGCATTTAAAACAAAACGGAAgaagtattaaaaa	5'	New	gp4	1.6	17	4	14.0592	4.24413
PC-3p-92000_39	miRn42-3p	CGGATACGTATGTACGGACTA	21	NC_025817.2	-	57023596	57023856	acgagatgggtaaggtgacacatacattcattgcatatccgacgcccgtgaacTTAGTCCGTACGTACTTATCCgcattttgctagacagttgacggagatcagaacctccttcaacatgCGGATACGTATGTACGGACTAagttcacggacgtcggatgtgcaatgaatgtatgtgtcaccctattcatctcgtccgaatcaagccaaaacaaataattgctttgaatagcctgatgaataaactcctgagttgcatttc	3'	New	gp4	1.3	13	40	10.7511	42.4413
PC-5p-135452_28	miRn42-5p	TTAGTCCGTACGTACTTATCC	21	NC_025817.2	-	57023596	57023856	acgagatgggtaaggtgacacatacattcattgcatatccgacgcccgtgaacTTAGTCCGTACGTACTTATCCgcattttgctagacagttgacggagatcagaacctccttcaacatgCGGATACGTATGTACGGACTAagttcacggacgtcggatgtgcaatgaatgtatgtgtcaccctattcatctcgtccgaatcaagccaaaacaaataattgctttgaatagcctgatgaataaactcctgagttgcatttc	5'	New	gp4	1.3	8.5	23.5	7.02958	24.9343
PC-3p-678924_7	miRn43-3p	CCCTTAGAGTTGCATATAAGACAT	24	NC_025817.2	+	53718832	53719037	tcaaatgatgtgaaattttatcatgaattcataaactgtttctattttaagatatgtatttaATGCTTATATGTAGCTCTAAGGGCaacatataatattacccttatttaaaacaaaggttatgctatatgcagCCCTTAGAGCTGCATATAAGACATaaatgcactacctaaatgaaaataagttgtgaatttatgaaaaaatta	3'	New	gp4	1.4	12.5	9	10.3376	9.5493
PC-5p-84320_42	miRn43-5p	ATGCTTATATGTAGCTCTAAGGGC	24	NC_025817.2	+	53718832	53719037	tcaaatgatgtgaaattttatcatgaattcataaactgtttctattttaagatatgtatttaATGCTTATATGTAGCTCTAAGGGCaacatataatattacccttatttaaaacaaaggttatgctatatgcagCCCTTAGAGCTGCATATAAGACATaaatgcactacctaaatgaaaataagttgtgaatttatgaaaaaatta	5'	New	gp4	1.4	26	21	21.5022	22.2817
