# Supplementary material for: Characterization of microRNAs of Beta macrocarpa and their responses to Beet necrotic yellow vein virus infection
Source: PLoS One. 2017 Oct 16;12(10):e0186500. doi: 10.1371/journal.pone.0186500 (PMC5643120; doi:10.1371/journal.pone.0186500)
Supplement: S4 Table — (XLSX) [file pone.0186500.s004.xlsx]

## Sheet: S4
	Differential expression profiles of miRNAs between mock-, and BNYVV-infected plants
original miRNA name	miRNA name	miRNA sequence	length	Raw-L	Raw-VL	Norm-L	Norm-VL	log2(VL/L)
ahy-MIR3514-p3_2ss11AT18AG	MIR3514-p3_2ss11AT18AG	TTAAATTTATTTTTTAAGG	19	3.5	26	2.89453	27.5869	3.25258
aly-miR172b-5p	miR172b-5p_L+1	GCAGCACCATCAAGATTCACA	21	22.1667	120.667	18.332	128.031	2.80406
aly-miR390a-5p	miR390a-5p	AAGCTCAGGAGGGATAGCGCC	21	101.333	519.262	83.8036	550.954	2.71685
aly-miR395e-5p_R-1	miR395e-5p_R-1	GTTCCTCTGAGCACTTCATT	20	25	227	20.6752	240.854	3.54219
ata-miR319-5p_2ss2GT10TC	miR319-5p_2ss2GT10TC	ATCTGCCGACTCATTCATTCA	21	17	27	14.0592	28.6479	1.02692
ath-miR156a-3p_1ss22AC	miR156a-3p_1ss22AC	GCTCACTGCTCTTTCTGTCAGC	22	812	597	671.531	633.437	-0.0842545
ath-miR160a-3p_1ss16TA	miR160a-3p_1ss16TA	GCGTATGAGGAGCCAAGCATA	21	4	70	3.30804	74.2723	4.48878
ath-miR160a-5p	miR160a-5p	TGCCTGGCTCCCTGTATGCCA	21	467	821	386.213	871.108	1.17345
ath-miR162a-5p_L-1	miR162a-5p_L-1	GGAGGCAGCGGTTCATCGATC	21	0.5	63	0.413505	66.8451	7.33677
ath-miR169b-3p_2ss5AG15C-	miR169b-3p_2ss5AG15C-	GGCAGGTTGTCCTTGGCTACA	21	584	730.5	482.973	775.085	0.68241
ath-MIR169i-p3_1ss7CA	MIR169i-p3_1ss7CA	GGCAGTATCCTTGGCTATC	19	33	36.5	27.2913	38.7277	0.504925
ath-MIR169j-p3_1ss7CA	MIR169j-p3_1ss7CA	GGCAGTATCCTTGGCTATCT	20	21.5	60.5	17.7807	64.1925	1.85209
ath-MIR2938-p3_2ss15GA18TG_1	MIR2938-p3_2ss15GA18TG_1	TTGATCTTTTGAGAAGGG	18	84.5	21.5	69.8823	22.8122	-1.61512
ath-MIR2938-p3_2ss15GA18TG_2	MIR2938-p3_2ss15GA18TG_2	TTGATCTTTTGAGAAGGGT	19	84.5	21.5	69.8823	22.8122	-1.61512
ath-miR8175	miR8175	GATCCCCGGCAACGGCGCCA	20	57	91.5	47.1395	97.0845	1.0423
ath-miR8175_1ss2AG	miR8175_1ss2AG	GGTCCCCGGCAACGGCGCCA	20	25.5	39	21.0887	41.3803	0.972471
ath-miR8175_1ss2AT	miR8175_1ss2AT	GTTCCCCGGCAACGGCGCCA	20	247	271	204.271	287.54	0.493276
ath-miR8175_L+1	miR8175_L+1	CGATCCCCGGCAACGGCGCCA	21	23	24.5	19.0212	25.9953	0.450642
ath-miR8175_L+1_1ss3AT	miR8175_L+1_1ss3AT	CGTTCCCCGGCAACGGCGCCA	21	28.5	27.5	23.5698	29.1784	0.307964
ath-miR8175_L+2_1ss4AT	miR8175_L+2_1ss4AT	TCGTTCCCCGGCAACGGCGCCA	22	18.5	22	15.2997	23.3427	0.609473
bdi-miR166d-5p_2ss7TC17GC	miR166d-5p_2ss7TC17GC	GGAATGCTGTCTGGTTCGAGA	21	1	32	0.827009	33.9531	5.35949
bdi-miR169e-3p_R+1_1ss18GT	miR169e-3p_R+1_1ss18GT	GGCAGTCTCCTTGGCTATCT	20	21	21	17.3672	22.2817	0.359494
bdi-miR5049-3p_L-4R+1_1ss7AT	miR5049-3p_L-4R+1_1ss7AT	TATTATGGATCGGAGGAAGTA	21	25	28	20.6752	29.7089	0.522993
cca-miR167_R+1_1ss22GT	miR167_R+1_1ss22GT	TGAAGCTGCCAGCATGATCTGTT	23	44.75	93.1667	37.0087	98.8529	1.41742
cca-miR396a-3p_R-3	miR396a-3p_R-3	GTTCAAGAAAGCTGTGGG	18	1.5	25	1.24051	26.5258	4.41839
cpa-miR159a_R-1_2ss19CT20TA	miR159a_R-1_2ss19CT20TA	TTTGGATTGAAGGGAGCTTA	20	289.167	199.167	239.143	211.322	-0.178431
cpa-MIR159a-p5_1ss1GC	MIR159a-p5_1ss1GC	CTTTGCATATCTCAGGAGCTG	21	16	240.5	13.2321	255.178	4.26939
cpa-miR8155	miR8155	TAACCTGGCTCTGATACCA	19	56	32.5	46.3125	34.4836	-0.425493
cpa-miR8155_L+1	miR8155_L+1	GTAACCTGGCTCTGATACCA	20	89	46.5	73.6038	49.338	-0.57708
csi-miR1515_1ss16AG	miR1515_1ss16AG	TCATTTTTGCGTGCAGTGATCC	22	52	93	43.0045	98.6761	1.19821
csi-miR159_R+1_1ss21AT	miR159_R+1_1ss21AT	TTTGGATTGAAGGGAGCTCTTT	22	681.167	1126.17	563.331	1194.9	1.08483
csi-miR396c_L+1_1ss11TG	miR396c_L+1_1ss11TG	GTTCAAGAAAGCTGTGGGAAG	21	6	37	4.96205	39.2582	2.98399
gma-MIR156g-p3_2ss6CT19AT	MIR156g-p3_2ss6CT19AT	GCTCTTTATCTTCTGTCAT	19	1	28.5	0.827009	30.2394	5.19238
gma-miR166h-5p_L-1R+1_1ss20GA	miR166h-5p_L-1R+1_1ss20GA	GAATGTTGTTTGGCTCGAAGA	21	26	268	21.5022	284.357	3.72514
gma-miR171c-3p_2ss19AC21AG	miR171c-3p_2ss19AC21AG	TTGAGCCGTGCCAATATCCCG	21	193.5	104.5	160.026	110.878	-0.529336
gma-miR171k-3p	miR171k-3p	TTGAGCCGCGCCAATATCACT	21	213	155	176.153	164.46	-0.0990909
gma-miR390a-3p_R+1_1ss8CT	miR390a-3p_R+1_1ss8CT	CGCTATCTATCCTGAGTTTCA	21	62.5	1709	51.6881	1813.31	5.13265
gma-miR396a-5p_R+2	miR396a-5p_R+2	TTCCACAGCTTTCTTGAACTGTG	23	20.1667	28.5	16.678	30.2394	0.858484
gma-MIR398d-p3	MIR398d-p3	GTTCATGTGTTCTCAGGTCGC	21	25	16.5	20.6752	17.507	-0.239968
gma-miR403a_1ss20TC	miR403a_1ss20TC	TTAGATTCACGCACAAACTCG	21	2482	3629	2052.64	3850.49	0.907563
gma-miR403a_1ss21GT	miR403a_1ss21GT	TTAGATTCACGCACAAACTTT	21	96	138	79.3929	146.423	0.883056
gma-MIR4995-p5	MIR4995-p5	ATAGGCAGTGGCTTGGTT	18	21.5	24.5	17.7807	25.9953	0.547939
gma-MIR4995-p5_1ss1AG	MIR4995-p5_1ss1AG	GACTCATAGGCAGTGGCT	18	40	68.5	33.0804	72.6808	1.1356
gma-MIR5368-p3_1	MIR5368-p3_1	CTGGGATTGGCTTTGGGC	18	25.5	19	21.0887	20.1596	-0.0650035
gma-MIR5368-p3_1ss14CA	MIR5368-p3_1ss14CA	ATACCACTCTGGAAGAGCTAGA	22	1499.5	894	1240.1	948.563	-0.38664
gma-MIR5368-p3_1ss4GA	MIR5368-p3_1ss4GA	GCCAAGGGACAGTCTCAGGTA	21	231	160.5	191.039	170.296	-0.165825
gma-MIR5368-p3_2	MIR5368-p3_2	TAGAATTCTAACCTTGTG	18	25.5	19	21.0887	20.1596	-0.0650035
gma-MIR5368-p3_2ss5AG19GA	MIR5368-p3_2ss5AG19GA	CTGCGCAGCTTAGGTGGAA	19	48.5	21	40.1099	22.2817	-0.848101
gma-MIR5368-p3_2ss8AC19AT	MIR5368-p3_2ss8AC19AT	GGGGGCCCGAGCCATCAGTGA	21	32	15.5	26.4643	16.446	-0.686309
gma-MIR5368-p5	MIR5368-p5	CCTGGGATTGGCTTTGGGC	19	222.5	633	184.01	671.634	1.86789
gma-MIR5368-p5_1ss19CT_1	MIR5368-p5_1ss19CT_1	GGATTGGCTTTGGGCTTTTC	20	52	37.5	43.0045	39.7887	-0.112127
gma-MIR5368-p5_1ss19CT_2	MIR5368-p5_1ss19CT_2	TAGAATTCTAACCTTGTGTC	20	52	37.5	43.0045	39.7887	-0.112127
gma-MIR5368-p5_1ss1TC	MIR5368-p5_1ss1TC	CCCTGGGATTGGCTTTGG	18	55.5	67	45.899	71.0892	0.631168
gma-miR6300	miR6300	GTCGTTGTAGTATAGTGG	18	32.5	27	26.8778	28.6479	0.092014
gma-miR6300_R+1	miR6300_R+1	GTCGTTGTAGTATAGTGGT	19	45.5	45	37.6289	47.7465	0.343553
gma-miR6300_R+2	miR6300_R+2	GTCGTTGTAGTATAGTGGTA	20	55	24	45.4855	25.4648	-0.836903
gra-MIR8739-p3_1ss10GC	MIR8739-p3_1ss10GC	TTTGCAATACATGTCAAA	18	47	10	38.8694	10.6103	-1.87317
gra-MIR8739-p3_2ss10GC18AT	MIR8739-p3_2ss10GC18AT	TTTGCAATACATGTCAATT	19	32.5	10	26.8778	10.6103	-1.34095
gra-MIR8781a-p3_2ss3GA18CG	MIR8781a-p3_2ss3GA18CG	ACATCATATTTTTTAACGA	19	5	97	4.13505	102.92	4.63748
hbr-miR396a_1ss21TC	miR396a_1ss21TC	CACAGCTTTCTTGAACTTTCC	21	110	77.5	90.971	82.2301	-0.145741
hbr-MIR6173-p3_1	MIR6173-p3_1	ATGGGATTAGATACCCCAGTAGT	23	140	53	115.781	56.2347	-1.04187
hbr-MIR6173-p3_2	MIR6173-p3_2	CTGTGCGTATCGACCCGTGCA	21	140	53	115.781	56.2347	-1.04187
hbr-MIR6173-p3_3	MIR6173-p3_3	GCTGTGCGTATCGACCCGTGCA	22	140	53	115.781	56.2347	-1.04187
hbr-MIR6173-p3_4	MIR6173-p3_4	TGTGCGTATCGACCCGTGCA	20	140	53	115.781	56.2347	-1.04187
hbr-MIR6173-p5_1ss1GC_1	MIR6173-p5_1ss1GC_1	CGAATGGGATTAGATACCCCA	21	32	16	26.4643	16.9765	-0.640506
hbr-MIR6173-p5_1ss1GC_2	MIR6173-p5_1ss1GC_2	CGAATGGGATTAGATACCCCAGT	23	32	16	26.4643	16.9765	-0.640506
hbr-MIR6173-p5_1ss1GC_3	MIR6173-p5_1ss1GC_3	CGAATGGGATTAGATACCCCAGTA	24	32	16	26.4643	16.9765	-0.640506
hex-MIR390a-p5_2ss10TC21GT	MIR390a-p5_2ss10TC21GT	TAAGAAGAACAAGCTCAGGAT	21	1418.5	1381	1173.11	1465.29	0.320841
hvu-miR1436_L+3_1ss5CT	miR1436_L+3_1ss5CT	ACTATATTATGGGACGGAGGGAGT	24	7176.93	2873.55	5935.39	3048.93	-0.961039
mdm-miR156t	miR156t	TTGACAGAAGAGAGAGAGCAC	21	8	181	6.61607	192.047	4.85934
mdm-MIR166h-p3_2ss1GT17CA	MIR166h-p3_2ss1GT17CA	TTGACAATTTTATCCAAC	18	82	83.5	67.8147	88.5963	0.385647
mdm-miR3627a_L+1R+1_1ss21AG	miR3627a_L+1R+1_1ss21AG	CTCGCAGGAGAGATGGCACTGG	22	29	84	23.9833	89.1268	1.89383
mdm-MIR396g-p3_1ss17AG	MIR396g-p3_1ss17AG	GTTCAAGAAAGCTGTGGAAA	20	19	30	15.7132	31.831	1.01846
mdm-MIR396g-p3_2ss12CT17AG	MIR396g-p3_2ss12CT17AG	GTTCAAGAAAGTTGTGGAAA	20	5	30	4.13505	31.831	2.94446
mdm-miR535d_1ss7CT	miR535d_1ss7CT	TGACGATGAGAGAGAGCACGC	21	3701	9831.5	3060.76	10431.5	1.76899
mtr-miR156b-3p_L-1_1ss8TC	miR156b-3p_L-1_1ss8TC	GCTCACCCTCTATCTGTCACC	21	597.5	579	494.138	614.338	0.314119
mtr-miR156b-5p	miR156b-5p	TGACAGAAGAGAGTGAGCAC	20	642	829.5	530.94	880.127	0.729163
mtr-miR156b-5p_L+1	miR156b-5p_L+1	TTGACAGAAGAGAGTGAGCAC	21	260.5	355.5	215.436	377.197	0.80806
mtr-miR156e	miR156e	TTGACAGAAGATAGAGAGCAC	21	1862.5	4827.5	1540.3	5122.14	1.73353
mtr-miR156e_1ss1TC	miR156e_1ss1TC	CTGACAGAAGATAGAGAGCAC	21	282.5	1366.5	233.63	1449.9	2.63366
mtr-miR156e_L-1	miR156e_L-1	TGACAGAAGATAGAGAGCAC	20	53.5	145.5	44.245	154.38	1.8029
mtr-miR156e_R+1	miR156e_R+1	TTGACAGAAGATAGAGAGCACT	22	228	1064	188.558	1128.94	2.58189
mtr-miR156e_R+1_1ss21CT	miR156e_R+1_1ss21CT	TTGACAGAAGATAGAGAGCATT	22	3	29	2.48103	30.77	3.63251
mtr-miR156h-3p_1ss10TG	miR156h-3p_1ss10TG	GCTCTTTATGCTTCTGTCATC	21	8.5	33.5	7.02958	35.5446	2.33812
mtr-miR156h-3p_2ss6TC10TG	miR156h-3p_2ss6TC10TG	GCTCTCTATGCTTCTGTCATC	21	821	2527	678.975	2681.23	1.98147
mtr-miR156h-3p_3ss6TC10T-20TC	miR156h-3p_3ss6TC10T-20TC	GCTCTCTATCTTCTGTCACC	20	23	253	19.0212	268.441	3.81893
mtr-miR159a	miR159a	TTTGGATTGAAGGGAGCTCTA	21	86785	74065	71772	78585.4	0.130841
mtr-miR159a_L-1_1ss21AT	miR159a_L-1_1ss21AT	TTGGATTGAAGGGAGCTCTT	20	5.5	22.5	4.54855	23.8732	2.39192
mtr-miR159a_R-1_1ss13GA	miR159a_R-1_1ss13GA	TTTGGATTGAAGAGAGCTCT	20	27	30	22.3292	31.831	0.511497
mtr-miR159a_R-1_1ss16GT	miR159a_R-1_1ss16GT	TTTGGATTGAAGGGATCTCT	20	35.5	23.5	29.3588	24.9343	-0.235664
mtr-miR159a_R-1_1ss1TG	miR159a_R-1_1ss1TG	GTTGGATTGAAGGGAGCTCT	20	26.5	129	21.9157	136.873	2.6428
mtr-miR159a_R-1_1ss6AG	miR159a_R-1_1ss6AG	TTTGGGTTGAAGGGAGCTCT	20	113.5	73	93.8655	77.4554	-0.27723
mtr-miR159a_R-1_1ss6AT	miR159a_R-1_1ss6AT	TTTGGTTTGAAGGGAGCTCT	20	27	9.5	22.3292	10.0798	-1.14747
mtr-miR159a_R-1_1ss7TC	miR159a_R-1_1ss7TC	TTTGGACTGAAGGGAGCTCT	20	208	156	172.018	165.521	-0.0555432
mtr-MIR159a-p5_2ss17CT19CT	MIR159a-p5_2ss17CT19CT	TTTGGATTGAAGGGAGTTTT	20	35	20	28.9453	21.2207	-0.447861
mtr-miR160a_1ss21AT	miR160a_1ss21AT	TGCCTGGCTCCCTGTATGCCT	21	2.5	201.5	2.06752	213.798	6.6922
mtr-miR162	miR162	TCGATAAACCTCTGCATCCAG	21	495.5	1036	409.783	1099.23	1.42356
mtr-miR164a	miR164a	TGGAGAAGCAGGGCACGTGCA	21	1152	651.5	952.715	691.263	-0.462809
mtr-miR164a_1ss10AG	miR164a_1ss10AG	TGGAGAAGCGGGGCACGTGCA	21	26	14.5	21.5022	15.385	-0.482964
mtr-miR164a_R+2	miR164a_R+2	TGGAGAAGCAGGGCACGTGCATT	23	26	31	21.5022	32.892	0.613251
mtr-miR166a	miR166a	TCGGACCAGGCTTCATTCCCC	21	9171.5	14405	7584.91	15284.2	1.01083
mtr-miR166a_1ss21CT	miR166a_1ss21CT	TCGGACCAGGCTTCATTCCCT	21	521	863	430.872	915.671	1.08757
mtr-miR166a_L+1R-1	miR166a_L+1R-1	TTCGGACCAGGCTTCATTCCC	21	779	972	644.24	1031.32	0.678827
mtr-miR166a_R+1	miR166a_R+1	TCGGACCAGGCTTCATTCCCCT	22	251	563	207.579	597.362	1.52494
mtr-miR166a_R-2	miR166a_R-2	TCGGACCAGGCTTCATTCC	19	326	407	269.605	431.84	0.679651
mtr-miR166e-5p	miR166e-5p	GGAATGTTGGCTGGCTCGAGG	21	173	1562	143.073	1657.33	3.53404
mtr-miR166e-5p_2ss3AT10GT	miR166e-5p_2ss3AT10GT	GGTATGTTGTCTGGCTCGAGG	21	105	380.5	86.836	403.723	2.217
mtr-miR166g-5p_2ss11CT20GA	miR166g-5p_2ss11CT20GA	GGAATGTTGTTTGGCTCGAAG	21	45.5	864	37.6289	916.732	4.60659
mtr-miR167a_1ss21AC	miR167a_1ss21AC	TGAAGCTGCCAGCATGATCTC	21	561.5	800	464.366	848.826	0.870208
mtr-miR167b-5p	miR167b-5p	TGAAGCTGCCAGCATGATCTG	21	3701	3023	3060.76	3207.5	0.0675601
mtr-miR168b	miR168b	TCGCTTGGTGCAGGTCGGGAA	21	2518	9531.5	2082.41	10113.2	2.27992
mtr-miR168b_R+1	miR168b_R+1	TCGCTTGGTGCAGGTCGGGAAT	22	157.5	1935.5	130.254	2053.63	3.97878
mtr-MIR168b-p5_1	MIR168b-p5_1	TCGCTTGGTGCAGGTCGG	18	1	24.5	0.827009	25.9953	4.9742
mtr-MIR168b-p5_2	MIR168b-p5_2	TCGCTTGGTGCAGGTCGGG	19	1	24.5	0.827009	25.9953	4.9742
mtr-miR168c-3p	miR168c-3p	CCCGCCTTGCATCAACTGAAT	21	361	4744	298.55	5033.54	4.07553
mtr-miR169a_1ss21AG	miR169a_1ss21AG	CAGCCAAGGATGACTTGCCGG	21	7710.5	1897.5	6376.65	2013.31	-1.66323
mtr-miR169a_3ss1CT20GT21AG	miR169a_3ss1CT20GT21AG	TAGCCAAGGATGACTTGCCTG	21	310	222	256.373	235.549	-0.122214
mtr-miR171d	miR171d	TGATTGAGCCGTGCCAATATC	21	494	219	408.543	232.366	-0.814086
mtr-miR171d_1ss21CT	miR171d_1ss21CT	TGATTGAGCCGTGCCAATATT	21	40	19	33.0804	20.1596	-0.714506
mtr-miR172b_1ss1AC	miR172b_1ss1AC	CGAATCTTGATGATGCTGCAT	21	2110.5	989	1745.4	1049.36	-0.734048
mtr-miR172b_L+2R-2	miR172b_L+2R-2	TGAGAATCTTGATGATGCTGC	21	314.5	110.5	260.094	117.244	-1.14952
mtr-miR172c-5p_2ss2TC11CT	miR172c-5p_2ss2TC11CT	GCAGCATCATTAAGATTCACA	21	548.5	444	453.615	471.099	0.0545623
mtr-miR172c-5p_2ss2TC9AT	miR172c-5p_2ss2TC9AT	GCAGCATCTTCAAGATTCACA	21	1382	2982.5	1142.93	3164.53	1.46926
mtr-MIR2655m-p3_2ss6TC17AC	MIR2655m-p3_2ss6TC17AC	TTAAACAAGTTAAGGGCA	18	58	62	47.9665	65.784	0.45571
mtr-miR319a-3p	miR319a-3p	TTGGACTGAAGGGAGCTCCC	20	1621	561.5	1340.58	595.77	-1.17003
mtr-miR393a_1ss21CT	miR393a_1ss21CT	TCCAAAGGGATCGCATTGATT	21	37	59.5	30.5993	63.1315	1.04486
mtr-miR393a_R+1	miR393a_R+1	TCCAAAGGGATCGCATTGATCC	22	37979	7987.5	31409	8475	-1.88989
mtr-miR395a_2ss1AC21CT	miR395a_2ss1AC21CT	CTGAAGTGTTTGGGGGAACTT	21	432.5	942	357.681	999.493	1.48252
mtr-miR395a_L-1	miR395a_L-1	TGAAGTGTTTGGGGGAACTC	20	56.5	402	46.726	426.535	3.19037
mtr-miR395k_1ss1TC	miR395k_1ss1TC	CTGAAGCGTTTGGGGGAACTC	21	44.5	195.5	36.8019	207.432	2.49479
mtr-miR396a-3p_2ss2CT20GA	miR396a-3p_2ss2CT20GA	GTTCAAGAAAGCTGTGGGAAA	21	3148.5	13379.5	2603.84	14196.1	2.44678
mtr-miR396a-5p	miR396a-5p	TTCCACAGCTTTCTTGAACTT	21	22765	16985	18826.9	18021.6	-0.0630619
mtr-miR396b-3p	miR396b-3p	GTTCAATAAAGCTGTGGGAAG	21	2965	18403	2452.08	19526.2	2.99333
mtr-miR396b-5p	miR396b-5p	TTCCACAGCTTTCTTGAACTG	21	11762.5	5974.5	9727.7	6339.14	-0.617811
mtr-miR396b-5p_R-1_1ss9CT	miR396a-5p_R-1_1ss9CT	TTCCACAGTTTTCTTGAACT	20	22.5	26	18.6077	27.5869	0.568081
mtr-miR398a-3p	miR398a-3p	TGTGTTCTCAGGTCACCCCTT	21	65	88	53.7556	93.3709	0.796558
mtr-miR398b	miR398b	TGTGTTCTCAGGTCGCCCCTG	21	1226	891.5	1013.91	945.911	-0.100158
mtr-miR398b_1ss17CT	miR398b_1ss17CT	TGTGTTCTCAGGTCGCTCCTG	21	24	20.5	19.8482	21.7512	0.132084
mtr-miR398b_1ss21GA	miR398b_1ss21GA	TGTGTTCTCAGGTCGCCCCTA	21	27.5	34	22.7428	36.0751	0.665597
mtr-miR398b_1ss21GT	miR398b_1ss21GT	TGTGTTCTCAGGTCGCCCCTT	21	23	52.5	19.0212	55.7042	1.55018
mtr-miR398b_1ss7CT	miR398b_1ss7CT	TGTGTTTTCAGGTCGCCCCTG	21	47.5	42.5	39.2829	45.0939	0.19903
mtr-miR398b_R+1	miR398b_R+1	TGTGTTCTCAGGTCGCCCCTGA	22	25.5	26.5	21.0887	28.1174	0.414989
mtr-miR398b_R-1	miR398b_R-1	TGTGTTCTCAGGTCGCCCCT	20	67.5	107	55.8231	113.531	1.02415
mtr-miR408-3p_L-1R+1	miR408-3p_L-1R+1	TGCACTGCCTCTTCCCTGGCT	21	21	41.5	17.3672	44.0329	1.34222
nta-miR168a_R+1_1ss21CT	miR168a_R+1_1ss21CT	TCGCTTGGTGCAGGTCGGGATT	22	7	711	5.78906	754.394	7.02585
nta-miR396b_R+3	miR396b_R+3	TTCCACAGCTTTCTTGAACTTTTT	24	69.6667	54	57.615	57.2958	-0.00801484
osa-miR156b-3p_2ss7TC20GT	miR156b-3p_2ss7TC20GT	GCTCACCCTCTATCTGTCATC	21	55.5	67.5	45.899	71.6197	0.641894
osa-miR156l-5p_R-1_1ss1CT	miR156l-5p_R-1_1ss1CT	TGACAGAAGAGAGTGAGCAT	20	14.5	24	11.9916	25.4648	1.08648
osa-miR162a_R+1_1ss21GA	miR162a_R+1_1ss21GA	TCGATAAACCTCTGCATCCAAT	22	27	281	22.3292	298.15	3.73903
osa-miR169f.1	miR169f.1	TAGCCAAGGATGACTTGCCTA	21	116.5	89.5	96.3466	94.9624	-0.0208761
osa-MIR169i-p5_2ss17GT18CT	MIR169i-p5_2ss17GT18CT	TAGCCAAGGATGACTTTTCT	20	41.5	6	34.3209	6.3662	-2.43058
osa-miR171c-5p_L-1R+1_1ss11GA	miR171c-5p_L-1R+1_1ss11GA	GATATTGGTACGGTTCAATCA	21	33	37	27.2913	39.2582	0.524554
osa-MIR2118e-p3_2ss13TA19CT	MIR2118e-p3_2ss13TA19CT	GAAAAGAGAGTCAAAGAGT	19	32.5	82	26.8778	87.0047	1.69468
osa-miR393b-3p_L+1_2ss5G-21AT	miR393b-3p_L+1_2ss5G-21AT	ATCATGCAATCCCTTTGGATT	21	60.5	832.5	50.0341	883.31	4.14194
osa-miR394	miR394	TTGGCATTCTGTCCACCTCC	20	14.5	36.5	11.9916	38.7277	1.69134
osa-miR5072_L-3_1ss13GA	miR5072_L-3_1ss13GA	TTCCCCAGCAGAGTCGCCA	19	17.5	27.5	14.4727	29.1784	1.01157
osa-miR5072_L-4_1ss13GA	miR5072_L-4_1ss13GA	TCCCCAGCAGAGTCGCCA	18	45	31.5	37.2154	33.4225	-0.155079
osa-MIR5083-p3_1ss21CT	MIR5083-p3_1ss21CT	TCAGACTACAATTATCTGATT	21	45	41	37.2154	43.5024	0.225193
PC-3p-10078_202	miRn44-3p	TAGAACTAGCACAGCCCTTCT	21	100	59	82.7009	62.6009	-0.401719
PC-3p-103664_35	miRn27-3p	ATGGTGGACACCTCTTTGATT	21	27.5	19	22.7428	20.1596	-0.173938
PC-3p-107678_34	miRn47-3p	CCTGCCATGGGCGCCTCCACCGGT	24	37	15	30.5993	15.9155	-0.943068
PC-3p-10952_191	miRn35-3p	CCCATGGGCTGAACGTCCTGC	21	108.5	63.5	89.7305	67.3756	-0.413372
PC-3p-112056_33	miRn50-3p	GATACAAATGCTCGGGTTGATT	22	18	43	14.8862	45.6244	1.61583
PC-3p-12432_174	miRn56-3p	CTGTGGTGGGGCGTCCACCATGGA	24	83	15.5	68.6418	16.446	-2.06135
PC-3p-1251_868	miRn57-3p	TCTGGAAGAAGAATCCTGAAA	21	342	118.5	282.837	125.732	-1.16961
PC-3p-129134_29	miRn24-3p	AAACCGGTTATAAGTAACTCATGA	24	18	26	14.8862	27.5869	0.890009
PC-3p-152370_26	miRn15-3p	ATCCGGTGAGTCAACGTCGGAAAA	24	51	29	42.1775	30.77	-0.45495
PC-3p-162266_24	miRn64-3p	AAGATAGAGTTGTATCTGAGCCAT	24	18	25	14.8862	26.5258	0.833425
PC-3p-168992_23	miRn65-3p	TGCCTGTGGTGGGGCGTCCATGGT	24	59	28	48.7935	29.7089	-0.715794
PC-3p-17852_134	miRn66-3p	ACAAGTGTTTCACTTATTTTGGAA	24	30.5	9	25.2238	9.5493	-1.40132
PC-3p-179540_22	miRn68-3p	TCCTGGCCGGACGATCGCCCC	21	19	22	15.7132	23.3427	0.570998
PC-3p-182508_22	miRn8-3p	AGCGTCTGTTTACAAGAACGGACG	24	32	7	26.4643	7.42723	-1.83315
PC-3p-192_4728	miRn9-3p	GTGCTCTCTCTCATTGTCATA	21	202	1106	167.056	1173.5	2.81242
PC-3p-194846_21	miRn10-3p	TGGAATTTGAACTAGAATTAA	21	15.5	21	12.8186	22.2817	0.797615
PC-3p-198764_20	miRn3-3p	CCTTTAGTGTACCATGAGCATGGT	24	24	9	19.8482	9.5493	-1.05554
PC-3p-211954_19	miRn7-3p	TCTAGCGCGTCAGGACGTCCG	21	26	13	21.5022	13.7934	-0.640506
PC-3p-216984_19	miRn75-3p	AACCTCCTTTGTGTTGTAAAGTGG	24	16	21	13.2321	22.2817	0.751812
PC-3p-231632_18	miRn78-3p	AAGTGGAACTTCCTAGGAAATTCT	24	21	2	17.3672	2.12207	-3.03282
PC-3p-232487_18	miRn19-3p	AACCTCTTTTGTGCTGTGAAGTGG	24	30	22.5	24.8103	23.8732	-0.0555432
PC-3p-242764_17	miRn80-3p	ATCATACAACCGGGTGTACTGTGA	24	72	36	59.5447	38.1972	-0.640506
PC-3p-251268_17	miRn81-3p	AAAAGCCCACATGTGAGTTAGGAA	24	20	21	16.5402	22.2817	0.429884
PC-3p-298741_14	miRn85-3p	ATGCTCTATTAGTAGTGGATTGTC	24	19	20	15.7132	21.2207	0.433495
PC-3p-30997_90	miRn23-3p	CCGGACGATCGCCCCGTGGGC	21	52	38	43.0045	40.3193	-0.0930179
PC-3p-32479_87	miRn14-3p	TAGGTTTTCATGGTCATATTT	21	17	53	14.0592	56.2347	1.99995
PC-3p-32642_87	miRn30-3p	TTAAGACCATTAATTAAGGTA	21	35.5	5.5	29.3588	5.83568	-2.33082
PC-3p-328708_13	miRn88-3p	ATTGTCTATTTCTAATGGGTAGTC	24	33	35	27.2913	37.1362	0.444383
PC-3p-333286_13	miRn28-3p	GTTCTCACGGTTTTCACCATAAGG	24	22	16	18.1942	16.9765	-0.0999373
PC-3p-37293_79	miRn95-3p	GCGTTAACCGCTACTCTGAGTAGC	24	26	10	21.5022	10.6103	-1.01902
PC-3p-39014_76	miRn33-3p	TAGTGGGTAGATTATTCGGTG	21	83.5	27	69.0553	28.6479	-1.26932
PC-3p-409261_11	miRn98-3p	GGTTAAGATTGAAGCGCTGTGAAC	24	22	15	18.1942	15.9155	-0.193047
PC-3p-42048_72	miRn99-3p	TTTTTATGGTCGAATTTGATC	21	39.5	22	32.6669	23.3427	-0.484855
PC-3p-46040_67	miRn12-3p	TCACAATAAGCACAATGCACT	21	10	22	8.27009	23.3427	1.497
PC-3p-479888_10	miRn102-3p	CGCCCCATGGGCTGAACGTCCTGG	24	23	14	19.0212	14.8545	-0.356713
PC-3p-484219_10	miRn103-3p	GGAAAGGATTTGGATAAGGAGGGA	24	20	19	16.5402	20.1596	0.285494
PC-3p-486238_10	miRn105-3p	AGGGCTTGTTCGCTTCGGCATAAA	24	42	18	34.7344	19.0986	-0.862898
PC-3p-526462_9	miRn108-3p	AGTTTGGGTGTACCATGAACATGG	24	36	17	29.7723	18.0376	-0.722968
PC-3p-5387_306	miRn110-3p	AAAAGCCATCCCACATCGGAA	21	352	221	291.107	234.488	-0.312035
PC-3p-548_1644	miRn111-3p	GCTCTTTATCTTCTGTCATC	20	29	407.5	23.9833	432.371	4.17217
PC-3p-5672_296	miRn37-3p	TAGTGTCATTCTCCTGTGAGT	21	15.5	33	12.8186	35.0141	1.44969
PC-3p-5817_292	miRn17-3p	TAAAAGCCATCCCACATCGGA	21	280	207	231.563	219.634	-0.0763018
PC-3p-60736_54	miRn115-3p	TTCCAGGCGGATGCTAATGAT	21	24	34	19.8482	36.0751	0.861995
PC-3p-632983_8	miRn117-3p	TTGGATTTGCGAATCTTGATGA	22	56	29	46.3125	30.77	-0.58988
PC-3p-67724_50	miRn121-3p	GATTTTGGTACGCATCAGGTGGGA	24	42	9	34.7344	9.5493	-1.8629
PC-3p-7664_243	miRn125-3p	GCTCTCTATCTTCTGTCACCA	21	9	48	7.44308	50.9296	2.77453
PC-3p-79483_44	miRn128-3p	GACACAAGATGAGACATTAAATGA	24	78	54	64.5067	57.2958	-0.17102
PC-3p-84389_42	miRn32-3p	TAAAAGCCATCCCACATCGGAA	22	38.5	60	31.8399	63.662	0.999598
PC-3p-85479_41	miRn129-3p	TCTCTTCACCTGAATAACCCTGAA	24	24	14	19.8482	14.8545	-0.418113
PC-3p-88_10838	miRn31-3p	TTTTTAACAATCTCTTTTCCAA	22	2269	3399	1876.48	3606.45	0.942548
PC-3p-9803_206	miRn5-3p	ATTGTTTGGTGGCAAACCGTTTGT	24	41	17	33.9074	18.0376	-0.910595
PC-5p-101398_36	miRn133-5p	ACTCCCTCAAACGCTTCATT	20	4	22	3.30804	23.3427	2.81893
PC-5p-1014351_5	miRn134-5p	GACAACTCTTATGTGAGAGATAGA	24	20	11	16.5402	11.6714	-0.503002
PC-5p-10261_200	miRn10-5p	TCTTGTTAATTCTAGTTTAAA	21	34	50	28.1183	53.0516	0.915888
PC-5p-10536_196	miRn9-5p	TGACGATGAGAGAGGGCACGC	21	121	338.5	100.068	359.16	1.84364
PC-5p-10720_194	miRn39-5p	AATAGTGTTTTAAATGGTTGG	21	12	120	9.92411	127.324	3.68142
PC-5p-110898_33	miRn15-5p	GTTTTCCGACGTTGACTCACCGGA	24	38	22	31.4263	23.3427	-0.429002
PC-5p-113029_33	miRn23-5p	CCACGGGGCGATCGTCCGGCC	21	31	34.5	25.6373	36.6056	0.513822
PC-5p-116456_32	miRn16-5p	TTTAGTAGGTTACTTATGATT	21	8	25	6.61607	26.5258	2.00335
PC-5p-120695_31	miRn142-5p	CGTTCAGCCCATGGGGCGATCGTC	24	21	29	17.3672	30.77	0.825158
PC-5p-130406_29	miRn144-5p	AAGTCAAAGTGGTACCAAAATAGA	24	20	11.5	16.5402	12.2019	-0.438872
PC-5p-135452_28	miRn1-5p	TTAGTCCGTACGTACTTATCC	21	8.5	23.5	7.02958	24.9343	1.82662
PC-5p-136768_28	miRn19-5p	AGTTCACTTTATAATGCAAAGGGG	24	39	17	32.2534	18.0376	-0.838445
PC-5p-13755_162	miRn147-5p	CATTTGCGTCGCACATAGTGCC	22	24	47.5	19.8482	50.3991	1.34439
PC-5p-145416_27	miRn148-5p	AATTGTTACCCTCATTTGGGG	21	15.5	22	12.8186	23.3427	0.86473
PC-5p-152476_26	miRn152-5p	ATCCGGGTGTATCATGAGCATGAT	24	76	54.5	62.8527	57.8263	-0.120249
PC-5p-159227_25	miRn154-5p	AGGGTTGTAATCTTTATGATATGA	24	20.5	25	16.9537	26.5258	0.645798
PC-5p-1802_665	miRn157-5p	ACTTGGGCGATGGGGAGGAAC	21	44	286	36.3884	303.455	3.05993
PC-5p-186777_21	miRn159-5p	ACAGTCTGAAGATTGGGTTTGGGT	24	53.5	26.5	44.245	28.1174	-0.654052
PC-5p-18756_130	miRn160-5p	AGTGACATTACGTTTTGGGACGGA	24	26	9	21.5022	9.5493	-1.17102
PC-5p-19375_127	miRn161-5p	CTAGTAGATATTATCCTCTTT	21	79	69.5	65.3337	73.7418	0.174655
PC-5p-203253_20	miRn162-5p	TTGAATAACCCACCGGGTAGACT	23	19.5	21	16.1267	22.2817	0.466409
PC-5p-203705_20	miRn163-5p	AGAGTCTAAGGGTCGGGTCTGGGT	24	19	28	15.7132	29.7089	0.918922
PC-5p-2140_589	miRn166-5p	TTCGGCCTGGATGTTTCCACC	21	334	198	276.221	210.085	-0.394853
PC-5p-215128_19	miRn167-5p	CTGAGCTGAGCTGAACTGAGCTGA	24	60	63	49.6205	66.8451	0.429884
PC-5p-257973_16	miRn175-5p	CTTGAGTAACCCATCGGGTAGACT	24	27.5	17.5	22.7428	18.5681	-0.292582
PC-5p-261144_16	miRn176-5p	AAAGTGGTACCAAAATAGAGTACT	24	20.5	6	16.9537	6.3662	-1.4131
PC-5p-264036_16	miRn177-5p	ATCCGGATGTACCATGTGCAAGGT	24	31.5	14	26.0508	14.8545	-0.810431
PC-5p-264555_16	miRn178-5p	AGGACTAACATATAGATTGGTGGA	24	32	10	26.4643	10.6103	-1.31858
PC-5p-267464_16	miRn179-5p	AGAATAGACTGTTTCGTCCGATCT	24	22.5	11	18.6077	11.6714	-0.672927
PC-5p-285421_15	miRn180-5p	GGATTTGCGTCGCATGTGGGGAGC	24	21	16	17.3672	16.9765	-0.0328231
PC-5p-31197_90	miRn182-5p	AAGGAACAACACAACCTTAAACGG	24	35	5	28.9453	5.30516	-2.44786
PC-5p-318931_14	miRn183-5p	ATCAGGTCGGGTTTGGGTCAGGGA	24	51	31	42.1775	32.892	-0.358735
PC-5p-3211_441	miRn184-5p	TTTAGTAGGTTATTTATGATA	21	192	54.5	158.786	57.8263	-1.45728
PC-5p-32579_87	miRn185-5p	AGAGTGACCACATACAAGGTTGGC	24	59	40.5	48.7935	42.9718	-0.183299
PC-5p-329564_13	miRn40-5p	ATACGGTCTCTTACAAGACAAACT	24	24	12	19.8482	12.7324	-0.640506
PC-5p-351630_13	miRn7-5p	AACGGATGTCCCGGGGCGCTAGAT	24	27	13	22.3292	13.7934	-0.694953
PC-5p-3577_407	miRn187-5p	CCATAGGGTTAAGTTGCTTCA	21	22	67	18.1942	71.0892	1.96615
PC-5p-366855_12	miRn188-5p	AGAATGGACTATTTCGTGCAATCT	24	45.5	17	37.6289	18.0376	-1.06084
PC-5p-4086_370	miRn192-5p	TTCCTCCGTTCTGAAATAAAT	21	12.5	43.5	10.3376	46.1549	2.15858
PC-5p-413849_11	miRn13-5p	ACTGGGTAGACTACTCATTAGGAA	24	24.5	17.5	20.2617	18.5681	-0.125933
PC-5p-42924_71	miRn26-5p	TGGGCGAACGTCCGGCCAGGA	21	23.5	51	19.4347	54.1127	1.47733
PC-5p-43377_70	miRn197-5p	ACCACTGGTGGAGGCGTCCATGGC	24	18	36	14.8862	38.1972	1.35949
PC-5p-433844_10	miRn3-5p	ATCATGTGCATGGTACACTCAAGA	24	20.5	7	16.9537	7.42723	-1.1907
PC-5p-445372_10	miRn202-5p	TGCTTGAGTAACCCATCGGGTAGA	24	29	15	23.9833	15.9155	-0.591596
PC-5p-46329_67	miRn27-5p	TCAAAGAGGCGTCCACCATGG	21	27.5	24	22.7428	25.4648	0.163097
PC-5p-47045_66	miRn203-5p	TTTTTTAGGGGGTATAACTCT	21	62	12	51.2746	12.7324	-2.00974
PC-5p-50094_63	miRn208-5p	AGCGGGTGATGGGTCGGGTGACA	23	20	14.5	16.5402	15.385	-0.104453
PC-5p-5595_299	miRn214-5p	AGGAAGGGCTGCGCTAGTTAGGAA	24	53.5	43.5	44.245	46.1549	0.0609708
PC-5p-5649_297	miRn215-5p	AAATGTTCGGCCTGGATGTT	20	105	74	86.836	78.5164	-0.145298
PC-5p-5806_293	miRn219-5p	TCCGCTTGTTAGGAAAAAACCGGA	24	16	33.5	13.2321	35.5446	1.42558
PC-5p-5862_291	miRn220-5p	TCAGAGCAAGGATTTGCAGCA	21	10.5	39.5	8.6836	41.9108	2.27096
PC-5p-5912_289	miRn14-5p	ATATGATCATGAAAATCTAGT	21	105	181	86.836	192.047	1.14509
PC-5p-6059_285	miRn222-5p	AATGCTCGTGTTAATTAGTCA	21	209	209	172.845	221.756	0.359494
PC-5p-61539_54	miRn17-5p	CTTCCGATGTGGGATGGCTTT	21	23	44	19.0212	46.6855	1.29536
PC-5p-63791_52	miRn36-5p	ATCTACTTCTGCTGTAAACGAGTT	24	44	23.5	36.3884	24.9343	-0.545348
PC-5p-6399_275	miRn225-5p	GGAAGGAGATTAAGGATATCT	21	99	93	81.8739	98.6761	0.269296
PC-5p-667_1390	miRn226-5p	AGTTTGTTCGCGGATCTAACA	21	364	774	301.031	821.24	1.44789
PC-5p-67_13023	miRn31-5p	GGTAAGAGATTGTTAAAAATT	21	1699	4161.5	1405.09	4415.49	1.65191
PC-5p-712520_7	miRn35-5p	CGACAGGACGTTCAGCCCATGGGA	24	30	10.5	24.8103	11.1408	-1.15508
PC-5p-72243_47	miRn6-5p	TTTCTTCATAAATGTCCATTA	21	7	27	5.78906	28.6479	2.30703
PC-5p-736346_7	miRn38-5p	ACCATGTGCATGGTACATCCAAGA	24	21	8	17.3672	8.48826	-1.03282
PC-5p-743_1284	miRn230-5p	TATAAAGAAGGCTTTGTTCTC	21	718.5	403.5	594.206	428.127	-0.472925
PC-5p-84320_42	miRn43-5p	ATGCTTATATGTAGCTCTAAGGGC	24	26	21	21.5022	22.2817	0.051372
PC-5p-8781_221	miRn5-5p	AAACGGTTTGGTAGCGAACAAGAG	24	38	15	31.4263	15.9155	-0.981543
PC-5p-95470_38	miRn2-5p	AGAATTGATGATCGATAGATA	21	1	204	0.827009	216.451	8.03192
peu-MIR2916-p3	MIR2916-p3	ATAAACGATGCCGACCAGGGA	21	1076	693	889.862	735.296	-0.275257
peu-MIR2916-p5_2ss15TG21AG	MIR2916-p5_2ss15TG21AG	CTCGAAGACGATCAGATACCGTCCT	25	1998	660	1652.36	700.282	-1.23852
ppe-MIR169g-p5_2ss6GA17GA	MIR169g-p5_2ss6GA17GA	TGAAGAAAAGAGTCTTATTTGG	22	21	7	17.3672	7.42723	-1.22547
ppt-MIR536f-p3_1ss19AG	MIR536f-p3_1ss19AG	TCGTGCCAAGCTGTGTGCGTCT	22	2	29	1.65402	30.77	4.21748
ppt-miR894_L-1R+1	miR894_L-1R+1	GTTTCACGTCGGGTTCACCA	20	181	237.5	149.689	251.995	0.751432
ptc-MIR164e-p3	MIR164e-p3	CATGTGCCTGTCTTCCCCATC	21	8	58	6.61607	61.5399	3.21748
ptc-MIR169c-p3_1ss7TG	MIR169c-p3_1ss7TG	CAGGTTGTCCTTGGCTACATT	21	35	70.5	28.9453	74.8028	1.36976
ptc-MIR169x-p5_2ss17GT18CT	MIR169x-p5_2ss17GT18CT	TAGCCAAGGATGACTTTTT	19	35	1	28.9453	1.06103	-4.76979
ptc-MIR171f-p5_2ss20GA21AG	MIR171f-p5_2ss20GA21AG	TGTTGGCCCGGTTCACTCAAG	21	32	152	26.4643	161.277	2.60742
ptc-miR390d-3p_2ss8CT21AT	miR390d-3p_2ss8CT21AT	CGCTATCTATCCTGAGTTTTT	21	4.25	120.95	3.51479	128.332	5.1903
ptc-miR398c-5p_2ss13AG15TC	miR398c-5p_2ss13AG15TC	GGAGCGACCTGAGACCACATG	21	772	819	638.451	868.986	0.444757
ptc-MIR403b-p5_2ss11TC18GA	MIR403b-p5_2ss11TC18GA	AGTTTGTTCGCGGATCTAAC	20	3	97	2.48103	102.92	5.37444
ptc-MIR481b-p3_2ss4TC20AG	MIR481b-p3_2ss4TC20AG	GGTCCTTTGACATGATATCGGAGC	24	35	8	28.9453	8.48826	-1.76979
ptc-miR6478_R+2_1ss21GA	miR6478_R+2_1ss21GA	CCGACCTTAGCTCAGTTGGTAGA	23	151	60.5	124.878	64.1925	-0.960047
ptc-miR6478_R+2_2ss20TC21GA	miR6478_R+2_2ss20TC21GA	CCGACCTTAGCTCAGTTGGCAGA	23	105.5	82	87.2495	87.0047	-0.00405289
ptc-miR6478_R+4_2ss20TC21GA	miR6478_R+4_2ss20TC21GA	CCGACCTTAGCTCAGTTGGCAGAGC	25	65	52.5	53.7556	55.7042	0.051372
ptc-miR6478_R-1_1ss20TC	miR6478_R-1_1ss20TC	CCGACCTTAGCTCAGTTGGC	20	108	66	89.317	70.0282	-0.350999
ptc-miR6478_R-2	miR6478_R-2	CCGACCTTAGCTCAGTTGG	19	203.5	132.5	168.296	140.587	-0.259542
rgl-miR5139	miR5139	AAACCTGGCTCTGATACCA	19	37	17	30.5993	18.0376	-0.762496
rgl-miR5139_L+2	miR5139_L+2	CGAAACCTGGCTCTGATACCA	21	249	97.5	205.925	103.451	-0.993177
rgl-miR5139_L-1	miR1511-3p_L+1R-4_1	AACCTGGCTCTGATACCA	18	265.167	101.083	219.295	107.253	-1.03186
rgl-MIR5141-p3_1ss9CT	MIR5141-p3_1ss9CT	ACCCGACGTGACTGACAGATAAGC	24	97	48	80.2199	50.9296	-0.655456
sly-miR169e-5p	miR169e-5p	TAGCCAAGGATGACTTGCCTTT	22	58	19	47.9665	20.1596	-1.25056
ssp-miR1128_L-1R+3	miR1128_L-1R+3	ACTACTCCCTCCGTCCCAAAATA	23	80.9167	59.8333	66.9188	63.4851	-0.0759932
stu-miR167d-3p_1ss12TA	miR167d-3p_1ss12TA	GATCATGTGGTAGCTTCACC	20	71	225.5	58.7176	239.263	2.02673
stu-miR396-3p_2ss3CT12CT	miR396-3p_2ss3CT12CT	GTTCAAGAAAGTTGTGGGAAA	21	3783	7987	3128.58	8474.47	1.43762
stu-MIR8005a-p3_1ss6GA	MIR8005a-p3_1ss6GA	GGTTTAGGGTTTAGGGTTTAGGGT	24	275	398	227.428	422.291	0.892831
stu-MIR8005a-p5_1ss11AG	MIR8005a-p5_1ss11AG	AGGGTTTAGGGTTTAGGGTTT	21	27	92	22.3292	97.615	2.12817
tae-miR1133_L-1_2ss19GC21AT	miR1133_L-1_2ss19GC21AT	ATATACTCCCTCCGTCCCATA	21	27.8333	22.5	23.0184	23.8732	0.0526056
tcc-MIR396e-p5_2ss13TG17AC	MIR396e-p3_2ss13TG17AC	TTGAAAGAGAAGGTCACG	18	5	22	4.13505	23.3427	2.497
tcc-MIR535-p3_2ss13GA20AT	MIR535-p3_2ss13GA20AT	GTGCTCTCTCTCATTGTCATT	21	7	306	5.78906	324.676	5.80953
vvi-miR3630-3p_L-2_1ss14CT	miR3630-3p_L-2_1ss14CT	TGGGAATCTCTTTGATGCAC	20	21.5	11	17.7807	11.6714	-0.607339
vvi-MIR396b-p3_1ss12CT	MIR396b-p3_1ss12CT	GTTCAAGAAAGTTGTGGGAA	20	40	1739	33.0804	1845.14	5.80161
vvi-MIR396b-p5_2ss12CT21AC	MIR396b-p5_2ss12CT21AC	GTTCAAGAAAGTTGTGGGAAC	21	2	109	1.65402	115.653	6.12768
zma-miR159c-3p_1ss20CT	miR159c-3p_1ss20CT	CTTGGATTGAAGGGAGCTCTT	21	17.3333	27.3167	14.3348	28.9839	1.01573
zma-miR393a-5p_1ss21CT	miR393a-5p_1ss21CT	TCCAAAGGGATCGCATTGATTT	22	206	228	170.364	241.916	0.505884

## Sheet: up-regulated 108 miRNAs
miRNA name	miRNA sequence	length	Raw-L	Raw-VL	Norm-L	Norm-VL	log2(VL/L)	original miRNA name
miRn2-5p	AGAATTGATGATCGATAGATA	21	1	204	0.827009	216.451	8.03192	PC-5p-95470_38
miR162a-5p_L-1	GGAGGCAGCGGTTCATCGATC	21	0.5	63	0.413505	66.8451	7.33677	ath-miR162a-5p_L-1
miR168a_R+1_1ss21CT	TCGCTTGGTGCAGGTCGGGATT	22	7	711	5.78906	754.394	7.02585	nta-miR168a_R+1_1ss21CT
miR160a_1ss21AT	TGCCTGGCTCCCTGTATGCCT	21	2.5	201.5	2.06752	213.798	6.6922	mtr-miR160a_1ss21AT
MIR396b-p5_2ss12CT21AC	GTTCAAGAAAGTTGTGGGAAC	21	2	109	1.65402	115.653	6.12768	vvi-MIR396b-p5_2ss12CT21AC
MIR535-p3_2ss13GA20AT	GTGCTCTCTCTCATTGTCATT	21	7	306	5.78906	324.676	5.80953	tcc-MIR535-p3_2ss13GA20AT
MIR396b-p3_1ss12CT	GTTCAAGAAAGTTGTGGGAA	20	40	1739	33.0804	1845.14	5.80161	vvi-MIR396b-p3_1ss12CT
MIR403b-p5_2ss11TC18GA	AGTTTGTTCGCGGATCTAAC	20	3	97	2.48103	102.92	5.37444	ptc-MIR403b-p5_2ss11TC18GA
miR166d-5p_2ss7TC17GC	GGAATGCTGTCTGGTTCGAGA	21	1	32	0.827009	33.9531	5.35949	bdi-miR166d-5p_2ss7TC17GC
MIR156g-p3_2ss6CT19AT	GCTCTTTATCTTCTGTCAT	19	1	28.5	0.827009	30.2394	5.19238	gma-MIR156g-p3_2ss6CT19AT
miR390d-3p_2ss8CT21AT	CGCTATCTATCCTGAGTTTTT	21	4.25	120.95	3.51479	128.332	5.1903	ptc-miR390d-3p_2ss8CT21AT
miR390a-3p_R+1_1ss8CT	CGCTATCTATCCTGAGTTTCA	21	62.5	1709	51.6881	1813.31	5.13265	gma-miR390a-3p_R+1_1ss8CT
MIR168b-p5_1	TCGCTTGGTGCAGGTCGG	18	1	24.5	0.827009	25.9953	4.9742	mtr-MIR168b-p5_1
MIR168b-p5_2	TCGCTTGGTGCAGGTCGGG	19	1	24.5	0.827009	25.9953	4.9742	mtr-MIR168b-p5_2
miR156t	TTGACAGAAGAGAGAGAGCAC	21	8	181	6.61607	192.047	4.85934	mdm-miR156t
MIR8781a-p3_2ss3GA18CG	ACATCATATTTTTTAACGA	19	5	97	4.13505	102.92	4.63748	gra-MIR8781a-p3_2ss3GA18CG
miR166g-5p_2ss11CT20GA	GGAATGTTGTTTGGCTCGAAG	21	45.5	864	37.6289	916.732	4.60659	mtr-miR166g-5p_2ss11CT20GA
miR160a-3p_1ss16TA	GCGTATGAGGAGCCAAGCATA	21	4	70	3.30804	74.2723	4.48878	ath-miR160a-3p_1ss16TA
miR396a-3p_R-3	GTTCAAGAAAGCTGTGGG	18	1.5	25	1.24051	26.5258	4.41839	cca-miR396a-3p_R-3
MIR159a-p5_1ss1GC	CTTTGCATATCTCAGGAGCTG	21	16	240.5	13.2321	255.178	4.26939	cpa-MIR159a-p5_1ss1GC
MIR536f-p3_1ss19AG	TCGTGCCAAGCTGTGTGCGTCT	22	2	29	1.65402	30.77	4.21748	ppt-MIR536f-p3_1ss19AG
miRn111-3p	GCTCTTTATCTTCTGTCATC	20	29	407.5	23.9833	432.371	4.17217	PC-3p-548_1644
miR393b-3p_L+1_2ss5G-21AT	ATCATGCAATCCCTTTGGATT	21	60.5	832.5	50.0341	883.31	4.14194	osa-miR393b-3p_L+1_2ss5G-21AT
miR168c-3p	CCCGCCTTGCATCAACTGAAT	21	361	4744	298.55	5033.54	4.07553	mtr-miR168c-3p
miR168b_R+1	TCGCTTGGTGCAGGTCGGGAAT	22	157.5	1935.5	130.254	2053.63	3.97878	mtr-miR168b_R+1
miR156h-3p_3ss6TC10T-20TC	GCTCTCTATCTTCTGTCACC	20	23	253	19.0212	268.441	3.81893	mtr-miR156h-3p_3ss6TC10T-20TC
miR162a_R+1_1ss21GA	TCGATAAACCTCTGCATCCAAT	22	27	281	22.3292	298.15	3.73903	osa-miR162a_R+1_1ss21GA
miR166h-5p_L-1R+1_1ss20GA	GAATGTTGTTTGGCTCGAAGA	21	26	268	21.5022	284.357	3.72514	gma-miR166h-5p_L-1R+1_1ss20GA
miRn39-5p	AATAGTGTTTTAAATGGTTGG	21	12	120	9.92411	127.324	3.68142	PC-5p-10720_194
miR156e_R+1_1ss21CT	TTGACAGAAGATAGAGAGCATT	22	3	29	2.48103	30.77	3.63251	mtr-miR156e_R+1_1ss21CT
miR395e-5p_R-1	GTTCCTCTGAGCACTTCATT	20	25	227	20.6752	240.854	3.54219	aly-miR395e-5p_R-1
miR166e-5p	GGAATGTTGGCTGGCTCGAGG	21	173	1562	143.073	1657.33	3.53404	mtr-miR166e-5p
MIR3514-p3_2ss11AT18AG	TTAAATTTATTTTTTAAGG	19	3.5	26	2.89453	27.5869	3.25258	ahy-MIR3514-p3_2ss11AT18AG
MIR164e-p3	CATGTGCCTGTCTTCCCCATC	21	8	58	6.61607	61.5399	3.21748	ptc-MIR164e-p3
miR395a_L-1	TGAAGTGTTTGGGGGAACTC	20	56.5	402	46.726	426.535	3.19037	mtr-miR395a_L-1
miRn157-5p	ACTTGGGCGATGGGGAGGAAC	21	44	286	36.3884	303.455	3.05993	PC-5p-1802_665
miR396b-3p	GTTCAATAAAGCTGTGGGAAG	21	2965	18403	2452.08	19526.2	2.99333	mtr-miR396b-3p
miR396c_L+1_1ss11TG	GTTCAAGAAAGCTGTGGGAAG	21	6	37	4.96205	39.2582	2.98399	csi-miR396c_L+1_1ss11TG
MIR396g-p3_2ss12CT17AG	GTTCAAGAAAGTTGTGGAAA	20	5	30	4.13505	31.831	2.94446	mdm-MIR396g-p3_2ss12CT17AG
miRn133-5p	ACTCCCTCAAACGCTTCATT	20	4	22	3.30804	23.3427	2.81893	PC-5p-101398_36
miRn9-3p	GTGCTCTCTCTCATTGTCATA	21	202	1106	167.056	1173.5	2.81242	PC-3p-192_4728
miR172b-5p_L+1	GCAGCACCATCAAGATTCACA	21	22.1667	120.667	18.332	128.031	2.80406	aly-miR172b-5p
miRn125-3p	GCTCTCTATCTTCTGTCACCA	21	9	48	7.44308	50.9296	2.77453	PC-3p-7664_243
miR390a-5p	AAGCTCAGGAGGGATAGCGCC	21	101.333	519.262	83.8036	550.954	2.71685	aly-miR390a-5p
miR159a_R-1_1ss1TG	GTTGGATTGAAGGGAGCTCT	20	26.5	129	21.9157	136.873	2.6428	mtr-miR159a_R-1_1ss1TG
miR156e_1ss1TC	CTGACAGAAGATAGAGAGCAC	21	282.5	1366.5	233.63	1449.9	2.63366	mtr-miR156e_1ss1TC
MIR171f-p5_2ss20GA21AG	TGTTGGCCCGGTTCACTCAAG	21	32	152	26.4643	161.277	2.60742	ptc-MIR171f-p5_2ss20GA21AG
miR156e_R+1	TTGACAGAAGATAGAGAGCACT	22	228	1064	188.558	1128.94	2.58189	mtr-miR156e_R+1
MIR396e-p3_2ss13TG17AC	TTGAAAGAGAAGGTCACG	18	5	22	4.13505	23.3427	2.497	tcc-MIR396e-p5_2ss13TG17AC
miR395k_1ss1TC	CTGAAGCGTTTGGGGGAACTC	21	44.5	195.5	36.8019	207.432	2.49479	mtr-miR395k_1ss1TC
miR396a-3p_2ss2CT20GA	GTTCAAGAAAGCTGTGGGAAA	21	3148.5	13379.5	2603.84	14196.1	2.44678	mtr-miR396a-3p_2ss2CT20GA
miR159a_L-1_1ss21AT	TTGGATTGAAGGGAGCTCTT	20	5.5	22.5	4.54855	23.8732	2.39192	mtr-miR159a_L-1_1ss21AT
miR156h-3p_1ss10TG	GCTCTTTATGCTTCTGTCATC	21	8.5	33.5	7.02958	35.5446	2.33812	mtr-miR156h-3p_1ss10TG
miRn6-5p	TTTCTTCATAAATGTCCATTA	21	7	27	5.78906	28.6479	2.30703	PC-5p-72243_47
miR168b	TCGCTTGGTGCAGGTCGGGAA	21	2518	9531.5	2082.41	10113.2	2.27992	mtr-miR168b
miRn220-5p	TCAGAGCAAGGATTTGCAGCA	21	10.5	39.5	8.6836	41.9108	2.27096	PC-5p-5862_291
miR166e-5p_2ss3AT10GT	GGTATGTTGTCTGGCTCGAGG	21	105	380.5	86.836	403.723	2.217	mtr-miR166e-5p_2ss3AT10GT
miRn192-5p	TTCCTCCGTTCTGAAATAAAT	21	12.5	43.5	10.3376	46.1549	2.15858	PC-5p-4086_370
MIR8005a-p5_1ss11AG	AGGGTTTAGGGTTTAGGGTTT	21	27	92	22.3292	97.615	2.12817	stu-MIR8005a-p5_1ss11AG
miR167d-3p_1ss12TA	GATCATGTGGTAGCTTCACC	20	71	225.5	58.7176	239.263	2.02673	stu-miR167d-3p_1ss12TA
miRn16-5p	TTTAGTAGGTTACTTATGATT	21	8	25	6.61607	26.5258	2.00335	PC-5p-116456_32
miRn14-3p	TAGGTTTTCATGGTCATATTT	21	17	53	14.0592	56.2347	1.99995	PC-3p-32479_87
miR156h-3p_2ss6TC10TG	GCTCTCTATGCTTCTGTCATC	21	821	2527	678.975	2681.23	1.98147	mtr-miR156h-3p_2ss6TC10TG
miRn187-5p	CCATAGGGTTAAGTTGCTTCA	21	22	67	18.1942	71.0892	1.96615	PC-5p-3577_407
miR3627a_L+1R+1_1ss21AG	CTCGCAGGAGAGATGGCACTGG	22	29	84	23.9833	89.1268	1.89383	mdm-miR3627a_L+1R+1_1ss21AG
MIR5368-p5	CCTGGGATTGGCTTTGGGC	19	222.5	633	184.01	671.634	1.86789	gma-MIR5368-p5
MIR169j-p3_1ss7CA	GGCAGTATCCTTGGCTATCT	20	21.5	60.5	17.7807	64.1925	1.85209	ath-MIR169j-p3_1ss7CA
miRn9-5p	TGACGATGAGAGAGGGCACGC	21	121	338.5	100.068	359.16	1.84364	PC-5p-10536_196
miRn1-5p	TTAGTCCGTACGTACTTATCC	21	8.5	23.5	7.02958	24.9343	1.82662	PC-5p-135452_28
miR156e_L-1	TGACAGAAGATAGAGAGCAC	20	53.5	145.5	44.245	154.38	1.8029	mtr-miR156e_L-1
miR535d_1ss7CT	TGACGATGAGAGAGAGCACGC	21	3701	9831.5	3060.76	10431.5	1.76899	mdm-miR535d_1ss7CT
miR156e	TTGACAGAAGATAGAGAGCAC	21	1862.5	4827.5	1540.3	5122.14	1.73353	mtr-miR156e
MIR2118e-p3_2ss13TA19CT	GAAAAGAGAGTCAAAGAGT	19	32.5	82	26.8778	87.0047	1.69468	osa-MIR2118e-p3_2ss13TA19CT
miR394	TTGGCATTCTGTCCACCTCC	20	14.5	36.5	11.9916	38.7277	1.69134	osa-miR394
miRn31-5p	GGTAAGAGATTGTTAAAAATT	21	1699	4161.5	1405.09	4415.49	1.65191	PC-5p-67_13023
miRn50-3p	GATACAAATGCTCGGGTTGATT	22	18	43	14.8862	45.6244	1.61583	PC-3p-112056_33
miR398b_1ss21GT	TGTGTTCTCAGGTCGCCCCTT	21	23	52.5	19.0212	55.7042	1.55018	mtr-miR398b_1ss21GT
miR166a_R+1	TCGGACCAGGCTTCATTCCCCT	22	251	563	207.579	597.362	1.52494	mtr-miR166a_R+1
miRn12-3p	TCACAATAAGCACAATGCACT	21	10	22	8.27009	23.3427	1.497	PC-3p-46040_67
miR395a_2ss1AC21CT	CTGAAGTGTTTGGGGGAACTT	21	432.5	942	357.681	999.493	1.48252	mtr-miR395a_2ss1AC21CT
miRn26-5p	TGGGCGAACGTCCGGCCAGGA	21	23.5	51	19.4347	54.1127	1.47733	PC-5p-42924_71
miR172c-5p_2ss2TC9AT	GCAGCATCTTCAAGATTCACA	21	1382	2982.5	1142.93	3164.53	1.46926	mtr-miR172c-5p_2ss2TC9AT
miRn37-3p	TAGTGTCATTCTCCTGTGAGT	21	15.5	33	12.8186	35.0141	1.44969	PC-3p-5672_296
miRn226-5p	AGTTTGTTCGCGGATCTAACA	21	364	774	301.031	821.24	1.44789	PC-5p-667_1390
miR396-3p_2ss3CT12CT	GTTCAAGAAAGTTGTGGGAAA	21	3783	7987	3128.58	8474.47	1.43762	stu-miR396-3p_2ss3CT12CT
miRn219-5p	TCCGCTTGTTAGGAAAAAACCGGA	24	16	33.5	13.2321	35.5446	1.42558	PC-5p-5806_293
miR162	TCGATAAACCTCTGCATCCAG	21	495.5	1036	409.783	1099.23	1.42356	mtr-miR162
miR167_R+1_1ss22GT	TGAAGCTGCCAGCATGATCTGTT	23	44.75	93.1667	37.0087	98.8529	1.41742	cca-miR167_R+1_1ss22GT
MIR169c-p3_1ss7TG	CAGGTTGTCCTTGGCTACATT	21	35	70.5	28.9453	74.8028	1.36976	ptc-MIR169c-p3_1ss7TG
miRn197-5p	ACCACTGGTGGAGGCGTCCATGGC	24	18	36	14.8862	38.1972	1.35949	PC-5p-43377_70
miRn147-5p	CATTTGCGTCGCACATAGTGCC	22	24	47.5	19.8482	50.3991	1.34439	PC-5p-13755_162
miR408-3p_L-1R+1	TGCACTGCCTCTTCCCTGGCT	21	21	41.5	17.3672	44.0329	1.34222	mtr-miR408-3p_L-1R+1
miRn17-5p	CTTCCGATGTGGGATGGCTTT	21	23	44	19.0212	46.6855	1.29536	PC-5p-61539_54
miR1515_1ss16AG	TCATTTTTGCGTGCAGTGATCC	22	52	93	43.0045	98.6761	1.19821	csi-miR1515_1ss16AG
miR160a-5p	TGCCTGGCTCCCTGTATGCCA	21	467	821	386.213	871.108	1.17345	ath-miR160a-5p
miRn14-5p	ATATGATCATGAAAATCTAGT	21	105	181	86.836	192.047	1.14509	PC-5p-5912_289
MIR4995-p5_1ss1AG	GACTCATAGGCAGTGGCT	18	40	68.5	33.0804	72.6808	1.1356	gma-MIR4995-p5_1ss1AG
miR166a_1ss21CT	TCGGACCAGGCTTCATTCCCT	21	521	863	430.872	915.671	1.08757	mtr-miR166a_1ss21CT
miR156l-5p_R-1_1ss1CT	TGACAGAAGAGAGTGAGCAT	20	14.5	24	11.9916	25.4648	1.08648	osa-miR156l-5p_R-1_1ss1CT
miR159_R+1_1ss21AT	TTTGGATTGAAGGGAGCTCTTT	22	681.167	1126.17	563.331	1194.9	1.08483	csi-miR159_R+1_1ss21AT
miR393a_1ss21CT	TCCAAAGGGATCGCATTGATT	21	37	59.5	30.5993	63.1315	1.04486	mtr-miR393a_1ss21CT
miR8175	GATCCCCGGCAACGGCGCCA	20	57	91.5	47.1395	97.0845	1.0423	ath-miR8175
miR319-5p_2ss2GT10TC	ATCTGCCGACTCATTCATTCA	21	17	27	14.0592	28.6479	1.02692	ata-miR319-5p_2ss2GT10TC
miR398b_R-1	TGTGTTCTCAGGTCGCCCCT	20	67.5	107	55.8231	113.531	1.02415	mtr-miR398b_R-1
MIR396g-p3_1ss17AG	GTTCAAGAAAGCTGTGGAAA	20	19	30	15.7132	31.831	1.01846	mdm-MIR396g-p3_1ss17AG
miR159c-3p_1ss20CT	CTTGGATTGAAGGGAGCTCTT	21	17.3333	27.3167	14.3348	28.9839	1.01573	zma-miR159c-3p_1ss20CT
miR5072_L-3_1ss13GA	TTCCCCAGCAGAGTCGCCA	19	17.5	27.5	14.4727	29.1784	1.01157	osa-miR5072_L-3_1ss13GA
miR166a	TCGGACCAGGCTTCATTCCCC	21	9171.5	14405	7584.91	15284.2	1.01083	mtr-miR166a

## Sheet: down-regulated 40 miRNAs
miRNA name	miRNA sequence	length	Raw-L	Raw-VL	Norm-L	Norm-VL	log2(VL/L)	original miRNA name
miRn95-3p	GCGTTAACCGCTACTCTGAGTAGC	24	26	10	21.5022	10.6103	-1.01902	PC-3p-37293_79
miR1511-3p_L+1R-4_1	AACCTGGCTCTGATACCA	18	265.167	101.083	219.295	107.253	-1.03186	rgl-miR5139_L-1
miRn38-5p	ACCATGTGCATGGTACATCCAAGA	24	21	8	17.3672	8.48826	-1.03282	PC-5p-736346_7
MIR6173-p3_1	ATGGGATTAGATACCCCAGTAGT	23	140	53	115.781	56.2347	-1.04187	hbr-MIR6173-p3_1
MIR6173-p3_2	CTGTGCGTATCGACCCGTGCA	21	140	53	115.781	56.2347	-1.04187	hbr-MIR6173-p3_2
MIR6173-p3_3	GCTGTGCGTATCGACCCGTGCA	22	140	53	115.781	56.2347	-1.04187	hbr-MIR6173-p3_3
MIR6173-p3_4	TGTGCGTATCGACCCGTGCA	20	140	53	115.781	56.2347	-1.04187	hbr-MIR6173-p3_4
miRn3-3p	CCTTTAGTGTACCATGAGCATGGT	24	24	9	19.8482	9.5493	-1.05554	PC-3p-198764_20
miRn188-5p	AGAATGGACTATTTCGTGCAATCT	24	45.5	17	37.6289	18.0376	-1.06084	PC-5p-366855_12
miR159a_R-1_1ss6AT	TTTGGTTTGAAGGGAGCTCT	20	27	9.5	22.3292	10.0798	-1.14747	mtr-miR159a_R-1_1ss6AT
miR172b_L+2R-2	TGAGAATCTTGATGATGCTGC	21	314.5	110.5	260.094	117.244	-1.14952	mtr-miR172b_L+2R-2
miRn35-5p	CGACAGGACGTTCAGCCCATGGGA	24	30	10.5	24.8103	11.1408	-1.15508	PC-5p-712520_7
miRn57-3p	TCTGGAAGAAGAATCCTGAAA	21	342	118.5	282.837	125.732	-1.16961	PC-3p-1251_868
miR319a-3p	TTGGACTGAAGGGAGCTCCC	20	1621	561.5	1340.58	595.77	-1.17003	mtr-miR319a-3p
miRn160-5p	AGTGACATTACGTTTTGGGACGGA	24	26	9	21.5022	9.5493	-1.17102	PC-5p-18756_130
miRn3-5p	ATCATGTGCATGGTACACTCAAGA	24	20.5	7	16.9537	7.42723	-1.1907	PC-5p-433844_10
MIR169g-p5_2ss6GA17GA	TGAAGAAAAGAGTCTTATTTGG	22	21	7	17.3672	7.42723	-1.22547	ppe-MIR169g-p5_2ss6GA17GA
MIR2916-p5_2ss15TG21AG	CTCGAAGACGATCAGATACCGTCCT	25	1998	660	1652.36	700.282	-1.23852	peu-MIR2916-p5_2ss15TG21AG
miR169e-5p	TAGCCAAGGATGACTTGCCTTT	22	58	19	47.9665	20.1596	-1.25056	sly-miR169e-5p
miRn33-3p	TAGTGGGTAGATTATTCGGTG	21	83.5	27	69.0553	28.6479	-1.26932	PC-3p-39014_76
miRn178-5p	AGGACTAACATATAGATTGGTGGA	24	32	10	26.4643	10.6103	-1.31858	PC-5p-264555_16
MIR8739-p3_2ss10GC18AT	TTTGCAATACATGTCAATT	19	32.5	10	26.8778	10.6103	-1.34095	gra-MIR8739-p3_2ss10GC18AT
miRn66-3p	ACAAGTGTTTCACTTATTTTGGAA	24	30.5	9	25.2238	9.5493	-1.40132	PC-3p-17852_134
miRn176-5p	AAAGTGGTACCAAAATAGAGTACT	24	20.5	6	16.9537	6.3662	-1.4131	PC-5p-261144_16
miRn184-5p	TTTAGTAGGTTATTTATGATA	21	192	54.5	158.786	57.8263	-1.45728	PC-5p-3211_441
MIR2938-p3_2ss15GA18TG_1	TTGATCTTTTGAGAAGGG	18	84.5	21.5	69.8823	22.8122	-1.61512	ath-MIR2938-p3_2ss15GA18TG_1
MIR2938-p3_2ss15GA18TG_2	TTGATCTTTTGAGAAGGGT	19	84.5	21.5	69.8823	22.8122	-1.61512	ath-MIR2938-p3_2ss15GA18TG_2
miR169a_1ss21AG	CAGCCAAGGATGACTTGCCGG	21	7710.5	1897.5	6376.65	2013.31	-1.66323	mtr-miR169a_1ss21AG
MIR481b-p3_2ss4TC20AG	GGTCCTTTGACATGATATCGGAGC	24	35	8	28.9453	8.48826	-1.76979	ptc-MIR481b-p3_2ss4TC20AG
miRn8-3p	AGCGTCTGTTTACAAGAACGGACG	24	32	7	26.4643	7.42723	-1.83315	PC-3p-182508_22
miRn121-3p	GATTTTGGTACGCATCAGGTGGGA	24	42	9	34.7344	9.5493	-1.8629	PC-3p-67724_50
MIR8739-p3_1ss10GC	TTTGCAATACATGTCAAA	18	47	10	38.8694	10.6103	-1.87317	gra-MIR8739-p3_1ss10GC
miR393a_R+1	TCCAAAGGGATCGCATTGATCC	22	37979	7987.5	31409	8475	-1.88989	mtr-miR393a_R+1
miRn203-5p	TTTTTTAGGGGGTATAACTCT	21	62	12	51.2746	12.7324	-2.00974	PC-5p-47045_66
miRn56-3p	CTGTGGTGGGGCGTCCACCATGGA	24	83	15.5	68.6418	16.446	-2.06135	PC-3p-12432_174
miRn30-3p	TTAAGACCATTAATTAAGGTA	21	35.5	5.5	29.3588	5.83568	-2.33082	PC-3p-32642_87
MIR169i-p5_2ss17GT18CT	TAGCCAAGGATGACTTTTCT	20	41.5	6	34.3209	6.3662	-2.43058	osa-MIR169i-p5_2ss17GT18CT
miRn182-5p	AAGGAACAACACAACCTTAAACGG	24	35	5	28.9453	5.30516	-2.44786	PC-5p-31197_90
miRn78-3p	AAGTGGAACTTCCTAGGAAATTCT	24	21	2	17.3672	2.12207	-3.03282	PC-3p-231632_18
MIR169x-p5_2ss17GT18CT	TAGCCAAGGATGACTTTTT	19	35	1	28.9453	1.06103	-4.76979	ptc-MIR169x-p5_2ss17GT18CT
