# Supplementary material for: Characterization of microRNAs of Beta macrocarpa and their responses to Beet necrotic yellow vein virus infection
Source: PLoS One. 2017 Oct 16;12(10):e0186500. doi: 10.1371/journal.pone.0186500 (PMC5643120; doi:10.1371/journal.pone.0186500)
Supplement: S5 Table — (XLSX) [file pone.0186500.s005.xlsx]

## Sheet: 158sRNA-microarray
Index	Reporter Name	Sequence	length	Small RNA deep sequencing				microarray analysis
				normal reads		log2(BN/Mock)		Mean signal		log2(BN/MOCK)
				L	VL			L	VL		notes:
1491	miR172b_L+2R-2	TGAGAATCTTGATGATGCTGC	21	260.094	117.244	-1.14952		14179.2	8028.29	-0.820611	hightlighted in yellow: significantly differentially expressed and consistent trends
1493	miR319a-3p	TTGGACTGAAGGGAGCTCCC	20	1340.58	595.77	-1.17003		13658.4	11869.2	-0.202575	hightlighted in red: significantly differentially expressed and inconsistent trends
1439	miR162	TCGATAAACCTCTGCATCCAG	21	409.783	1099.23	1.42356		5122.6	8116.41	0.663964	miRNAs in bold fone: miRNAs mentioned in "phylogenetic analysis of the microRNAome of B. macrocarpa"
1465	miR168b	TCGCTTGGTGCAGGTCGGGAA	21	2082.41	10113.2	2.27992		4727.83	16879	1.83597
1467	miR168a_R+1_1ss21CT	TCGCTTGGTGCAGGTCGGGATT	22	5.78906	754.394	7.02585		4706.65	17021	1.85454
1399	miR156e_L-1	TGACAGAAGATAGAGAGCAC	20	44.245	154.38	1.8029		3527.34	8148.05	1.20787
1408	miR156e_R+1_1ss21CT	TTGACAGAAGATAGAGAGCATT	22	2.48103	30.77	3.63251		2725.33	6651.55	1.28726
1407	miR156h-3p_2ss6TC10TG	GCTCTCTATGCTTCTGTCATC	21	678.975	2681.23	1.98147		2580.71	6503.78	1.33351
1481	miR169e-5p	TAGCCAAGGATGACTTGCCTTT	22	47.9665	20.1596	-1.25056		2440.73	1429.41	-0.771891
1472	miR169a_1ss21AG	CAGCCAAGGATGACTTGCCGG	21	6376.65	2013.31	-1.66323		2298.15	1472.27	-0.642429
1507	miR396b-3p	GTTCAATAAAGCTGTGGGAAG	21	2452.08	19526.2	2.99333		1710.62	14771.1	3.11019
1497	miR390a-5p	AAGCTCAGGAGGGATAGCGCC	21	83.8036	550.954	2.71685		1597.68	4928.63	1.62521
1466	miR168c-3p	CCCGCCTTGCATCAACTGAAT	21	298.55	5033.54	4.07553		1572.57	12811.8	3.02628
1495	miR390a-3p_R+1_1ss8CT	CGCTATCTATCCTGAGTTTCA	21	51.6881	1813.31	5.13265		1400.76	8141.77	2.53914
1552	miR1515_1ss16AG	TCATTTTTGCGTGCAGTGATCC	22	43.0045	98.6761	1.19821		989.37	1182.64	0.257425
1489	miR172b-5p	GCAGCACCATCAAGATTCACA	21	18.332	128.031	2.80406		943.525	1855.46	0.975649
1514	miR396a-3p_2ss2CT20GA	GTTCAAGAAAGCTGTGGGAAA	21	2603.84	14196.1	2.44678		848.313	4749.98	2.48525
1508	miR396a-3p_R-3	GTTCAAGAAAGCTGTGGG	18	1.24051	26.5258	4.41839		778.255	3305.07	2.08637
164	miR156h-3p_3ss6TC10T-20TC	GCTCTCTATCTTCTGTCACC	20	19.0212	268.441	3.81893		776.623	2121.03	1.44948
263	miR535-3p	GTGCTCTCTCTCATTGTCATA	21	167.056	1173.5	2.81242		744.643	2903.06	1.96295
1515	miR396-3p_2ss3CT12CT	GTTCAAGAAAGTTGTGGGAAA	21	3128.58	8474.47	1.43762		707.218	3366.88	2.25119
1492	miR172c-5p_2ss2TC9AT	GCAGCATCTTCAAGATTCACA	21	1142.93	3164.53	1.46926		677.229	2727.71	2.00998
1449	miR166e-5p	GGAATGTTGGCTGGCTCGAGG	21	143.073	1657.33	3.53404		608.294	3601.82	2.56589
1450	miR166e-5p_2ss3AT10GT	GGTATGTTGTCTGGCTCGAGG	21	86.836	403.723	2.217		605.795	2911.33	2.26478
1502	miR395a_2ss1AC21CT	CTGAAGTGTTTGGGGGAACTT	21	357.681	999.493	1.48252		596.862	909.842	0.608219
1503	miR395k_1ss1TC	CTGAAGCGTTTGGGGGAACTC	21	36.8019	207.432	2.49479		552.829	899.537	0.702349
1504	miR395a_L-1	TGAAGTGTTTGGGGGAACTC	20	46.726	426.535	3.19037		531.65	833.836	0.649288
897	miR3627a_L+1R+1_1ss21AG	CTCGCAGGAGAGATGGCACTGG	22	23.9833	89.1268	1.89383		493.512	736.46	0.577521
1451	miR166g-5p_2ss11CT20GA	GGAATGTTGTTTGGCTCGAAG	21	37.6289	916.732	4.60659		491.545	7507.37	3.93291
835	miRn133-5p	ACTCCCTCAAACGCTTCATT	20	3.30804	23.3427	2.81893		472.21	639.295	0.437054
1438	miR160a-3p_1ss16TA	GCGTATGAGGAGCCAAGCATA	21	3.30804	74.2723	4.48878		429.796	4969.32	3.53132
1460	miR167d-3p_1ss12TA	GATCATGTGGTAGCTTCACC	20	58.7176	239.263	2.02673		404.193	697.009	0.786132
1355	MIR171f-p5_2ss20GA21AG	TGTTGGCCCGGTTCACTCAAG	21	26.4643	161.277	2.60742		387.014	1902.25	2.29725
1440	miR162a-5p_L-1	GGAGGCAGCGGTTCATCGATC	21	0.413505	66.8451	7.33677		333.57	3524.73	3.40145
1441	MIR164e-p3	CATGTGCCTGTCTTCCCCATC	21	6.61607	61.5399	3.21748		328.225	1147.42	1.80564
1498	miR393a_1ss21CT	TCCAAAGGGATCGCATTGATT	21	30.5993	63.1315	1.04486		175.248	695.194	1.98802
53	miRn111-3p	GCTCTTTATCTTCTGTCATC	20	23.9833	432.371	4.17217		169.157	625.22	1.886
1389	miRn226-5p	AGTTTGTTCGCGGATCTAACA	21	301.031	821.24	1.44789		119.76	574.2	2.2614
1500	miR393b-3p_L+1_2ss5G-21AT	ATCATGCAATCCCTTTGGATT	21	50.0341	883.31	4.14194		64.5432	504.41	2.96626
1413	miR159_R+1_1ss21AT	TTTGGATTGAAGGGAGCTCTTT	22	563.331	1194.9	1.08483		24753.5	21629.9	-0.194605
1422	miR159a_R-1_1ss1TG	GTTGGATTGAAGGGAGCTCT	20	21.9157	136.873	2.6428		24752.9	22061.5	-0.166065
1445	miR166a_1ss21CT	TCGGACCAGGCTTCATTCCCT	21	430.872	915.671	1.08757		17313.2	18386	0.086738
1448	miR166a	TCGGACCAGGCTTCATTCCCC	21	7584.91	15284.2	1.01083		17017.4	17046.4	0.00245184
1528	miR535d_1ss7CT	TGACGATGAGAGAGAGCACGC	21	3060.76	10431.5	1.76899		12130.7	11613.4	-0.0628688
1594	MIR6173-p3_1	ATGGGATTAGATACCCCAGTAGT	23	115.781	56.2347	-1.04187		6920.85	8673.29	0.325631
1400	miR156l-5p_R-1_1ss1CT	TGACAGAAGAGAGTGAGCAT	20	11.9916	25.4648	1.08648		4530.73	3768.62	-0.265709
1406	miR156t	TTGACAGAAGAGAGAGAGCAC	21	6.61607	192.047	4.85934		3563.78	2931.61	-0.281714
1436	miR160a-5p	TGCCTGGCTCCCTGTATGCCA	21	386.213	871.108	1.17345		2359.62	2467.35	0.0644096
1437	miR160a_1ss21AT	TGCCTGGCTCCCTGTATGCCT	21	2.06752	213.798	6.6922		2180.06	2279.37	0.064265
1520	miR398b_1ss21GT	TGTGTTCTCAGGTCGCCCCTT	21	19.0212	55.7042	1.55018		1398.81	724.807	-0.948533
1469	MIR169c-p3_1ss7TG	CAGGTTGTCCTTGGCTACATT	21	28.9453	74.8028	1.36976		874.089	933.415	0.0947385
1395	miRn187-5p	CCATAGGGTTAAGTTGCTTCA	21	18.1942	71.0892	1.96615		669.601	662.233	-0.0159629
788	miRn157-5p	ACTTGGGCGATGGGGAGGAAC	21	36.3884	303.455	3.05993		578.351	542.607	-0.0920392
1524	miR408-3p_L-1R+1	TGCACTGCCTCTTCCCTGGCT	21	17.3672	44.0329	1.34222		572.801	519.43	-0.141105
1499	miR393a_R+1	TCCAAAGGGATCGCATTGATCC	22	31409	8475	-1.88989		199.042	559.219	1.49034
1461	miR167b-5p	TGAAGCTGCCAGCATGATCTG	21	3060.76	3207.5	0.0675601		30397	28427.3	-0.0966519
1414	miR159a	TTTGGATTGAAGGGAGCTCTA	21	71772	78585.4	0.130841		23445.3	20638.3	-0.183971
1420	miR159a_R-1_1ss13GA	TTTGGATTGAAGAGAGCTCT	20	22.3292	31.831	0.511497		21919.4	19886.9	-0.140388
1427	miR159a_R-1_1ss6AG	TTTGGGTTGAAGGGAGCTCT	20	93.8655	77.4554	-0.27723		20696.1	18328.2	-0.17529
1588	MIR5368-p3_1ss14CA	ATACCACTCTGGAAGAGCTAGA	22	1240.1	948.563	-0.38664		19786	25075.9	0.341825
1506	miR396b_R+3	TTCCACAGCTTTCTTGAACTTTTT	24	57.615	57.2958	-0.00801484		18291.1	9841.95	-0.894122
1421	miR159a_R-1_1ss16GT	TTTGGATTGAAGGGATCTCT	20	29.3588	24.9343	-0.235664		17396.7	15331.5	-0.182316
1488	miR172b_1ss1AC	CGAATCTTGATGATGCTGCAT	21	1745.4	1049.36	-0.734048		17166.7	9796.46	-0.809278
1522	miR403a_1ss20TC	TTAGATTCACGCACAAACTCG	21	2052.64	3850.49	0.907563		15591.5	13241.3	-0.235723
1562	miR3630-3p_L-2_1ss14CT	TGGGAATCTCTTTGATGCAC	20	17.7807	11.6714	-0.607339		13036.8	11365.1	-0.197976
1589	MIR5368-p5_1ss1TC	CCCTGGGATTGGCTTTGG	18	45.899	71.0892	0.631168		11027.8	13205.7	0.260011
1484	miR171c-3p_2ss19AC21AG	TTGAGCCGTGCCAATATCCCG	21	160.026	110.878	-0.529336		9535.25	6079.9	-0.649223
1535	miR894_L-1R+1	GTTTCACGTCGGGTTCACCA	20	149.689	251.995	0.751432		9379.27	7778.36	-0.27001
1523	miR403a_1ss21GT	TTAGATTCACGCACAAACTTT	21	79.3929	146.423	0.883056		9168.73	7517.1	-0.286546
1482	miR171d	TGATTGAGCCGTGCCAATATC	21	408.543	232.366	-0.814086		9021.43	6183.34	-0.544969
1442	miR164a	TGGAGAAGCAGGGCACGTGCA	21	952.715	691.263	-0.462809		7684.03	4401.43	-0.803892
1033	miRn183-5p	ATCAGGTCGGGTTTGGGTCAGGGA	24	42.1775	32.892	-0.358735		6635.49	6660.78	0.00548687
1483	miR171d_1ss21CT	TGATTGAGCCGTGCCAATATT	21	33.0804	20.1596	-0.714506		6476.47	4300.19	-0.590806
1570	miR5072_L-4_1ss13GA	TCCCCAGCAGAGTCGCCA	18	37.2154	33.4225	-0.155079		5830.42	4988.46	-0.225004
1401	miR156b-5p	TGACAGAAGAGAGTGAGCAC	20	530.94	880.127	0.729163		5334.67	4616.2	-0.208693
1578	miR5139	AAACCTGGCTCTGATACCA	19	30.5993	18.0376	-0.762496		4720.83	3349.26	-0.495198
1513	miR396a-5p	TTCCACAGCTTTCTTGAACTT	21	18826.9	18021.6	-0.0630619		4038.49	2025.61	-0.995457
1597	miR6300_R+2	GTCGTTGTAGTATAGTGGTA	20	45.4855	25.4648	-0.836903		3877.13	6382.58	0.71915
1596	miR6300_R+1	GTCGTTGTAGTATAGTGGT	19	37.6289	47.7465	0.343553		3870.85	6301.26	0.702988
1547	miR1436_L+3_1ss5CT	ACTATATTATGGGACGGAGGGAGT	24	5935.39	3048.93	-0.961039		3815.7	4174.69	0.129724
1584	MIR5368-p3_1	CTGGGATTGGCTTTGGGC	18	21.0887	20.1596	-0.0650035		2811.09	2742.82	-0.0354694
1475	miR169a_3ss1CT20GT21AG	TAGCCAAGGATGACTTGCCTG	21	256.373	235.549	-0.122214		2542.88	1569.19	-0.696444
1586	MIR5368-p3_1ss4GA	GCCAAGGGACAGTCTCAGGTA	21	191.039	170.296	-0.165825		2400.56	3110.9	0.373957
1600	miR6300	GTCGTTGTAGTATAGTGG	18	26.8778	28.6479	0.092014		2313.84	3847.9	0.733783
1476	miR169f.1	TAGCCAAGGATGACTTGCCTA	21	96.3466	94.9624	-0.0208761		2185.33	1366.22	-0.677658
1405	miR156a-3p_1ss22AC	GCTCACTGCTCTTTCTGTCAGC	22	671.531	633.437	-0.0842545		1852.12	1292.18	-0.519374
1519	miR398c-5p_2ss13AG15TC	GGAGCGACCTGAGACCACATG	21	638.451	868.986	0.444757		1714.07	1914.25	0.159356
1521	miR398b	TGTGTTCTCAGGTCGCCCCTG	21	1013.91	945.911	-0.100158		1125.2	608.418	-0.887045
1602	miR6478_R-2	CCGACCTTAGCTCAGTTGG	19	168.296	140.587	-0.259542		1113.57	1115.41	0.0023769
59	miRn31-3p	TTTTTAACAATCTCTTTTCCAA	22	1876.48	3606.45	0.942548		1065.54	857.663	-0.313103
1479	MIR169i-p3_1ss7CA	GGCAGTATCCTTGGCTATC	19	27.2913	38.7277	0.504925		748.032	730.168	-0.0348709
1603	miR6478_R+2_1ss21GA	CCGACCTTAGCTCAGTTGGTAGA	23	124.878	64.1925	-0.960047		629.754	667.011	0.0829229
1402	miR156b-3p_L-1_1ss8TC	GCTCACCCTCTATCTGTCACC	21	494.138	614.338	0.314119		501.767	471.019	-0.091233
1490	miR172c-5p_2ss2TC11CT	GCAGCATCATTAAGATTCACA	21	453.615	471.099	0.0545623		310.988	549.187	0.820438
1542	miR1128_L-1R+3	ACTACTCCCTCCGTCCCAAAATA	23	66.9188	63.4851	-0.0759932		80.764	93.0864	0.204858
1403	miR156b-3p_2ss7TC20GT	GCTCACCCTCTATCTGTCATC	21	45.899	71.6197	0.641894		251.207	241.847	-0.0547828
1485	miR171c-5p_L-1R+1_1ss11GA	GATATTGGTACGGTTCAATCA	21	27.2913	39.2582	0.524554		38.353	70.8486	0.885398
1487	miR171k-3p	TTGAGCCGCGCCAATATCACT	21	176.153	164.46	-0.0990909		370.981	232.591	-0.673551
1494	miR319-5p_2ss2GT10TC	ATCTGCCGACTCATTCATTCA	21	14.0592	28.6479	1.02692		146.586	214.729	0.550763
1505	miR395e-5p_R-1	GTTCCTCTGAGCACTTCATT	20	20.6752	240.854	3.54219		90.434	306.161	1.75935
1572	MIR5083-p3_1ss21CT	TCAGACTACAATTATCTGATT	21	37.2154	43.5024	0.225193		429.951	398.602	-0.109223
1579	MIR5141-p3_1ss9CT	ACCCGACGTGACTGACAGATAAGC	24	80.2199	50.9296	-0.655456		63.0645	42.8562	-0.557324
213	miRn102-3p	CGCCCCATGGGCTGAACGTCCTGG	24	19.0212	14.8545	-0.356713		99.8616	98.1686	-0.024668
428	miRn108-3p	AGTTTGGGTGTACCATGAACATGG	24	29.7723	18.0376	-0.722968		84.1675	76.6017	-0.135886
671	miRn115-3p	TTCCAGGCGGATGCTAATGAT	21	19.8482	36.0751	0.861995		102.309	98.7248	-0.0514531
387	miRn121-3p	GATTTTGGTACGCATCAGGTGGGA	24	34.7344	9.5493	-1.8629		115.903	127.075	0.132767
916	miRn13-5p	ACTGGGTAGACTACTCATTAGGAA	24	20.2617	18.5681	-0.125933		26.5648	30.8313	0.214883
1311	miRn148-5p	AATTGTTACCCTCATTTGGGG	21	12.8186	23.3427	0.86473		33.1006	29.4444	-0.168861
15	miRn15-3p	ATCCGGTGAGTCAACGTCGGAAAA	24	42.1775	30.77	-0.45495		12.4692	8.54121	-0.545857
1274	miRn15-5p	GTTTTCCGACGTTGACTCACCGGA	24	31.4263	23.3427	-0.429002		41.577	54.2861	0.384799
111	miRn159-5p	ACAGTCTGAAGATTGGGTTTGGGT	24	44.245	28.1174	-0.654052		52.8461	43.9725	-0.265195
765	miRn1-5p	TTAGTCCGTACGTACTTATCC	21	7.02958	24.9343	1.82662		58.0175	96.3044	0.731115
1177	miRn160-5p	AGTGACATTACGTTTTGGGACGGA	24	21.5022	9.5493	-1.17102		38.232	79.8407	1.06234
854	miRn162-5p	TTGAATAACCCACCGGGTAGACT	23	16.1267	22.2817	0.466409		65.3581	54.2864	-0.267774
807	miRn163-5p	AGAGTCTAAGGGTCGGGTCTGGGT	24	15.7132	29.7089	0.918922		208.311	155.418	-0.422586
707	miRn167-5p	CTGAGCTGAGCTGAACTGAGCTGA	24	49.6205	66.8451	0.429884		258.782	254.913	-0.0217345
832	miRn175-5p	CTTGAGTAACCCATCGGGTAGACT	24	22.7428	18.5681	-0.292582		32.7827	34.1271	0.0579838
892	miRn177-5p	ATCCGGATGTACCATGTGCAAGGT	24	26.0508	14.8545	-0.810431		49.1152	44.8986	-0.129499
170	miRn179-5p	AGAATAGACTGTTTCGTCCGATCT	24	18.6077	11.6714	-0.672927		8.14416	3.80243	-1.09884
843	miRn180-5p	GGATTTGCGTCGCATGTGGGGAGC	24	17.3672	16.9765	-0.0328231		234.34	228.503	-0.0363921
204	miRn184-5p	TTTAGTAGGTTATTTATGATA	21	158.786	57.8263	-1.45728		0.417858	0.0231879	-4.17157
922	miRn185-5p	AGAGTGACCACATACAAGGTTGGC	24	48.7935	42.9718	-0.183299		49.4386	46.6549	-0.0836091
826	miRn192-5p	TTCCTCCGTTCTGAAATAAAT	21	10.3376	46.1549	2.15858		27.3991	205.845	2.90936
812	miRn19-5p	AGTTCACTTTATAATGCAAAGGGG	24	32.2534	18.0376	-0.838445		57.0117	63.2977	0.150894
1236	miRn208-5p	AGCGGGTGATGGGTCGGGTGACA	23	16.5402	15.385	-0.104453		183.282	174.835	-0.0680722
759	miRn214-5p	AGGAAGGGCTGCGCTAGTTAGGAA	24	44.245	46.1549	0.0609708		342.454	332.139	-0.0441267
1291	miRn222-5p	AATGCTCGTGTTAATTAGTCA	21	172.845	221.756	0.359494		54.9562	83.5747	0.604785
1374	miRn225-5p	GGAAGGAGATTAAGGATATCT	21	81.8739	98.6761	0.269296		125.149	166.155	0.408882
1206	miRn230-5p	TATAAAGAAGGCTTTGTTCTC	21	594.206	428.127	-0.472925		199.758	146.765	-0.444745
488	miRn23-3p	CCGGACGATCGCCCCGTGGGC	21	43.0045	40.3193	-0.0930179		144.522	147.493	0.0293567
716	miRn31-5p	GGTAAGAGATTGTTAAAAATT	21	1405.09	4415.49	1.65191		22.8398	179	2.97033
268	miRn33-3p	TAGTGGGTAGATTATTCGGTG	21	69.0553	28.6479	-1.26932		9.78213	3.26498	-1.58307
58	miRn35-3p	CCCATGGGCTGAACGTCCTGC	21	89.7305	67.3756	-0.413372		100.59	93.4025	-0.106955
321	miRn37-3p	TAGTGTCATTCTCCTGTGAGT	21	12.8186	35.0141	1.44969		100.328	202.309	1.01183
760	miRn39-5p	AATAGTGTTTTAAATGGTTGG	21	9.92411	127.324	3.68142		1.94756	73.8187	5.24425
589	miRn44-3p	TAGAACTAGCACAGCCCTTCT	21	82.7009	62.6009	-0.401719		374.588	354.093	-0.0811769
516	miRn47-3p	CCTGCCATGGGCGCCTCCACCGGT	24	30.5993	15.9155	-0.943068		339.595	244.728	-0.472639
7	miRn50-3p	GATACAAATGCTCGGGTTGATT	22	14.8862	45.6244	1.61583		210.793	324.139	0.620786
591	miRn56-3p	CTGTGGTGGGGCGTCCACCATGGA	24	68.6418	16.446	-2.06135		454.161	434.985	-0.0622394
216	miRn64-3p	AAGATAGAGTTGTATCTGAGCCAT	24	14.8862	26.5258	0.833425		170.104	156.779	-0.117686
194	miRn66-3p	ACAAGTGTTTCACTTATTTTGGAA	24	25.2238	9.5493	-1.40132		0.663194	0.0270756	-4.61437
229	miRn81-3p	AAAAGCCCACATGTGAGTTAGGAA	24	16.5402	22.2817	0.429884		55.6379	42.1612	-0.400153
714	miRn8-3p	AGCGTCTGTTTACAAGAACGGACG	24	26.4643	7.42723	-1.83315		67.4959	58.8935	-0.196692
348	miRn88-3p	ATTGTCTATTTCTAATGGGTAGTC	24	27.2913	37.1362	0.444383		6.25457	0.0229259	-8.09179
212	miRn95-3p	GCGTTAACCGCTACTCTGAGTAGC	24	21.5022	10.6103	-1.01902		63.9084	66.3165	0.0533607
323	miRn99-3p	TTTTTATGGTCGAATTTGATC	21	32.6669	23.3427	-0.484855		0.00395738	0.0270756	2.77437
820	miRn147-5p	CATTTGCGTCGCACATAGTGCC	22	19.8482	50.3991	1.34439		77.808	84.4288	0.117816
1172	miRn14-5p	ATATGATCATGAAAATCTAGT	21	86.836	192.047	1.14509		37.9818	42.8364	0.17353
1171	miRn26-5p	TGGGCGAACGTCCGGCCAGGA	21	19.4347	54.1127	1.47733		412.558	309.487	-0.41472
1565	MIR4995-p5_1ss1AG	GACTCATAGGCAGTGGCT	18	33.0804	72.6808	1.1356		342.814	329.447	-0.0573783
794	miRn220-5p	TCAGAGCAAGGATTTGCAGCA	21	8.6836	41.9108	2.27096		217.306	201.351	-0.110022
1501	miR394	TTGGCATTCTGTCCACCTCC	20	11.9916	38.7277	1.69134		187.841	179.181	-0.0680873
548	miRn14-3p	TAGGTTTTCATGGTCATATTT	21	14.0592	56.2347	1.99995		133.118	125.884	-0.0806156
1530	MIR536f-p3_1ss19AG	TCGTGCCAAGCTGTGTGCGTCT	22	1.65402	30.77	4.21748		124.669	108.949	-0.194453
1335	miRn182-5p	AAGGAACAACACAACCTTAAACGG	24	28.9453	5.30516	-2.44786		89.5116	84.4508	-0.0839625
650	miRn57-3p	TCTGGAAGAAGAATCCTGAAA	21	282.837	125.732	-1.16961		50.2202	52.1864	0.0554057
1082	miRn188-5p	AGAATGGACTATTTCGTGCAATCT	24	37.6289	18.0376	-1.06084		1.1612	1.83742	0.662068
829	miRn16-5p	TTTAGTAGGTTACTTATGATT	21	6.61607	26.5258	2.00335		1.07648	0.0263944	-5.34995

## Sheet: raw table
		A-MOCK1-cy3 Signal			B-BN1-cy5 Signal			Differential			A-BN2-cy3 Signal			B-MOCK2-cy5 Signal			Differential			A-MOCK3-cy3 Signal			B-BN3-cy5 Signal			Differential
Index	Reporter Name	Mean	StDev	p-value	Mean	StDev	p-value	Log2 Ratio (B/A)	p-value	Index	Mean	StDev	p-value	Mean	StDev	p-value	Log2 Ratio (B/A)	p-value	Index	Mean	StDev	p-value	Mean	StDev	p-value	Log2 Ratio (B/A)	p-value
1407	miR156h-3p_2ss6TC10TG	2673.73	245.878	4.34897e-24	5780.8	300.51	6.59841e-92	1.11242	2.01766e-13	1407	6410.9	455.646	1.25067e-44	2885.4	258.609	5.07927e-29	-1.15175	1.515e-10	1407	2183.01	214.759	7.41268e-25	7319.65	689.428	4.40363e-26	1.74545	2.14108e-11
1440	miR162a-5p_L-1	365.418	106.913	0.00414245	3317.79	237.012	2.6841e-51	3.1826	1.22689e-23	1440	3314.51	258.976	3.7954e-37	335.779	67.452	4.79413e-07	-3.30321	4.34805e-24	1440	299.512	102.77	0.00281648	3941.89	557.07	1.67559e-12	3.7182	2.57614e-09
1449	miR166e-5p	375.545	98.0779	0.00116988	3248.66	290.953	5.57356e-32	3.11279	4.09987e-17	1449	4333.77	714.779	1.16163e-09	667.684	179.158	0.000186811	-2.69839	1.57255e-06	1449	781.652	123.764	1.18671e-10	3223.02	358.797	4.99789e-19	2.04382	8.91623e-09
1451	miR166g-5p_2ss11CT20GA	343.884	88.7911	0.00196495	6140.95	385.457	7.33616e-62	4.15847	2.12993e-41	1451	7886.7	702.194	2.27214e-29	552.367	84.1014	3.66168e-11	-3.83572	1.60464e-23	1451	578.385	98.2711	1.52852e-09	8494.45	1022.9	1.27118e-16	3.87642	1.57977e-13
1466	miR168c-3p	1014.16	126.155	2.27317e-12	10223.3	502.911	3.5483e-98	3.3335	2.98479e-62	1466	13006.2	841.964	4.9751e-54	1912.5	141.721	7.04211e-42	-2.76567	2.08878e-36	1466	1791.04	148.743	8.28408e-35	15206	1082.94	4.96889e-45	3.08577	4.5418e-32
1485	miR171c-5p_L-1R+1_1ss11GA	17.1856	33.0897	0.667143	80.7471	71.0483	0.192483			1485	57.758	47.5044	0.335533	47.2448	41.9503	0.180169			1485	50.6288	53.3222	0.273421	74.0407	72.1991	0.371153
1492	miR172c-5p_2ss2TC9AT	715.084	136.043	2.88417e-06	2685.02	255.776	1.7159e-29	1.90875	1.24401e-09	1492	2764.92	197.837	5.51779e-44	788.793	92.7657	1.22024e-17	-1.80952	7.54023e-16	1492	527.809	137.587	9.94418e-05	2733.2	692.599	8.60525e-05	2.3725	0.00332439
1497	miR390a-5p	1064.71	159.747	4.88074e-09	4643.65	567.718	2.81778e-17	2.1248	9.90353e-09	1497	4327.49	1368.97	0.00152262	2001.79	174.958	1.33623e-30	-1.11224	0.0982583	1497	1726.53	180.805	8.75596e-22	5814.74	526.387	6.6468e-28	1.75184	1.07843e-11
1505	miR395e-5p_R-1	80.5754	45.1082	0.154933	307.681	73.9324	8.36887e-07	1.93302	0.0609853	1505	244.21	58.5083	0.000422299	64.1666	49.8503	0.153776	-1.92823	0.0819422	1505	126.56	67.855	0.0475778	366.592	96.7352	0.000300243	1.53436	0.141373
1507	miR396b-3p	1422.63	138.616	7.16395e-20	12855.6	670.971	5.19934e-86	3.17577	7.97582e-57	1507	15164	1053.12	2.74716e-47	1968.14	188.986	1.348e-25	-2.94575	2.34512e-33	1507	1741.09	168.285	5.27207e-26	16293.7	1661.83	1.13184e-22	3.22625	2.17383e-17
1514	miR396a-3p_2ss2CT20GA	618.943	119.821	1.3426e-05	4484.18	258.423	1.95824e-76	2.85697	1.05739e-33	1514	4222.02	292.142	5.55448e-47	1007.67	120.541	4.69758e-17	-2.0669	6.55265e-21	1514	918.325	128.462	3.0403e-13	5543.75	572.501	6.26742e-22	2.59379	2.45144e-13
1515	miR396-3p_2ss3CT12CT	423.276	199.928	0.0414909	3171.53	367.433	6.88537e-20	2.90551	1.29298e-09	1515	3075.87	215.202	8.8326e-47	897.002	90.9167	3.33488e-23	-1.77781	5.64696e-17	1515	801.375	104.219	3.91045e-15	3853.24	452.778	2.54635e-17	2.26552	2.12136e-09
1399	miR156e_L-1	4127.8	395.506	1.78488e-23	7786.23	718.62	1.25756e-28	0.915553	1.87122e-05	1399	8324.5	929.629	2.24547e-19	3477.23	401.901	5.34165e-18	-1.25943	3.10568e-06	1399	2976.99	380.988	4.82948e-15	8333.41	896.147	1.03127e-20	1.48505	1.4583e-07
1482	miR171d	6870.23	463.234	7.37628e-47	6602.5	593.537	2.44997e-30	-0.0573469	0.733863	1482	6595.66	623.196	4.40207e-26	9873.87	1220.93	6.02118e-16	0.582097	0.0189745	1482	10320.2	941.079	3.49803e-28	5351.87	447.55	2.43498e-32	-0.947356	4.86826e-06
1400	miR156l-5p_R-1_1ss1CT	4854.76	457.31	2.18923e-24	3613.48	406.275	1.18154e-20	-0.42601	0.0547778	1400	3923.25	419.867	1.16663e-20	4403.62	409.106	4.075e-27	0.166643	0.433116	1400	4333.81	321.352	3.79718e-42	3769.12	495.833	3.76889e-14	-0.201407	0.374519
1408	miR156e_R+1_1ss21CT	3020.36	304.91	1.05722e-20	6022.9	370.884	1.32979e-64	0.99574	5.42938e-09	1408	6806.24	505.167	3.07104e-41	2871.24	229.283	3.58918e-36	-1.24519	1.30134e-11	1408	2284.39	200.633	1.08522e-30	7125.5	834.096	1.58641e-17	1.64118	8.23935e-08
1414	miR159a	23723.5	1760.42	2.72284e-40	19526.1	1073.27	2.87344e-77	-0.280913	0.0452504	1414	22792.6	1097.79	1.92817e-95	24926.7	1424.51	1.51903e-68	0.12913	0.242233	1414	21685.6	4343.21	9.74922e-07	19596.3	3257.42	9.06909e-10	-0.146156	0.702688
1420	miR159a_R-1_1ss13GA	21503.7	1480.83	4.89465e-46	17790.6	990.034	1.54413e-75	-0.273474	0.040863	1420	22700.5	1407.98	2.1976e-58	22287.7	2357.88	3.13173e-21	-0.0264722	0.881668	1420	21966.7	1353.77	4.56055e-57	19169.7	2316.76	5.2942e-17	-0.19649	0.305258
1421	miR159a_R-1_1ss16GT	16190.1	1202.28	4.62742e-40	14971.4	1238.12	9.62853e-35	-0.112902	0.488736	1421	12514.2	852.667	6.67948e-49	16741.4	1160.93	5.52927e-47	0.419852	0.00395682	1421	19258.6	460.632	0	18508.9	1212.86	5.3781e-53	-0.057288	0.576479
1422	miR159a_R-1_1ss1TG	23813.5	1895.68	1.37764e-35	20043	1218.18	1.82029e-62	-0.248681	0.0993364	1422	23716.4	917.853	6.60422e-147	25103.8	1428.45	5.84636e-69	0.0820212	0.421078	1422	25341.3	1782.45	5.08888e-46	22425.1	1625.27	3.35389e-43	-0.176375	0.235289
1427	miR159a_R-1_1ss6AG	20358.9	1394.48	3.57062e-46	17466.5	1023.68	1.24486e-69	-0.221074	0.101138	1427	18560.3	906.283	6.69816e-93	19887.8	1982.72	1.09575e-23	0.0996647	0.547421	1427	21841.4	1398.2	2.82219e-53	18957.9	1448.13	9.84156e-40	-0.20427	0.161149
1437	miR160a_1ss21AT	1546.48	215.371	3.98977e-11	2046.61	129.002	6.487e-73	0.404245	0.0799699	1437	2162.67	135.966	3.05342e-56	2509.28	171.026	3.2984e-49	0.214459	0.157342	1437	2484.42	160.644	1.49081e-53	2628.82	301.671	2.16746e-18	0.0815065	0.708919
1439	miR162	4076	293.427	6.65746e-40	7209.1	767.466	6.19584e-22	0.822664	0.000252928	1439	8076.58	519.725	1.29133e-54	5854.75	657.627	6.10253e-19	-0.464137	0.0101931	1439	5437.06	364.99	1.0677e-50	9063.54	845.953	1.46505e-26	0.737249	0.000174841
1445	miR166a_1ss21CT	17035.8	1402.33	7.50743e-33	16138.2	891.941	2.13984e-77	-0.0780872	0.596748	1445	19530.2	1552.5	1.35517e-36	17638.8	1402.3	3.23933e-36	-0.146954	0.371977	1445	17265	2611.96	8.20429e-11	19489.6	1944.74	2.24609e-24	0.174859	0.500387
1448	miR166a	17128.9	1442.27	1.19774e-31	14364.5	737.298	5.15918e-88	-0.253925	0.0947148	1448	17870.6	1917.9	5.07889e-21	14642.6	2037.85	9.82923e-13	-0.287416	0.253162	1448	19280.7	1309.45	1.91431e-49	18904	1463.27	2.42432e-38	-0.0284701	0.85121
1461	miR167b-5p	28534.8	1837.18	1.02479e-53	24716.9	758.993	2.65022e-242	-0.207226	0.0590335	1461	31625.6	899.632	2.67645e-271	29545.2	1915.5	1.48701e-53	-0.0981693	0.331594	1461	33110.9	1370.79	3.53117e-130	28939.3	1489.38	6.85973e-84	-0.194275	0.0437873
1465	miR168b	3912.67	417.84	3.91493e-19	12648.9	604.926	7.46397e-104	1.69279	7.48778e-30	1465	19445.3	2699.94	4.71303e-13	4458.52	686.694	9.17159e-11	-2.12478	9.8812e-08	1465	5812.31	532.404	1.39624e-27	18542.7	1402.38	3.48449e-40	1.67366	1.72636e-16
1472	miR169a_1ss21AG	2343.26	201.65	1.93923e-26	1524.19	172.324	4.94851e-23	-0.620468	0.0063027	1472	1416.03	137.467	1.51532e-24	2145.59	196.11	3.81135e-28	0.599525	0.00611578	1472	2405.61	233.251	7.02877e-25	1476.59	216.667	1.68447e-11	-0.704127	0.0105732
1475	miR169a_3ss1CT20GT21AG	2549.89	205.473	4.87617e-30	1717.61	190.979	3.65226e-23	-0.570034	0.00826119	1475	1547.78	136.698	3.72531e-29	2660.65	204.384	1.19269e-39	0.781575	4.43118e-05	1475	2418.11	174.536	9.05323e-45	1442.18	143.879	1.00138e-22	-0.745625	0.000320602
1476	miR169f.1	2249.09	234.716	1.1749e-18	1566.36	182.917	1.17744e-21	-0.521923	0.0398427	1476	1304.97	111.849	5.25659e-31	2232.75	194.312	9.10783e-31	0.774806	0.000216583	1476	2074.15	215.29	3.91569e-22	1227.34	178.483	1.1476e-11	-0.756988	0.0091061
1479	MIR169i-p3_1ss7CA	518.532	100.128	7.82019e-06	750.318	158.085	1.13415e-07	0.53307	0.295852	1479	694.897	92.745	1.73755e-13	864.073	118.691	2.428e-13	0.314353	0.339886	1479	861.49	81.0778	1.72392e-27	745.288	159.549	4.50532e-06	-0.209036	0.603951
1483	miR171d_1ss21CT	5011.84	326.86	1.67443e-48	4757.49	290.844	3.90664e-67	-0.0751385	0.590063	1483	3547.1	493.261	7.36988e-13	5926.65	962.027	6.82288e-10	0.740579	0.0316957	1483	8490.9	371.307	1.78362e-116	4595.98	430.165	2.83281e-26	-0.885545	2.13869e-10
1484	miR171c-3p_2ss19AC21AG	6551.87	672.366	4.95246e-21	6143.72	449.293	4.38283e-47	-0.0927942	0.628362	1484	6810.28	588.647	6.11762e-31	11347.4	1344.9	3.0318e-17	0.736571	0.00240066	1484	10706.5	961.267	1.5908e-27	5285.71	717.017	7.62031e-14	-1.01832	1.31954e-05
1488	miR172b_1ss1AC	18505.5	1262.71	1.31954e-47	10490.1	717.015	1.80542e-50	-0.818922	6.97781e-08	1488	9006.77	555.878	6.49344e-59	17206.1	1520.6	1.01927e-29	0.933837	6.27094e-07	1488	15788.5	1821.02	1.10851e-17	9892.51	1249.43	1.59674e-15	-0.674465	0.00888274
1490	miR172c-5p_2ss2TC11CT	306.611	95.0756	0.00428812	587.86	111.86	1.59563e-09	0.939062	0.121056	1490	533.025	67.8967	3.10833e-14	298.085	72.4205	1.91583e-05	-0.838481	0.0620403	1490	328.269	78.0003	1.18176e-05	526.677	117.58	1.5157e-05	0.682038	0.286485
1491	miR172b_L+2R-2	14458.5	979.504	6.04334e-47	8636.98	562.38	3.2066e-57	-0.743323	5.69454e-07	1491	6269.83	315.282	1.65843e-87	13853.8	1200.47	7.89808e-31	1.14378	2.20032e-09	1491	14225.2	842.129	3.23876e-63	9178.05	954.205	5.16239e-22	-0.632192	0.000127909
1493	miR319a-3p	13475.2	775.253	3.35495e-65	11979.4	847.839	3.79466e-47	-0.169752	0.206229	1493	11140.1	559.163	4.23469e-88	12929	718.992	1.80923e-72	0.214842	0.0563546	1493	14571.1	627.448	1.42021e-117	12487.9	1008.03	3.35738e-35	-0.222577	0.0909435
1499	miR393a_R+1	183.029	62.4355	0.0204395	587.641	125.84	6.8889e-08	1.68286	0.0208323	1499	486.272	95.2622	1.07619e-06	205.092	64.4503	0.000854095	-1.24549	0.0471399	1499	209.005	70.1633	0.00182026	603.743	115.912	4.65014e-07	1.5304	0.028785
1501	miR394	220.4	133.734	0.111396	154.847	96.2676	0.0729227			1501	171.253	60.0986	0.0111846	160.568	80.3065	0.0321651			1501	182.553	75.6424	0.0101855	211.444	110.587	0.0706336
1502	miR395a_2ss1AC21CT	485.123	117.107	0.000285563	1024.45	155.92	1.8018e-13	1.07843	0.0188244	1502	713.608	105.45	2.48696e-11	672.026	88.0139	1.10245e-14	-0.0866141	0.799829	1502	633.438	101.032	1.49576e-10	991.467	200.856	1.20624e-06	0.646362	0.184628
1503	miR395k_1ss1TC	424.926	76.7695	9.57726e-06	945.052	146.894	3.32185e-13	1.15318	0.00942776	1503	778.012	100.53	2.20717e-14	647.66	84.3841	8.15015e-15	-0.264556	0.409021	1503	585.902	139.885	2.05762e-05	975.548	257.2	0.000177748	0.735553	0.248738
1504	miR395a_L-1	416.977	100.218	0.000227844	808.247	121.708	6.86901e-14	0.954828	0.0418414	1504	647.593	86.6124	1.70268e-13	583.477	96.9077	8.87143e-10	-0.150411	0.682238	1504	594.495	104.401	5.77765e-09	1045.67	203.861	4.0102e-07	0.81469	0.0997362
1506	miR396b_R+3	21196	1313.76	7.00273e-56	9480.15	637.12	9.23581e-53	-1.16081	4.55316e-15	1506	8124.56	572.917	8.27762e-46	15328.8	897.699	1.92024e-65	0.915882	4.10554e-11	1506	18348.4	1032.11	1.06995e-70	11921.2	817.175	1.34926e-47	-0.622129	2.34704e-06
1513	miR396a-5p	3954.07	254.138	6.65519e-48	2176.11	213.788	7.0883e-29	-0.86159	1.24297e-06	1513	1203.87	130.897	6.22629e-20	3146.77	209.466	2.66902e-51	1.3862	1.24257e-12	1513	5014.62	1042.46	2.42491e-06	2696.86	173.458	2.41419e-52	-0.894858	0.0354097
1520	miR398b_1ss21GT	1411.46	166.857	1.71401e-14	719.388	131.219	1.88659e-10	-0.972343	0.0050573	1520	786.895	113.622	6.44892e-12	1445.61	156.975	2.43501e-20	0.877435	0.00280257	1520	1339.37	108.055	1.29886e-36	668.137	135.715	1.51617e-06	-1.00334	0.00212868
1521	miR398b	1215.5	194.139	7.51839e-09	637.788	101.972	6.45575e-14	-0.930407	0.0228773	1521	605.839	90.4833	4.53043e-11	1074.41	120.701	3.00988e-19	0.826535	0.00828854	1521	1085.68	109.38	3.95508e-24	581.627	129.074	1.05301e-05	-0.900436	0.0186306
1522	miR403a_1ss20TC	18368.4	1501.6	1.04226e-33	11768.5	979.457	2.51814e-34	-0.642293	0.000304059	1522	13763.3	989.362	6.82097e-44	14080.1	1214.7	4.00721e-31	0.0328298	0.842387	1522	14326.1	1834.37	9.69478e-15	14192	1262.86	2.35069e-29	-0.0135774	0.952901
1524	miR408-3p_L-1R+1	689.273	194.391	0.00067695	442.978	117.771	1.21868e-05	-0.63784	0.34697	1524	474.296	179.535	0.011661	495.51	166.046	0.00165329	0.0631254	0.937646	1524	533.62	113.196	1.37594e-06	641.015	154.154	4.86617e-05	0.264545	0.649473
1508	miR396a-3p_R-3	571.444	136.861	0.000306029	3081.98	282.526	5.30113e-32	2.43118	5.87333e-13	1508	2976.77	232.458	2.94676e-37	850.332	119.486	8.79459e-13	-1.80765	1.54005e-13	1508	912.99	136.059	1.27769e-11	3856.46	524.372	1.68835e-13	2.07861	5.26236e-07
1495	miR390a-3p_R+1_1ss8CT	914.566	138.097	9.58289e-09	7191.55	551.42	4.387e-41	2.97514	2.25219e-25	1495	7585.39	492.992	7.69411e-53	1755.29	135.087	4.63822e-39	-2.11152	2.19594e-27	1495	1532.42	180.947	6.72736e-18	9648.38	908.906	3.96752e-26	2.65448	6.71279e-17
1552	miR1515_1ss16AG	1114.76	131.275	5.77171e-14	1153.1	198.317	1.06411e-10	0.0487871	0.888073	1552	985.049	148.032	4.18347e-11	979.512	142.564	4.75922e-12	-0.00813351	0.980968	1552	873.838	148.807	2.51426e-09	1409.76	245.515	1.28767e-08	0.690011	0.106617
1413	miR159_R+1_1ss21AT	23732.2	2174.69	3.02352e-27	18848.2	998.51	4.9281e-81	-0.332423	0.0442165	1413	21604.1	939.616	2.69014e-117	25170.3	1583.52	6.27826e-57	0.22042	0.0562239	1413	25357.8	1435.62	4.45501e-69	24437.4	1648.86	3.31532e-49	-0.0533407	0.679949
1498	miR393a_1ss21CT	117.267	47.006	0.066777	760.349	127.59	1.51158e-11	2.69686	0.000163222	1498	571.209	74.4343	1.04831e-13	213.653	110.514	0.0399169	-1.41875	0.0253214	1498	194.824	60.812	0.000765918	754.024	130.129	1.81788e-08	1.95244	0.00303987
1450	miR166e-5p_2ss3AT10GT	352.886	91.3432	0.000867511	2693.42	215.531	4.6281e-39	2.93217	3.00971e-18	1450	3568.49	297.226	4.96083e-33	746.053	99.968	6.11823e-14	-2.25796	1.07481e-16	1450	718.446	114.556	1.36937e-10	2472.07	352.098	3.70438e-12	1.78277	2.41526e-05
1487	miR171k-3p	266.639	63.2289	0.000602751	206.257	65.8929	8.05123e-05	-0.370443	0.631589	1487	166.727	66.1388	0.01772	390.591	61.9729	4.4372e-11	1.22817	0.0562712	1487	455.715	89.0829	1.18881e-07	324.789	98.2827	0.00151247	-0.488629	0.461244
1523	miR403a_1ss21GT	10963.9	963.304	1.37183e-28	6369.65	602.545	2.10295e-28	-0.78347	8.70538e-05	1523	7159.58	472.602	2.9966e-52	6680.02	770.86	5.51008e-18	-0.100021	0.606403	1523	9862.3	511.206	4.40935e-82	9022.07	720.382	2.02675e-36	-0.128465	0.365418
1565	MIR4995-p5_1ss1AG	285.53	64.5302	0.000428807	339.762	110.222	0.000664314	0.25088	0.738312	1565	263.482	88.0778	0.00498628	300.842	92.3941	0.000542323	0.1913	0.808662	1565	442.07	108.36	2.36069e-05	385.098	112.139	0.000966591	-0.199049	0.776823
1584	MIR5368-p3_1	2139.16	202.921	4.80389e-22	2658.15	235.982	5.19054e-34	0.31338	0.13342	1584	2671.05	186.743	2.8143e-46	2960.82	214.718	3.99882e-43	0.148589	0.351764	1584	3333.3	157.861	4.65988e-99	2899.27	303.011	8.33304e-22	-0.201263	0.261693
1586	MIR5368-p3_1ss4GA	1978.07	208.817	5.24637e-18	3045.32	273.792	6.87187e-33	0.622498	0.00485486	1586	2501.27	149.225	1.64873e-62	2176.54	144.142	6.15642e-52	-0.200626	0.165396	1586	3047.09	144.806	2.8575e-101	3786.11	348.877	5.02008e-27	0.313284	0.080455
1588	MIR5368-p3_1ss14CA	16175.9	835.443	3.62082e-79	22578.8	1744.29	1.6628e-39	0.481128	0.00114327	1588	25279	981.332	3.80648e-146	21208.5	1287.15	4.60953e-61	-0.253294	0.0133504	1588	21973.5	832.905	1.05845e-154	27370	1319.32	8.00667e-95	0.316827	0.000774213
1589	MIR5368-p5_1ss1TC	8712.63	377.208	8.23918e-108	12090.8	850.791	4.78308e-48	0.472733	0.000465355	1589	14101.5	611.964	1.75236e-117	12900.9	773.845	2.03071e-62	-0.128381	0.235998	1589	11470	617.427	2.35397e-73	13424.8	1036.93	1.51574e-39	0.227031	0.118393
1600	miR6300	1982.94	202.152	4.36683e-19	3910.08	337.086	3.0086e-35	0.97956	6.59261e-06	1600	3116.92	275.625	1.55031e-29	2112.8	184.155	1.24058e-30	-0.560965	0.00504755	1600	2845.79	236.279	6.34832e-34	4516.71	308.769	8.58215e-48	0.666445	0.000117376
1596	miR6300_R+1	3161.09	361.248	1.21025e-16	5978.6	347.063	2.5861e-73	0.919385	1.43163e-07	1596	4902.25	304.077	1.23868e-57	3774.94	321.985	5.04974e-32	-0.37699	0.0163434	1596	4676.53	171.53	2.07344e-168	8022.92	569.869	2.1401e-44	0.778689	1.71752e-07
1597	miR6300_R+2	3390.95	262.17	7.86506e-34	6268.84	458.974	3.40513e-46	0.886509	3.21604e-07	1597	5597.71	304.542	3.02608e-75	3814.44	450.839	2.79199e-17	-0.553366	0.00177868	1597	4426.01	221.878	3.11227e-89	7281.19	495.479	2.02259e-48	0.718168	1.1949e-06
1519	miR398c-5p_2ss13AG15TC	2049.01	360.25	1.02647e-07	2090.58	285.946	2.24552e-15	0.0289786	0.933003	1519	1926.55	213.083	8.24254e-20	1322.51	226.515	6.40433e-09	-0.542748	0.0735836	1519	1770.69	253.359	2.57813e-12	1725.61	239.715	1.14358e-12	-0.0371984	0.908884
1594	MIR6173-p3_1	5548.58	314.862	1.86145e-63	7742.99	525.072	1.61703e-52	0.480772	0.000692205	1594	8121.21	471.621	2.12823e-67	7333.74	388.686	1.69163e-78	-0.147145	0.216922	1594	7880.21	274.299	8.85304e-176	10155.7	586.049	2.25233e-68	0.365979	0.00100955
1547	miR1436_L+3_1ss5CT	3037.14	253.975	4.84349e-29	3836.7	345.316	1.39405e-31	0.33715	0.0843472	1547	4504.34	323.633	7.9526e-44	3821.21	434.265	1.145e-18	-0.237286	0.22926	1547	4588.74	566.832	8.56586e-16	4183.04	574.29	2.7552e-13	-0.133545	0.633922
1406	miR156t	3841.53	335.159	1.92031e-27	2756.65	191.608	1.13025e-55	-0.478767	0.00990709	1406	3031.15	276.233	6.13785e-29	2652.22	313.008	7.18065e-17	-0.192662	0.393505	1406	4197.59	351.869	8.77133e-33	3007.04	251.663	4.25415e-32	-0.481216	0.0126813
1436	miR160a-5p	1650.33	259.339	4.45533e-09	2408.05	231.331	2.17803e-30	0.54511	0.0473694	1436	2328.71	141.459	2.83732e-60	2848.66	205.274	5.86399e-44	0.290755	0.0595058	1436	2579.87	125.432	3.2895e-96	2665.3	255.489	2.7643e-25	0.0470021	0.79551
1438	miR160a-3p_1ss16TA	348.967	99.5093	0.00301465	5205.19	480.042	3.04947e-28	3.89879	2.18308e-20	1438	4394.37	952.665	4.09517e-06	472.696	143.123	0.000906906	-3.21667	7.44659e-05	1438	467.726	82.2435	6.51533e-09	5308.4	730.584	3.60069e-13	3.50454	5.49319e-10
1402	miR156b-3p_L-1_1ss8TC	635.968	199.549	0.00242289	492.281	135.461	4.68949e-05	-0.369473	0.602352	1402	432.045	87.6597	2.46946e-06	512.437	154.633	0.00061272	0.246195	0.694064	1402	356.896	118.823	0.00199278	488.731	157.629	0.00260763	0.453538	0.586592
1442	miR164a	5668.77	463.565	5.80706e-32	4044.2	426.505	2.86571e-23	-0.487182	0.0144919	1442	4607.43	302.3	5.05009e-52	8879.29	946.926	6.93088e-21	0.946481	2.84309e-05	1442	8504.03	475.157	5.22412e-72	4552.65	392.812	1.92177e-30	-0.90144	2.32667e-09
1441	MIR164e-p3	196.607	78.8465	0.0327844	1004.39	109.705	6.85651e-26	2.35293	1.93647e-06	1441	1192.57	239.313	1.60578e-06	366.235	89.2285	2.07352e-05	-1.70323	0.0033902	1441	421.834	77.0643	1.70597e-08	1245.32	163.877	8.47043e-14	1.56176	0.000271048
1467	miR168a_R+1_1ss21CT	3741.75	521.968	5.43539e-12	12679.2	1515.76	2.29143e-17	1.76067	4.82805e-08	1467	20169.8	2254.01	2.36651e-19	4444.99	418.197	2.91436e-26	-2.18194	1.1942e-11	1467	5933.21	379.52	5.14525e-56	18214	1585.37	2.11866e-30	1.61816	2.27938e-13
1481	miR169e-5p	2493.54	189.087	1.88851e-33	1630.28	143.406	5.28099e-38	-0.613075	0.0014996	1481	1249.28	109.181	6.79535e-30	2485.22	221.733	2.5305e-29	0.992273	6.35197e-06	1481	2343.44	127.773	2.43269e-77	1408.67	170.891	5.95471e-16	-0.734287	0.000297792
1403	miR156b-3p_2ss7TC20GT	272.799	89.0726	0.0085002	259.875	80.153	7.84869e-05	-0.0700191	0.933306	1403	170.623	98.7746	0.113464	264.768	69.2178	7.10642e-05	0.633916	0.522583	1403	216.053	76.9675	0.00323075	295.042	95.6242	0.00318061	0.449531	0.637836
1405	miR156a-3p_1ss22AC	2181.93	250.81	5.22308e-16	1177.73	130.712	5.0103e-25	-0.88959	0.00155829	1405	1280.45	146.76	5.44836e-18	1450.66	167.323	2.50768e-18	0.180061	0.494569	1405	1923.78	182.435	1.27564e-26	1418.36	186.537	7.56854e-14	-0.439726	0.098546
1500	miR393b-3p_L+1_2ss5G-21AT	44.2943	56.8109	0.517493	466.929	98.2282	5.58604e-08	3.39801	0.00431549	1500	481.993	194.32	0.0175732	78.4231	56.8268	0.139935			1500	70.9122	57.7346	0.189814	564.308	121.968	1.08329e-05	2.99238	0.00612084
1570	miR5072_L-4_1ss13GA	4589.15	661.424	5.56036e-11	4455.05	766.737	9.18706e-10	-0.0427881	0.898094	1570	5073.16	402.131	2.57691e-36	6173.92	727.782	2.02733e-17	0.283302	0.199555	1570	6728.18	499.835	3.83888e-41	5437.18	479.45	1.76976e-29	-0.307357	0.0800811
1572	MIR5083-p3_1ss21CT	250.105	79.8326	0.0065835	357.491	95.7348	1.03241e-05	0.515376	0.500123	1572	283.159	65.1524	3.49474e-05	418.941	86.8546	6.00687e-07	0.565136	0.315264	1572	620.808	75.5633	2.7468e-17	555.157	104.623	2.59651e-07	-0.161252	0.706117
7	miRn50-3p	195.052	69.5211	0.0224947	362.394	73.369	5.91935e-10	0.893702	0.217444	7	254.522	137.938	0.086749	226.519	49.3079	1.34352e-06	-0.168161	0.871495	7	210.809	60.2683	0.000243741	355.503	108.929	0.00171708	0.753921	0.393409
15	miRn15-3p	6.73747	35.471	1	1.0256	53.7577	1			15	0.0296173	41.8824	1	3.2984	34.2015	0.87776			15	27.3717	59.9769	0.591673	24.5684	68.8909	0.770357
53	miRn111-3p	104.233	70.5054	0.221653	571.917	96.4661	6.34461e-11	2.45599	0.00240419	53	507.707	89.2585	3.01629e-08	182.119	54.2511	0.000433015	-1.47912	0.013	53	221.12	69.6799	0.000901205	796.036	164.493	2.57761e-06	1.848	0.0101649
58	miRn35-3p	73.5189	62.7781	0.311766	35.6667	60.6818	0.470109			58	83.2183	68.6659	0.285067	93.4056	62.4739	0.0865735			58	134.846	79.6198	0.0697268	161.322	105.389	0.154286
59	miRn31-3p	903.127	112.642	6.58925e-12	859.014	117.999	1.53314e-17	-0.0722468	0.823464	59	313.875	70.2193	1.46766e-05	975.436	99.4777	6.73477e-24	1.63586	8.27156e-06	59	1318.06	160.073	4.75927e-17	1400.1	164.299	7.80797e-17	0.0871146	0.764976
111	miRn159-5p	57.4156	57.4539	0.390647	67.714	71.3126	0.253658			111	20.4785	37.1745	0.690313	40.7919	39.5367	0.18058			111	60.3306	54.3679	0.194794	43.725	72.4846	0.603192
164	miR156h-3p_3ss6TC10T-20TC	648.167	137.961	2.65173e-05	1712.82	136.895	2.2808e-42	1.40194	3.31787e-06	164	1824.38	135.107	2.71072e-41	853.781	112.771	2.99641e-14	-1.09547	1.66511e-06	164	827.92	90.1803	6.79719e-21	2825.89	225.773	1.72692e-35	1.77114	4.10286e-12
170	miRn179-5p	16.4594	33.717	0.646247	6.68421	54.9323	0.893019			170	4.70083	37.0478	0.971181	7.58338	30.7688	0.67587			170	0.389746	48.6714	1	0.0222511	63.9591	1
194	miRn66-3p	0.00499718	32.0963	1	0.0200113	52.2466	1			194	0.037421	37.5877	1	1.98038	33.4273	1			194	0.00420267	46.0417	1	0.0237944	57.1369	1
204	miRn184-5p	0.00499718	27.6385	1	0.0200113	57.6973	1			204	0.0267898	36.6336	1	1.19343	32.0539	0.923848			204	0.0551508	44.2993	1	0.0227625	63.5345	1
212	miRn95-3p	63.5326	59.4735	0.322663	50.8808	68.5778	0.382083			212	53.9514	66.1764	0.480638	30.9266	36.0283	0.250434			212	97.2661	66.0481	0.102906	94.1172	81.7515	0.297284
213	miRn102-3p	148.277	53.8331	0.0199244	96.7977	68.5222	0.0788961			213	57.4981	55.6075	0.380377	59.7813	47.2597	0.129216			213	91.5266	66.5023	0.133769	140.21	72.362	0.078326
216	miRn64-3p	113.627	44.6772	0.0416537	226.7	89.7573	0.00222805	0.996473	0.401808	216	110.77	55.3662	0.0747606	191.055	64.4876	0.00139263	0.786423	0.472012	216	205.629	69.6233	0.00162711	132.866	86.234	0.151327	-0.630068	0.640657
229	miRn81-3p	37.7149	46.91	0.480195	32.43	59.6591	0.521006			229	27.4819	45.8741	0.656521	31.8901	38.5746	0.282888			229	97.3087	57.3901	0.0554823	66.5716	81.2315	0.465226
263	miR535-3p	592.19	132.881	0.000110831	3086.74	281.651	3.22271e-31	2.38195	5.62229e-13	263	2939.81	473.226	4.79308e-10	808.385	171.941	2.48966e-06	-1.86261	5.80086e-05	263	833.355	185.546	5.31301e-06	2682.62	492.235	6.33042e-08	1.68664	0.0012026
268	miRn33-3p	3.09014	29.664	1	0.0178348	58.3988	1			268	4.90308	34.6624	0.931494	12.7842	35.1033	0.569353			268	13.4721	51.1885	0.703712	4.87403	58.9649	1
321	miRn37-3p	115.02	55.2557	0.0911152	225.772	82.2529	0.000918099	0.972982	0.407447	321	197.816	68.7262	0.00950695	100.427	56.8276	0.0527106	-0.97801	0.400395	321	85.5377	71.0243	0.188472	183.337	80.9842	0.0373754
323	miRn99-3p	0.00499718	28.6275	1	0.0200113	55.5188	1			323	0.037421	34.273	1	0.00267229	31.6854	1			323	0.00420267	48.9868	1	0.0237944	54.8884	1
348	miRn88-3p	0.00499718	25.2545	1	0.0200113	56.9329	1			348	0.0308429	36.2319	1	11.6813	51.0053	0.777972			348	7.07745	46.5247	0.790804	0.0179234	62.3796	1
387	miRn121-3p	97.3041	58.3484	0.165152	164.983	93.1256	0.0420797			387	78.3837	54.8678	0.22008	92.1015	49.7065	0.0327894			387	158.302	52.9964	0.00124141	137.858	80.9537	0.114905	-0.199497	0.885369
428	miRn108-3p	42.4965	37.8448	0.344133	52.2538	68.3057	0.359713			428	47.8212	43.405	0.370605	51.2667	41.4088	0.126851			428	158.739	66.6422	0.00984826	129.73	85.4824	0.158777	-0.291144	0.850048
488	miRn23-3p	139.848	88.1006	0.136575	112.718	80.2958	0.107529			488	118.466	45.2938	0.0219556	126.72	46.7755	0.00261019	0.0971663	0.92832	488	167	62.7782	0.00454985	211.296	100.916	0.0482101	0.339417	0.786957
516	miRn47-3p	582.189	266.038	0.0269383	256.882	138.575	0.0500725			516	150.373	87.1772	0.120163	117.471	57.9372	0.0258679			516	319.125	87.3772	0.000149362	326.927	128.544	0.0138981	0.0348483	0.968955
548	miRn14-3p	184.45	80.798	0.0385571	152.183	91.6964	0.0493945			548	94.7991	66.5907	0.212465	110.197	47.3537	0.00873047	0.217145	0.886985	548	104.708	89.1864	0.207464	130.669	89.8494	0.181572
589	miRn44-3p	351.662	82.4718	0.000460891	379.846	103.351	1.15151e-05	0.111226	0.865842	589	304.932	70.1267	3.25748e-05	388.556	100.057	6.37014e-05	0.349634	0.57417	589	383.547	71.1432	2.00337e-08	377.501	124.415	0.00330147	-0.0229226	0.974395
591	miRn56-3p	551.841	122.443	7.52414e-05	453.778	118.554	1.27571e-05	-0.282267	0.632451	591	456.124	109.847	6.90547e-05	412.778	82.536	1.76749e-07	-0.144059	0.791586	591	397.865	157.124	0.00949862	395.053	152.068	0.0117951	-0.0102313	0.991493
650	miRn57-3p	68.8362	39.3833	0.160029	63.6874	63.0911	0.209103			650	58.4509	44.188	0.274789	52.1523	35.6645	0.0715571			650	29.6721	52.1793	0.488909	34.4208	86.9887	0.737946
671	miRn115-3p	95.8472	58.5418	0.190297	93.7776	63.5285	0.0616417			671	60.1972	56.1018	0.37777	71.649	40.635	0.0357524			671	139.432	64.6302	0.0196641	142.2	85.4044	0.123521
707	miRn167-5p	267.79	81.034	0.00551466	262.752	77.4913	2.76239e-05	-0.0274048	0.972605	707	229.16	65.0705	0.000980569	230.717	63.1861	0.000116207	0.0097687	0.989413	707	277.839	87.3182	0.000899969	272.827	111.878	0.0191473	-0.0262647	0.978612
716	miRn31-5p	26.8635	34.0727	0.546718	236.717	76.2302	0.000380431	3.13944	0.0755951	716	53.67	55.4642	0.449566	19.0764	34.6937	0.480241			716	22.5796	49.5099	0.603691	246.612	92.1311	0.0141668
714	miRn8-3p	89.1475	69.4608	0.233587	29.7757	56.7275	0.519951			714	37.9914	49.7987	0.572781	23.1005	37.8315	0.423617			714	90.2396	63.7716	0.117503	108.913	72.7055	0.177548
760	miRn39-5p	3.75078	32.3941	1	85.4735	66.5458	0.230008			760	81.1618	53.6615	0.299749	2.08613	30.5187	0.933496			760	0.00577737	47.6926	1	54.8208	73.3915	0.624702
759	miRn214-5p	291.336	75.8843	0.000852838	300.108	102.204	0.000743154	0.042799	0.956789	759	301.923	74.7224	0.000119829	338.609	77.563	5.58638e-06	0.165436	0.784786	759	397.419	73.5661	1.98004e-08	394.384	98.7646	0.000121334	-0.0110583	0.985606
765	miRn1-5p	66.6876	56.1076	0.300744	107.555	81.9688	0.133445			765	83.0606	44.4575	0.123654	51.1839	40.4576	0.13623			765	56.1809	54.2686	0.238178	98.2974	85.3315	0.300303
788	miRn157-5p	563.133	100.613	7.96011e-07	476.521	106.39	1.95612e-07	-0.240937	0.632341	788	436.6	98.9776	2.46052e-05	408.067	100.073	2.20744e-05	-0.0975054	0.864646	788	763.854	100.376	7.71817e-15	714.7	131.235	1.04512e-07	-0.0959595	0.815163
794	miRn220-5p	327.06	103.338	0.00473919	185.261	84.9713	0.00919548	-0.819997	0.399739	794	135.77	68.1916	0.0744918	127.583	46.3956	0.00220993	-0.0897328	0.940187	794	197.277	66.7923	0.00189669	283.02	91.9149	0.00331482	0.520687	0.588926
807	miRn163-5p	167.132	124.242	0.216236	89.5346	67.93	0.102025			807	156.146	115.081	0.210367	198.917	97.582	0.0296867			807	258.883	70.83	0.000124894	220.573	95.2944	0.0271176	-0.231047	0.815055
812	miRn19-5p	54.0158	45.3477	0.340734	107.409	78.705	0.0980795			812	57.0934	51.4156	0.347828	77.7218	41.1847	0.0250702			812	39.2976	72.0299	0.606751	25.3903	74.2054	0.852006
820	miRn147-5p	41.7467	40.4705	0.367044	33.192	62.0316	0.531813			820	51.7334	52.2459	0.433027	44.7209	40.3472	0.16729			820	146.956	98.5017	0.111547	168.361	120.31	0.18908
826	miRn192-5p	22.5606	36.7742	0.623716	240.497	82.6893	0.0014014	3.41414	0.0815006	826	176.411	48.758	0.00152977	39.2161	43.4002	0.288851	-2.16942	0.135523	826	20.4206	48.159	0.624397	200.628	75.2552	0.017964
829	miRn16-5p	0.00499718	26.1627	1	0.0200113	52.2643	1			829	0.037421	34.4276	1	0.00267229	30.9585	1			829	3.22178	42.844	1	0.0217508	60.9888	1
832	miRn175-5p	32.1685	45.8582	0.570063	13.4528	65.8512	0.977906			832	24.2653	46.3681	0.80447	12.6206	37.1298	0.698154			832	53.559	57.4091	0.288339	64.6633	75.5908	0.459109
835	miRn133-5p	382.439	143.057	0.0128462	553.88	128.792	1.6326e-06	0.534345	0.45028	835	658.672	262.953	0.0171296	416.683	135.958	0.00139848	-0.660609	0.453244	835	617.507	121.276	1.95673e-07	705.334	185.927	0.00019642	0.19185	0.742227
843	miRn180-5p	244.508	80.5755	0.00670581	225.298	102.627	0.0112486	-0.118046	0.907363	843	119.58	57.4132	0.0657715	120.53	54.6097	0.0142666			843	337.982	98.4336	0.000392773	340.63	108.418	0.00246781	0.0112572	0.988968
854	miRn162-5p	30.7789	38.1331	0.474393	19.0805	54.5698	0.686213			854	32.7457	38.172	0.539186	18.7519	37.4447	0.497212			854	146.543	113.905	0.169895	111.033	71.2461	0.159444
892	miRn177-5p	24.4733	43.0639	0.576182	17.3867	72.2668	0.849803			892	24.5633	76.0575	0.842442	26.7431	64.6491	0.589479			892	96.1292	69.8566	0.130331	92.7459	83.6348	0.313717
897	miR3627a_L+1R+1_1ss21AG	566.103	100.098	1.80712e-06	621.53	107.567	5.62615e-12	0.134758	0.760126	897	677.572	317.415	0.0416109	336.817	122.352	0.00344114	-1.00841	0.352891	897	577.617	168.238	0.000503189	910.279	230.215	9.41677e-05	0.656195	0.31368
916	miRn13-5p	32.8806	45.5095	0.713879	53.2697	67.9134	0.338115			916	27.1997	65.8165	0.741106	24.4375	52.4082	0.527682			916	22.3762	53.1183	0.585984	12.0245	76.9075	0.899753
922	miRn185-5p	30.3895	46.1715	0.516799	13.6927	57.9791	0.798587			922	32.1946	41.3997	0.559549	31.8616	36.9866	0.276122			922	86.0647	78.6172	0.226611	94.0774	97.54	0.379253
1033	miRn183-5p	6163.55	539.381	1.81329e-28	4647.42	457.767	5.07831e-26	-0.407333	0.0410261	1033	3893.73	236.071	8.49993e-61	7412	516.5	7.97705e-47	0.928709	3.25781e-09	1033	6330.93	341.817	1.00264e-78	11441.2	1061.85	2.88629e-27	0.853747	1.06519e-05
1082	miRn188-5p	0.00499718	30.5592	1	0.0200113	57.1031	1			1082	5.06101	37.4053	1	1.52196	36.7409	1			1082	1.95663	47.5757	1	0.431232	70.6605	1
1171	miRn26-5p	643.973	174.232	0.000751035	208.335	90.9731	0.00467527	-1.62809	0.0594783	1171	410.198	187.717	0.0416009	122.498	54.3303	0.0140019			1171	471.203	110.358	1.00942e-05	309.928	110.346	0.00681244	-0.604418	0.42259
1172	miRn14-5p	50.76	69.3276	0.499447	45.1803	66.8671	0.448271			1172	37.5349	55.627	0.583577	42.2781	41.2248	0.190212			1172	20.9074	54.1043	0.640318	45.7941	83.4419	0.637401
1177	miRn160-5p	23.3198	42.6737	0.805436	64.6643	67.9963	0.338903			1177	72.0653	40.581	0.156158	41.1461	40.1313	0.209887			1177	50.23	58.3562	0.32453	102.792	76.8708	0.237396
1206	miRn230-5p	154.308	58.9629	0.0389266	159.305	68.9929	0.00339401	0.0459737	0.968208	1206	117.471	47.6963	0.0272211	215.746	59.9109	0.000108069	0.87703	0.341024	1206	229.221	81.7987	0.00311701	163.52	85.5311	0.0725155	-0.487269	0.687619
1236	miRn208-5p	179.209	101.732	0.0990208	146.916	88.3205	0.0639642			1236	103.444	64.1337	0.151747	128.419	44.6662	0.0011824	0.312004	0.811627	1236	242.218	76.6613	0.000988557	274.145	89.0317	0.00333906	0.17863	0.844278
1274	miRn15-5p	39.9797	37.5285	0.387103	57.306	65.7869	0.29491			1274	27.6344	36.4569	0.578992	32.964	34.7956	0.218932			1274	51.7873	75.734	0.453435	77.918	96.1768	0.474654
1291	miRn222-5p	42.7596	38.5093	0.381373	112.86	69.5573	0.0523705			1291	56.1692	55.258	0.403599	60.8875	49.3372	0.139335			1291	61.2213	73.7349	0.350684	81.6947	77.4972	0.349137
1311	miRn148-5p	37.2968	53.5089	0.518148	10.3362	55.656	0.848446			1311	11.2274	40.3734	0.843155	14.3934	31.9937	0.499662			1311	47.6115	55.7928	0.319624	66.7697	85.1087	0.48901
1335	miRn182-5p	116.401	52.3081	0.0717653	77.4777	59.1342	0.0938393			1335	70.8254	42.6866	0.178687	52.203	40.634	0.120442			1335	99.9312	83.648	0.199495	105.049	98.9857	0.336508
1355	MIR171f-p5_2ss20GA21AG	221.487	90.9543	0.0352394	1909.88	183.687	1.69088e-32	3.10819	1.82077e-12	1355	2189.78	164.967	1.05232e-39	473.012	74.0546	1.08801e-10	-2.21084	1.281e-16	1355	466.542	85.9569	3.13653e-08	1607.09	293.049	5.08491e-08	1.78437	0.00113521
1374	miRn225-5p	60.8966	40.7938	0.25153	190.763	75.5492	0.00202533	1.64735	0.281017	1374	135.824	46.6242	0.00967964	136.609	46.4744	0.0012178	0.00831438	0.993226	1374	177.941	66.6283	0.00453147	171.877	85.3418	0.0591631	-0.0500223	0.968451
1389	miRn226-5p	130.161	80.4095	0.159107	741.52	131.357	2.48939e-09	2.51019	0.0011899	1389	442.762	91.6387	5.55989e-06	118.966	57.1426	0.0261921	-1.89598	0.0161683	1389	110.154	74.1122	0.120639	538.318	134.767	0.000106636	2.28894	0.0313011
1395	miRn187-5p	623.434	133.868	3.13481e-05	742.576	141.054	5.09896e-09	0.252302	0.602977	1395	592.855	137.402	3.35631e-05	763.012	167.187	1.994e-06	0.364027	0.483837	1395	622.356	103.079	6.13156e-10	651.267	133.351	1.92013e-06	0.0655084	0.892332
1530	MIR536f-p3_1ss19AG	125.959	56.5995	0.0594857	56.8459	65.796	0.271653			1530	77.0191	62.2112	0.291921	95.7536	62.0496	0.0805963			1530	152.294	79.7017	0.0410038	192.981	107.458	0.0916197
1535	miR894_L-1R+1	7854.22	591.049	7.1932e-38	7714.12	634.757	7.49308e-36	-0.0259673	0.876548	1535	6634.2	371.334	2.40896e-71	9953.99	745.845	1.13736e-40	0.585352	0.000112784	1535	10329.6	714.061	7.88121e-48	8986.76	868.781	5.81714e-25	-0.200912	0.250902
1602	miR6478_R-2	1053.67	139.021	2.08973e-11	1039.44	115.319	5.44986e-26	-0.0196155	0.947288	1602	979.673	93.1221	1.98417e-25	977.635	92.0908	1.13913e-26	-0.00300419	0.989683	1602	1309.42	165.518	8.50369e-16	1327.12	152.914	2.03169e-17	0.0193707	0.947806
1603	miR6478_R+2_1ss21GA	620.161	122.385	1.24607e-05	640.236	103.164	1.1193e-13	0.045963	0.91786	1603	543.298	69.8187	4.78149e-14	551.706	77.8097	3.4876e-13	0.0221552	0.948895	1603	717.396	95.865	1.82214e-14	817.499	127.798	4.10135e-10	0.188449	0.624998
1401	miR156b-5p	5649.46	680.463	8.58606e-16	4583.97	579.458	2.74973e-16	-0.301514	0.251065	1401	4436.95	369.983	5.29985e-33	5294.17	652.745	4.58812e-16	0.254836	0.269861	1401	5060.39	602.022	6.40621e-17	4827.68	775.233	3.58497e-10	-0.067917	0.820665
1494	miR319-5p_2ss2GT10TC	120.926	81.3094	0.190847	208.464	84.7058	0.00307218	0.785677	0.564725	1494	230.14	88.1108	0.0150631	150.525	51.9903	0.00183343	-0.612512	0.536931	1494	168.308	63.7354	0.00480865	205.581	105.554	0.0653452	0.288601	0.824783
1528	miR535d_1ss7CT	10649.2	691.539	1.4551e-51	11159.6	831.922	1.63802e-42	0.0675394	0.647531	1528	11281.5	846.552	2.0602e-40	13375.1	1180.4	8.04266e-30	0.245593	0.156941	1528	12367.8	1085.04	9.91846e-30	12399.2	1233.19	8.96123e-24	0.00365975	0.985148
1578	miR5139	4668.22	405.701	1.17151e-27	3405.67	442.969	4.5704e-16	-0.454936	0.0468684	1578	2536.99	135.759	5.46664e-77	4370.21	389.976	2.79289e-29	0.784587	3.0363e-05	1578	5124.05	262.714	7.47008e-85	4105.12	517.081	2.29437e-15	-0.319859	0.103048
1579	MIR5141-p3_1ss9CT	128.231	78.5096	0.133582	65.2476	72.0927	0.274575			1579	5.23628	39.037	1	17.2131	41.5442	0.522453			1579	43.7499	56.4859	0.366921	58.0848	79.4272	0.524731
1542	miR1128_L-1R+3	40.504	54.6553	0.612672	75.8315	70.869	0.296348			1542	70.4664	47.9757	0.219774	75.9685	51.9219	0.0895206			1542	125.819	64.6688	0.0346657	132.961	96.0668	0.201313
1460	miR167d-3p_1ss12TA	332.116	88.7605	0.00158834	775.847	117.088	1.78416e-14	1.22409	0.0145103	1460	465.449	108.845	4.75537e-05	416.694	111.257	9.25192e-05	-0.159634	0.789102	1460	463.77	92.0271	2.35779e-07	849.731	146.026	1.27141e-08	0.873596	0.0761788
1469	MIR169c-p3_1ss7TG	810.856	168.335	7.35279e-06	1053.97	152.28	9.39889e-15	0.378315	0.3527	1469	1013.22	107.571	1.02604e-20	854.782	127.869	1.71211e-11	-0.245319	0.413453	1469	956.629	122.422	2.02477e-15	733.057	161.058	7.83659e-06	-0.384035	0.366059
1562	miR3630-3p_L-2_1ss14CT	12404.6	811.114	3.11233e-50	11318.4	800.761	1.95382e-48	-0.132198	0.355015	1562	12002	731.266	2.34248e-60	13101.2	1457.76	2.60967e-19	0.126416	0.507231	1562	13604.6	1825.81	2.12012e-13	10774.9	1325.52	1.89006e-16	-0.336424	0.218808
1489	miR172b-5p	599.374	108.498	4.27248e-06	1821.67	200.159	3.15435e-23	1.60373	3.15571e-06	1489	1822.08	324.618	1.83059e-08	1228.19	263.348	2.97334e-06	-0.569056	0.181638	1489	1003.01	121.529	3.74588e-17	1922.65	268.858	1.8655e-12	0.938752	0.00684874

## Sheet: Correlation analysis MOCK-L
		A-MOCK1-cy3 Signal	B-MOCK2-cy5 Signal	A-MOCK3-cy3 Signal
Index	Reporter Name	Mean	Mean	Mean
1407	miR156h-3p_2ss6TC10TG	2673.73	2885.4	2183.01
1440	miR162a-5p_L-1	365.418	335.779	299.512
1449	miR166e-5p	375.545	667.684	781.652
1451	miR166g-5p_2ss11CT20GA	343.884	552.367	578.385
1466	miR168c-3p	1014.16	1912.5	1791.04
1485	miR171c-5p_L-1R+1_1ss11GA	17.1856	47.2448	50.6288
1492	miR172c-5p_2ss2TC9AT	715.084	788.793	527.809
1497	miR390a-5p	1064.71	2001.79	1726.53
1505	miR395e-5p_R-1	80.5754	64.1666	126.56
1507	miR396b-3p	1422.63	1968.14	1741.09
1514	miR396a-3p_2ss2CT20GA	618.943	1007.67	918.325
1515	miR396-3p_2ss3CT12CT	423.276	897.002	801.375
1399	miR156e_L-1	4127.8	3477.23	2976.99
1482	miR171d	6870.23	9873.87	10320.2
1400	miR156l-5p_R-1_1ss1CT	4854.76	4403.62	4333.81
1408	miR156e_R+1_1ss21CT	3020.36	2871.24	2284.39
1414	miR159a	23723.5	24926.7	21685.6
1420	miR159a_R-1_1ss13GA	21503.7	22287.7	21966.7
1421	miR159a_R-1_1ss16GT	16190.1	16741.4	19258.6
1422	miR159a_R-1_1ss1TG	23813.5	25103.8	25341.3
1427	miR159a_R-1_1ss6AG	20358.9	19887.8	21841.4
1437	miR160a_1ss21AT	1546.48	2509.28	2484.42
1439	miR162	4076	5854.75	5437.06
1445	miR166a_1ss21CT	17035.8	17638.8	17265
1448	miR166a	17128.9	14642.6	19280.7
1461	miR167b-5p	28534.8	29545.2	33110.9
1465	miR168b	3912.67	4458.52	5812.31
1472	miR169a_1ss21AG	2343.26	2145.59	2405.61
1475	miR169a_3ss1CT20GT21AG	2549.89	2660.65	2418.11
1476	miR169f.1	2249.09	2232.75	2074.15
1479	MIR169i-p3_1ss7CA	518.532	864.073	861.49
1483	miR171d_1ss21CT	5011.84	5926.65	8490.9
1484	miR171c-3p_2ss19AC21AG	6551.87	11347.4	10706.5
1488	miR172b_1ss1AC	18505.5	17206.1	15788.5
1490	miR172c-5p_2ss2TC11CT	306.611	298.085	328.269
1491	miR172b_L+2R-2	14458.5	13853.8	14225.2
1493	miR319a-3p	13475.2	12929	14571.1
1499	miR393a_R+1	183.029	205.092	209.005
1501	miR394	220.4	160.568	182.553
1502	miR395a_2ss1AC21CT	485.123	672.026	633.438
1503	miR395k_1ss1TC	424.926	647.66	585.902
1504	miR395a_L-1	416.977	583.477	594.495
1506	miR396b_R+3	21196	15328.8	18348.4
1513	miR396a-5p	3954.07	3146.77	5014.62
1520	miR398b_1ss21GT	1411.46	1445.61	1339.37
1521	miR398b	1215.5	1074.41	1085.68
1522	miR403a_1ss20TC	18368.4	14080.1	14326.1
1524	miR408-3p_L-1R+1	689.273	495.51	533.62
1508	miR396a-3p_R-3	571.444	850.332	912.99
1495	miR390a-3p_R+1_1ss8CT	914.566	1755.29	1532.42
1552	miR1515_1ss16AG	1114.76	979.512	873.838
1413	miR159_R+1_1ss21AT	23732.2	25170.3	25357.8
1498	miR393a_1ss21CT	117.267	213.653	194.824
1450	miR166e-5p_2ss3AT10GT	352.886	746.053	718.446
1487	miR171k-3p	266.639	390.591	455.715
1523	miR403a_1ss21GT	10963.9	6680.02	9862.3
1565	MIR4995-p5_1ss1AG	285.53	300.842	442.07
1584	MIR5368-p3_1	2139.16	2960.82	3333.3
1586	MIR5368-p3_1ss4GA	1978.07	2176.54	3047.09
1588	MIR5368-p3_1ss14CA	16175.9	21208.5	21973.5
1589	MIR5368-p5_1ss1TC	8712.63	12900.9	11470
1600	miR6300	1982.94	2112.8	2845.79
1596	miR6300_R+1	3161.09	3774.94	4676.53
1597	miR6300_R+2	3390.95	3814.44	4426.01
1519	miR398c-5p_2ss13AG15TC	2049.01	1322.51	1770.69
1594	MIR6173-p3_1	5548.58	7333.74	7880.21
1547	miR1436_L+3_1ss5CT	3037.14	3821.21	4588.74
1406	miR156t	3841.53	2652.22	4197.59
1436	miR160a-5p	1650.33	2848.66	2579.87
1438	miR160a-3p_1ss16TA	348.967	472.696	467.726
1402	miR156b-3p_L-1_1ss8TC	635.968	512.437	356.896
1442	miR164a	5668.77	8879.29	8504.03
1441	MIR164e-p3	196.607	366.235	421.834
1467	miR168a_R+1_1ss21CT	3741.75	4444.99	5933.21
1481	miR169e-5p	2493.54	2485.22	2343.44
1403	miR156b-3p_2ss7TC20GT	272.799	264.768	216.053
1405	miR156a-3p_1ss22AC	2181.93	1450.66	1923.78
1500	miR393b-3p_L+1_2ss5G-21AT	44.2943	78.4231	70.9122
1570	miR5072_L-4_1ss13GA	4589.15	6173.92	6728.18
1572	MIR5083-p3_1ss21CT	250.105	418.941	620.808
7	miRn50-3p	195.052	226.519	210.809
15	miRn15-3p	6.73747	3.2984	27.3717
53	miRn111-3p	104.233	182.119	221.12
58	miRn35-3p	73.5189	93.4056	134.846
59	miRn31-3p	903.127	975.436	1318.06
111	miRn159-5p	57.4156	40.7919	60.3306
164	miR156h-3p_3ss6TC10T-20TC	648.167	853.781	827.92
170	miRn179-5p	16.4594	7.58338	0.389746
194	miRn66-3p	0.00499718	1.98038	0.00420267
204	miRn184-5p	0.00499718	1.19343	0.0551508
212	miRn95-3p	63.5326	30.9266	97.2661
213	miRn102-3p	148.277	59.7813	91.5266
216	miRn64-3p	113.627	191.055	205.629
229	miRn81-3p	37.7149	31.8901	97.3087
263	miR535-3p	592.19	808.385	833.355
268	miRn33-3p	3.09014	12.7842	13.4721
321	miRn37-3p	115.02	100.427	85.5377
323	miRn99-3p	0.00499718	0.00267229	0.00420267
348	miRn88-3p	0.00499718	11.6813	7.07745
387	miRn121-3p	97.3041	92.1015	158.302
428	miRn108-3p	42.4965	51.2667	158.739
488	miRn23-3p	139.848	126.72	167
516	miRn47-3p	582.189	117.471	319.125
548	miRn14-3p	184.45	110.197	104.708
589	miRn44-3p	351.662	388.556	383.547
591	miRn56-3p	551.841	412.778	397.865
650	miRn57-3p	68.8362	52.1523	29.6721
671	miRn115-3p	95.8472	71.649	139.432
707	miRn167-5p	267.79	230.717	277.839
716	miRn31-5p	26.8635	19.0764	22.5796
714	miRn8-3p	89.1475	23.1005	90.2396
760	miRn39-5p	3.75078	2.08613	0.00577737
759	miRn214-5p	291.336	338.609	397.419
765	miRn1-5p	66.6876	51.1839	56.1809
788	miRn157-5p	563.133	408.067	763.854
794	miRn220-5p	327.06	127.583	197.277
807	miRn163-5p	167.132	198.917	258.883
812	miRn19-5p	54.0158	77.7218	39.2976
820	miRn147-5p	41.7467	44.7209	146.956
826	miRn192-5p	22.5606	39.2161	20.4206
829	miRn16-5p	0.00499718	0.00267229	3.22178
832	miRn175-5p	32.1685	12.6206	53.559
835	miRn133-5p	382.439	416.683	617.507
843	miRn180-5p	244.508	120.53	337.982
854	miRn162-5p	30.7789	18.7519	146.543
892	miRn177-5p	24.4733	26.7431	96.1292
897	miR3627a_L+1R+1_1ss21AG	566.103	336.817	577.617
916	miRn13-5p	32.8806	24.4375	22.3762
922	miRn185-5p	30.3895	31.8616	86.0647
1033	miRn183-5p	6163.55	7412	6330.93
1082	miRn188-5p	0.00499718	1.52196	1.95663
1171	miRn26-5p	643.973	122.498	471.203
1172	miRn14-5p	50.76	42.2781	20.9074
1177	miRn160-5p	23.3198	41.1461	50.23
1206	miRn230-5p	154.308	215.746	229.221
1236	miRn208-5p	179.209	128.419	242.218
1274	miRn15-5p	39.9797	32.964	51.7873
1291	miRn222-5p	42.7596	60.8875	61.2213
1311	miRn148-5p	37.2968	14.3934	47.6115
1335	miRn182-5p	116.401	52.203	99.9312
1355	MIR171f-p5_2ss20GA21AG	221.487	473.012	466.542
1374	miRn225-5p	60.8966	136.609	177.941
1389	miRn226-5p	130.161	118.966	110.154
1395	miRn187-5p	623.434	763.012	622.356
1530	MIR536f-p3_1ss19AG	125.959	95.7536	152.294
1535	miR894_L-1R+1	7854.22	9953.99	10329.6
1602	miR6478_R-2	1053.67	977.635	1309.42
1603	miR6478_R+2_1ss21GA	620.161	551.706	717.396
1401	miR156b-5p	5649.46	5294.17	5060.39
1494	miR319-5p_2ss2GT10TC	120.926	150.525	168.308
1528	miR535d_1ss7CT	10649.2	13375.1	12367.8
1578	miR5139	4668.22	4370.21	5124.05
1579	MIR5141-p3_1ss9CT	128.231	17.2131	43.7499
1542	miR1128_L-1R+3	40.504	75.9685	125.819
1460	miR167d-3p_1ss12TA	332.116	416.694	463.77
1469	MIR169c-p3_1ss7TG	810.856	854.782	956.629
1562	miR3630-3p_L-2_1ss14CT	12404.6	13101.2	13604.6
1489	miR172b-5p	599.374	1228.19	1003.01

## Sheet: Correlation analysis BN-VL
		B-BN1-cy5 Signal	A-BN2-cy3 Signal	B-BN3-cy5 Signal
Index	Reporter Name	Mean	Mean	Mean
1407	miR156h-3p_2ss6TC10TG	5780.8	6410.9	7319.65
1440	miR162a-5p_L-1	3317.79	3314.51	3941.89
1449	miR166e-5p	3248.66	4333.77	3223.02
1451	miR166g-5p_2ss11CT20GA	6140.95	7886.7	8494.45
1466	miR168c-3p	10223.3	13006.2	15206
1485	miR171c-5p_L-1R+1_1ss11GA	80.7471	57.758	74.0407
1492	miR172c-5p_2ss2TC9AT	2685.02	2764.92	2733.2
1497	miR390a-5p	4643.65	4327.49	5814.74
1505	miR395e-5p_R-1	307.681	244.21	366.592
1507	miR396b-3p	12855.6	15164	16293.7
1514	miR396a-3p_2ss2CT20GA	4484.18	4222.02	5543.75
1515	miR396-3p_2ss3CT12CT	3171.53	3075.87	3853.24
1399	miR156e_L-1	7786.23	8324.5	8333.41
1482	miR171d	6602.5	6595.66	5351.87
1400	miR156l-5p_R-1_1ss1CT	3613.48	3923.25	3769.12
1408	miR156e_R+1_1ss21CT	6022.9	6806.24	7125.5
1414	miR159a	19526.1	22792.6	19596.3
1420	miR159a_R-1_1ss13GA	17790.6	22700.5	19169.7
1421	miR159a_R-1_1ss16GT	14971.4	12514.2	18508.9
1422	miR159a_R-1_1ss1TG	20043	23716.4	22425.1
1427	miR159a_R-1_1ss6AG	17466.5	18560.3	18957.9
1437	miR160a_1ss21AT	2046.61	2162.67	2628.82
1439	miR162	7209.1	8076.58	9063.54
1445	miR166a_1ss21CT	16138.2	19530.2	19489.6
1448	miR166a	14364.5	17870.6	18904
1461	miR167b-5p	24716.9	31625.6	28939.3
1465	miR168b	12648.9	19445.3	18542.7
1472	miR169a_1ss21AG	1524.19	1416.03	1476.59
1475	miR169a_3ss1CT20GT21AG	1717.61	1547.78	1442.18
1476	miR169f.1	1566.36	1304.97	1227.34
1479	MIR169i-p3_1ss7CA	750.318	694.897	745.288
1483	miR171d_1ss21CT	4757.49	3547.1	4595.98
1484	miR171c-3p_2ss19AC21AG	6143.72	6810.28	5285.71
1488	miR172b_1ss1AC	10490.1	9006.77	9892.51
1490	miR172c-5p_2ss2TC11CT	587.86	533.025	526.677
1491	miR172b_L+2R-2	8636.98	6269.83	9178.05
1493	miR319a-3p	11979.4	11140.1	12487.9
1499	miR393a_R+1	587.641	486.272	603.743
1501	miR394	154.847	171.253	211.444
1502	miR395a_2ss1AC21CT	1024.45	713.608	991.467
1503	miR395k_1ss1TC	945.052	778.012	975.548
1504	miR395a_L-1	808.247	647.593	1045.67
1506	miR396b_R+3	9480.15	8124.56	11921.2
1513	miR396a-5p	2176.11	1203.87	2696.86
1520	miR398b_1ss21GT	719.388	786.895	668.137
1521	miR398b	637.788	605.839	581.627
1522	miR403a_1ss20TC	11768.5	13763.3	14192
1524	miR408-3p_L-1R+1	442.978	474.296	641.015
1508	miR396a-3p_R-3	3081.98	2976.77	3856.46
1495	miR390a-3p_R+1_1ss8CT	7191.55	7585.39	9648.38
1552	miR1515_1ss16AG	1153.1	985.049	1409.76
1413	miR159_R+1_1ss21AT	18848.2	21604.1	24437.4
1498	miR393a_1ss21CT	760.349	571.209	754.024
1450	miR166e-5p_2ss3AT10GT	2693.42	3568.49	2472.07
1487	miR171k-3p	206.257	166.727	324.789
1523	miR403a_1ss21GT	6369.65	7159.58	9022.07
1565	MIR4995-p5_1ss1AG	339.762	263.482	385.098
1584	MIR5368-p3_1	2658.15	2671.05	2899.27
1586	MIR5368-p3_1ss4GA	3045.32	2501.27	3786.11
1588	MIR5368-p3_1ss14CA	22578.8	25279	27370
1589	MIR5368-p5_1ss1TC	12090.8	14101.5	13424.8
1600	miR6300	3910.08	3116.92	4516.71
1596	miR6300_R+1	5978.6	4902.25	8022.92
1597	miR6300_R+2	6268.84	5597.71	7281.19
1519	miR398c-5p_2ss13AG15TC	2090.58	1926.55	1725.61
1594	MIR6173-p3_1	7742.99	8121.21	10155.7
1547	miR1436_L+3_1ss5CT	3836.7	4504.34	4183.04
1406	miR156t	2756.65	3031.15	3007.04
1436	miR160a-5p	2408.05	2328.71	2665.3
1438	miR160a-3p_1ss16TA	5205.19	4394.37	5308.4
1402	miR156b-3p_L-1_1ss8TC	492.281	432.045	488.731
1442	miR164a	4044.2	4607.43	4552.65
1441	MIR164e-p3	1004.39	1192.57	1245.32
1467	miR168a_R+1_1ss21CT	12679.2	20169.8	18214
1481	miR169e-5p	1630.28	1249.28	1408.67
1403	miR156b-3p_2ss7TC20GT	259.875	170.623	295.042
1405	miR156a-3p_1ss22AC	1177.73	1280.45	1418.36
1500	miR393b-3p_L+1_2ss5G-21AT	466.929	481.993	564.308
1570	miR5072_L-4_1ss13GA	4455.05	5073.16	5437.18
1572	MIR5083-p3_1ss21CT	357.491	283.159	555.157
7	miRn50-3p	362.394	254.522	355.503
15	miRn15-3p	1.0256	0.0296173	24.5684
53	miRn111-3p	571.917	507.707	796.036
58	miRn35-3p	35.6667	83.2183	161.322
59	miRn31-3p	859.014	313.875	1400.1
111	miRn159-5p	67.714	20.4785	43.725
164	miR156h-3p_3ss6TC10T-20TC	1712.82	1824.38	2825.89
170	miRn179-5p	6.68421	4.70083	0.0222511
194	miRn66-3p	0.0200113	0.037421	0.0237944
204	miRn184-5p	0.0200113	0.0267898	0.0227625
212	miRn95-3p	50.8808	53.9514	94.1172
213	miRn102-3p	96.7977	57.4981	140.21
216	miRn64-3p	226.7	110.77	132.866
229	miRn81-3p	32.43	27.4819	66.5716
263	miR535-3p	3086.74	2939.81	2682.62
268	miRn33-3p	0.0178348	4.90308	4.87403
321	miRn37-3p	225.772	197.816	183.337
323	miRn99-3p	0.0200113	0.037421	0.0237944
348	miRn88-3p	0.0200113	0.0308429	0.0179234
387	miRn121-3p	164.983	78.3837	137.858
428	miRn108-3p	52.2538	47.8212	129.73
488	miRn23-3p	112.718	118.466	211.296
516	miRn47-3p	256.882	150.373	326.927
548	miRn14-3p	152.183	94.7991	130.669
589	miRn44-3p	379.846	304.932	377.501
591	miRn56-3p	453.778	456.124	395.053
650	miRn57-3p	63.6874	58.4509	34.4208
671	miRn115-3p	93.7776	60.1972	142.2
707	miRn167-5p	262.752	229.16	272.827
716	miRn31-5p	236.717	53.67	246.612
714	miRn8-3p	29.7757	37.9914	108.913
760	miRn39-5p	85.4735	81.1618	54.8208
759	miRn214-5p	300.108	301.923	394.384
765	miRn1-5p	107.555	83.0606	98.2974
788	miRn157-5p	476.521	436.6	714.7
794	miRn220-5p	185.261	135.77	283.02
807	miRn163-5p	89.5346	156.146	220.573
812	miRn19-5p	107.409	57.0934	25.3903
820	miRn147-5p	33.192	51.7334	168.361
826	miRn192-5p	240.497	176.411	200.628
829	miRn16-5p	0.0200113	0.037421	0.0217508
832	miRn175-5p	13.4528	24.2653	64.6633
835	miRn133-5p	553.88	658.672	705.334
843	miRn180-5p	225.298	119.58	340.63
854	miRn162-5p	19.0805	32.7457	111.033
892	miRn177-5p	17.3867	24.5633	92.7459
897	miR3627a_L+1R+1_1ss21AG	621.53	677.572	910.279
916	miRn13-5p	53.2697	27.1997	12.0245
922	miRn185-5p	13.6927	32.1946	94.0774
1033	miRn183-5p	4647.42	3893.73	11441.2
1082	miRn188-5p	0.0200113	5.06101	0.431232
1171	miRn26-5p	208.335	410.198	309.928
1172	miRn14-5p	45.1803	37.5349	45.7941
1177	miRn160-5p	64.6643	72.0653	102.792
1206	miRn230-5p	159.305	117.471	163.52
1236	miRn208-5p	146.916	103.444	274.145
1274	miRn15-5p	57.306	27.6344	77.918
1291	miRn222-5p	112.86	56.1692	81.6947
1311	miRn148-5p	10.3362	11.2274	66.7697
1335	miRn182-5p	77.4777	70.8254	105.049
1355	MIR171f-p5_2ss20GA21AG	1909.88	2189.78	1607.09
1374	miRn225-5p	190.763	135.824	171.877
1389	miRn226-5p	741.52	442.762	538.318
1395	miRn187-5p	742.576	592.855	651.267
1530	MIR536f-p3_1ss19AG	56.8459	77.0191	192.981
1535	miR894_L-1R+1	7714.12	6634.2	8986.76
1602	miR6478_R-2	1039.44	979.673	1327.12
1603	miR6478_R+2_1ss21GA	640.236	543.298	817.499
1401	miR156b-5p	4583.97	4436.95	4827.68
1494	miR319-5p_2ss2GT10TC	208.464	230.14	205.581
1528	miR535d_1ss7CT	11159.6	11281.5	12399.2
1578	miR5139	3405.67	2536.99	4105.12
1579	MIR5141-p3_1ss9CT	65.2476	5.23628	58.0848
1542	miR1128_L-1R+3	75.8315	70.4664	132.961
1460	miR167d-3p_1ss12TA	775.847	465.449	849.731
1469	MIR169c-p3_1ss7TG	1053.97	1013.22	733.057
1562	miR3630-3p_L-2_1ss14CT	11318.4	12002	10774.9
1489	miR172b-5p	1821.67	1822.08	1922.65

## Sheet: miRNAs with strong signal
Index	Reporter Name	Sequence	length	Small RNA deep sequencing				microarray analysis
				normal reads		log2(BN/Mock)		Mean signal		log2(BN/MOCK)
				L	VL			L	VL
1461	miR167b-5p	TGAAGCTGCCAGCATGATCTG	21	3060.76	3207.5	0.0675601		30397	28427.3	-0.0966519
1413	miR159_R+1_1ss21AT	TTTGGATTGAAGGGAGCTCTTT	22	563.331	1194.9	1.08483		24753.5	21629.9	-0.194605
1422	miR159a_R-1_1ss1TG	GTTGGATTGAAGGGAGCTCT	20	21.9157	136.873	2.6428		24752.9	22061.5	-0.166065
1414	miR159a	TTTGGATTGAAGGGAGCTCTA	21	71772	78585.4	0.130841		23445.3	20638.3	-0.183971
1420	miR159a_R-1_1ss13GA	TTTGGATTGAAGAGAGCTCT	20	22.3292	31.831	0.511497		21919.4	19886.9	-0.140388
1427	miR159a_R-1_1ss6AG	TTTGGGTTGAAGGGAGCTCT	20	93.8655	77.4554	-0.27723		20696.1	18328.2	-0.17529
1588	MIR5368-p3_1ss14CA	ATACCACTCTGGAAGAGCTAGA	22	1240.1	948.563	-0.38664		19786	25075.9	0.341825
1506	miR396b_R+3	TTCCACAGCTTTCTTGAACTTTTT	24	57.615	57.2958	-0.00801484		18291.1	9841.95	-0.894122
1421	miR159a_R-1_1ss16GT	TTTGGATTGAAGGGATCTCT	20	29.3588	24.9343	-0.235664		17396.7	15331.5	-0.182316
1445	miR166a_1ss21CT	TCGGACCAGGCTTCATTCCCT	21	430.872	915.671	1.08757		17313.2	18386	0.086738
1445	miR166a_1ss21CT	TCGGACCAGGCTTCATTCCCT	21	430.872	915.671	1.08757		17313.2	18386	0.086738
1448	miR166a	TCGGACCAGGCTTCATTCCCC	21	7584.91	15284.2	1.01083		17017.4	17046.4	0.00245184
1528	miR535d_1ss7CT	TGACGATGAGAGAGAGCACGC	21	3060.76	10431.5	1.76899		12130.7	11613.4	-0.0628688
