# Supplementary material for: Characterization of microRNAs of Beta macrocarpa and their responses to Beet necrotic yellow vein virus infection
Source: PLoS One. 2017 Oct 16;12(10):e0186500. doi: 10.1371/journal.pone.0186500 (PMC5643120; doi:10.1371/journal.pone.0186500)
Supplement: S6 Table — (XLSX) [file pone.0186500.s006.xlsx]

## Sheet: Sheet1
		Primers used in this study: Primers for miRNAs
	miR156RT	GTCTCCTCTGGTGCAGGGTCCGAGGTATTCGCACCAGAGGAGACGTGCTCTC
	miR156QF	CGGCGTTGACAGAAGATA
	miR166RT	GTCTCCTCTGGTGCAGGGTCCGAGGTATTCGCACCAGAGGAGACGGGGAATG
	miR166QF	CGGCGTCGGACCAGGCTT
	miR168RT	GTCTCCTCTGGTGCAGGGTCCGAGGTATTCGCACCAGAGGAGACTTCCCGACC
	miR168QF	TGCGGTCGCTTGGTGCAG
	miR171RT	GTCTCCTCTGGTGCAGGGTCCGAGGTATTCGCACCAGAGGAGACGATATTGG
	miR171QF	CGGCGTGATTGAGCCGTG
	miR172RT	GTCTCCTCTGGTGCAGGGTCCGAGGTATTCGCACCAGAGGAGACATGCAGCA
	miR172QF	CGGCGCGAATCTTGATGA
	miR393RT	GTCTCCTCTGGTGCAGGGTCCGAGGTATTCGCACCAGAGGAGACGATCAATG
	miR393QF	GGCGTCCAAAGGGATCG
	miR535QR	GTCTCCTCTGGTGCAGGGTCCGAGGTATTCGCACCAGAGGAGACGCGTGCTC
	miR535QF	CGGCGTGACGATGAGAGAG
	miR1515QR	GTCTCCTCTGGTGCAGGGTCCGAGGTATTCGCACCAGAGGAGACGGATCAC
	miR1515QF	CGGCGTCATTTTTGCGTGC
	miRn31-5pQR	GTCTCCTCTGGTGCAGGGTCCGAGGTATTCGCACCAGAGGAGACAATTTTT
	miRn31-5pQF	CGGCGGGTAAGAGATTGT
	miRn111-3pQR	GTCTCCTCTGGTGCAGGGTCCGAGGTATTCGCACCAGAGGAGACGATGAC
	miRn111-3pQF	CGGCGGCTCTTTATCTTC
	miRn187-5pQR	GTCTCCTCTGGTGCAGGGTCCGAGGTATTCGCACCAGAGGAGACTGAAGCA
	miRn187-5pQF	CGGCGCCATAGGGTTAAG
	Universal Reverse Primer	GTGCAGGGTCCGAGGT
reference gene	PP2AQF	GAGCCACTCTATCCGATTGC
	PP2AQR	GTCGTCATTGTTCTCGCTGA
		Primers used in this study: Primers for targets of selected miRNAs
comp41255_c0	T-156-1-QF	5' AGCATCCAGCACAGTAGTCGT 3'
comp41255_c0	T-156-1-QR	5' AGAATCTGCATTGGCCACAT 3'
comp31576_c0	T-156-2-QF	5' GTTCAGCCAGTGAGTCCAGC 3'
comp31576_c0	T-156-2-QR	5' GCTCCAAGTTTGATTTGACAG 3'
comp36994_c0	T-166-QF	5' TGGACTCCTGTCTATTGCCGA 3'
comp36994_c0	T-166-QR	5' TGGCAAAGATCCCAACCGA 3'
comp32005_c0	T-169-1-QF	5' CAGCATCAGGCTTCAGTGGTC 3'
comp32005_c0	T-169-1-QR	5' ATGAGGCTGATACAAGCGCA 3'
comp45596_c1	T-169-2-QF	5' GGAGTAATGCACAGCCTGATG 3'
comp45596_c1	T-169-2-QR	5' AACCACCTTCACGAACCTTTG 3'
comp48892_c1	T-171-1-QF	5' AGCAGCAGCAGCAAGAGCAG 3'
comp48892_c1	T-171-1-QR	5' CAGGGAGGGAGAGCTGGTGA 3'
comp39988_c1	T-171-2-QF	5' CTTCATCGACGATCTCATACG 3'
comp39988_c1	T-171-2-QR	5' TACAGGTGATCTCAGCCGTTG 3'
comp24578_c0	T-miR172-QR	5' ACAGCAACAGCAATGGCAAG 3'
comp24578_c0	T-miR172-QF	5' TCTCATCAGAGGGTGGAAGC 3'
comp45777_c0	T-393-QF	5' CTGACGCTTTTCCTGCTTTAG3'
comp45777_c0	T-393-QR	5' ACCCATCACAAGAACTCAAAAC 3'
	1515F	GTCTCCTCTGGTGCAGGGTCCGAGGTATTCGCACCAGAGGAGACggatcac
	1515R	CGGCGTCATTTTTGCGTGC
	n1113pF	GTCTCCTCTGGTGCAGGGTCCGAGGTATTCGCACCAGAGGAGACgatgac
	n1113pR	CGGCGGCTCTTTATCTTC
	n1875pF	GTCTCCTCTGGTGCAGGGTCCGAGGTATTCGCACCAGAGGAGACtgaagca
	n1875pR	CGGCGCCATAGGGTTAAG
	n315pF	GTCTCCTCTGGTGCAGGGTCCGAGGTATTCGCACCAGAGGAGACaattttt
	n315pR	CGGCGGGTAAGAGATTGT
