# Supplementary material for: Characterization of microRNAs of Beta macrocarpa and their responses to Beet necrotic yellow vein virus infection
Source: PLoS One. 2017 Oct 16;12(10):e0186500. doi: 10.1371/journal.pone.0186500 (PMC5643120; doi:10.1371/journal.pone.0186500)
Supplement: S7 File — (ZIP) [file pone.0186500.s013.zip]

Archive with 5 entries (4 files):
- S7 targes' sequences database/._miRNA.fa
- S7 targes' sequences database/._unigene.fasta
- S7 targes' sequences database/unigene.fasta
- S7 targes' sequences database/unigene.fasta.bak
- S7 targes' sequences database/
