# Supplementary material for: Characterization of microRNAs of Beta macrocarpa and their responses to Beet necrotic yellow vein virus infection
Source: PLoS One. 2017 Oct 16;12(10):e0186500. doi: 10.1371/journal.pone.0186500 (PMC5643120; doi:10.1371/journal.pone.0186500)
Supplement: S7 File — (ZIP) [file pone.0186500.s013.zip › S7 targes' sequences database/unigene.fasta]

>comp0_c0
CGTTAGATGAGCTGCCTCCATCGATTAGCATGCGTCACAGCAGGCAGTTGCTGACAGTCAAAGAGATAACCAGGCCGTCGTGATGTTCCGTGTCACATACATCATCATCGTCGTCAAAGGTGATTGACATCGTCTCTAATCTACACTCCACGGCAGACCTACAACCCTTTGGGACAATGGACGAGGGGGATCTCTCCCTTGCTAGCCTTTTGGCTGCAAAATATGTTAGCCCACATACATCAGATCCACCTGAAAGCACGTTAATTACCTTGACATGAGTTGGGGACGCAAGAGGAATAGGTTTGGCGGAATAGGATTGCTTTTCCTTTGTCGCTCAGCAGGTCTTGGAGGTGGCCTTTGTTCAGCATGAATGCGACTTCACGTCACAACGCA
>comp0_c1
CTGCCTTCATCATATGAATCCATGGCGTCCCGAGAATGATATTATAGGCGGATGGGCAGTCTACGACATTGAACTTCGTTGGCAAGTTGACGCCTTTGGCCAGGGTTGGCAGGGTGATTTCTCCGACAATATGCTGGGGCTCTCCACGGACGGTATACTTTTTATTTATATCTTCTTCACATAAACCCATACCTTCGAGAGTGCTCTTAAATA
>comp1_c0
GGATGCCAAGTCCTCCATAATGTGTCATTCCTAGGCGTAACGAGTGGCCCACCGACATTAAGTCGGAGGGCCACCTCGAACGCATGAAGGGCTACACCCTCAACGGTCCCAGTAGATGGGACCGTTGAGGCAGTATCCGCAATGAGGTCATGAGGAACAGAGATCACCTCGATGGCGTTGATGA
>comp1_c1
GTTGAGGGTGTAGCCCTTCATGCGTTCGAGGTGGCCCTCCGACTTAATGTCGGTGGGCCACTCGTTACGCCTAGGAATGACACATTATGGAGGACTTGGCATCCGGATGAAAAGTTTAATGCTTTCCCTCAAGGAGCTAATAGGGTTGGGATTGATCCAGCGAAAGTTCAATACCCTGAGGGTGGAGCTACCATGTATATTGCCCCGCCATGGGTGTATGCTACCGCGGCTCAGATGTCGGATGCTGATACTGTTAATGCTAACTTCAATCTTACATGGAAGATGCCTGTTGATGACTCTTATGATTATCTTGTTAGGCTACATTTTTGTGACGTTGTGAGTACTGCTTTGAATGATTTATACTTCAATGTGTATGTCAATGGGATGATGGGTGCTTCTAGTTTCGACTTGTCTTCCCTCACTTCGGATTTATCCACCGCATATTACAGGGATTTTGTG
>comp2_c0
AGATTCATCACAAGCCAATCCCATCCTGTTGGGATTAAGGCTTTGGCGTTGTTGGTAACTATAGCAATGTGTCCCAACAATAATCGGTATCTACCTCCCTCTTTCTTTTCTTTTGTCTCTTCCTCTACTCTGCCCTTCGGCTTTGCTGTTAATTACAGAAATGTGTTCCAATAATAATTGGTCTCCACCTGCCTCTTTCTTTCCTTTCGTCTCTTCCTCTATTATGCCTCTCAAAAT
>comp3_c0
CGTGCAGCAGCGTCGCGCGAAGAAAAAGAGGGGCGAGAGAGACAGCGCGAGGAGAGAGAGAGAACTGCTGGCGCCGCGGATCTCCGGCGAGTGAGGTGTGAGGCGGCCGGCGAGTGACGGCGAGGCGACCAAGCGTGGAGCAAGACCGGTGTCGCGCGACCGGTGGACGGTTGTGGGGGGTTTTGAAACAGAGGAGAGAGAGAGAGAG
>comp6_c0
CTTGAACTTCTTCGGCCGGCAAAATTTGTTGAATTGAAGTTTAAGAGTAAATTTTATTGGAAAATTGCAAACAAAAGATATAGGAGTATGAGTAGAAATTAATGAGAGAGAGTTGGGAGGAGAGAGAAGAAAGTAGTCATTAATAGGGAATTGGAGCAGCCCAAGGAAAAAATCATGCGTGATGGTTAGTATTAATGTGAATAGGTGATGAGTCAGCAGTCATAATTGAAAGAGCAAAAACAAAAAAAAACGGTACTACCTAGAATCGAACCCCGCG
>comp7_c0
TCATCTCAAACCTTGTACACATCCATCACCCAAAATAATAATTCACAGCAACGTTACAACCAGAACCATACAATATACAGTTGGCTTCACAAGGATAACTTATGCACCACCTACTCACGTTTTTTTCCCTACATGGTATAGTTT
>comp7_c1
CCCTACATGGTATAGTTTCTTTTCAGGTTTTCAGCAAATAATAAAAAAAAGACAACTTTACATGAAGCTTAGGTCTCACACCCCAGAATACGAAGACGGTGCTCTCGATCCAACGCACAAGCAAGTATCTATGCGTGGCGATCAGCAAATGCACCTTGCCAC
>comp8_c0
GTATACTAGGAGGAAAAGAATACAAGACTGTTACGATAGTATTAATATAAACATCTACCGTCATCAAATGACACGACCATTATATATAACTAGTTTTTAAGCTCGTGCAAGACATGAAATAATGCGTATATATAAAGAGACGGACTTACATGGGGTGCAAGCCCTCGATG
>comp9_c0
TCTCGATATTGATGTTCATTGGATCCCTCCATTCCAACTAGAGGATATCAGATTAAGATCATGCAAATTAGGTCCCTTATTTCCAAAATGGCTTGTGACCCAAACAAATTTTTCCCACCTTGATATTTCTAGAGCTGGAATTTCCGATAGCATTCCCAAGTCTTTCTGGAAATCATTGTCGTCAAAGTTAGGTTATCTTAATATAT
>comp9_c1
AAAGTTAGGTTATCTTAATATATCACAAAATGAGATACATGGCACGATTCCGGATTTGCAAATACCAATAAACACAGCCACAAAATTTTCCGAAATTGAGATAGATATGAGCTTTAACAATATT
>comp10_c0
ATTTAGAGTTATCTTCAATTGATAGCAATTCTAAGTTCAGTTGTCTACCAAGTTCAGTTGAGAAATTCGAAAACTTCTTATTAAAGACTTATCACCAATATTCAATTAGATAGTTCTTTTGTTCTTGGGTTCATAATATAAGAAACCACCAAGAAGAAATACCAAGAAGACAATTGAGAACTCACTATTTCGGATTATACAAAGACTATTAAGAAACACCAAGAAGAAATTCGTTTCACATCAATAACACACAATCTCGATTACAATCTTGAGTATAGCGACAATTTTGAATATAGCAACAATTTCAAAAATTCTGAAAAAAACTCACAACA
>comp10_c1
TTCTGAAAAAAACTCACAACATAAACAAAAAAAGAAAAAAATTAACAAAATACTAACCTTTCTATCCTATATTGTCTGCAACTATTGAATTAATCTTGATCTTGAGTGTCGATTTTCAGACGAAATTCACTGAATTGGT
>comp11_c0
TCCAAGAATAGTAAAAGTCTAGGACATGAACATCATGGCATAGGGAAGAATGGAGTTGTGTGTGTGCCTAAGAAAAGTGCACTTGAGACACAAAGGGAGATTACTGATGTTTGGAAGAAGTTTGTCATGGCCAGGAAGCCCAGCAAAGTCTGCTAGCTAAT
>comp12_c0
GCGTAAAGAGAGCACCCCTAGGCTCAATCTCCCGTGGCCATACCAATGATGTGAAATTATCAGCTTTAATTTCAAATGGTGGGGATTACCTCATACAATTTTCGCTTGGTACGCCTCAAGTCGAATTCATAGCTGCTGCTGATACTGG
>comp12_c1
CCAACATGCATGCACTTAGCTGTATGAACAACATTGTCATAGTTTTTCTAGTATCCTCACTAATCTTACCATCACCTAATAAACTAGTTTCAGTTGAAGCTAGAAACTTAGTTTCATCCAATGGTGTGTTCAAGGTGAATCTAATTCACCGTGATTCACCACTTTCTCCTTACTACAACTCTTCCTTAACACCGCGAGAGCGCGTAAAGAGAGCACCC
>comp13_c0
TACAGACATATAGCCATAAGGTTTTTCAAGAAACCAATACTGTGATTGGTCTTTTTGTGAAATCACCTCCTGAAGGAAGTCAGCTATTCCCTTCCTCTTGGGACACCTAAAGCCACAGGTCTCAAAGAATTGCACTACATAATCACGTGGACCATGATACACTATCTTTCCTTCTGCCATTAAGATCACATCATCAAAAAGATCAAAGGTTTCTGGTGCTGGCTGAAGAAGGGCGATCAATGCAGATGCATCTGTAATGTGGACTAACTGTTGAATATATGAA
>comp13_c1
CAAAGGTGCTATTCATGGATGAGATAACGAATGGTTTGGACAGTTCTACCGCATTTCAGATTGTTTCATATATTCAACAGTTAGTCCACATTACAGATGCATCTGCATTGATCGCCCTTCTTCAGCCAGCACCAGAAACCTTTGATCTTTTTGATGATGTGATCTTAATGGCAGAAGGAAAGATAGTG
>comp14_c0
AAATTTGAAAGTAAAGCAGGGCTTTCTGAAGATCTTATATCTAATTTACTACTTTCCTCTAAAAATAGTGTCCTCGATGAAGATGTTTGCGGAAAATTTCTACAGGTTCTAGAATCTGTGCATTGTTTATCGGATGCAGAAACTGGGAATTGTATGTTGTTGAGCAACGTTGACATGCAGGAGGATGGTCAGCCGTACCAGTCTTCTTGT
>comp14_c1
TGGCGTGATATGATGGAAGATTTGTCATATCTAAGCAACACAGTGAGTTCTGAAGAACAATCTGGCTGTTTGCCAAATTCTTCTTCTGATAAGAGTAAAGGTGAGGCGAGTGATAAGAAGCACACAAAGAACTATTCAAGGAAGCGTAGAAGGAAATTTGAAAGTAAAGCAGG
>comp15_c0
TATCATCTGTGATTTTTCCTTCTTTTGCAATGCTTTCCAATAATGATTTTTCGGAGGTTTTAATGTGCTGTAAGAATTCTTTTTCAAAAGTAGTGATTTTGGATGGTTCCATTTTATCAAGGAATCCTCGTACACCACAGTAGACAACGGCGACTTGTTCTTCGATGGCCATTGGTACATACTGTCCTTGTTTCAACAATTCAGTCAGACGAACACCACGGTTCAAAAGTTGTTGAGTAGCTGCATCTAAATCAGAACCGAATTGAGCAAAAGCTGC
>comp15_c1
CGAATTGAGCAAAAGCTGCTACTTCACGGTACTGAGCTAATTCCAGTTTCATGGATCCAGCCACTTGTTTCATGGCTTTAGTTTGGGCAGCAGAACCGACACGAGATACAGATAAACCTACGTTAATAGCTGGACGGACACCTTTGTAAAACAATTCAGTTTCCAAGAAAATCTGTCCATCAGTGATGGAAAT
>comp16_c0
GTGTTTCTATTCCTATCGATGGGGAATTATTGGTAGAAGATTTTGGAAAAGAGACCAGGTATTCAAAATGGGTGGCACCTGAATATCAACATCCTGGAAGAGTGGCAGAAAGTATAGATGTTTATTCATTTGGTGTGCTTTTGCTTGTGCTCTTGTTTGGAAAGAATGCTATATTGCTAGATACCCATATGAATTTATGTATGTGGGCATTGCAATGCTTCAAAGATAACCGCATTAGCGAGATTCTAGATCCTGCAATTACTAGAAAAGGGGTGTC
>comp17_c0
CCAACTTTTCTACTTCATCCTTTTTTTTAAAACACAAAATAATAGTAACTTATCTAGGATCTCGGGAGAAAATCCCAACACAGCATATGAACATTAGCATTTGTTGTCAAATAAGCAATGAGCAATGAGCACGAACTGT
>comp17_c1
TATTATCTTATTGCTGCTTTAATGTTCTGCAGAGATAAGAAGATGCTCTTTTTATGCAGCATTTGAAACTAAAACTTGAATTAGAACATGATAGTTTTGTGATAACATATAACACCAATCTTGGGGCTCCAACCATCATCTTAAGCTTTTGGTTGGGATGGTCCTATGACATTATGCTTCCTGTCTGGCTGTCACAGTTCGTGCTCATTGCTCATTGCTTATTTGACAACAAATGCTAATGTTCATATGCTGTGTTGGGATTTTCTCCCGAGATCCTAGATAAGTTGCTATTATTTTGTGTTTTTAAAAAAGG
>comp18_c0
TTTCTGAAGTCAATTGACTGGTCTGGCAACTCATAAAACAATAAATATTTTTGCAAGCAGGTTTGAGAGGTTCACCATTGCCATCCAAAACTTGAAATTTGACAATGATATGATAAAGCTTTTACATTTAGCAAGGTACTGGAACAATTTAGCATCTAATTGGTGGGACAAAATTACTTCCCT
>comp18_c1
GTAAAAGCTTTATCATATCATTGTCAAATTTCAAGTTTTGGATGGCAATGGTGAACCTCTCAAACCTGCTTGCAAAAATATTTATTGTTTTATGAGTTGCCAGACCAGTCAATTGACTTCAGAAAAGATCCAAACACCGATAGATCACTTGTGTACAGTTATCCAGCAAAGTCTGCTTGCTTGGACTTTGATTTTACTCCTATGTAAAAGCTGTGCCATATCATCATCAAATTTCATGTTTCGGGTGGCAGTAGTGAACCTCTAAA
>comp19_c0
TATTTGACCAAATATACTCTTTCTAAGCTTAGTTTGAGGGTGATAGGTGGCAAGGTTGCGTTTGATGTTGAGGACCCTAAGGTAAAGGGTGAAACTGAGGTCAAAGAGGAAAAATATTGAGGAAGTGAGTGTTGGGGGGTCCCAAATCAGTCAAGAAGAGTTAGAGGTTAGCAGACTCTAAGTTCCTAAGGAGCAAAGATGAGGATGATGCTGTGATGATTGATCTGAAG
>comp19_c1
CTGCTCCTGCTGAACATCCAACCTTGCAACCCTAGCTTCCATCCCTTGAATCCTAGAGTGTAGAAGCGACATAGAGTCTTGAAGATCATGCAACATCCCATGCATGGAGACGAGTGATGGAAATTAAAGCAGAGGAAAGTCCACAACTCTGGAGGTAAACCCTAGAGGAACAAGATCCTCCTTCAGATCAATCATCACAGCATCATCCTCATCTTTGCTCCTTAGGAACTTAGAGTCTGCTAACCTCTAACTCTTCTTGACTGATTTGGGACCCCC
>comp20_c0
GCCTATGACACAATTAGCTGGGATTTCTTGAAGGAAATGCTCACTGCCTTAGGATTCCCTGCAACATTCATAAAGATGATAATGTCTTGTGTAACAACACCAACATTCTCAATCATGCTTAATGGAACCATGAGAGGGTTTTTTAAATCATCCAGGGGCCTGAGAGAGGGTGACCCAAGGTCACCTTTACTTTTTGTGCTATGTATGGAGTATTTGTCAAGAATCTTGACAAAATTGAGTGATTTGGAGCAGTTCAAATTTCATCCTAGGTGTAAGGAAATGAGGTTAACTCATCTTTGCTTTGCAG
>comp20_c1
TGTGTATTGGCCTGTAAACCAGATGACTTCGAAAATAATTTAAAAGCTCTTAACATTAGGTAGATGGATACAAATTCACCCTTGCAATAAAGTATGAGGTCATCTGCAAAGCAAAGATGAGTTAACCTCATTTCCTTACACCTAGGATGAAATTTGAACTGCTCCAAATCACTCAATTTTGTCAAGATTCTTGACAA
>comp21_c0
AAGATTGTCTCCCAACGAGGCTTGACAACATCCAACGCCATAGCAAACCTTCTTAGGAATGTTGGCAGTATCATTGCCACAAATGGTAGCACATCCAATCATGGTAACATTGTTTGCCATGTTTTTTAAATCAACACTCCCACCACAGCCCTCCAT
>comp21_c1
CTACCATTTGTGGCAATGATACTGCCAACATTCCTAAGAAGGTTTGCTATGGCGTTGGATGTTGTCAAGCCTCGTTGGGAGACAATCTTGACTTTTATCAGTTAGATATTCATCAGGAAACAGCTTCTTCTACTTGTGGTATGAAAGCCGGATTAATTGACAAGCGTTCACTCAAAAAGTTTGTCAAGAGTACAGTGCCAACGGTATTGGAATGGAGTTCTCCAGCTTCATTGGTGGCCAC
>comp22_c0
GCCCAATATCGACCATGATTAATACTCGCATGTATCGTGCGGAAATGACTGAATCCCACCTTGGTACACCTCCCCAAATACTTATTGTCCTTAAATTACGTATTGCCACTTTCGTAGGAATTTCTGGCGTTATTTCTTCCTTTCCAGAATTGATAACAATATGTCGTACACTGAAGATATCCTCTAGTTTGGCCCCTGATTTCCAGACAAACAAATCCTTTTTTGAAATAAAGGCTGCAAGATCATGCACTAAATCATGCATTTTATACCAACTAATCTCACCGATTACGTCG
>comp23_c0
ACCAATTTTGACAAGTTTCCCAGTGAAGCTGGAATATTCCCTGAAATCCTATTTTCTTCTAGCTCTAATCGAGTAAGATTGGTACAGTCTCCCCATTGAGGAGAGAGTGAACCAAGAAACTGATTATGAGCAAGGTTAAGAAAATCAAGATTCGGGTGAACCCCAAATGTTCTAGATATATCTCCATTGAACTGATTCCCCTCAAGCCATACTCTATTTAGCCCCTTGCATTCCCTGATGCAATCCGGAAGTGATCCTGTTAACTTGTTGAAATGAACTGTAAGCTCTTGTAAAGCAAAACCGTTACATAATTTTTGTGGCAACAATCCCGAAAAGTTATTATATGCAATTCGGAAGTTGGTCAAGGAAAGGCTATACTTACCAAAAAGCTTTGGGAACTCCCCAAAGAAGTTGTTGCTGAACAAAGAAAGAGTTTGTAGGTTCACTAGATCAACTAAGCTATCAGGCAACTTACCTTGCAACTGGTTCATATTAAGATCAAGAATTTGCAATGATACCATGTTGCCGAGCTCAGGAGGCAAAGTTCCTGCAAGATTGTTATTGAAAAGTTGTAGGATGGTAAGA
>comp23_c1
CTCATGTTCAGTTGTTCTAACTGTTGCAAGTTTCCTATTTCTGCAGGAATTTTACCACTTAGCTCATTTGACTGCAGCTTCAGAACAACCAATTTTGACAAGTTTCCCAG
>comp24_c0
AATCAACCTAATTTGAAGGTTCTATGCCCTAAAGGGTATGCTAGTGTTGTTGAGGCTGAATTAGTCACTTCAAGTGATTATGAGGATGATGTTTCAGTTTTTGATGAAATTCAGGAGTTGGTGGAAGAGATGAGGAAAGTGGAGAAGAGGGCAAAATGGAGGGATATACGGCAAAGAAAGCCGAAAATGGTGGCGGGTTTGCCGTCTTATAGGTACCAAATGCTTAGGAATAGGCAGATAAAGCTTGAGACTGAGTCATGGCAACAGGCAGCAAATGAGTATAGGGAGCTTTTAGCTGATATGTGTAAGCATAACTTGGCACCTAATTTGCCGTATGTGAAGTCGTTGTTTCTTGGTTGGTTTGAGCCATTAAGAGATAGCATTATGGAGGAGCAAGAATTAATCAGGCAAGGGAAATTTAGAGCTGCATATGCACCTTATTTTGA
>comp24_c1
TGAAGTGACTAATTCAGCCTCAACAACACTAGCATACCCTTTAGGGCATAGAACCTTCAAATTAGGTTGATTACTCAAACACCCAAAAATTGGTCTCTCCCCCATCTCTTCCTTCACCAATGACCCACCTTTTCTACAAAAACCCAACTCGGGAAAGTTTACATTTTTACAAAAACCCAACTCAAACGGTCTAAATTTTAATTTCTCAGCAATAACTGAATCACAGGAAACCCCTAAAAAGCTGTAATTACGTGAAAGAGAAAAACTTTTAAAACATAATCTAGGGCTTCTTGAAATTGCTTGCTTAGCAAAGTTTTCCCACATAACTGTGGAATTAAAAAAAGGGTTTATCACAAAATTACTTCTTGATTTATGAATTTGAATAGAAGGGTCAAATTTCTG
>comp25_c0
CACAGTTTAAGCTGTAAAGGGATGTTTAAGTGGTAGGAAATGGGCGTATTTTGTCAAGCAGTCTACTACCACGAGCATGGTGCCACACCCCTTTGAGCGAGGCAATCCCTCGATGAAATTCATAGTAAGTTCTTCCCAAACCAGCATTGGAAGAGGTAAGGGCTGTAGGAGTCCTGCGGGGCTCAGATTGGTGGATTTGTGCTGTCGAGACACACTAAACATCATCACATAAGCCGTGACATCTCCCTGCATTGCTATCCAATACCAATGAGCTGCTAGTCTGAAATATGTTTTCAGATCCCCCGAGTGGCCCCCCCACCAG
>comp25_c1
GCTCAAAGGGGTGTGGCACCATGCTCGTGGTAGTAGACTGCTTGACAAAATACGCCCATTTCCTACCACTTAAACATCCCTTTACAGCTTAAACTGTGGCTGGACTCTTCATCAAGGAGATTGTCAGGTTGCACAGGTTTCCCTCATCGATTGTGTCGGATCGCGATCGCATATTTACGAGCCGGTTTTGGAGAGAATTATTCCGCTTGCAAGGAACACAGCTCAAGCGAAGCACCGCGTATCACCCACAAACGGATGGCCAATCCAAAGTGGTGAACAAATGCTTGGAGACTTACCTCCGTTGCTTCACTTCAGGGCAACTGAGATATTGGGGGACATGGCTTCCTTGGGCAGAATTCTGCTATAATTCTTCCCCACACCTGTCCACGAATACGATACTGAGATCTTTTCCCAAAATG
>comp26_c0
CAAAGCTCTCCCTAGTTCTATTATATTCGAGTAATTGTTTTACTACGTTCTGATTCCCAGATATGTTGATCTGACAACTCCTTCACCAGGTTTGAGGTACATTGTTCAATATTGATTCAACTAGGCAATTGGTC
>comp26_c1
CTCAAACCTGGTGAAGGAGTTGTCAGATCAACATATCTGGGAATCAGAACGTAGTAAAACAATTACTCGAATATAATAGAACTAGGGAGAGCTTTGGTCTACAACAATTTAGCTCAGCACAGTTCAACAACACCTGATCAACTTCAAATTACAGAATGTAAAAAGCATATGATCAGCCACCAACCACAGAAAAAAGCCAAGAAATA
>comp27_c0
CTGAGGAAGCTGCTAGGTTAATTGAGGTTAGCTATATGCAACTGGGCACTTTACCATTCAAATACCCGGGGATTCCTCTGAGTGCTAAGAAACTCACATACCCTCAGTGTAAACCACTAATCGAGAGAATCACAAATAAAGCTCAGGGATGGATTGCAAAG
>comp27_c1
CCCAGTTGCATATAGCTAACCTCAATTAACCTAGCAGCTTCCTCAGTATTCACCCCAGCCAAGTAAATATTACTCTTCTCAAGACTTACATGAAGACCTGAAACAGCTGAAAACTTC
>comp28_c0
TTTTGAAATACTTGGATGCCGAAGAAGGTAATGCTCAATAGCCAGGGCATTCAGCACTATTCCGCCAACATTTAGCGCAGCCTTGTTCAGAAGTGTCAACATTCCTTCCTGTGTATTTGGCAGCCCATACTGTAAGTAAGCAGTACATGCAT
>comp28_c1
ATTCACTGAAAACAGCTCAGCTTTCGGATTCTTGTCCTGCAACCAGAAAACTGAGGGTTTTGCTGCAAACTTTATGCTATGTGGACCTGTCATTCCTGAGCAACAAACAAAAACTAGCCTTTTGGATTAACATCTACAATGCCTCCATTATGCATGTACTGCTTACTTACAGTATGGGCTGCCAAATACACAGGAAGGGATGTTGACACTTCT
>comp29_c0
TGGTGGAACAGAAGTAGTTGAGGTTGCTATTGTTTCTTTTTTGTTTGTCTGATTTCTTTTTTATTTGGCTGATGAGAATTTTCTTTTCCCTGAAAATATACTGGATTGCTTGATGAGCATTTTCTTTAATCATGTAAATGGTTCATCTATCACCTGGATTTAGATTGCTCTTATGCCTCATGATTCATGAGCTAGAGGATTAACTTTCTTTTAATTGGCAA
>comp30_c0
CAAAAGGTGGTCCTCCAAGCTTTTGTTCTTCATGAGCTCATACACCAAAAGCCTTTGCATTCCTCTTTCATCATCTTCAGCACAATACCCGACTAATTTGACAAGATTAGGGTGCTTAATAACACCTAACCAATTCACTTCATTGATCCACTCTTTATGCCCCTGGAAACCATAACGATTAAGCTGTTTAACAGCAACATGAACCTCGGAATTCGTGAAATCTCCCAACTCAAAATCCCCAGAATCACA
>comp30_c1
CATTTGATGTTTTAAAATCTCGAAATATTAGCTGAAAATCCATTTCTTCATGCAAATATGCCAATCCACGAGCTGCATCCTGCGCAATTTTCAGTCTCGTTATCCAAGGCAAGGGTGAGGGCACACGACCCAAAAGGTGGTCCTCCAA
>comp31_c0
AAACTGTGGGAGGAAACTAACTTATAATGAAATGAACTTAACTGAATCTGTATGAACTGGAATTTTTATTAATTCACTCCAAACGAACAAAGCCTTTGTCCAGTGTCTATGCTTCTTTCGTTGTTTAGATGTTAAGCTTCCATAGGAACTACTGTTCACCAACTAATTCCTTTTTTTTTATCTCGTATGTATAAGATATAACATAGTCAAGTGAGTTCATCTTAATGCATATCTTCGTAAGATCA
>comp32_c0
GTTGGTAGGTTGCCATAGATGGTGGTGGATTTGTGTCTGGTTGAATGCTGAGATGAGATTGAGATATTGCAGCCTGAGCAGTGAAGTGAGCTAAGGTTTGTTGCGGAGATAGACCTAATGGACTCAG
>comp32_c1
AATAAGCTGGGAGATAGGAGAGAAAATGGCAATGGAAATGGTGGTGGAAGTTCTGGGTTTAAGCAAAATAGGCCTGGAAACTTGGTTCTGCCACCAGTTGCGCCGGTTTTCAACATTTCTCCTGGTTTTAGTCCCTCTGCTTTCTTAACCTCACCTACATTTCTGAGTCCATTAGGTCTATCTCCGCAACAAACCTTAGCTCACTTCACTG
>comp33_c0
CAGGAACTCAAGAATTATGGTGTCATCTTCCTTAACTTTGTTGGAGTCACATAACTTCTTCCACCCTCCTTGTATACAGACTTGCCCGCTTTCCCATATACTCCTTTTTGCATCCCATTTCTCACCTTTC
>comp33_c1
ATCTGAATATGAGCGTAATAGAGTAATGATACCACGGGATGTAAGTGCCAAACTCAATGTCAAGTATAGCACGATCATTGTTCTTCAAGACCCGAAAGGTGAGAAATGGGATGCAAAAAGGAGTATATGGGAAAGCGGGCAAGTCTGTATACAAGGAGGGTGGAAGAAGTTATGTGACTCCAACAAAGTTAAGGAAG
>comp34_c0
CTTTGACTCCTCGATACTCAATCAAATCCTCTTTTTTAACGATTGAATGCATCTCTATAGTACCATATTTAGTAATTCCCGAACTCTTTCTTCGGTATCGAGGATCGTCGTAATAAGCAAAAATACTATTTCTACGGAAAATACCATTTATGGGTATTTCAATCGAGATACCGGAAGGGGACATTAATTCT
>comp34_c1
GGATATCTCCCGAAAAAATTTTAAGTTCAATCTTTTTTTTTTTCCTCTCCACTCGGACCACTCCGCCTACTCGGCTTCTTGTATTTAAAGTGATTTGCGTATCTACTCCAATGATACTATTGTTGCGTACCATTATGGACGAAGATCCGGGTAAGATATGAACTTCTTCAGGAATGAAAAAAAAACCGATC
>comp35_c0
TGATGCACAAGCCATGTTCATAGCATCCTTCTATGCTAATTTTTTCCCTTTGGGTGGCTTCCTTGATAGGCTAAACGGAAACTTGTCGAGGCTTGAAAAAACGTTCAAGGATTTGGATGCATTTTATGAA
>comp36_c0
TTATTCAGGGAGCTGACAATACAACCAATAATCTATCAAATGATATTTCTGATTTTGGAGTCTCATATTTTGGTCCAAACTTACTACACGCAGTATTAAGATCAAGCTTCAAAGGACTTTGCGACAACTTTATTCTAGTTGATGGACAGTTACAATCTTCAACCTTTCAGCTTATAAATGTATGGGGGAGTAGAG
>comp37_c0
GGCCTGTGAGATTTTTTATCAATACTCAAGGCACAAGTTCTTGTTCTGATTTTAGCTCAGTTGGATCTGTCATTTACCTCATAGACATATGACCATTCTTCCTAACACCAAGGTTGGAATAAGAAACATAGGGTTATTTATTGTGAACTTACATTTGAGGGATTAGTCAAGATAAAGATGGTTGTTCATGCCCCCTATAGCTGTTGTCTTCAAGTTGTGGCTTTCAATTAATGTTATCTGTAGTCATATAAGCAATACCTGATTGCTGTAGCATAATTATTTAGGAGAATAGTCTGTG
>comp37_c1
CAGAGATACAAAATGTTTCTAGCTTTTAATCGGTCAGAGTTTTCATAGAATCTTATAACAAAAGCTAATTGACTCCCTTGTAAGTTGTGACAGCCTCTAACAAAATTAACATGTTTGCACAGACTATTCTCCTAAATAATTATGCTACAGCAATCAGGTATTGCTTATATGACTACAGATAACATTAATTGAAAGCCACAACTTGAAGACAACAG
>comp38_c0
CTTTGACAAGTGAAAATGGAACAATTACTTTTAAACAGATTGAGTGACTCTTTCTTCTTCTAGTGCTCAAAGAGTTGCAATAGTACTTGAACATGTGACCATATGTAAGAAGAGTTTGTCTTGTAAGAGATCGTTTACTTTAAAATTAAAATTAGACAATGATAAGCCCAATATTAAAAAGAGAATTAGTCCAATAATGACGAGCTTAATTTCTTTCG
>comp39_c0
TCCTACACCTGTAAGGGCGTTTAGGCCATTGAAGAAAGCCTTGAAGAAAGAGGAGTTGCCTTTTGTTGAATACCCATTGTTGGCCTCCAATTCATTCTCCAGAAGAGGATGGCTAAGCAAAACATTATCATTAATTCCACCCTCCATTTCCACTTTTTCTTATAATAGAGGAGAGAGAAACTTAATTTATGTAGAAAAAGCTAAGGTGAAGTTTTATCATTTTTCATGTTTTCACGAG
>comp39_c1
GAACTATTGTAGTTGCGTGACTCTGTTTTCTCCTCGTGAAAACATGAAAAATGATAAAACTTCACCTTAGCTTTTTCTACATAAATTAAGTTTCTCTCTCCTCTATTATAAGAAAAAGTGGAAATGGAGGGTGG
>comp40_c0
CAGCAAAATATATACAACTAATAAAAGCACCAAAAAACAAGAATTTAAACTTGTGAAAGATTGAACTTTGAAGCTCTTACCTTCAAACTGCTTAATGGGTGTTCCATAGTTGAGCAAATTCAATAAAGTTGCCAACATTTTTGAATCAGAATGAAGAAATTAAGGAGAGAGAAAGTGAAGAACAAG
>comp40_c1
TGCTTCTCAAATAACCACTTTCTAAGAATCCAAATGCAAAAACCCCATTTTGAGATACCCAAGTAGTAGTTTTATGAAACCCAGATACCTCAAAACCTAGTGGTACTGAGACCATTTTAACTTCCTCACAAAACCCACAAATAC
>comp41_c0
TTTGACTTCTACGCGGCCGCATTCACCCAGCAACCTTACTTCATTTAGTAATACTTGCTCATTACGTGATTACAAGTTATGCATGTATTAATCATTATTGGCTTGTCTATATCCGTATTAATGGTTTCAGATACTGTATTTCC
>comp41_c1
CCATTACTTGATATCTTTGCTATCATGGTGATTATGTTCATTGCAGAAGTCCTAGATTTATTTATCAGTTCCCAATCACAAAAGATTCATTAGAAAGAGGGGAGAAAGTCCATGGACGATATCTGGTTCTTCCTGTTCCCATTACTTCTGCTTCTACTGATAGATATCAAAATTTCATATTACCTGATTTACTGTGATCCATATTTTCTTTGACTTCTACA
>comp42_c0
CTTTTTCTTGCTTGGATACAACATGGGGGAAGGGAAGGGAAGGGAATTGGAAGGATTCATTTCTCCTCCTCTCTTGATAAACCAAATGCTTCCATTGTTGGAAAGATTTGGAAGGAAAAACAAGCTCACTCTTCCTTCCCTTCCTGATCCTCCCCCTTATTTCTCCTTCCGTCCCCTTCCTAT
>comp43_c0
TAAGCAAATCAGCTTAAAATACTTTTGTTACATACAAAGTAGGTTGCTAAAGAAGCGTATCTTTGTGCATGACATGTATATAGGCTGCTAGAAATAGTTTTTCAGGTTATGCTTAGCTAAGTTTGATTCTTTATTCCAACTAAATAGTTTTCTAAAGTTTGAT
>comp43_c1
TCCAACCCAAAATAGAATTTTAGGTTTTTATCTTGAATCTTTATTCCAACCCAAAGTCCCAAAGTAGCTTTCTAAGTTTGATTCTTTATTCCAATCTAAAGTAGCTTTCCTCTAATCTGGGAGACCTAAGCATGATTGGACCCTCGGATGTTTAAAATATCGAAATCTTGAGAACAACATGGGAACTTAGGGGAGGGATACGTT
>comp44_c0
GTTGGAATTTGTTAATTGCAGTTCAACTTCTGACTGTATCTTCTCAATTACAACTTCCTGATTCAGAAGGCTTACCTCTCGTTTTGTCGGATGTATGTTCACATCAACATGCTCAGGTGGCAAGGTAATTGACATATATACAAAAGGTTTTGATGCTCTAGGTAGGGTTGCAGCATAAACAATTTCTATAGCTCTTTTCAAAGCAGAGCACTCGACCAACCTATCATTAATGAACAGCACCATAGTTATCTTCTTGGCTACGTAATTGGAGTTGGAGATGAAACCTTTCATGTTAAAAATTGAGCTAGATGGATCATCACCTGAGACTTCTATTCTTATAAGATTGCGGGCAACAAATAC
>comp44_c1
CAATTCTGGAAGATGTGGCAACAGTGTGAACATCAGCTCTTGCAGCCCCATGCTTTCTACAGGAAAAACCCACACTCATATGATGAATCGCAAACCGACTAAGCAAGTCAACAATCTTTGGATAATCATCACCTGAATTCTGAAGTGTTTTCC
>comp45_c0
AAAATAGTCACCAAGTGCATAATTAGAGATAGGTCAAATTTTTTATTCTCCTGTATGACTAATTCAGCAATCGCATTAAGTGCAAAGAGTTTGGCTTCTATCTCCCTCCAAGCAATTGGCATGTTTCCTGACACCCAACCACCGAGGAAAACCTTCTGTATATATGTAGAAGATCCTAAAAAGTGACA
>comp46_c0
CAACACCTTATCTTCCTTCTGCAATTCCAAACCACACATATAATCATCATGTTAGATTTTTTTTTGTTTTTCGCCTTGTTGCAGTTTTAGAGTTCGCCCACATGATATAACTAGTTGCATTTGGACAAAATAAAAAGTACTCCTTCCGTAACGAATTACTAGCAATAATTGAATATTTTACCTCTCACAAAT
>comp47_c0
GGCCGGTGGTGTTGCCGTTGTTCTCCTCTTCTCGCTGGTGCTCAGTCGTCTTCGAAAACTCGAAACCCCCCTCCCTCTATGCCCTGTTCCTCGCTGCTCGAACATTTAAAGGAGAAATTTATGAAGCTCAAAAGGTTGTCATTGATCTCTACTCGTATACTGTTTCATTTACCTGATATTTTTATGTGTATTGCAAAAGACAAGAAAGGTAGTCTATTTTCCTTGTTTTTACGGTTCCACAACCAGTGCGTGTTCCAGGTCACACTCGGTACCATGTTATGTCATAGGGCATTAGTAGCTAAT
>comp48_c0
AAATTAACTCCAGGTGTACCTAGCTCTAGCCTCTACGTACACACCATGTACCTTATAAACTACGCTTATACTCCAGCGAAACAACACCCCTCCCCCAACTCCCCAAACAAAAGACAGAAAAAGAATGCTGTATTTTCTTAAACAACAAAGTCATA
>comp48_c1
GACGTTGCTCATTTGATGTTTGAATGTTGCTTTTGCTTATATCAAAATTATCATTTCAAAGTCACTTTTGCTGATTTTAAACATTTCATATTTATTTTTCCTCATTTCCAAGTTATTTTGATCATTTGACTGGGTTTACCCAGGGCTAGAGCTACGTACGTGTACGGTATATGTGTTGGGTGGAAGTAGGTAGTAGTTTTATGGTTGCTTACAAACTTATGGCAATTGCAGACACATGTAACAAAATTTTAATTGTTATTTGTCACTTATGTAATCATCAAGAAAATAGTACATATTCCTAAGTGGAGCTGGAGTTTACCTGCATGCATATGTGCAACTGGGATTTTCTGGGTTCAAAGATTTATATCGAT
>comp49_c0
CTTCCAACACAATGTCCCAACTTTTTCTCGATTTAACCTCCTTTGGCTCAGTGTAAGTTACCGGAGGCGCATTTTGCAGCCTAGAAGAACGGCGGCGATCAGTAGAATCTAAAGAAGG
>comp49_c1
AACAACAACAACAACAACAAAAACCTCAGCAACAACAACCCATTGTTGCTGAAACAGTTTCAGCTTACGAGCAAACGAGAGAGCAACGAATCAAAGAAAATCGTGAGCGTTTGCAGAAACTGGGCATTGTTGATCTCTCTTTACAAATCAAGTCCATTGTGTCTACTAAACGCACCCCAAGAAGTAATTTTGCGAGAAAATCCCCCTTAAAGTCTCCTTCTTTAGATTCTACTGATCGCCGCCGTTCTTCTAGGCTGCAAAATGCGCCTCCGGTAACTTACACTGAGCCAA
>comp50_c0
TTCCAATTTCTCTTGGATTATTCTTTTTTTCCTCTCATCATCTTCGGCTCTTAACTGCTTGGTCACTAATATAACCAAATCAATTGCTAATTCAAATTCTGCTTGTAACAGCTTCTGTTGAAGAAAACAATGAT
>comp51_c0
GAGACCACACCAAACATATATAAAGTATTTTCTGCATAAAGTCTGACCAGGGTATCAAACTGGTTGCCAAAATCAAGTGGTCAAGTTCAGGTTTTGACTTCTGTAGGTTAACCTTTCCTTCTTTCCTTTAGATTGGTTAAACTTTGTTTGCCTCATCGTCTACATATTAATTAAGCTAAGTTCATCAAT
>comp51_c1
CCTTATCCTAAACTTCTAATAAATTCTTTAAACATATCTGATTTTCCAAACCTGTGCAGTAATTATACATGACTTATCTGGATTAATCTGAACTGATTTCATTGATGAACTTAGCTTAATTAATATGTAGACGATGAGGCAAACAAAGTTTAACCAATCTAAAGGAAAGAAGGAAAGGTTAACCTACAGAAGTCAAAACCTGAACTTGACCACTTGATTTTG
>comp52_c0
CAAATATCGACTTCCAATTTTCCATTAGTTGGCAACGTAAATTTGTCCTCTAACAAGGATCGTCACCACTTGCCAAGCAGCTACTAGACCATCCCCAACTTACAAAATCAATGACTTCAATTTTCCCCCCGTCTCCATATGGCCATGCTGAGAGAGCTCAACATCACATTCCAACTACATTATGTCACTACAATTACTTGATGTAGTTATCAAGACTCAAGAGTGGAA
>comp52_c1
AGCTTAACTTCTTGTGAGATATCCACATTAATCACTGTGGTCTTCGAGAACAGAAGTATGGTCTGGTTGATGAGGGTAAGGGTGTCAAATGTCGCGAGCTTACCCTTCTGCCTGCAACTAAAGGGAGATTACTTTCATTCCACTCTTGAGTCTTGATAACTACATCAAGTAATTGTAGTGACATAATGTAGTTGGAATGTGATGTTGAGCTCTCTCAGCATGGCCATATGGAGACGGGGG
>comp54_c0
TGACAGCTAGGATTTGTACGTTTTGATTCGGTTGGAGGCCTTCAAGCAATGATTCATGGTACATGTGGTGTGCCTCAAAAAAATCTATGACTAACTTCACAATATGCAACTTGTTACACAAATTTGCTTCCTTTGCTTCTGAAAGAGCGGCTTTCCATTTTCCCTGAAGTAAAATCTGCAAATCCCCTGACAGATTGTTTAGTGAACTCAAATCCTTAAGCTGAGCACATTGTTTCAGATAAAAAG
>comp55_c0
TGCACGTAACATTTGGCATAATTGTAAGTCTTTTCCCCCTTGTCCTAAAATAATTAATATACGTGTGGTGCGTTTAATAACTTGGTCAAACAAACGACTTGGGTTAGGTTAAGGGTTGTCCTCCCGATTACTGATAAATAGGCCTTAACGTGACAATTAATAAGGAGTTCATTTGTATATATACATGGAATTGTGACATGATGATTACTCGTCTAATTTGCCGTCTTTAGCTATATATTTTTTATTTTTTATTTGGTAAGATGAATAATATCTGGACTGTTCTTGCACGATGGTCTAAGCACTTAGAATTTAGAAAAGGAGGGAGTTGTAAGGAAAATTCTCTTCTAAGTATATCTCATTTGACGAGATTTGATCTCCTGACCTTAAGGTCATGAAGTAGAATTCCTAGTGAGTCAAGTTCAGCTTGATCCGTC
>comp57_c0
ATACTGATCCAAGAGGCCTGCCATAATCTGCCAATGAAGACATACCATTCTTAACCGAAAATAAAGAAACGAAAAAAGAAGAGAGTTCCATATCTTTATTGTATGAGACCTAATAAACATTAATCAGTACCTTGTGGATTGTATAATAAGGTGCCCACACAGGTTTTAAAGCTTCAAATCTGTCAAAGAGCTCAGATGGAAATGCAGAAAGATATCCTGTTCCCATTGCATCCTGACATTCCTTG
>comp57_c1
CTTCATTTAGCGACAACCAATGTCGTTCAATGCTGTACTTTGTCACCACATCCTGCACACGCCTGTAAAAATAATCAGCCATCTTTGTCACCATCTTTAGAGCTTCGGCATTGCCAGCAAGTTTATACTGATCCAAGAGGCCTGCC
>comp58_c0
ACTTTACTTCCTTTGTCTTTTTTCAATAACAGAAGTTCCCTGGTAGATCTGCTCCAATTAAGGAAGGAACTGTTCTCAGCTATCTTCTTGAGGCTTTCCAAGAAGGTTTAGCAACTGATTGGCCCAGATTTTGTGCTGAAATTGAACTAACATCTGAGATGTTCACAAGTATATTGGAAGCAGTCACAAAGGTTGGTTCGACAGAAAAATTGAAGCCAATAAAAGACGAGTTGCCTGAAAATATAAGCTATTCCCATTTAAAAGCCGCTCTT
>comp58_c1
CTTTGGATGGAGAATTGAGCATGCAACATACATCAGTTAAAAAAGTAAGTTCAGATCAAACCAATCCAAGAAAGCTCACACCAGCAAAATTTGATGCGTGGAGAATGTGGCATGAAGATGGACAGTCCATTGAAAAAATTGCTGTATGCTATCTTCTCCTTAT
>comp59_c0
TTTCATTTTTGATGCATCTGTGGGCCAACCTGAAATCGACATGAAACCAAACACGAACACGATGCACTCATACGAATTGCCAGCCCTAGATACAACCCGACCCTATTCATATGTTGTTGAAGCTATAATATATAGCGCATTATCTAAAGAACACATATGAATATTCCATTGATAAAAGAAGAGAGGCGAAAATAACAATCTTCTTTATTAGTCTTATAAAGTAGACCGGCTCTTCCACTAATGGGTTGCAGTCCATACTCCATATTTAACCTATAAACTTAATTCTCAAATAGATAGCTACAAGACTAAACAGGCCTAAAAGCCCACAACCATCACGAGAATAATCTCCAACATATGGTTGGAATGATAATTCGAACCCTAGTCAATACCCT
>comp59_c1
GGATGATACCCTCGTACCCTACCGAGCTACCACCTCCTCTTAGCTACACTATCTTATAAGACACTACAAGTCACCGCTAAAAGTCAACAAAAAAACCACTATAAGTTGTCATGAAAACGTTTCCATATTTCATTTTCAAGAAGAATCTTAGTGTCAAATTCTCTTAAAAAAACATT
>comp60_c0
CGCTAATTCATTCACTCTAAGTACCGAAATAGTAGGCAGATATTTGCAAAACCTCGTTGGAGCAGAGGTGTGAACAACTATGATCAAGCAGAGAAGATGTGACAAAAGAGTATTTCAGAGTTCAGGATGCTTTTTTATATCGTACTGAAAGGTGATTGACCAAAGTTGTCCTCATCAAGATTCTGAAGGCTAATCAAAGTCGAGTGGCCAAAGTACATCACATATTTCAAT
>comp60_c1
ATAATAAATTGCTGTTTTGAATGAATAATACTAGCCATGTTAAGTCTTCCTGGAACCAATGTTTTGCATTTGTTAACTCACCCTTTGAGTTGTTAGAAATTGAAATATGTGATGTACTTTGGCCACTCGACTTTGATT
>comp61_c0
CTTGAGTGCGATAGAATCCATCATCGAACAAGACAAACTCCCGATAATAGCAGGTGGATCAAACTCATTCATTGAATCCCTAGTGAATGATGATCCTTATTTTGCATCAAGGTATGATTGTTGTTTTCTCTGGGTTGATGTAAACCTACACATTCTCCGAAGCTTTGTATCAAAACGGGTTGATCAAATGGTGAAAGCAGGTTTAATAGATGAAGTAAGGGGGATTTTCGATCCCGAAGCCAATTATACTCACGGAATACGACGTGCAATTGGTGTTCCAGAAATTGATCGTTTCCTCAGGGCTGAAGGAAATGTGGATAAAGAAACATTGGACACTCTCCTTCAAATTGCCATTGATGAAGTCAAAGAAAATACATGCAAGCTAGCAAGTCGACAGCTTCAAAAGATCCATCGCTTAAGAGATTTTTGGGGGTGGAATTTGCATCATATTAATGCTACAGAAGCATTTCTAAAGCAGGGAGAAGATGCTCAT
>comp62_c0
CTTTTGTAGTAGATTTACTGTTTCTGTATAGTTGTGATATTTTTCATTTCATATTTCTCCTTTAAAATTTGTCATTTATCTATCAAGTATCAATAACACAATCGGGTTGCGGAATAGATTTCTACTGAGGCAT
>comp62_c1
ACTTTTGGGGATACTAAGTCATCCACCATGCCCATTTGATTGGTGTAGCTCATCTAGTGAATGACGTAACTGCAGTGTTCCATAGATGTGCTGTCTTTTGTAGTAGATTTACTGTTT
>comp63_c0
ATTTGCATACATATTGATTGTGTGGTTGATTAAATGAAAAAATATATATAGTTTTAGTGTAGGACTATTGCATACATATTTTTCAGTTGTTTTATGCTTCCATGCGAGGACACAAGATTACTGCATGTGCAGTGTACAATGGGCACATCTCTTCCAAAGCCTGTCCTCTCCGTTCGACCCGAAACAAGCACATCTATAG
>comp63_c1
AGAAACACAAACACTAAAATTTTTTGGAGTGTGGATTGTCTGTAGATGTCTTCATATTTTCGGAGTGTGGACTGTCTATAGATGTGCTTGTTTCGGGTCGAACGGAGAGGACAGGCTTTGGAAGAGATGTGCCCATTGTACACTGCACATGCAGTAATCTTGTGTCCTCGCATGGAAGCATAAAACAACTGAAAAATATGTATGCAATAGTCCTACACTAA
>comp64_c0
TATTTCCAACCTCTTCTTAAAACCGACAAGTTCCTCATCTGATTTATAAATCCATTTTACCATTTGTGTTCTGTTTTCCTCAATGCTAGATGTAAAATCTCAACGTTATCATGATTGCTCTACATGATGATCTTTATTTTTGCTATTTGGATCTTGATCCAATGAAACTTTATAGTCATAGTTACACTGATAGAGCATCATGGTATTTTCCTGCTCTCCCCATTGTTGTTGATCATTATCATGATGTAAGTTTGATCTTTCCATCAAACTTGTAACACGTCGTGCAATATGTGACAATAGCAGCAAAAGAGGCTGG
>comp65_c0
TTATTTGATCGCTCTACTTTATTATGGTCCCAACTTTCTCTCTAAATATTCCTTGGTATGTGTGTACTTTCTCTAAGTTTCACTTATTGCGAAACGGAGGAAGTAATTTAGAGTGTCATCTTTGAGAGAATGATGCACACTATAGGATTTAT
>comp65_c1
ACTTCCTCCGTTTCGCAATAAGTGAAACTTAGAGAAAGTACACACATACCAAGGAATATTTAGAGAGAAAGTTGGGACCATAATAAAGTAGAGCGATCAAATAAATAAGTTGTGGTTCCCTCTTACTGTTTGTGGCATATTTGTAATAAAAGTGAATTTTTTTGTACCATCTAAAGCTTGTTTTCAATTATTGTGAATATGCTAAATAAGGAAAGAGTTTCACAATGTGAAACGGAG
>comp66_c0
TTGATCCTGAGTAAGCACCGACGACGAATGCATATTCATACTTGATCCATAGGGTTGTATTGAGCTACAATTTTGCAAACTAGCTTGAGGCATTTTAGGGCTTTCTAATTGAGGTAATTGAAGGAATTGGTCATGGTGAGACATGTTGTAAGGTGGTATTTCAAGCTCTTGTTTGCATGG
>comp67_c0
AAAGAAACCGAGCGGGTATCACTGACAAAAGGGGGCAAGTGACAAAAAATTCATCCCCTCGAACCATCATGGGGTAATTTATCAACAAAAATTAAGGACACCCAACACCGCTCGGAAGTTAGATTGGCTCTAGATATACAAAACCCTCAAAACAGAACTTGAGACCTTGATGGGAACCAATGCCTCTACAAAAATGTTGGCAATAAAAGTGACTACTATACACC
>comp67_c1
GATCACAATCTGTATAGAGTATACAATAAGAAATAGTACCGGCTCAGGTTGACAGGTTAGAAGTACATGATAATGATCATGGTCTCACAGTCTAAAGGGCCATGAATCTTGTAGAACCTTATAGATATTGAGCCCACTAATGACATATGCATAAGCCCAATAAATGAGCTATTTTCATT
>comp68_c0
AGCTCGGAGTAGAATTGATGAGCAGAAGAAAGAATGAACACAGAAGCTGCCAGGAACTTCACTAGGGAAAACCATGGAAGTTTATGGAACGCAATTTGGCAATCATGAAGCTTGTACGTCATTAGAGTTGTCTTGTGAGTCTTCAGGTCATATAGAAGCAAGCCCAACAGCCAATATATCATGGAGTGATACGGCCTCAAGCCTCCCCTTCATTTATGACTAGCCTTTTCTATCAATTATTTGTTCCGCCACCAACCCTCTACGCTAATCCCATTTTGTAAGCCTATTCTTCAGACATAAGTAGTAAAAAGAGATTGATGGAAAACATTCAGATGAACTGATTTGGGTCTTGTGTTTCCAGAATATACAGAAAGCTTCACTAGTTATAATGTCTGCCATTACGATTTTGATGCGATGCCACAATCTTCTCGCTTGGAAAGATTTCTAAGTACTAACAGTCTTTTAA
>comp68_c1
AGTTCATCTGAACGTTTTCCATCAATCTCTTTTTACTACTTATGTGTGAAGAATAGGCTTACAAAATGGGATTAGCGTAGAGGGTTGGTGGCGGAACAAATAATTGATAGAAAAGGCGAGTCCTAAATGAAGGGGAGGCTTGAG
>comp69_c0
CTTGAAGATAAATTTCCCAGGATTTAGAAAAGGAAGCAAACAGCAAAAACATCCCATCTGTTGCTTCCAGTGACTCAATACCAAAAGGAATTTGGTTGAACGAAAATTAACATAACCATTTACCCATATGAGCAAAAAAATGTTTGGAACACCAAATTCCAGCAATC
>comp69_c1
CAAAAAGTTCCTCCTAAAATTGTGAGAGAAAGAAACACTATCTAACACTACCAACAAATCTGTAGCTCCCCTAGCGCTAGAGCATGAGGATTTCACCAAAACAATAACTCCTTGAATATCCCATACCTCACTATAAAGGAAGTCACAATCAGTGAGTTTTTACATCCTCCTAATGGATCTCTGCCAAAACTGAGTTGTGACCATGTGGAAATTGAACAATATACCTTGAAGATAAATTTCCCAGG
>comp70_c0
TGTGAAAAATAAAATAAAAATGTGTTTTCCTAATATTCTGTGAAATCATATGACAAAGATATGATAGAAGCTAGAGGAAGTGTTCTCTCTATGAACTGCAATCTTATAGTAGTATTTTCTTTTTCTTGTCTTTTTTTTTTCCTTTTTTTATTTATAAGGGTCTATAGGTTCTGGGGAACGGGATCTTTGTGTATTTACGCGTGAAT
>comp71_c0
TGCTCGAACATATTCTAGTGGGCAGCTAGAAAATGTATGATACCTAGAGAAGATGAAATCAAACAAAGGAAGCCTTATGCACATATGTTGGACATTTGAAGATGAACTCCTCTGATGCTTTTATTGGGTACATTTTATTTTTTTTCATCTTTGTTTTATATTTGTGTATG
>comp72_c0
TTAAGATCAACTTCATGATGCTGCAAAAACTTGGACGGAGTTGTTTGTTTTTGCATCAGCTCATCCTGAGGAACATTTTTCGGTGGTGATAATTTTTTATGCAACTTATGAGCAGATTGCGG
>comp72_c1
TGCTGCTCAGGACTTCGAACACAGTCAAATACCCAAAACAAAAGTAGAGGAGTTAAGTGAGCAGCCATTGATGGATGAAAGTCCTCTTAAAGAAAGGGTCAAGAATATTACATTTGGCTCTTGTACGGAGGGCTTTCCTTCAAAGGACAAATTATGCCAGCCAAACATCGGGATTATTGGTAGCACACATACTGTGAAAGAGGATCTGACAAATACAAAATCAACAAGTCAGCCTGGGGTTTCTGCTGATCCGCAATCTGCTCATAAGTTGCATA
>comp73_c0
TTCCGACCCTTGAGAAACAAGAAATCATGTGTGCATATGACATTGCATCAGGTGTAATACAGCAGCTTGCCATCTCCCTCCAGACTCTCTTGGCTTCAACAATATCAACTAA
>comp73_c1
GTCATAGAGAGATATGCAGCAGCAAATAATTACGAGAAGGCCATCAAAACATTTCATTTTATGGAGAAACTGACACTAAGTCCGGATCAGAATGCACTTTACACTGTCATCAGTGCCCTATGTAGATATGGAAATATTGAAGAGGCTGAAGATTTCATGCAGAATAATAAGAAGCTATATCCTCTTGAGACCGAAGGCTTTAATATCATCCTTCATGGTTGGTGTGACATTTTAGTTGATGTTGTTGAAGCCAAGAGAGTCTGGAGGGAGATGGCAAGCTGCTGTATTACACCTGATGCAATGTCATATGCACACATG
>comp74_c0
CTTGGAGGCTGACATCGCTACTCTCAAGAGGGAGAAATAGGAAAAAAAATTAAGGAGCTAGAGAAGGTAAACCAAACCCTAGCAGCCAAAGAGAAGGAGCTAAAAAAGAAAGAAGAAGAGCTGGCTGACAATGCCATCTATTATGCCATGAAGATCACTGTTGAGTTGATGGAGTTCAAGGAGGGTAAGGCTGATACTTGGGAACCGGACCAGGCCATTGAAGAGTATGCCTAGGCCTAGTAGAGAAAGGTGAGGTCAACTACAATAAGGCAAAAGGTGAGCAGATAAACCCATGTGGTCAGCCAAATGGAGTAGATGACCAGAAGACTCCTGCTGCGGACCAGGTGATGGCGGAGGCGAACCCTGAAGAGAAGACTGAAAAT
>comp74_c1
AAGCCAGAAAATACTGCTACCCAAGCTGTCCAATGTGCCTTCCAAACTCTTCAATCCACCTTGGGCAACGTGAAGAACATCCTTTCCTATCACAAGGAATTGGAGAGGGTGATTGTGAGTTGTCCAGCTCTTAGAACAAACTAAAGGGTCAGGAGAAGGCCTGGAATGACAACAAGGAGCGCTTGGAGGCTGACATCGC
>comp76_c0
CTGCTGGGGAAAAGAGATTGCTACAATTGAGTGAATTAGAAGAGTTTAGATTAGATGCTTATGAGAGTACTAAAACTTATAAAGAGAAAACAAAACTTTGGCACGATAAGCACATTA
>comp76_c1
GGACCAGACCATCTGGATCGTAACTTTCCTGGAAACAATTTCAAACGTGAGTTAAAGAGTAAAACTTTTTGTCCCACCTCAAAAGTCTTGTGGTTAATGTGCTTATCGTGCCAAAGTTTTGTTTTCTCTTTATAAGTTTTAGTACTCTCATAAGCATCTAATCTAAACTCTTCTAATTCACTCAATTGTAGCAATCTCTT
>comp78_c0
TGGACTATTCAGAAATGATCCATACTGCTCAAACAACAGTTCAACAATAAAAGAGGGTCTTGTGATGGAATAGTGTCGTCAGGTTCAGCTATGAAATGGCCATTATATGCTACATCCAAAAGGTTGTGGTTTCCAACTCAATTAACAACAAATTTTAGTAGCCATGTTTGGGAAAGAAATCTGACGCAGAGAAAGGAAGGGGGAG
>comp78_c1
CCCACATCCTAAGAAATATAGGGACAGAGTCTGAGGATATGGGATTAAGTTGGAGAGTTCACAAGACATAGCTTGGATGGGGTAAAATTTCCATTTCAAGTAACAAGAAACATCTTTTGTCGCATTTGGAAACAAGTATAGGAAACTTTTATGGACAGAGGAAGCAGTAGATATTGGACTATTC
>comp79_c0
CTGCAGCCTTTTTCCTGCTGCAGTCGACTTCTTCATTGGCTGTGTCTTGGTAGGACTGAGCCTAATATCAGTAGTGACAACTTTTGATGAGAAATCTGCGGCGCTCATTCTCAGCCATTGATCATGTCCAGTTGATACATGTTGAGAAGTTTGGCCACACTGCAGCAATGGATCAGCAGATAAAGGAGCAAGATCTTGGAAGCTCCTTCCAACCTTGTTATTGCTGTGTGAAGAATTAATGAGCTTAGACTCCTTTGAAAAAAAGGTTAGGTCAGACATGTTTGTATGGAATGAAGCAGCAGAATTAGATGATGTTGGAGGCAGCCTAGAGTGATCTGCAACAAGTGCAGAAGACTTGAAGAAATTGACGAAAGAGGAAGAGGAAGCTCTCGAAAATGTAAAATCAAGGGCAGAAGTAGTAG
>comp79_c1
GAAAAAGGCTGCAGGCCTTACTCCACCCTCACAAGGCAGGATCATCCACATCAACATCAACGTCGGGGAAGTTGTATCGGGGAGTACGGCAAAGGCACTGGGGAAAGTGGGTGGCTGAGATCAGATTACCAAAAAATAGAA
>comp80_c0
CTTGGCTGTTGAGTTGGACCACCAAAAACAGATTCAGACTATTGAAAAGTGGTGAAACGGTGCTTGTGGACATCATACTATCAACATGACAGAGTCAAGGTGGCTTGCACTAACACAGAGG
>comp80_c1
CTTACACAAAGTAACCCGAAGATCAAACTCCACACCATCAAAATTCTGAATCTCCAAATGGCCATAATATTACTAGGCCCAAAACAAGCACTGACCATAGCCTAAATCCTCTGGTGAATTTTGGATGCATCCCTTGAGACTCAAACGGTCAGCCACCTCGACAGT
>comp81_c0
TTTAAATTTGGTGAGGTCTACAAACTTGGAACCATCAATGAATAATAATGATGGAGTTTTTGCCCTAAGAGGTGATGATGATGATGGAAGTGCTGAATTTGTAGGAGAAAATGATGATTTTTTTGCAGGTTTAGACTATTTGGAAGGATTACATATGGACTTCTATAATTAATCAAACTTAATGGGATTGTAATGAATCATATTGATCTATCTTTTCAC
>comp81_c1
ATTCATTGATGGTTCCAAGTTTGTAGACCTCACCAAATTTAAAGTGTTTTGTGACTCGTTATTCGTCGTAAGAGCTTTGGATGTAGCATGGTTATTAAACCTTCGAGCAGAACGTCCAGCTTGAGAATGGCGACGAGTCGGATAAGGATGATTATGTTCTTCCATGTAGGTTATTAGGAATAATCCTGGGTCACTAGTGCTTTGCTCCACTTGTTTTCTAGCCGAACATCCTCCTGGATAACTGCATCTATAATAGCTTCTTGGATAAGGTGAGCCCTTGATGACCTTTTCGCCGTATTTCCTCCAATTCCATTTATCACACAAAACACGATCTCCACCTTCTTGTT
>comp82_c0
CTTTGGATCGAGTGATAGGACAAAAACCCAATTTCTTCATCACTCCTTATTACTTTGGTATTCATGAATGTAATTTACCCAATTCTCTCTCGACTATTAAACGTCATTTCCCGACGAGCTAGACCATCGACAAATGAGAGGGGTAAGCATGGTTCATTTTCCCTTTTCGTCCTCTCACTCCTTCTCCT
>comp82_c1
GAGAGAATTGGGTAAATTACATTCATGAATACCAAAGTAATAAGGAGTGATGAAGAAATTGGGTTTTTGTCCTATCACTCGATCCAAAGTACGTATTCTTCTCTGGGTTTGCGACATCGCTTGCTGTCGCAACGAACTTTCTTGGAGATTGTTACTTGGCAACTTCTCTGTGGAAGCTTCATTAATTCAGCTTAATAAT
>comp83_c0
GTTGATTAAAGGTAATCTTCCTTTTAGGTACTTAGGTGTACCTATTTGTTCTAAGAGAATTAGTTTGGCTCAATGTGATTGTCTGGTTGAAAAGATGGCGGCTAGTATAGGATTAGAGTTTGGAGTTTCAAACACTTATCTTATACAACTAGAATGTTGTTGATTAATATTGTGTTAATGAGTCTTCACATGTATTGGCTCAAATATACATCCTTCCTAGATGTGTTTTAATTTTCATGATATTGAAAAGATATGTCGTGCTTTTTTTTTTGGAATGGAGACTCATACAGTTCTAAGCATTTGTAATGTGGCTCGAGAGAGGTTGTGCCGTGATAAAG
>comp83_c1
CATCTTTTCAACCAGACAATCACATTGAGCCAAACTAATTCTCTTAGAACAAATAGGTACACCTAAGTACCTAAAAGGAAGATTACCTTTAATCAACCCAGAAGCATCCTCGATTCTCTTCATTTCACTACTAGTCATCCCACAACAATATAATGATAACTTAGACACATTGGCCTGAAGACCAGAAACTTAGAAACAATGTTGTTA
>comp84_c0
TCTTCAGTCATCATTTTTTTTTTCCTGACTTCGCTGGGTGATTGCTTATGGAGATTCTTTCTCTTCTCGTCATCTCTTACTTTCCTTCTCCTATCTCTCCTCTGCAGTCTCGCATTAGTCCAATCTTCCGGCAAATCTTCTAACTTCTTCCTGAGTACGACGTCGTTTCGGGCGCTTTTTCGTCGGAAATTCCTTTTTCCGCTTCTGATGATCGCATTTTTCTCTTTTAGTATGATTC
>comp85_c0
GTTGTGCAAACAAATTTAGTTAGTCCCATATGATCCAAAACACAAGATGGTGAATCTTATGGACTATTGGGAATTCCCAACTATAATTTATGTAGTAAAACTATTTCTTAACATCAATTTTAATCATCATATCAACAGTTCAGGCCAAACATATAAACATGGATTTCCACCCAAACTTAATATAATAATAACCCTTCCAACTACTCGGAAATCAGATTTTGCTAACATCACTAGACACTAGCCATTCGCAAATAAATAAATAAAACTTCACAGGATTAAGTGCAACTTGATGAGTACTTCAGTAGCATGGTTA
>comp85_c1
TCCTTATTTTTAAGAAATGAGTTTAGGTCTTGAAGGACCTTAATTATAAGTTACTTTTTATAAGTTTCAACATATATCTTCTCCAATTCCACAAATTCACTTGCATGACATAGATTTCTTGAATGACGGAGATGAATGTTCTAACAACCTATACCAATAACCATGCTACTGAAGTACTCATCAAGTTGCACTTAATCCTGTGAAGTTTTATTTATTTATTTGCGAATGGCTAGTGTCTAGTGATGTTAGCAAAATCTGATTTCCGAGTAGTTGGAAG
>comp87_c0
AACACTCATTCGAAAATGGCTTCTAAATAAATATGCAAAGGAAAGGACAAGCAGCTCTACTTTCACAATAATATGTTTCAGCAACAGTCAGAGAAGTGGGAAAATCAGATTGTGAAATATAATTGTTTGGAGCTCCTCATACCAAAATAGAGACGCGGACGGCATCACATGAATTCTCGGGCTCTT
>comp87_c1
TGTGAAAGTAGAGCTGCTTGTCCTTTCCTTTGCATATTTATTTAGAAGCCATTTTCGAATGAGTGTTATAAACAGAGGTCACAGGTCACAATATGAACCCCCATTGCGTGAGCAATCTGATGATCGTAATG
>comp88_c0
AATTTTTAAAACATTGCTTGCTGTTATGCAACTCCTTGGTGTAGAGGTCTTTCTGAGATTGAAGGACACTGTGTTTTAATAAGGGACAATTTGTGTTGTTTTTTTTATGGTCAAATCTATGTGTCATTTTCAAAATTAGTTTCTTTGTATTTAGTAATGTAAT
>comp88_c1
CCCTTATTAAAACACAGTGTCCTTCAATCTCAGAAAGACCTCTACACCAAGGAGTTGCATAACAGCAAGCAATGTTTTAAAAATTATACTCCAACTAATAAAAGCACAAGTATTTCTAACTATCCGCAGTCTTTTTCTTCAAATATCACGCACTGAGATCTTAGTGGTGCAGTACTACAAAAGTTGCTAGTAAAAGTCCAGTGCTTAATACATAAATCAACTATCAGCTACCTCACCCATGCAAATAGCTTTCATAACGTGCAAGCAGTTACTGGCTTACTGCCAGACAAGAAAGCACGAAACAAAAGGGAATGAAAAAAGAACATCAGAATCAAAAACCTCAATCTTACAAGTTGTTACAAGCAGAATATTTTG
>comp89_c0
CGGGGTTTTTCCCCAAATGCTGTAACCTATGGGTTTTTGATGAATGGGCTGTGTAGAGCAGGACAAGTCAGTGAAGCAAGAGGTCTTTTGAGAAAAGTTCCTGAGCCTAATGTTGTGTTGTATAATACCTTGATAAATGGGTATGTAAATAGTGGAGAGCTTGATGAAGCCAAAGCTATTGTCCAGGAGAACATGGTGGGTCCTAAATGTGAACCAGATGTATACACATATAACATACTAATCCGTGGTTATTGCAAAG
>comp90_c0
ATGATCGGAGATTGGCTATTCGAACGATGCTGGGTGTTGGTGAAGTGTTGTAGGCATGAGAAGTATCTTGGTCTACCTACTGTGATTCGCAGATCAAAGAGAATGGTGTTTCGGTGTTGAAAGAGAGAATTTGGAAAAAGCTTCAGGGATGGAAAGAAAAATGCTTATTTCGCGCTGGTAAGGAAGTATTGTTGAAAGCGGTCGTTCAATCCATC
>comp90_c1
GTAGGTAGACCAAGATACTTCTCATGCCTACAACACTTCACCAACACCCAGCATCGTTCGAATAGCCAATCTCCGATCATCATCCACATTTTTACTGAAGGACACTTCAGACTTATTGAAATTAATTTTCTGACCATATGCTCTTTCATACAAACTGAGAATATCAGCTATTTTAGAACATTCCTGAAGTGTAGCTCTAGCAAACAGTATACTATCATCAGCAAAAATAAATGAGATATTCAAGGGGAATTTCGACATACCCGTGCACCATGAATTTCACCATTCTCCGCCGCCTGAGTCAACATAGCCGAAAAAGCCTCTGCACAAAGGAGAAACAGATACAGG
>comp91_c0
TACAAATATCTTTTTTAACATGACTTTCTCTCTCTGCTTTCCTCCTATTTATACTACTAGCTACTGCTGATGACTGTTGTCACCTACGTCACATTCCTCTGCTGTAATTAGTTAGTGCCACCCACTAATCAAAGAGAATATCCTGCTATCCTCTGTTGTA
>comp91_c1
CTAATTACAGCAGAGGAATGTGACGTAGGTGACAACAGTCATCAGCAGTAGCTAGTAGTATAAATAGGAGGAAAGCAGAGAGAGAAAGTCATGTTAAAAAAGATATTTGTATTAGCCCTTACATTGGAGAGCCCTC
>comp92_c0
GAATTATTCACCTTAATAGAAGGAACGATAGTTGCTGGATTTATCGACTCATTCAACACTCCATTCTATAAAACTTTAACTAAGGGAGACATCATGATTTTCCCACCATCATTAATTCATTTCGCGATAAATGTAGGATCAACCCCAATTCTTGC
>comp92_c1
CTTTGTTACTCGTTAGCATTTCCCATATAGAACCAGCCAACTCTAATTAACTGGAATTTCAAAAATGATTTTTCCTATCTTCCTCACCTTTTCTCTACTAATTTCTCTCTCTTTTGCTAACACCGTTTCCAATTATTGTGTTGGAGATCTAAGCCTACCAAGTGGACCGGCCGGGTACTCATGTAAGGATCCTACAAAAGTCACGGTAGATGATTTCGTTTATTCGGGTTTGAGGGTTGGAGCTAACACTACAAATCTTTTCAAATTCGGCGGAAATAATGCATTCACTGCTCAATTCCCGGGTTTAAATGGTATGGGTCTTTCTATAGTACGAGTAGATATGGATGTAGGTGGATATTTCCCGATCCATACTCATCGTGTGCCGGAATTATTCACCTTAATAGAAG
>comp93_c0
GGCATATTAAACCACTCATAATGAATTAATGATAATGATATTAATACATGTGCAGCTTTGATTAACTCGTGATTTTGTTATAAATATCTAAGTGGTTACCATGTTAAAAACATACTTCATTAACGTTTTTTACACCTTAAGGACTACATATATCAAAAAAAAAAACAAAGAGGGATCAGATAAAAGTACCTTGTGAAGCAGAAGCAAGAGGGA
>comp94_c0
TCATTGCGTACCCTCAATTGTTAGCAATCTTTCCTCCTACGAGTATTCATGTGCATTAACTCGATAACAAAAGAAAAATTTGGGACCTGCCGACAAGAAATAAGTGTCCTACTGTTGTGTAAGTGTTAGAGGACCCGACACGAGTACTTGAGGTCGAATGTATAGTCTGAGAAACTTAAATTACAATATATGAACGGTGTTAATAGTTTAATACATACTTAATAGACTAAAAGATCGTTACTTGTAAGTGTAATGTTG
>comp94_c1
CGGCAGGTCCCAAATTTTTCTTTTGTTATCGAGTTAATGCACATGAATACTCGTAGGAGGAAAGATTGCTAACAATTGAGGGTACGCAATGACTTAATGTGTAGCTAGCTCTAAATAGATGCAAGCATTG
>comp95_c0
CCATGTTCAGCTACATCAACCTCTACGGCAGATACCCGCCTGGCCTTTTCGCCAATGTGTGCCGCGATAGTCGCCGAGGTCTTGAATGCACTGATGCTCAGATGTCCACGTTCTCTCACGCC
>comp95_c1
TTATTGTGAAACGGAGGAAGTATAATATAATCGATACACACTCCTCACCGTATAGGATACATAGTTTTACAACATGTCAAGGTTGTAATATTCCAAAAGAGGCAAGAAATTATAGGAGCATGTAATACAGCATTGGAAGAAAGAAGCTGAGAACTATGGTAGGACTGGGTGCAGCAGTAGAATTACTGGGAGTGGCGTGAGAGAACGTGGACATCTGAGCATCAGTGCATTCAAGACCTCGGCGACTATCGCGGCACACATTGGCGAAAAGGCCAGGCGG
>comp96_c0
ATTATTTTCCTATATTCATGATTACTTACCTAATATTGAAGGAGGAGGGAAGAAGAAGCATTTAGGGTTTCGTCGGGCTAAGGATGATGATTGTAGACTGTCGAGGAAGCATTTGCTGACTGGTCTTATGGATATTTACAAATCTAAGTCAACTTAGTTTTTTATTGGTGAGAGATAATTGTTCTGGTGAATTAGACTTACTGTTTTATAAAGTGCGGCAGTGGCTTTGTTATATAGAACAGTAGCAGGGATTGAACAAATCAAAATTTGTGCAGCCTCACCTCAGATACTGCCAAAGCATACCTTATCATTAGTGGTATTAATTAGTGATGATGATATGAAATCATGAAATATGAAGTATGATGATTTTAAGAAATAATATATTATGAACTGACATATCCAAGGCAGAAGAAAAAGAAAATGAATTTGATTAGGA
>comp97_c0
GTCTATACACATCAAAATGACATCGTACCAAATGCGAGGGTCTATATTCCGGAGTTGACACACTAATTCTATCGATTTTTCCGGATAAATCTTCAAAAAACTTGAGCAACAATACGATAGTATTAGCTCAGGGTGATCCTTCGGTGCTGCTCCACCAAAAACTGACTGATAAGCTTGGTGTGAGAGATCGTACATAGTGCCACCATTTAGGAGGGATGTATAGCATTTCACCTTCATCTAAAATGCAGTCTATAAACTCCAAGTCTC
>comp97_c1
CGGTGGAGAACTGAGATCAATTAATGCTTGGTTTGGTCCTGCTGAAACTGTAACCCCGCTGCATCACGATCCACACCATAACATATTAGCTCAGGTTGTTGGTAAGAAGTATGTAAGACTATATGCAGCCTCCCTGTCTGAGGAACTTTATCCGCATTCTGAAACCATGCTATGCAATTCCAGCCAGGTTGATCTAGACAACATAGATGACAACGCATTTCCAAAAGTGAGAGACTTGGAGTTTATAGACTGCATTTTAGATGAAGGTGAAATGCTATACATCCCTCCTAAATGGTGGCACTATGTACGATCTCTCACACCAAGCTTATCAGTCAGTTTTTGGTGGAGCAGCACCGAAG
>comp98_c0
CAAGCAGCTGATGATGAACCCTGAGCGCACCATACTTTGGACAGCCTCCGACAAAGGCTTGATGGTTTCCATCAAGACTACACCACAACTAACCAATCCCTTTGGCCATCCACACTTCAAATCTATGGAATCGTCAAAAGATTCGTCAATATCTTTCCTCGAAAAGTAACCTGAATTGATGCTGGAAATTCGAAAAGAAAACTGGAATGAATGGGTGAAGATGAATGTAGACTGTAATCGGATGGAATTTCCCTTGTAATAGCAGGCGAGGG
>comp99_c0
CATCTTCAGACAAATAATCTGCAATGGTCGTTGGCATCAGTTCCATTAATCAAAACATTGCAACTTATGCTATCATTCCTCTTTTGGTACTCCTGCTTTTATTCTCAAGTCTGCTCTCTATGGATGTCCTTTGGAGTGTACGTAACCGGAGTCCTATTTCAGACAGCTTCTTTTGTGTCCTTCCTTCTCATTGCTCATGGTTACTGCATCATGTGTGAGCATCTATCAATCTATGAACGACGAAC
>comp99_c1
CGAGAGTCAAGTAAAATATACATCCAAGTGCAGCTGTAGTTCGTCGTTCATAGATTGATAGATGCTCACACATGATGCAGTAACCATGAGCAATGAGAAGGAAGGACACAAAAGAAGCTGTCTGAAATAGGACTCCGG
>comp100_c0
TCGATTAACACTTTAGTTTGTCTCGTGGTTAGTTTGGTAGTTTGATTTAGGATTTGCTTTACGATACAAAAATCCTTTCACTAGGCTATTCAAATCTAAACATGTCCTCATTTTATAAAATTCTAGTTAATCAGAACCACTTGCCAAAAAAAAAGAAAGCCGCAAAAATCCTAAAGTATGCACAAACTAGTGTTTTGACCCGTGCAATGCACAAACTGTCAGTCATGCAATCACCGTATCAGTAAG
>comp101_c0
CTGAAGGAGGTCAAACCGACGATGATGAGACTGTTATTGCTGCCATCAAGTCATTCGATGACAATGGTAAAATTGACAGCGACAAGCTGAGGTATGGTCTATTGAACTGGGGTGACAAATTCTCCGCCCAAGAAGTCAAAGATGCTTTTGACAACATGGAAATTGACAAAAAAGGATTAATCGACACCGAAGACCTCATCTCCATGGTTTTGGGATCTGGTGACGACGAAT
>comp101_c1
ATTTTGGGCAAAGAGGACTTGAGAGCCACTTGGGACAAAGTAGGCAAGTTAGTCACAGACCCTGAACTCGAAGCTATGTTAAGCGAAGCTTCTGGCCCAGTTAACTTCACCCAACTTTTGACCTTGTTTGCAGCTAGGATGTCTGAAGGAGGTCAAACCGAC
>comp102_c0
AGACCCCGGCTACACTAGAGGTGGAGATGATGCAACCAGTCTTCCTAGGCACCATGGCCTTAGCAGCGTACTTGGTCCCTAGGGCCATACCTTTTACATTTACCCTCATAATCGTATCAAATTCATCTCCGTTGAAATCCATGATGCTCTTTCGCTTTTGTTGGCCAAGGATGGCAGCATTATTGAAAAA
>comp102_c1
TGAAAAAAATATCTAGCTTTCCATGAATCGCGATTGTATTTCTGACCAATTTATCCACATCTTCTTCATGACTAACATCACAATGGATGTAGCTAACTGTGGGGAACAAAGAGTTGG
>comp103_c0
CCAAATTGTTAACTCCAAACTATCATAAAACCCTAATTCACCAAATTTCCCCAAATTATTATTCACGTATATATACCACAAAACCCTCAATCAATACACAACAGTTTCAATTCGTAAATTCGCCGTTTTCTTTTTGTTCGTTTCATTTTCTCTCTTCTAAAGAGGCCAAATGATGCGATTTTTATTGGAGTGATT
>comp103_c1
ATTGATTGAGGGTTTTGTGGTATATATACGTGAATAATAATTTGGGGAAATTTGGTGAATTAGGGTTTTATGATAGTTTGGAGTTAACAATTTGGGAAAGATGACCAG
>comp104_c0
GCTAGTTCAGATCCGTTTCATTTCATCCACATTGATTCTCTTACTTGCTTGGCAGGTCTTTTTGGTCAAGCTAAGAGAACAAGTTTGCTTCGATCTCCAGTGTTGGAGAGCTGGGAAAATAGCCTTGTTTAG
>comp104_c1
CAGCTCTCCAACACTGGAGATCGAAGCAAACTTGTTCTCTTAGCTTAACCAACAAAACCTGCCAAGCAAGTAATAGAATCAATGTGGATGAAATGAAACGGATCTGAACTAGCATGTGATTTCTTATGAGCAATTCTGGAAAATCTCTTTCAAATTCCCAGCAGTTGCAGGATGTTTTGAGTGAGCACAAATTTTCCAGCAATCATTTTTCTTTTTC
>comp105_c0
CTCTAATTACTACTTCCTATAACTCTAAATAAGTGATCTCATAACTCTAAACACATGTTGTCGTAACTTTAATTACTAGTTCCTATAACTCTTAAACGAGTATTATGTAAGTCTAAAAATACAATTTCGTAATCACATCAATTCTTCC
>comp105_c1
TTACATAATACTCGTTTAAGAGTTATAGGAACTAGTAATTAAAGTTACGACAACATGTGTTTAGAGTTATGAGATCACTTATTTAGAGTTATAGGAAGTAGTAATTAGAGTTGTGGCAAAACTTGTTTAGAGTTGTAGAATATACTTGGCAGAGTTACA
>comp106_c0
GGAATAGATTTATACTCTATCAAGTACCTTATTTTCCATTTGTTTCTTTACTTTATCTTGTTATTTTTTCGATTATCCTCCACTCTAGAGAACAACCATTAATTATATATTTGGGTGTACATGATATAACAAAGACTTTGTGTTTCTCATTTGTTCATTTGGAGGATTCTAATGAGCAATGAGCATAAAAAAAAGTCTTAGGTGGACCATATTTACGATGCATTTGGTTTTATGATAAAAAATTGTATCATACCATATTTTTGGCACTTCCATTTCTCATTA
>comp106_c1
TTTAGATAATAGTATAGATAGATAAATTTAGTGAGACGGAATTAGTTTTTGGCCTCAAATAGAAAACACTTTAAAGAGAAGAATGATCCTACTGGATCAATACTTCTCGTAAATCAGTCAGTCCAACTATATAGAGTTTATACTAAGAAATAAGGGGATATAAATGAAATTCTGCTTCGAAACACAAGTACGTAGTGGGGTTCAAACTTGTGACCTCAAAGTC
>comp107_c0
ATTCGAATACTTCATCTCTGATTTAGTAGGATATTCAGACTTTTTCAACTATTAGACTAATCCTAAATCCTAATTAAATATTACTAACAAGGAACGATATGAAATGAGCAAACATTAGAATGTTGAAACCACCCAACATAATTATACAATTTATCCATCTACACATAGAAAGCTATGAAAAATTCAAGCAAGCTCATCATATTCCCTCTCATCTCCCTACATATCCTCCTATGTATGTTGAAGATGAGTTGCGCGGAGTCTTGCAACATTACAATCTGTG
>comp108_c0
CGATATAATCAGGTAAAATCGGATTACGGATTTTATCATACATCCGGGTGTATCATGAACATGGTATACCTAGGGTTATTTGAAATCATCCAAATGAGCAAAATGTAAAAAAAAAAGAGTCTAAATGAGCAAAAATTAATCTTGAGTGTACCAGGTACGTGATACGCCTGTGTTGTGATGAATGAACTTAAATCAGGTG
>comp108_c1
ATCATCATGTACTTGGCTAAATTAAACCCTAGGTGTAAAACCATGTTGACTTCACCTGATTTAAGTTCATTCATCACAACACAGGCGTATCACGTACCTGGTACACTCAAGATTAATTTT
>comp109_c0
GACAAAGATATGGTATGGTGCATGGGCCCTTCAAATACACCAAATCAGCTGGGAACGAAAGTGAGTGACATCTTGAGTCCACAACTCCACACTATACCCAGTTGTCTCAAAATCGAAGAAACATGCCTCCTGACACCTCTTGAAGAGTATAGTTCATAAATTACAAGAGAGCAGTCCTACTAGTTGGCAACCAAAGTAACTATACA
>comp110_c0
GCATCCTGACCCATATCATCCTCAAGGAAAAAGTACAAGCTTTAAGAACATATAACAATTTGCACAGTGAATCTCCATCAGATTTAGGCCAGTATAAAGAAAGATAATGAAGGTAAAAGAGTGTCAGACAGATTTGACAAAGAAAAGCAGGTAAATCATTGTCAAAAAAAGAGAGTT
>comp110_c1
CTGGCCTAAATCTGATGGAGATTCACTGTGCAAATTGTTATATGTTCTTAAAGCTTGTACTTTTTCCTTGAGGATGATATGGGTCAGGATGCATTCTCGTTTTGGCCTCAGGCAGCAATATGCACACTATATGGCCATAATTTATGAATTTGCTTTTGATTGTAC
>comp111_c0
CTCCACTTGTTCCAGTAAGAACACTCATGTTACCCATCTTCAGCATTGCACTGGCAAAATCAGCGAAGAACGTCGTAGAATTCGAGCCATAAGATGAGACTTGTGAATCTGTGGTTCCATTATTTCCAGTGAACAATTCTTGGTCGGAGTGAAGAACACCTTGTAATGTCAACAAATCGTTGAAGTAGGTATTGTCGAATGTAGTTGGGGTTTTG
>comp112_c0
CTTAATTTCATCATATTCCAGAATTATCTTATCCTTACAAGCAAAAGAGTGACTCATTGAAATTTCTCCCATACACCTCTTTTTCTTGAAACTTCTTCAGCAATCTCCACCAAGATCGTTGGACCACACCACTAGATTCATCGCCGGGAAAAAGCTTGAACCATCACCGGAACTTTTACTTGCTAACTTTCCCAGTCCACCACCCAACTCACTTGCTGTTGATCTGCGTTTTGCAAATCCTTTTCCATGCCATCCACCATGTATGGTGGTTCCACCACCTGAAATATATCTTAGCTACTATCTTTTTCCCTTTTC
>comp112_c1
TTTTGGTGGTATATCTTGTAGTGGTGGTATATCAGATGTATTTTCACTAGGTGGCGTAAGGGAAAAGGGAAAAAGATAGTAGCTAAGATATATTTCAGGTGGTGGAACCACCATACATGGTGGATGGCATGGAAAAGGATTTGCAAAACGCAGATCAAC
>comp113_c0
TTCTTTTTCAGAGGCCGTGGTTTTAGATGAGTTACCTCATGTTCAAAATGATATACAAGATTTATCCAAATTCTGTCTAATTGGTAAATTGTTAGGGGAACCCGTTGATTTAAGAACTATTATATCTAGAACAAAAGCTGATTGGATGTTTTTGTAAAGGTGATGTAGATTATCTTGAAATGGTTAATAATTGGGTGTTGATAAGGTTCGCTAATTTTGGTGATTAATCTCTTGTGTGGTCTGAAAGACCTTTGGCGTATCCAAGGTGAGTTGTTTGTGGTTTATCCTTGAAAATCACACTTTGATCCCTATGTTGAGGAAATAAAATAGGTATATTTGTGGTTTAGAATCCCAAGGATTCATGCTCAATTGTTTGATCTTGACTCAATTGCAAACATGCTAGCTGCTAATAATG
>comp113_c1
ATTTTGAACATGAGGTAACTCATCTAAAACCACGGCCTCTGAAAAAGAAGTTGGGCCAATAAGATCATGAACATTATTTTCAGAGATAATACGAATAGAAGAAGAAGTACGAAACTCACATTTTTCCTCTGGAGGAACAACATGAAGAGGATTGAAATCAGCATCAATCTCAAGAACTACTTCTTTAAA
>comp114_c0
AATTAACACAACCAAATTTCCGACAATAATACTTTGTAGACTCAGTTATCAACACGATCTTACACCTAAGTCCTGCCTCATAATAGATGTTAAGGTCCATGTTGGCCTTCCG
>comp114_c1
GATAACTGAGTCTACAAAGTATTATTGTCGGAAATTTGGTTGTGTTAATTGGGCATATGTGCACTCATTTTTGGTTCTCTAGGTTTCAGATATATCTGTGTCCAACTTCAGTGGTGAAAAATTTGCAAACTCAAACAGCTTTACTTTGCAGTTTAGATTATTGTGGATTAAATCAGTTCTTTTTTTTGTTTTAT
>comp115_c0
CGAGATATATCAAAGATGTGTATATCCCTCCCCAAACCGCCAATATATTTCACTTAAATGTGGATGAGAAATGAGAAATCCACCCTGAAAGATGTGTGTATCACTCCCATTTCTCTGAGCACTTATAAAAGTCTAACTGCTAGATTCCAAACTAACTCTAGTAGCCAAGTTAATATTGGCCATGTTCGACAATTAAAGTTGTGGTTGCAATTTTTAGCTATGCG
>comp115_c1
ATCTTTCAGGGTGGATTTCTCATTTCTCATCCACATTTAAGTGAAATATATTGGCGGTTTGGGGAGGGATATACACATCTTTGATATATCTCGAAATAAGAAAAAGATGGGGATTTTGGCAAGGAAGATGGGTGTGATAAAAACAAAAAATGAAGCTGATGATAATTGGAGTGTATCTTCTAGAGAGGCCAAGTAGTTCACGGTGATAGGACGTCGGTAGTGCGCAGCGCACTACAGAGATAGG
>comp116_c0
CGCAAATTCATTAAGCATTACGTCCAAATTACTCAGCCATTGACACATCAACTCAAAAAGGACTTGTTTGGGTGGCCATGCATGGTGTTAGGAACAATTTTGTGGTGGAGAGTGGAGACTGAAGCTTCGGGCTACGAGATAAAGGAGGCTAGGCCCATTGCGTTTTATAGCAAATTATTTGGTCCACAAGCTCAATTAAAATGGGTTTATGAAAAAGAATTTATGAAGCACTACGATCACCATTTC
>comp116_c1
CCTAACACCATGCATGGCCACCCAAACAAGTCCTTTTTGAGTTGATGTGTCAATGGCTGAGTAATTTGGACGTAATGCTTAATGAATTTGCGATAATACCCACTTAATCTCAGAA
>comp117_c0
ATCTGATTTTATGGATAGCCCCTTATCTTAATTGAAGGAAGTGGGATGTACAAGGAGAAGTGCTGCGTACAAGTATACAATGGTACAAGTTGGGGTTGCATTGTGTCTGCTGTTAGTTTTTCGGTCATGTAATTGTGG
>comp117_c1
GGTTGGGGGGACAGATATAAAGATGTTACACTTGTGTATGGAAACTAAACTTTGGAAATGTGGTGTTGGAGAGAAATGATGGATGGATATTACAAGAAAGACTAACAGCTTATTTTGGCAATTTGGGGGGTGCACAGATGTTCCACGTAACGTAGTTTCGCTTATTGGAAATGTTTGATAGGAAGATGGTGGTGGTTGTGCTTTTAAGGAGGGGATTAGACATTCCTGTTTTTTCTTGATAATCCTAAATTATTTGTGGTCCTGGTATCTGATTTTATGGATAG
>comp118_c0
TTTATTTTGCTTGCTTGAATAGCGCCTCTGCATTAATGCAATTTTCCTTTGAATTGATGTGGTCCGTTGATCAGTGTATTGTAGTATGTTTTTACCTTTCACATGCCTATAACTATTTGCATCTTT
>comp118_c1
CTTGGTTTTCTACTATCCAAAAAACTAGATTTCAGTTGTAATTCTACTTCTTCTCTTTGATAATTGATCTAGCGGTATCAAGAACAAATAACCAAACCCTTACAGGAGGTGCTACAAAGTTTGTTGGTATCTGCCATCTGGATAATGGTCTGGACCTCTTTATGTCCTAGAATTTTTTCTGTTGCCTTTTTACGTGGCTTCATGGGTTTTATATAGCTGTATTTTCCATT
>comp119_c0
AGTTACTTTCCTCATTCTTATGTATAGTAAACATTGTAAGCAACGACCCGGATCGAACAACGCATCCGGGTCGTATTTTGTTGGTCCAGACCGAAAAAATTCAGGGATCGATCCCATCGTGATCGAGTCGCTTCCAGTTTTCCAGTTCGGCTCGCTCCGTGGGGAGAAAAAAGACGGGTTGGAGTGCGCGGTTTGTTTAAACCGGTTTGAACCGGCGGAGATTCTCCGCCTTTTGCCTAAGTGTAAGCATGCTTTCCACGTGGAGTGCGTCGATACGTGGCTCGACGCTCACTCC
>comp119_c1
TCACCATCGCCGGAAAACCAACCTCCGCCGTATTTTTCACCGTTTAAACCAAGTATAGCGGTTGTTGTTGCAGCTGTAACAACTTTATTTTCAGTTACTTTCCTC
>comp120_c0
GGTTCCAAAACCGTAGAGCAAGGTCAGCCCTTTTCCGTCTTTTCCATATATCTTACTTTCAGTACTTTAATCTTTTGTCGATTTCGGCTAACGGACGCCTCGAAACGTTAGATAAAGAAAGCCTTCGGATAAAGTATAATACTCCTTCGTTTAATTTTATTTTACCCACTTACACTTGTTACGCATGTCAATGTAAAAC
>comp121_c0
AGAACATAGAATATCACGAGTCAAAAACAAAACATATTCTAGCTAAAATCTGAGCTACCATGATGTTAAGTGTAGCTTTTGTAAAACCATGTATTGGATTGTTGCAGGGTGAATATATAAATCCGCTCTCTTGATGAATAAGCAGAAAATAGCAGATGCCAGTCAGTATGACATTATGATATTAGTCCATTCTCCATATCTATCGGGAAGCCAATCGAGCTGCTGAAACCAGGTGTCACTCGAACAATGCACATGGCAAT
>comp121_c1
TTCACCCTGCAACAATCCAATACATGGTTTTACAAAAGCTACACTTAACATCATGGTAGCTCAGATTTTAGCTAGAATATGTTTTGTTTTTGACTCGTGATATTCTATGTTCTGTACGGTAATATGAGTGATTAACTGGCTGCTATATTTACATGATAAGTTTAATACTTTCTCAATGTTACGCTACCTGTCTAACTAACATGCATATGCAGAAAAATCAGTTTCTGGAGCGAA
>comp122_c0
TTTTGTAATACAAGCAGAGAAAAAAATTCGCACACAGCATGCAACAATGGGCAGCATCTGCCAAAATTTAAAATAATAAGCCACTCTTTCCTCATTGTATATTGAACCTGACAGATAAGATCTATAAAAAGGCTGGAAGTATCAATCAACATGGCATCTATAAGTAACCTTAGTTAGCACTTTCCTGATAAAGTTGGTGCACATGCAAAGAGAATTGCAATAAAAGAAAAAGGCTCGAATGCACACCTATAGCTCCGACTCCTA
>comp123_c0
GTCCTCATTCATGGTTCCTTCAGGACTAGCTACAGTGTAGTTTCCACTTGTAGGAGTCTCCTTAACGAAAGAAACTTCTAGCCTTTCTTCAATATTTGCTGCGCACGGATTTCCCCAGCACCTCAGAACCTCCCCACTATGGCAATCAATGTCAATCTCTTTCTGGTTGTCAATATCTTCCTCATTTACTGGTGCAGACTCTTGAATTCCATCATTGCTTTGAGATCTCACTGACATATAACCAGAGCCTGTGTCAGCTGAGCCTGATAGACAATGAGAACGTCTAGCAGATGGCAT
>comp124_c0
CAAGATTTGATTTTCATGCTATAAACCTGAACTTCGGAGTGGACACTACCAACTCTTAGGCTTTTGTGATGCTCCAGAATAGTAACTACTTTGTAGTCATTCTTATCAGGATCATAGCCAAATCCATGAATGAAGCAATAATGTGAGGAACCTGAAGCATTTAACTGGCAGTTAGGTAGCCTATCATATTTGTTGGTCCATGGATTCCATAAAACAAACTCTCTGTCCTTATACAAG
>comp124_c1
CCCTGCATCTCTCAGATCCAAGATCAAAAGCTATAAGCAAATTCGAGCTACTATACAATTCGGGATTTGGACGTGCCAACCAATGCAATCCGCCACTTGCAAGAACACCTGAACTTGGATAACAAACAACATAAGGAAACTTTTGAATCTTTCCCCAAGATTTGATTTTC
>comp125_c0
GTAGCAACACTGCTAGAACAACAATAACCCCGACGACAACAAACAGAACAAGAGAGAGAGAACACGGGCACCACACATGCAAATTTCCGACGAGCTTGGGGAACACCGG
>comp125_c1
GACGAGCTTGGGGAACACCGGCGAGGTAACGACGGAGGAGTGAAAACGAACAATCGGAGGTTTCCACAGGGAGGAGAGAGATACGGGTTTTGGGTTTCACGGGTTTTGGGTTTCAGTTTTGGGGTTTGGAGTTTTGAGAG
>comp126_c0
AAATTATATTCATGTTAACCATACAATAATTTTACTATGTGCTACAAAAAAAGTTGTTAAAACTACTATGTACTACATAAAGGTAGGCAGGCTAGTGGAGCTCCCCCGTTTGCCATCAAATGTAGGACATATCTGCTTGATCTACCCATTCTTCTCATGGTAGAGCCTCCCCACTTGCCATCAAATGAAAGAAGTCCCTGTTTGATCTACCCAT
>comp126_c1
TTTTCTTTCCTTTTTTTTGACATCTAATTCCAGAATTCGGTTATGGTACGAGAACTGAAAAAAACCTAATTTGATTGGCCGAAAATTTTTGCAATTGAAAGCTTCACCAAATTAGCCAACAATGGCGGTTGCATTAGGTGAACCATGAACAGAATGGGTAGATCAAACAGGGACTTCTTTCATTTGATGGCAAGTG
>comp127_c0
GCAAATGAGAGTGACGGGCCAAATACAGCAAAAGTGAGGCCAGTTCTTATGCATCAAGCATAAAACATACTGATATGCATAATAATGTCCTAGAGGTAATCACAGGATTGCCTGTAT
>comp127_c1
ATCACAGGATTGCCTGTATACAAACAGAAAAAAACATTAAAGGCTTCCTTATTAACAGAAGATAAATCAATCACCATAGTGGTGTATATGACTCTTTACGCCTAAAAACAAGCCCAGCTAGTATAACAGAAAAAAACAATCCATCAACAAACAGACTTCATGTCCACCTACAGGAAACAAATGACTCTTTTTACAAACAAATAATTTCTCCTATAAGAAAAGGAGGTAAAAAAGTGCAGTAAACTGTCGATCATAAACAAG
>comp128_c0
GTTGTTCTCTGCTTGTTGTTTTCTCTGTTGTCTGTAATTTGATGCTGCGTACTGGTGCTATTCTTCCAATACAATTCGCTGCTACCCACTCCTATATTTCCTTTTCTTCGCTTCTATGCATCCACTCATCTCCTCCTCCTTTCATTAAAATCCAAAAAGTCCCCCCTAAGATCTCCTACACTTTCTTAATCTAATAATTTCCTAATGTCAGACAATTTTTCAATTTGCTTTCCCAAAAC
>comp128_c1
GGAAATATAGGAGTGGGTAGCAGCGAATTGTATTGGAAGAATAGCACCAGTACGCAGCATCAAATTACAGACAACAGAGAAAACAACAAGCAGAGAACAACACCAAATTACAGAATAGCAACAACCATTATAGATTACAGACTACTATAGCAAATTGTCGATATCAGCGAATTCATCTTGTTTCCTTCGGTAATTTGTGGTACTTTTCAAGTTGGG
>comp129_c0
CCCTCTTGTATACTTAACTCCATTAAACCTATTTAAAACCTTTACACTACGATATGAAGATCATAGTGTTCCTAAATCTAACCTCAAACTTTCTCAGTACAACTTTACTTTCCATAATATGTGTTGAATC
>comp129_c1
GTGGAATTGATAAGAGAATGTATATCATATACCAAGCAGGATGAGAATCGTCAAATGATAATGAGTAAGAAAAGAATGGGTTGATATATTAAGGGGCATGATTAACATTCGAGTTTAAGCTTTCTAAGTAAAACTGGCGGGCGTAGTATGAAATTTTGTCATGGATATTTAAATTCACAAGGATTCAACACATATTATGGAAAGTAAAGTTGTACTGAGAAAGTTTG
>comp130_c0
AAAACCTCCTTTTTAGACCTCCGTATGTAGGTAGGAAGGCCTAAATATTGATCATGATCATCCACTGCCTTAAAATTTAGTCTCTCTAGGAGCAATTCTTTCTTCTCACGCCCAACATTTCGGCTAAAAGATACCACAGATTTTTCCATATTCAGTTTTTGTCATGAAGCTGCCTCATAGATAGATAGAACATCTAACACATTATCCACTTCCTCTTCCGTAGCCCTAGCAAAGAGCAAACTATCATCCGCAAACAAAAGGTGTGATATAGGGTTCACCTTTCGACCAATCTTAATACCATGAATCAATTTTTTGAGAGCCCTTCTGCACATAATAGAAACAAAAAC
>comp130_c1
AAACAAAAACGGGGATAGAGGATCCCCCTGCCTCAAGCCTCTACTAGGTTTAAATCTCCGAGATAACTGGCCATTCACAAGAATTGAATAAGATGGCGGGCTTACACATTTCGTAATTAAGTCAATAAAACACTGCGG
>comp131_c0
ATTATAATGGTTAACATCATTCACTTCAACTGACAAGAGTAAACATTTTCTCTTGCCAATTACTTCTACAAATTCTTAGCTAGATACTGTGATCATTTTGATAATCTGACGGGTGGCTAATTTCTTCAGTAGCTGCTGAAGCGAGGGGCTGACTAACATGATCAGACGAAGGAGTTGTTCCTGCAGATAATACCAAGTCCTCTTCTGTGTGATCTGTCAAGGTTGATGGCCTGGGAGGAGAATCAGTATTGTCAACACTGTGGATGGACTCATCAATTTTCACATTTCTTGCGATCTGGACTTCGTTGTTCCTGAAAGTATGAGATGCCATGTCTCGTTGCAGAAAAGCTTCAGCTAGATCACGGGCTTTGCTCCTTATTGAAGCGGAGGAGTAAAGCCAGATACGTTTG
>comp132_c0
ATGAAGATGAAGAAATGGGTCAATCTCTTGCTTATAATTGCTGTAATGGCTTTGGCGGGAACTTGTGCTGCAGCCATAGTTGAATATCCTGAAGAGTCAGAAGAGCTGCTCAGGATTTCGAACATCCTGCTTCAAGGTGCCAGAGGCAGAGG
>comp132_c1
CAGCTCTTCTGACTCTTCAGGATATTCAACTATGGCTGCAGCACAAGTTCCCGCCAAAGCCATTACAGCAATTATAAGCAAGAGATTGACCCATTTCTTCATCTTCATCTGATCAGCCATAATAACAATATTTTGTTTTGG
>comp133_c0
AAACGTACTGATCTTATTAATCTACCATGCTAATCCAAAAAGAATCAGGCAATGAACTGCATCACAGATTCACAGCAGAGCACATTACTCGTTTGAGAGTATGTCTGTAGCACACTAGAAACTTGTACATTAGAAAGAACCCATGATATGTAATACCAAGTCAAGAAACAAGAACAACGAACAAGAAAATCTTCAAAATGACAACGCTTCACCTCTCGTGCTCTGGATAAAAG
>comp133_c1
CAGAAATCAGGTTTTCCGTTTTCTTACTAGACATTCCAGCATATTAAGAAGTTTTGTTACTTCTATTCAGAGCACGAGAGGTGAAGCGTTGTCATTTTGAAGATTTTCTTGTTCGTTGTTCTTGTTTCTTGACTTGGTATTACATATC
>comp134_c0
GTCGCGTTCATGTAGAACATGTAGAGGACCATCTGGATCATCCCGAAGGTGAAGCCAAGGATGTTTGGGAGCGCGACGTATTTGTCCTTGATGAGCAGGCCGTAGAGGAACCAGACGATGGCGCTGAGGGTGAGCGTGAGGGAGAGGGAGAAGGGCATGTACTCCACACTCT
>comp134_c1
GGATGATCCAGATGGTCCTCTACATGTTCTACATGAACGCGACGCCGGTGGTGGCAACCGATGCCAAGGAGGGGAAAGAGGCATGGAAGGTGCCCGCAGAGGACCACGTCGTCG
>comp135_c0
CTTTACCAAACCAGTTAAATAATAAGTCCAACCATGTTTTATGTCCAAAATCTTATGTCCAACACTCTTAGGTCCAATCCAGTATTATGTCCAAAGTTATAATCGCAATTATAGTCGGAATAATAAAAATGACTCATTA
>comp136_c0
GTAAATATTATCAGGTTGTGTGTGCTGGTGGCATCTTTAGGCTAAAACATCACCTTGCCGATACTAGGAATAATGTAGATTCTTGCTTGCAAGCTCTTGAGGGCTAATGAAGAGGAGTCAGTTAAAAAGAAACGGAAATTCAATGACATTGGTGACAAAAAAGATGCTTATGAGGTTTCCCGACAATATGGTTGTAGTCAAAGGGGGAAGGGGAGTATGGATCGTTTTGTAACTAAGAAGACA
>comp136_c1
CAAGAGCTTGCAAGCAAGAATCTACATTATTCCTAGTATCGGCAAGGTGATGTTTTAGCCTAAAGATGCCACCAGCACACACAACCTGATAATATTTACACTTCACTTTCCTAGAGGCACTATATCTACCTCAGTTCCATGCTCCCAACCAGGATTAGTTCTACTTTCATATGCATTTATTCTCCTTTTTTTCTAAGATGAAGTTGACAGGATCTAAATTCTAAGTTCTAACCACACAGAAA
>comp137_c0
TGCGAAATTGAAATGGAGAAAAAGCTTCAAAACCACCTTTTTCTCTCTCTAGAAACTAAATTAACATTAACCCAGACCAATAGTTAGTTGGCAACTTAGCAATGGAGGGAAAACGACGAAGATGATG
>comp138_c0
TCCTAACTTGATTGCTCTTTCCATTTCTCCAAATCCACAACCACTTTTCTTCAATTTCCTTATAAGCACCTTAAGAACTCTTTCATCACTCCCAATTGCTTCCATTAAGCTATCAACAATAGGCTCCAATGCCGGCATCTTCCTCCCCCA
>comp138_c1
AAAGAGTTCTTAAGGTGCTTATAAGGAAATTGAAGAAAAGTGGTTGTGGATTTGGAGAAATGGAAAGAGCAATCAAGTTAGGAAGAGGTGTTTATGGGAAAGTTGTCAAGAAACAAG
>comp139_c0
CTCGCACACGGTGGAAAGCCGAACATGTAATCGTTCAAATTGTTTGCAAGACAGTCACTTTTTATAATTAGTCTTTAACAGAATCCATTAGTTTACAGAATTATTGGCTTAATGGCTAATCACAGCAATTTTGGAAGGTATGCACCTCAAAAGAAAAAAGGGGATTCTAGTATACCCAATTCGTTTTTACATGTTCAATCTACCCGACTTATCACTCGTTGAGTCCAGAGAACCCATAGACAAAATTGAGCAACTTGATTGGAAGTATACAGACAGGACCTGTTAGTAGATAGAGCAAAAATGTTACCAGAAAAATCACGACAAAGTTTAGCATTATTATCGAGAGGCCGGGAGCAGGAGGTGGAATTTCATGGAG
>comp140_c0
CTAGTGCTTATGAAGAGTTCTGGCACTACTCGGCCGAAATTGGCGGAGTAATAACCCCTTGAGCTCCTCCCATTCTCCCACTGAATACGACATCATCTTCCAACGCCACGTCCACCACCTCGACCTTCTCG
>comp140_c1
GCCCCATAACTCCAACAATGGAACATTGGCTAACCATTGGTTTAAGAAGTTAAATTTACCCATGTTTAATGGTAGCTGGATACTAAGGAACTAAAGGTACTTCAGGTTTAAGTGGCTAGAGAAAGACGA
>comp141_c0
CTAATTAATTATTTTTTACTAACTTTAGCTTACTAATGAGTAGTGACTGCTATTAAGCTTGCTGAAAATTTCATCATCTACAACAGTATTCTTCACTGTTTGTTTTGTGATTCGTAACATAGTACTTATTCTTTGACAACATTCTTCCTGAAT
>comp141_c1
CTTAACTAAATTCAGGAAGAATGTTGTCAAAGAATAAGTACTATGTTACGAATCACAAAACAAACAGTGAAGAATACTGTTGTAGATGATGAAATTTTCAGCAAGCT
>comp142_c0
CGTAAGAGTGTGAATTCTTCGCTGGAAATTGTTTCTTCATGGCTGCTGCTGCAGAAGAACTTGAAGGGGGTGTAGATGAAGGGAATTGAACGGATTTCGCAGCAGATGAATGAATGGGGGTGAAATTTAGGGTCTGAAAAAGATTTAGAAAGCAGTGGAAATGACTTGTTTAG
>comp142_c1
GATTGCTGGGATTGACTCTAAACAAGTCATTTCCACTGCTTTCTAAATCTTTTTCAGACCCTAAATTTCACCCCCATTCATTCATCTGCTGCGAAATCCGTTCAATTCCC
>comp143_c0
CAAGTCTTATTTTCCTATGACGGGTATGTTGACACATGCTAGTCAAATTTACATAGCTACAATGTTTTGGGATTTTGAGCAAGAATTTGGGTATTCTTTGGGTACTATTTGAAGCAACA
>comp143_c1
CAAGCTTCCAAGACAACAAGCTTGTATGATTTTTTTGGTATGTTTCAAAACACTATTTCACGATGGAGACAAACTGAAACCAATGATGAATTCGTTGATTCTAAGTCCCCAAGTCTTATTTTCCTATGACG
>comp144_c0
CCTTTATATTCGTATCTTCTATCTCGGAAGCTGCGCACAGTATCAACATAAAAAGGATTTTCTCTCATACAGATCCCAGCTTCTCGAAGCTCAGTAGCAGGCTTGTCAAGAAC
>comp145_c0
TGTTAGTTTAATAGAAAGTCTCAAGGACAGGACATTAAACGTAATGTTAAGTCTTCAACCTAGAACCCCATAGGATATATCTTTCAGCCTCCTGAGTTCGACCTGTACGAGTAAGAAGTCCGGCCATAAGAGAATAATGCACCTTAGACGCCACGATTTTATATCTTTGAGTCATGAGTTGGAA
>comp145_c1
GAGTCATGAGTTGGAAGATTTTACAAGCCTCGTCTGCAAATCCAGCTTGATCACAAATTGTCAAAATAACATCAAAGGTGCTTACATTGAGAGGCATATCATCACTCAGCAAATTGTAAAAAAGAGCAAGCGCTTCTGTAAAACAGTTGTTATATCCATAAGCCATCATCATGGCAGTTGCTGCCACTGAACCTTCAGATGGGTAGAGATAAAAC
>comp146_c0
CTTTTCATAATAACTTTAACAATAGATTATAATCAAATAACCCCAATTATTGGGGATGCCTCTTTAAAATGATTTCAAGTGATCGATAATTTGTTGTTTTTTTTTCAAGTGTTGTTCTATCCAATTAACCCCTGACTCATCGCCTAGAGCTATAGAGCTTGACAACTTGTTATTTGACCACACCTTTTTAATCAATTTTGTGAAGTCCCCCAATCAATCTAACAAGTCA
>comp146_c1
TTATCATATTATAATAGTTTCAGCTATGCATAAATCATAATAATCTCGAATACAAATGGTGACTTGTTAGATTGATTGGGGGACTTCACAAAATTGATTAAAAAGGTGTGGTCAAATAACAAGTTGTCAAGCTCTATAGCTCTAGGCGATGAGTCAGGG
>comp147_c0
TCTCTTCCCATATAGAATAGAGATTAAGTTATGCGCCGAGAGGTATATAAACTTGATATTAAGGTTAGTTTCAATAGGTAGTTTTGGTATTAATAAATTGCGAG
>comp148_c0
CTCTAATTGTATTAGAAATCTGAAGTAGTTAGAAGTCTACTGGTATTAGGAGTAAGTCTTTTACTTGTAGGGCTAGACTATTCTACTTTACTAGGTTTTTAATTGTCCAAAGCTTGATAGATATCTTGTTGTTTCAGAAGTTGTTTAGGTGTGTAATTAGATATGTTTTAGGTTTCCTGATCCCTTTTGGTTCCGGGTTGTAATTGCCTACATATATGCCAAGTTTGACATGAATGAAGTCACAGTTTTCTTGAGTTTAAAGATTGAGTGATAGCTTGTTTCAAAGTGATTGTTTCCTGCTATTGAGTCATCAAGAACACATAGGGAATTAAGTGTTACTTTACTTAATGTTACCTAAAAGATCAAAGCTTAGACTTAGTTTCTTATAAGAATGTAATAAACTGGATATTTGGACACTAGAGTAAAAGAAGAT
>comp148_c1
GGAGTGTGTCAAGTACTCATGTCACACGAATACTTGGCAATCTATCTCTATTTTCTGTGATTTCTATTATATCAATAAAAAGTTATCTTCATCTTCTTTTACTCTAGTGTCCAAATATCCAGTTTATTACATTCTTATAAGAAACTAAGTCTAAGCTTTGATCTTTTAGGTAACATTAAGTAAAGTAACACTTAATTCCCTATGTGTTCTTGATGACTCAATAGCAGGAAACAATCACTTTGAAACAAGCTATCACTCAATCTTTAAACTCAAGAAAACTGTGACTTCATTCATGTCAAACTTGGCATATATGTAGGCAAT
>comp150_c0
CTAACAGTGAGGGAGATCATTACATAAAAGGGCAAAGTTTTGCACTTGTATCGGGTACGAGCATGGCCACTCCTCATGTAGCTGGTGTGGCTGCATTGATCAAGCACAAACACCCAAATTGGAAGCCTTCTGCTATAGTATCAGCAATGATGACAACGACAGATATAGCAGACAATGCTGGCAACCCCATCATGGCACAAAAGACAAACCAGTTGGCG
>comp150_c1
AGTGCAAAACTTTGCCCTTTTATGTAATGATCTCCCTCACTGTTAGGACTCCAAGCAGCCCAAATTGAAGAACCTGGAGCCATGACAGTTGGTTTCAGGACATCAGCTGTTTGTAGAAGTGCATTATTCACGTCAGGTCCTCTTGATGAGTAGGATGCGACAATTGGTGCTTGCCCAGTGTATATTGCCTGTCTGCCATCTAATATCCTGGCTGTTGCACCAAACGCAAGCACTCTTCCTGTTCTACCTCTAAATGTCCTCGCGTTGTAGTACTGCCAAAGAGCCT
>comp151_c0
CGCCGTTTGGCAGAAATAGCATTAAGGGAACAAGATCTGCTTGGACAAAATCCGAAAATTGGTTTATACGCTTACAAACAAATCAAGACTGCTTGTAACAACTTTAGTGCTGCTAACAAGATCGGACAAGGTGGATTTGGTTGCGTGTACAAGGGAAAATTGGGCGATGGTACTCGTATTGCTGTGAAACAACTTTCTTCCACATCATCCCAAGGGAACCGAGAATTTGTGAATGAGATTGGCATAATTTCTACTTTATTCCATCCAAACCTTGTAAGATTGTATGGGTGTAGCGTTGATACAAGACAACTATTCTTGGTTTATGAATATATGGAGAACAATGACCTTGGACATGCATTATTTGCTGAA
>comp152_c0
ATTTTTTTCACATCAATATCAATCCCGGAACTATATAATTCTGTGCTTATTAGCATTGTCTTGTCTGATTGGCTACTAGGACATGCCAGTTTCGGTATAGTGTGTGAAAATTTGGTCACCACTTTTACCTTGAG
>comp152_c1
CCAAAACTGGCATGTCCTAGTAGCCAATCAGACAAGACAATGCTAATAAGCACAGAATTATATAGTTCCGGGATTGATATTGATGTGAAAAAAATGGTGGTAACAGCTGATGCAGG
>comp153_c0
TTTTTTTTTTTGCTGATCTAATATACTTTTGCAACTATTCTCTCTTCCAACTCTTTGATATTTCCCTCTCTTTTTCATTCATTTATGTGGTAAGCTTTCATCATTAATGCCGTTTATAATTTCGAGTTTCAGCTTTTTTTTTTTT
>comp153_c1
AGAAATCAAGGGCCACGTTAATGAGTCATTCAATAGCCACGTCTTTACCCTCTTCTTATATGATTCCACGTTTCTGCCCTTAGTGTCCTCCAACCTTGCTTGAACATGTTTCCCCTTGCTTCAATTCACAGTTCAGACCTTCTCTTTCTTCCTGGTTACCCTCCAAGCCATTCTTCTTCCCTTCTTCCAGGAATAGCAGCATCGACAAGACAACAACAGCAACGACAAACACAACTTTTTTTTTTT
>comp154_c0
TTTAGGGTCCAAGAAGATGGACATAGATAATATAACCACAGCCACCACTTGGGAATTTGCGGTTGAGGGATCAAAAATCCAGAAAACAAATTCATCAGTGCATATATCGCTGATGCTGTAATAGCAGCCAGTTGGGAGTTTGGTGTCAACGATATGAGCATCATACCCATGTAATTGAAATACATCAAAGTGCA
>comp154_c1
CAGCAACGAGGCCCAAACGATCATGATGAAACCCAAAGTAGTCTTCTACGAAAGAAGCTATCGTCTTGGTTTTGTCAAAAACAGTGATATATTCATGTATATCACCATAC
>comp155_c0
ATTTGAATGAACATGAAGATAATGAAATGCAGGGAAATATAATTCCGTTATTAGATGCAATAAAGGTGGTTCCTAAATATAGTAAACTCTTGAATGAATTTCTCACTACATCTAACAAACACAAAGGAGAAGAAGTTTTGAGACCTCTTATTATACCACCCCCAAAATGTGAAGACCCTGG
>comp156_c0
CGCAAACAGAGTTGAGTCTCGTCCTAGCAAGTGAGGCAGCATCCAATTCTTCAACTCAACAAGAGGGAAAGAGTGCATTGAATGATTCTGAAGATATGGATTCTTCTCGGCTTCCTTCTGAAGAGGATGTGCTGCCGATTGAAAATAGCTTTGGACCTGTAACACCTTTTACACATCAAACACCGCTTACGGAAGATAAGGAAAA
>comp156_c1
CACTCTTTCCCTCTTGTTGAGTTGAAGAATTGGATGCTGCCTCACTTGCTAGGACGAGACTCAACTCTGTTTGCGATGAGGATTCCATGACTGAAGCATTTTCAGGGCAAGTTAAAGAAATTGACGCTGCCTCACTTGCTTGCGCGAGACTTACCTCGGTTTGTG
>comp157_c0
AAAATTTTCGGAATAGGATTCCAGACATCTCATTTGCAAAGATCTCGTTTGAAATTCTTTTATTTAATGAAATCATACTATTTTCTCAACATACACAATCATAGACAATGCAGGGCATTACACCTTTACATAAATGAATACATATAGCACACGCATAAGCGCAACACTTATATACTCAAGCTTCAACATTATTAGTTTCTGATCATCAGTTCTCAACCACTAATAATTCCAAATCGATTTCAAACATTCCCAAGAATCTTTTACCCTCGCTAGGTAGCAAAATAGGCGTACGGTTGTAAGGTTTCTCTGATACCATTTGTAACAACCCGCACCTCCGAGTTGCTAGCGATAAACACTCGACAATCATAAAC
>comp158_c0
TAGGTGCATCCAAGGCAGCTTTGTTAACCAGCAGCTTTGTTAACCAACTTTTTTAGGGGTTTTGAGGAACTCTGTATGTATTAACTGAAGAAGATCCGACCCCTGTAGTACTTAATAGAGGGTGTGTATCTATTAGATCTGATCATGAACTATTGTGGAGTATCTGTGACAGCAAATCAATGAACTATTGTGGAATATATTTGACAGCAAATCAAGGAACTATTGTGGAGTATCTGGC
>comp158_c1
TATTAAGTACTACAGGGGTCGGATCTTCTTCAGTTAATACATACAGAGTTCCTCAAAACCCCTAAAAAAGTTGGTTAACAAAGCTGCTGGTTAACAAAGCTGCCTTGGATGCACCTATAGAACTAGGATTAGGATTCGGTTAATACAGTGTCACTACTGTTGCTGTTACTTTCTAAAGCTGTAGGAGACTTGGGTGCATGC
>comp159_c0
CAAAAAGTCAAAAATCCCTTGTACAGGATAACAACTGCTGGGCCAGTTTTTTCCCAAGGATTTGTGTTATACAGAATGCTGCAACCAAGAAAGTCAGAGGTGTTGGATTTGAACTGTTGGTAAGTAAAAAAGTACTATGACCTTGTGAATATGCCATTGGATAAACTCAACGTTGGCTAGCTGAAGCTCAAATAGTTTTTCAGAATGCATTGGGCATTGAAATATATCC
>comp159_c1
CTGACTTTCTTGGTTGCAGCATCCTGTATAACACAAATCCTTGGGAAAAAACTGGCCCAGCAGTTGTTATCCTGTACAAGGGATTTTTGACTTTTTGTGATGATATTAGACTGCGACAGCTGCAAACC
>comp160_c0
TACGTTAATGAAGTCTTAGATATATGGTTTAAGTAATCTTTGTTAGTGTAAAGAAGTGTGTTGAATATCTAAGTACATTAATGTAGGAATGAAGTTACGTCCTTGGTTTTGTTTATGCGATATATGAAAGTTATTTCTA
>comp161_c0
AAAAAAAAAAGTTGTAGAAAGAGAAAAAGAGAGAGTAGAGAGAAAGAGGAGAAACAAAAGGTGATGATGACAGAAGCATAGAGAGCACGAAGGAAAATGAGGTGCAGCATAG
>comp161_c1
TATCCCTCACTTTCATACAAGTTAATATATACTTCACGGAATTCCAACTTACCAGAAGATCCCAACCGACAAAAAAAGTTCTAACCACGCACTAAGTTATCCCTCACCCTCATATCAATTAATATATATACTTCTAAGTGAAGTAGCAATATTTTTGCATATAACTCACTAACAAAAAAAAAA
>comp162_c0
ATGTTGGTTGAACAGATTACAACCAAACATGCACTAACCTTTTACGGAAGAGCTTTTTGCATGTTGTCTTATCAGCAGTAACCTGTAGTTTTAATTGAAAGGGAGCATTTTGTATGGTGTAATAGTTGAAAAACCTCTGATGTATTTCATTTGGGATAATGTGATGAAGCTGGCTGTTAAAGAAATTGTTTAATGGCCAATG
>comp162_c1
CCTAGACATCATTGGCCATTAAACAATTTCTTTAACAGCCAGCTTCATCACATTATCCCAAATGAAATACATCAGAGGTTTTTCAACTATTACAGCATACAAAATGCTCCCTTTCAATTAGAACTACAGGTTACTGCTGATAAGACAACATGCAAAATGAT
>comp163_c0
CCAAGAAATGTATCTGATGATTTTTCTACCACAATTTATTTGGAAAATGTCTCTGCAAGTTCTGCTGAATTGTCTTTGTTATTTAATCCTAGATGATGCAATGTATGTCCAAGGA
>comp163_c1
AAGAAGTTTAACTTCATGGTTTCTTTCCCATATGGAAACTTCTCGTTTGCTAGATATCATAGATAATCAACTCCTACAAGAGGGTTCAGAGAAAGAGTTTCTCATGATTGCTAATCTTGCAAAGCGGTGTCTAAACTTGGATGGAAAGACTAGACCCGCGATGAAGGAGGTTTTGATAGATATAGAAGCAGTACTGTCACTTCATCTACCTCAACAGAACTGGCCAGAAACTAACAAAGTGTTAACTGG
>comp164_c0
TTGTGCCTACGGATGATGAATGGGAAAAATTGATTGTGGTTCACAAATTTTTGAAACTTTTTTATGATGTCACATCTAAGGGGCCACATGTTTTCTTAGGAGATATGGTGAAACCTATGTTGAAAAAATTTG
>comp165_c0
CACACATAACACAGGAAGGTAACCAAGTTGATTGCCATCAAGATGCAAAGCATGTCCTACTAAAAATCGCATATATATGTACTACTACTCCATTTAGTATAATCATCTAGATCTACAATATTATGGTCCTAATAGATTACTCAAAAGA
>comp165_c1
ATGGTCCAGATAGTAAAAGTTATGCGAGAAGTAGGCTATATTAGCGCGGCGGTTTACTGTTAATACACATAATCAATTCTTTTGAGTAATCTATTAGGACCATAATATTGTAGATCTAGATGATTATACTAAATGGAGTAGTAGTACATATATATGCGATTTTTAGTAGGAC
>comp166_c0
GAACCTGAATAAATCTGCTTCAACCTAATAGTAAGGCAGACTCGAGTATGATTGGGCTGTCGATAATGTGTTTTGAACTTGATATGATTGTGGCTGTTTTTTCTATCTGGTATATCCTTTTTCTCTGCTCATCTATCAACCCACTATTAACCAAAAATCATTTGGCGCGACTCACTACTTTAGCCCATTATAAACTAATCCATT
>comp166_c1
CAAATCTAATACGCGCTCATCCCTCGTAGGTGAAATAAAAAACACGCCTACAATTATTAAGAAACATTTACTCGGGAAATCAAGCTTACCAAAAAACCCGCCTAGACTCGAATTTCGTATACCCAAATTTCACCCAAACACCAATGAATCCGACTCAACCCAAACACTATAGATCAGAACTTCATCTGAACCTGAATA
>comp167_c0
AGAGAATTTAGTGATGTTGTAAAGAGAGTTGAAGTTTTGCAGGAGGAGATTGAGTTGAGTAAAAAAAGGTTGGATTTAGGGGAGAAATTGATGATCGAGAGAGTTAAAGAGATGGAGAAGAGAGAGAAAGGTGTAATCGAGAGAGAAGGAGTGATAGAGG
>comp167_c1
GAAGGAGTGATAGAGGAGAGAGAAAGGGGAATTTGTGAGCGTAACAGAGAGTTGGAGATGAGAGAGAAGAAGTTCGATTATCGGTGTAAGATCAATTTAGGGTTTGAATTGAG
>comp170_c0
ATTGAATATCCCGAAGAGACCTACAACTTTCATTCAGCATATATTTCCAAAAACAAACTGCATGCTGTCGATTTTGATCAAATAATTCGGCAGCAACTTTAGGATGTAGAAAATTAGAGGAGAGATTGAATTAGAAGGAGGTGGATAAAAATAGAGGAGTGGG
>comp171_c0
TTCACGCCTCTCTCATCCTCCCAAACCACTCATTTTCGCACCTCTCCCATCTTCCCAAACTCACTCTGCCTCTTACACCTATCTCGCACCTCAGTGACCTTCTCACCCCACGCATCTTCTCATCCTCCCAAACATCATTTTTTCTGAAATCAAACTTCATCTTCGCACCTCTTAGTGCTCGCCGTCGCATGTCTTCAAAGGGTC
>comp171_c1
TGAAGTTTGGCGCTGACCCTTTGAAGACATGCGACGGCGAGCACTAAGAGGTGCGAAGATGAAGTTTGATTTCAGAAAAAATGATGTTTGGGAGGATGAGAAGATGCGTGGGGTGAGAAGGTCACTGAGGTGCGAGATAGGTGTAAGAGGCAGAGTGAGTTT
>comp173_c0
TCCCTGACAGTACTATCTGGGGTGCAATAAACCCAAAGTCGAACCTCAAAACAACCTTTCACTCTTTCGTCATTGTACACATACTGAGCTAAAGTAGTTTTCCCCTGTCCCCCTATCCCAACAATGGCAACAGCAGAGAGTGACTCTTGACAGTCAAAGGAGTTACAAAGCATGTTTATTATGTTATCTTTTTG
>comp173_c1
TCGCACTTAAGTAGTCTTGTTCCCATACATTATCGAGGACAAGCACAAACCTCTTCCCTACGACAGCTTGCGAGATCCAATTCTGGAGCTGAACCATCTCGCAATTATTAGAAGGCTTATCACCAGTAGCACAGGCTACAATTTTCTCAAGCACTTCCCTGACAGTACTATCTGGGG
>comp175_c0
CCTATTCGTCACGCCAAAGAGAACCAACAAATGAATAGTAAAACTCGAAGCATGATGTGAATTGTAAAACTGAAGCCAAAATAATGACTGCTAGTTCTTGCTCCAACTAATATGTTTTTCTAGTATATTTATCCCCAAAACCCTATACTATAAAT
>comp175_c1
TTGTGTCGTAGCGATTATGGTGTGCCTTGTGCCCATACGAAAATATGTTTTACATTAACGGAAAACCAAATAATCTGTAAGCAAACATCATAAGTTTTGATATTTTTATTTATAGTATAGGGTTTTG
>comp176_c0
ACCTTCCTCTTTCCTTTCTCCCATGTGTCATCCATTCTCTCGCTTCTATTTCCATTTTCCTTGTTTCTCTAACTTTTGATGCACAAAAGCATATAAAGGAAAACTAATCTACAAAACAGAGCCTTGATAACGGTGCTTGGAAATTCTATTTATTTAGCAATGTTGAACCAAGAAAAAGAAGTATACCTCTCTGAGATTAGACTTGAAA
>comp177_c0
CTTGAGCTTTTGCCTTATCATCCGCATTTGAACCATGTTTTCCGATCATCACAAGTACCTTCACGATTGTAGGAAACAAGTTGATGATATTTACAAGAGTTTTATAATAAGAACTCCAACGAGTATCACCGAGCCTCTTCAAACCAAGTTCTTGATTTAACCCCGATCCCGTTTCAAGTTCACCCATTTCTAAGGCTTGAGAAAGTCTTTGAGCTTCAATTTCTCGGATCATTTCTCTTCTCTTACAAGAAGATCCAACCACATTCAACAAAGTTGCAATTGTGTCAAAAAGCCAACCACACTCATTGTTTTTT
>comp177_c1
CTTTCTCAAATGACTCTCCCATCCACATTCCCTCATTTTTTGTAATACTCGTTTAGTTGAAGAAACAAGTCTCATAGCACCAACAATATCTTGATCTTTCCTTTGCAAAGCAAGACACAAATCATTGGTGTACCCAAATATAGTAGACATCAATTGTGCCATAAAAACAAAATCAAATGACTCTAAAGAGTACACAAT
>comp178_c0
GTTAGATGTATTGTCTTTACATACCAAAAGTTACTCCTATCTCGGTCTCTCCCATCCTAAATGATCTTCCTAGAAGAATGTATGTGCACTCTCCAATGCATATTTTCGACCAATATATCAAAAATTATGTACTTC
>comp178_c1
AATTATGTACTTCTAAATAAAAGTTAAAAAAAAGTTCAGAACGTATTATAAATAAACAACACTGGAACAGATCTTGGAGGAGCATACATGATGATGTTTTATATAAACTCGACTTTCAAATAGGCAAACGAGAAGATCATTTAGGTCAGAATATATTAGTGTCCACTGAATTCAGTAAATACCAAAATTTGAACACTTGAAAAG
>comp179_c0
TCGGACACATAACTCCCTGGTGTGTTATCACATACCATGCTACATGCGCTATTCGAACCAGCAGCACACTCATTGATATCTGTACAACCTGGTGTAAGATAAGGATTACCCTCGTAACCTGATTCACACTTGCAGTGATATCCTCTTCCACCAGCGCCGCCAACACATTGAGTATTCAGCTGACAAGCATATGTAGTCGAATTTTTCTTAGCCTCTTCGCAAGTAGGCCTAGTATTAGAACTAAAGTTTAAGTCCCCAACAAACCAATCAAGCACCATAGGAACTTGATCAGCTGTTCTGTTTCTGAGCCTATTTGGTACAAAATCTGAGGCTCCACCAAACATGAAGCTGTCACTTCCAGACAGAAAT
>comp179_c1
CGAGGGTAATCCTTATCTTACACCAGGTTGTACAGATATCAATGAGTGTGCTGCTGGTTCGAATAGCGCATGTAGCATGGTATGTGATAACACACCAGGGAGTTATGTGTCCGAGTGGATATTTTGGCGATGGATTGAAAACTAATGGAAC
>comp181_c0
CCGACCTAGCCAATATCGAGCGTTGTATCAAGCACGATCAGGAAGATTTCCAAGTCGAAAAGGAGAAGTGGGGGGCTGATAAAATCGGACTGATCGCTGCCAAGGAAGAGGCGGTGCTGGCCAAGTTGTCTGCTGAAGCGGCGACGGCCGAGTCACAAAAGCAGGTCGTCGAGCTGATGGCTC
>comp181_c1
GCCCGCACTAAGGATGAGTGGTTTCGTTCTTGGAGGGAGTCCAAGACCTGTGAGGTGTTTGCCAACCAGGTCGGCTCGGCGACCCAAAAGATGGGGGAAGACAACGCTTTGGATAGAATGAAG
>comp182_c0
CTTTAATCCAGTCTTTTACAACTTCAACAGGATGGAGTAGTCCCATCGACAAGTATGAACTAGCATGAGTCATCATCCATGAGCACGATTCCATTCGAATGAATGAAAATTGATCTAATCCTTTAGCTTAAGCCAACTCAAATTATGGCGGTAAAGCCCAAGGAACCTTCCGTAAGAAGAAATGGCCTTCGG
>comp183_c0
CCTCAATCAGCTTCATGGCATCTTTCACCTGATTAATATCACAATAACCCTTGATCAAACAGTTATAAGTAACAACATCAGGGGTGATTCCAACAATTTGCATCCTCTTTAAGAATCTCAATGCTTTGTCCAACCTGTTACCCATCACTAAAACATGAAGGGCTGTGTTACATATAGACAGATTAGGTT
>comp183_c1
CCTTCATGTTTTAGTGATGGGTAACAGGTTGGACAAAGCATTGAGATTCTTAAAGAGGATGCAAATTGTTGGAATCACCCCTGATGTTGTTACTTATAACTGTTTGATCAAGGGTTATTGTGATATTAATCAGGTGAAAGATGCCATGAAGCTGATTGAGGATATGCCTCTTAGGGGATGTGCCCCTGACAAAGTTAGCTTTTATACTGTGATTAATTACCTCTGTAAGGAGAAAAACATGGCTGAGATTCAGTTGTTACTTGAGAAAATGATGGGCTATAACTTGTTACTAGATATGGTCACCTATAATAATCTCATTCATATGCTTTGCAAGTGTGGACATAGTGACGAGGCCTATCTTTTTTTAAGAAAAGCACAGGAG
>comp184_c0
CCTCCAAATACCACCAACACAATTCATCAGGATCTACTGCAAATATCCTACCAGCCCCAATAATGTAGTCGAACTTCCCTCCATTCTCCTTAGATAACCCACCATACCAAAAATGCAAACAAACGCTATCTATGGACTACAACATACACATAACAAGGGCAAACCAAAGCAGCAATTCAATCAAAATTGAATTCATCATTTAGGGAGTGGGAAATGAGTAGACACCAATCAACCAAAAAACCTAAAATTCA
>comp184_c1
GGAGGGAAGTTCGACTACATTATTGGGGCTGGTAGGATATTTGCAGTAGATCCTGATGAATTGTGTTGGTGGTATTTGGAGGAACTTGCTAAGAAATATGGTAATTATAGGACAATGGATAAGGTTTATAACTTAATTTCTGGAAAAACTTTATCTGATGGGTTGAAGATGGTTCACAACGACTCTGG
>comp185_c0
AAAAGAAAGAAAACCCAAGATAGATGCCTAATGGACAGGGAAGCTGCTGGTACTTGTAGAAGAAGACACGTTCAATCACTTCATGCAAAGTTTATGAATGAAGTTGGTGATCGTGTTTTCGCTGAGTTGCCTGCTGCTTCAAGAATTCAAA
>comp185_c1
GTTTCTTTGATGATATCTGGTTGTGCCAGATTCTTTATCTGCTTTTTGTCTGAGTCATCTTTATGGATGTACCCAATGCTGTTAGGGATCCTCTTTACATTGTCCAATTTCTTTTCTCTACAAATGCCTCTTTGAATTCTTGAAGCAGCAGGCAACTCAGCGAAAACACGATCACCA
>comp186_c0
CTGTTCTAACGTTTGCATTACTTTATTATGATAGTAGATGGTTGTCGCATTTCAGATCAAGAATCTCACAATAATATAATCTTTATTATGGCATGAACAAAGCTACGTGTATCTGAG
>comp186_c1
TTGATCTGAAATGCGACAACCATCTACTATCATAATAAAGTAATGCAAACGTTAGAACAGACCACTTTGATTCGGTCTATAAAATTGGAAGGCAAAATAATAGTGGATATTTTAGTTCTATTTGGAATTTGATGGGTCATTGAAGA
>comp187_c0
CTCCAACCAGCATAAAACAAGTAAAACCTATTCCAATATAATAGTGTAACCCTACAAGCAAAAGACTTCCAAGGTAAATAGACTCCTAATAACATTAGAATTCACACCATTAGAGTTCTAACAAGATTAGAA
>comp187_c1
GTTCTAACAAGATTAGAATTCTAGTCATACTAGACTTCTATGCCTCTAAAAGATTCATCATCACTTGTACTCTTTTCAAAAGACCTGATGACACTAAAAGCCTAAGATA
>comp188_c0
TTAGTGCTATTTATCTCTCAGGCAATCCAGTCAATCACCAACGTACTAAGCACATTGAGCTTGACATTCATTTTGTACGTGAGAAGGTAGCCCGCGGCCAGGTTCGGGTCTTACATGTTCCTTCACGTCATCAGATTGCAGATATCTTCACCAAAGGCCTTCCCTTGGTTTTGTTTGAAGATTTTCGTGACAGTCTT
>comp188_c1
CCGCGGGCTACCTTCTCACGTACAAAATGAATGTCAAGCTCAATGTGCTTAGTACGTTGGTGATTGACTGGATTGCCTGAGAGATAAATAGCACTAACATTGTCACAATACACCAGTGTAGCCTTCGGGATAGGGCAATGAAGTTCAAGAAGTAAATTTCGTAACCAACAAGATTCAGAAACAACATTTGCCACCCCCCGGTACTCAGCTTCAGCACTAGAACGGGACAATGTGGGTTGGCGTTTTG
>comp189_c0
CAGCTTTCAATTCCAATGGACAAGAAAATCACGCCAGCAATTGCCCTTTACTTCTAATTAGTTGTGAATTAGAACGTCAATTGCCTATCCACAGGGACGATTCTCCACATGTGCAACTGATATCTTCTTTTGTTTTGCG
>comp190_c0
CAGGCCTAGCGCGCCTGCCAGAGTCAGGGCAAATAAAGGTCCGCTTAACATTAATTTTAGGCAAGCAAAAGAACAAGATGTTGTGTTTCCTGTATTTGGGTACCATCACCAATCATCAGTACATGTTGATCATCATCAAAAGAAGAATGAAGATGATCATGCAATGATGTTATCGAGTGGTGTGCAAAGCAATCAGACATCGTTGCTGTCAATTTCGG
>comp190_c1
CCCAAATACAGGAAACACAACATCTTGTTCTTTTGCTTGCCTAAAATTAATGTTAAGCGGACCTTTATTTGCCCTGACTCTGGCAGGCGCGCTAGGCCTGCCTGTTAACTCCTGCACCAACGCTCGAAAATTGGATGCATCCGCG
>comp191_c0
TGTAGGAGTAGATTTGGTTTACTAACTTTTAGTGTAGCCTATGTAATGGACCAGCTGTACTAACTAGAGTGTAAGAGACTTATGTATGTCTGATTCATGGTGAGCTCCTT
>comp191_c1
CTCTTTTCCATATCAATAAAGAGCAATTGCTGACTACATTCTGATTCAATCAAAGAAGTAAACACAAAGGTCAATGCTTTGTGTGGAATTGAGCAGGAGTTTTAGTTCTCAGTGGTTTTGTGCTAG
>comp192_c0
GCATTTTTATGCTTGATACCGATGTTCAAATAACATTGATAAAGTATGTTTTAAGATTTTATATTATTCCTCGATTCAAAGTTGTTGCATTAGGTATATCGCGACGCATTTTGGGCCCTAATACAACGGTTTTTAGGTGTCGCGTTAGCCTTTTAGTGTATTAGTGATACCACTTTCATGAATCCTTTTCTAGAATTCTTTAAAATGCTTTAATAATGAGATAGCATGACCCAACATGTCTTCC
>comp192_c1
CGAAAATCAAAAACAACAAGTTACAAGACAAAGAAAAAGATCGAAAAAGGATATTAGGAAGACATGTTGGGTCATGCTATCTCATTATTAAAGCATTTTAAAGAATTCTAGAAAAGGATTCATGAAAGTGGTATCACTAATACACTAAAAGGCTA
>comp193_c0
CTTAAATTTAGTTAGTTCATGCATATTGCATAACGTATGATTACGCAGATTGTATGACTTTCCAACCCCAAGGAACATGAATAAGGATAAAAGATACTAAAGATCGTTTGAAAAGATTATAGAAACAGAAAACTACTGAATGATGGTTGTTTATGATACATTCAAATGGAAGGGCTTTTGAGCAAGGTCATCAAAAAAGATAGCAATCAAAATACCTTGACTACTAGCAAAGGATATGT
>comp193_c1
TTTGAATGTATCATAAACAACCATCATTCAGTAGTTTTCTGTTTCTATAATCTTTTCAAACGATCTTTAGTATCTTTTATCCTTATTCATGTTCCTTGGGGTTGGAAAGTCATACAATCTGCGTAATCATACGTTATGCGATATGCATGAACTAACTAAATTTAAGAGCATAAACTTTTTGGACTGTTTCTCTGGCACTGCCTTTTAG
>comp194_c0
GAAAATACTAACAGAAAGTTATTACAGCCAACAACTTGTAACTAACTATAAAATCTGTTATGCTTTATGCTGAGCTGGAATCTGTAGCTTCTCTTTGGGCTGCTCAGTAGCTTCATTTGGACTTGGGCCTGCACTCAGTCTTGGGCCTGTATGCTGAGGTGATATACACAAATGTTGGTGTTTATTCTGGTCCTCCTATGACATGTGCCTCATTTGGTGAAAGACTTTTTCAAGCTTGTGC
>comp194_c1
CTCTTTGTATGCTAGTACACAAGTTTGTTCCTTTCTCTAGATTGATTTATTGAAAAGGTAGAGACAAACAATTGGTAGTCGTAGGGCAGAAAACAATGTGGTGCATGCTCTTAATTTTAA
>comp195_c0
CTCCTTAGCACCATTCTCAAAATACCCAGAATCAGAATTGTCAATTTCTTGATGATTAACAACATTATCAATCTGTTGTTGAGCAACAACAACAACTTGCTTA
>comp195_c1
AACTTGCTTAATCTTCTTCTTATTAGTGTTATTGTTTAAACAGAAATCTTTCCTCTTCCTACCAATCCCTACATGATTAGAGGAGGATCCTCCCTCTAATATGACAGAATTATTATCAGATGATTCAGCTGTGAAATTGAAGCAACTCTTATTATGACCTGAAGAGTCCCTAGATAGCATCATTAAACAAATAGCAAC
>comp196_c0
GGAAGTTGCAGATTATGGAGAATAAAGGAAAGGATCATTGTTTTCATTATTCTAATTATTTGGATCTTGAAGCTATTGCTATTAGGAAACGGATTGCTTCATTTATCCATAATCAGGGTTAATTGACCAAGACGACCAAGATGTCTTGGCCTAGTGATTAAGAGTGAGGTGCTGTGAACGATAGATCATAATATTTTGCATGAATGTG
>comp197_c0
GAGAAGACCAATTGGACCTCATAGAGTTCTCATACAACAATAGTTATCATGCTAGTATCAAAATGGCTCCATTTGAAGCATTGTATAGGAGAAAGTGTCATAGTCCCTTGTGTTCGAACGACATTAGTGAGACTATGGTGTTAGGTCCTAAAATTATTCAGGAGATAGTGG
>comp197_c1
TGCAGCCCTAATATTTTCTTCAACTTCATAATTCTCTTCCCTTCGCTTCTAATCCGCATATGACTTTTGCCTGTCCTTTGCAGCCCTAATATTTTCTTGAATGACCCACACTTGATCCACTATCTCCTGAATAATTTTAGGACCTAACACCATAGTCTCACTAATGTCGTTCGAACACAAGGGACTATGACACTTTCTCCTATAC
>comp198_c0
AGAATATTCTCCTATGATTGAATTTAGGATAAATTCAAAGCCTTATGGCCTATAGTCCTATACCCTGCTCCTAAGTGAAGTGCGCCGTTGCTATGGTGCGTGACATTTGTTCATTGGTGCGCGTCTGTGGCAGAATGGAAGTTGCGAG
>comp198_c1
TAGGAATTCAAAATGGTTGTCAGCCTGTCACGAGACCTTGTGGAGTTGTGGGTCATAAATTCCTTTATATTAGGGTGGGAATGCTACTTTTGAATATGAAGTTGAGCAGATGTTTGGGACTAATTTAGGTTTGTTTGTCTGTTTTCCAAAGCGTTTGAGGCCAAAGGTTGTTGACCAGTTTGATGATATATAAGTTATCAGTTATCACTTATCAATAGTCCACATTAATAGAGGTGATCGAATATGAGAATATTCTCCT
>comp199_c0
AGAGATTAGTAGTGTTTTTGAAGGGATTTTACCTTTTAAGTCGTCGTATTTCGAGTTCACTTTATGTGACGAGTAATAAAGGTTTATTTGAGATTGCGGCCATTTATGATATATTTAACAAATGGGTAGAACATTCTGATTTGGATTTTCAAGCCATGGGTCTTGCAATGAAAGCAAAATATGATAAGTATTGGG
>comp199_c1
CGCAATCTCAAATAAACCTTTATTACTCGTCACATAAAGTGAACTCGAAATACGACGACTTAAAAGGTAAAATCCCTTCAAAAACACTACTAATCTCTCTACTTTTTTTTTCCAATTATCACATTTCGGAGGCCTTTCGTTATCCTTCACAACCTCCCCATCAGGAAGAGATATCCTACTAAAGACACGTTGAAATTTCAAAGCCATATCTAACATGGTGTAGGTTGAGTTCCATCGGGTGGGGACATCAATGACAAAGAAGACTTGCTTTGTATATTTGCCTTTGAA
>comp200_c0
AATACTGCACTAAGAATGATACTTATTAAAATCATCTCTCTCCTCACTTTCTTCAAGATTATTGAGAGGTATTCCATGCATATGACAATGAGGAGAGGAGACAAAGGATTACCTTG
>comp200_c1
CCTGAAGTTTCAGAGAAGAGCTTAAAGCCTCTAAGGATCAAATGTATTGAAGCAAACTCACCCTTGCAGCAGAGCAAAATGTCATCAACAAAGCACAAGTGTGGTAAATTCAAAATACTGCACTAAGA
>comp201_c0
GAAGGAATTAGAGGAGAGAGAAAATATGGTGAGGTAGGTGGAAGAGTGAGGAAGTAATAAAATAATTAATGACCATAAACTATAAGGCAACCATTGATTATGCTCTAAGCCAACTCTTAAAAAAGGGACACGCTGACTATG
>comp202_c0
ACTTCCATTTCATATCAAACTCCCCCTCTAGAAAAAAACTTGTCCACAAGTTTTAGTCTGGAAAGCATGGAACCAAATCACAGGAAGGAAATGTTGCACATATTCCATTTCCTAGCAGCACTTTGAATGTTTCATAGCCTA
>comp203_c0
CTGAGATCCATGCAGCCATGAATACCTTGGAAGCTCTGAAAATCTATTACCTTGATCAAAAGGGAATTACCCTGCGAACTGATTGCCAAGCAATAATCGGTTTCTACAATAAGTCAGCTCAAAATAAGCCATCTCAAGTTAGGTGGATTAAGTTCACAGACTTTCTAACAGGAACTGGCGTAGACATCAAATTAGAGCATATTGTTGGAAAGCAAAATCAGTTGGCCGACCAACTGTCCAGATTAACCGCATATGTTCTTGATGCAGGATGTCTAACTATGGAGGAGGAAGACCACCTGGAAGCACTGAGTTAGGCTTTGGAGGAACAAGAAGACTGTGGATGGATCAACGAGAAATTACCAGAGGACCTCGAGATGACTCCAGTCAAGGAGGCTATTATGATGTTGTTTCCAGCCCTGGGGAATGGAACATCAAACATGATCCGATCCAGGACTACAAGCTCGTCCAGCAGACCTTCAGACAAAAGCCAATTGACATCATCCTG
>comp203_c1
CAAAGCTCACGAAATTGTCATGGAACAATTCTCCAAGGTCCAAGACGAACTCAACATCCTCAACGAACTCCTCAAGCAAAGGAAAGTCGTCACCCAGCGCCGTAG
>comp204_c0
CTTTTCCCTCCTCGTTTCCGCCCACACTTCTGTCGGAAAAACCGTCGTCACTTCTCCACTTAACAAACAATGTGTAATGGCCACTTCTCTTCTCCACTTATGACTGTCGTTCGTTCGTCTCGAGTCATTCGACGTTGTCGTTGTTCGTTCAAATAATTAAGGTGTTCGTCTCGATTCATTCGCCGTCATCGTTCGTCCGCACCAGGTCGTTCGCACGAACGTCGTTTGTTCTCGTGTTCGTCTCCACCAATGTAGTTCGCCGTCTTCGTCTCCACCAACGTCGTTCGTCGTCTCCACCAACATTGTCTGCACCAGGTTGTTCGTACCAACACCGTTCGCACCA
>comp204_c1
GGAAAATAACATTAGATCCTGAAAACAGGGGCGGACGAACGACGTTGGTGCGAACGGTGTTGGTACGAACAACCTGGTGCAGACAATGTTGGTGGAGACGACGAACGACGTTGGTGGAGACGAAGACGGCGAACTACATTGGTGGAGAC
>comp205_c0
AATATGGAAGCCTATATCGACGACATGATCGTCAAGAGTAAAGAAGAGAAAGATCATCTGGACGATTTAAGGGAAACTTTCCTCACTTTGAGGAAATTTAAGTTGAAGCTCAATCCACAGAAATGTGTGTTCGGTGTAGTTGCTGGGAAATTTCTGGGATTCTT
>comp205_c1
ACGCCTATTCTGGCTTCCACCAGATTCCTATGTGGCCGGATGATCAAGATAAGACTTCCTTCATTACTGAGAAAGGATTGTATGGATGGCTCAGGATGCCCTTTGGCCTAAGAAATGCGCCAGCCACATTTCAGAG
>comp206_c0
GAGTCATCATGAGCTTTAGGAAAATAATCACTGTTGTATACATTGACCCCGAACGGACAAGGTAAGAACTTGTTTCCATTAAATGTTGCACATAGTTCAAAGGTGCCTGTGTCATTAATCTGATACTGTCCTGTATATGATC
>comp206_c1
ACTGTCCTGTATATGATCCATTGTTGTTGTCCACAAACATCCAGGTTACGAAGTCAGAGTGGTTTATAGAACCAATCTCCACTTTTAGCTTTGATTGCTGTGACAAAACT
>comp207_c0
ATATGCCAATCTAGTAAGTAGTACCCAATGTGGTGTGTTGCACTTTTCAATTTCACCAAAGAAACTTCAATGCAAAAAGCCCCAATTTCTAAGGTTTTTGTTGTTGAGGGTTGATTGTGTGGGAATTTGGGTGGAAACT
>comp207_c1
GTGGAGTATGTAGTAGAGGTGGTTGAAAAGAGTAGGGGGTGGTGGTGGTGTATGTGGCGGTGGTGGTTGATGAGGTGGAGAGAGAGTGGTGAATGAAGGGAGGAGGGGGAGTTTTGTCTGTGAGGGAGAGAG
>comp208_c0
AATTTCGATGCTTTATAGTAGTAATCCTTAAGAATATGCACATTATTAACATTCTTAGTCCTTACTTCTCGCTTAGGCCTAAAGAATAAAGATGCTTCTGTTCTGATGAATCTTCCTTTGATCAAATGACAACT
>comp209_c0
CGCGTTGATATTTCAAAAATACATATCTAAATGAATCAAATAAGAGTATAATTCTATGATTGCCTGGTGGTATTGACATCACCTCTAATTCTATAAATGATCGAGTTTCATTTAAGGAGGATTCCAATAATTATAGCACACTTGAAATGACCTTATTGAAAAAAAAAT
>comp209_c1
ATTATAATTATGCATTGCTCGTAAAGAAAAATAAGGCATAGAATTGTATTTTTTTTTCAATAAGGTCATTTCAAGTGTGCTATAATTATTGGAATCCTCCTTAAATGAAAC
>comp210_c0
TCTATCATGCATATTCCAAGTTTTCCTGTTTTAGGGGTGTTGATTTTAACGTGACTGGATGTTTACTGGTGTTTTGGTGTTACCATCTCTCTTTCCACTCCAGGTATTCTGCTTATCTTATGGTTGAGGTCATTGGTCAGCTTCTCACCTGCTGTGATTTTGCGATGTA
>comp211_c0
GAAATTACCTACAATGTAAGTTATCTCCACTTCCGAGATAATTGTTGGCACCTATTAGGAGAATGTTTGACTCTCTAAGAAATTGAGCAATTAGATCCTTTCATACACACAATCTCCATACCCTTATATTCCAGTGTCCCGCTCAATTACTC
>comp211_c1
TCTATAAACAATTGAGTTCTATTTTGGGCATCCACAAGAAGCTACATAGATCCACCAACATAATCCATAGATTATCCTCCAAGGCTCCGAGCCTCAATGATTCTTCCTATACCCATAATATTTTGGCTTAGAAATTACCTA
>comp212_c0
CTACATTCTTCTCTCTTACTCTTCTTAGAGTACTACCAAAGTAAAACAATACAATCTTACAAATTCCTTGATCATGTCAAGTAACATGTCAAGTAACATGAAGGGAAAAGATGTAATAAATTTTCAGGGACCGTCATCCGTTGGTGGCGGATCCCGGTCCCCAATCGACGAGGAGGAGCACCACCTCAACCACAACCACAACCACAACCA
>comp213_c0
AAAAAAACACTACTGTAATGTAATTAAATGGCACACCTTGCAGCAAATAATAATCAGCAAATAACTCGAACCTTGCTCTGATACCATGTGAACTTTTAAGTTCATAGCTGCTGCAAGTAAGAATTTTTAAGGTAAAGCTGCTCAGAGTAATTCTCTCTTACTTCATTCATTC
>comp214_c0
GTTACTTCATAGAGATCTGAAAGATGAAAACAAACCAAGGTCAATGAAAAAAGCTCTTTGGATTGCAGCGATCTGAAAGATGAAACAAACCATGTTTATGCAGTAAATGTTCAACAAATAGAACACTCAACATAATCCAGCTTTAGGG
>comp215_c0
CAGAAACTTCCTAGTGTATATGTTGATTTGGTGGACTTTGAACATTACGTACTCTCTCTGGATTCTGAGTAAAATTGTTTTGAGTAGATGATTATATATGGGTTTGAAAGGGAAAGGTTTAAGCAAGTGGGAAACAGAAGTTGACATTATCAGTCTGACTATTCATTCTTGGTCTCTTCATATTGAGTTTCTTGTTGATGCAAGTAATTGGCTTTTTGAACACATAAATACATA
>comp215_c1
ACATTTTCAAGGTTTCTTATTCTTAGTTTGCAAAGACTAGAGTGGTAAATAGTTCTCCCCTGGAAAATGTCTTTTTCATGGAAAATCACATTTCATTGAAAATATTTTCCGTCCAACCATATAGAGCGTAAATACACTTACTTCCATCACCATCATAAAGATGCAAAAGGAATAACTTCATCTCATGCTTTGCTGCTCTCATAGAAGTGGG
>comp216_c0
ACTAATTAATTTGCCCAGGAGAGCAATTCATATCAAGATTCAAGAGTAGTCATGAGTTTTCCCTCAAAACTTGGACTATCTTCACAACCTGCAAGTCTGATGTTGAGCGAACCATTTATGAAGCTACGCAATGGAATACAATAAAAAGAACATGAGTAATCTTCAACCTTCACAATTCCAGTCTCTCAAC
>comp217_c0
GTAAGTTTAGTTTAGGTAATTTCAGAAAAAAGGTGAACAAAATGCACCCTTCGTAATATATCATACACCACATGATACATCTGTTAAGGGAATTATCAGAGAGTCGACCACTATCCTTTGG
>comp217_c1
TCTAGTTCAAGGTTCTATTAAAGCAAAAAACGATCTGCTGAGATTCTCGTTAGCACCAAAGGATAGTGGTCGACTCTCTGATAATTCCCTTAACAGATGTATCATGTGGTGTATGATATATTACGAAGGGTGCATTTTGTTCACCTTTTTTCTGAAATTACCTAAAC
>comp218_c0
CTGAAAGACAAGGGATTATCAACTTCAATCTTATGGCTGCTTCATCGTTAAGCAATAGAGGGCTAGAGGGCTAGAGGGCAAGATAGAAGGTCTCTAATCTTTTCAATTTAAATCCTTCAGTGAAAGTAGAAAGATGTTAATAATCTGAATCCTCCTC
>comp218_c1
CTAGCCCTCTAGCCCTCTATTGCTTAACGATGAAGCAGCCATAAGATTGAAGTTGATAATCCCTTGTCTTTCAGTTCCCTCCATATGCCTCCAACTTTGTGGTCTTTTGCTGCTAGTATTTCTCAAATGAATTATTGCAAATTTTCAGCATTAGAAAGGATGTTCCTCTT
>comp219_c0
GTCCAAATTTGACTTTATAATTTGAGCAACGTTTTCGCGGGAGCAACTCAGCAAGTCAACAATGTCGCTTCACTCAGCATTTAGAGAAAGGCTTCAAGATATAGAGAGCACTAGCAATCTGAGACTCATCACACTCCACTTTTAGTCCGTTTATTTCGTCTCCCCAACGAATCTCTCTCACACACTCCGGCGAAGGAACGATGAACTCATCCTCGAAGTTTTATCGCCGGCATCCTCG
>comp219_c1
CAAAACCTAATCTTCCTCACTCCTCTCTCTTTCTCTGTCCCCAACAAATCACCCTTTTATTTTTTCTTTGGTGAATCACCACTTTCAGTCTCCAGCCACTCCAGCCACATTCACTTTTATTCTCCGACGACTCATCACACTCCGACAAAGGTGATCAACTCGTC
>comp220_c0
CAACTTCTATGCTTTTAAATCATGAAAGTAGTGCTAGTGCATTCAGAATGGATACTGTGCGTTCATCTGAGAGGACTGATGGCTAAATGTTGTAGCACAAAAAATGGCCATGCTGAACACAAAAAACAGATGGTGACATGTGAGCAGCTTGTAATGGATGACTGGAATGGATCATGTCCAACTGCCAGCGTTGCGTGATTCTGTTTTTGAAAAATTGACATTAATGGGTTA
>comp220_c1
CTACTTTCATGATTTAAAAGCATAGAAGTTGTTAGCAGTTAGACATTTGAAACTTAGATGCAATAGGAACTGCAAAAGAAAGAGAGAGCAGAAGAAGAAGAAGCACATTTATTCTTGTT
>comp221_c0
CTCACCTCTTCAAATCCACCATGAACGTAAAAATACTCTTCTACTCCGTAATTAATGGCTTGCAAATTTTTCTTGCTTTTAATCTTAGCAAAAAACCCAAATTACTTCACGAATCACTCCTAAATCCTCTTAGTATTCTTAATGCACATCGAAGTTCAGTTATAAATTCAATAATGGCATAATTTTGTAACTGAAATGAACACCCCAACAGTAAGAAA
>comp221_c1
TTCCTCTTTCAATTTCTCTTCCGTTCCATTTCCTTCATGTTTTCTTACTGTTGGGGTGTTCATTTCAGTTACAAAATTATGCCATTATTGAATTTATAACTGAACTTCGATGTGCATTAAGAATACTAAGAGGATTT
>comp223_c0
CGACGGAAGAAGTATTTTTTGTAGATTTGACTACCTTTCATATTTCCAAATTATTGATAATGCTATCTTTTGATAGACTCTACCAAAAACATGAAATGACCATTCTACTCTCTTGTGAATTTTGCAAATTCTAACAGTAAAGCCACCTTCCTTCGCTTTTCTCTCCTTGTTCCTATTCATTCCCTTTAAAAGACGAGTCATCTTCTTTACTCTCCTTGTGCAAGCCTTTAAAATGGCCATTGGAGTACCG
>comp223_c1
CTGTCAATCAAGGTAAGATTAACTTTCAATTTTGTAAATTAGGGTTCTTAGCAAATTGGGGATTTTGTAAATTGAGGGTTTTAAGAAATTAGGCTTTACAAAATTACAACTGTGACTGAAATTTGTCTACTGCATTGTTGTTTAGCTAAATTTTGAGCTTATGTTACATATAGGGCAATGACATCCTCCTCAACTCTTTCCCTTGATAGCAAGAAAGTTAAGTGCCATAACGGTACTCCAATGGCCATTTTAAAGGCTTGCACAAGGAGAGTAAAGAAGATGACTCGTCTTTTAAAGGGAATGA
>comp224_c0
CGTCGGTCGATAATGCCCTTACTATGGACAACTTTAGTCTACCATCACTTCTTTCAGATTGTAAATAAGATTGAATTGGAGGAGAACAAACGGCTTCAAGTACCA
>comp224_c1
TCCATTATTTCTTTTTCATGGTCCATTTCATCATCCAAAAATTCTTCAACCACATCATTATCCATAATTTGAGAATCACAATAGTTCTCTTCATCATTTTTAATA
>comp225_c0
CGGCTCGGTCTCCGATCCATGAAAACTTGGGATTCCGGAAACCCGGAATTTTTCGGTCCGGACCGGAATGGCCTGGATTTTTTTTTTGTAAAATAAGTTTGAAGGTTAAAAAAAGTTTGAAACTTAGAAAAGTTAGAAAGTTAAAACGTCATCTTTA
>comp225_c1
AAAAAAAAAATCCAGGCCATTCCGGTCCGGACCGAAAAATTCCGGGTTTCCGGAATCCCAAGTTTTCATGGATCGGAGACCGAGCCGGAATTTGTCGATCCGGTCCACTCCG
>comp226_c0
GGGATGCCCATCTCCATCACCATCTTCTCGTCCGTGGGATCACCGTCCGACGGCCTGAGCAGCACATACGGCACCATGCCGGCGCCGTGTCGGTTTTTCCGGTCGGGGTCGTTGTTCCACTCATCCACCTGCTCCACGATCTTCCTGGTGCTCTCCTTGAACTCCTCAAATGCCTGGTTGATCACCCCATCCTTGGTCCATGCCGGCTCTTCGTGCGTGCCCATGTACTCCTCATCCGACGAGTGCGTGGACAAGAGGTCCAAGATGGCAAGGACTATGGCACTCTGGTACTGGGACG
>comp227_c0
TTCCATAGCAACACCAGAAGGAATTAAACTGAGTTCCCCAACCATGAGTACTTCTTCCTTTGGAGACTCCATGACCAAGAGGAAGCATATAGATCATTGCACCAGGTTCGTTTTCCTTTTGTATACTTAACACACCATTTGTAAGTGCTCGCTCGTAATAATCTGCATAACTCACTTGTTTCGTCCATCTAAACAGGTTACGGGAAACCTTTAGCATATTGTATGTTGTACAGGATTCTTCATTCT
>comp227_c1
CAATGATCTATATGCTTCCTCTTGGTCATGGAGTCTCCAAAGGAAGAAGTACTCATGGTTGGGGAACTCAGTTTAATTCCTTCTGGTGTTGCTATGGAACAGGAATCGAGTCATTCTCAAAGTTAGGAGATTCTATATACTTCGAAGAGGAGGCGCAAATGCCTCA
>comp228_c0
AGGCGGTTGGTGGTCGGTTGCAGTTGCATCGGTTGATTTCGGGGACGTTGACGATTGGGTTTGTTGCAGTTACGGCGTGGTGGCTTTTTTTACCTCAAATCATAAGAAATGGTGTGGATGTCAAAGTCATT
>comp228_c1
GTGGATGTCAAAGTCATTAATGAGTATCCTGTAATGCTTAGCTTTCTCAAACAACACATTTTTTTTTGTTTCAAAAACTGATTCAATTTTCGATTGTTTCTCA
>comp229_c0
CCAAAACAAGAAATGAAGCCAACGCATACTCAAATCAGTGGAAGCTTCTAACTTTTCATTAGTGCAGGGACCATACTACATGCACAGGAAACATTGGTTATCAACATTATAGCTAGTTGCTAACAATACCAAATAATCACCGGTTTCACTTATAATCAC
>comp229_c1
AACATAGAGTCAGAGACAGTATAGAACTACGGCGGTTGTTTTAAAAAAAATATAATGAACCTAGTTCATCATATTAGATTTCGTGTGAACTTAATGTTAGTATGTGTGATTATAAGTGAAACCGGTGATTATTTGGTATTGTTAGCAACTAGCTATAATGTTGATAACCAATGTTTCCTGTGCATGTAGTATGGTC
>comp231_c0
TGCCCCTTTTGAAGTAAATTTGGCCTGCAATTTCAACTCTCGCATTCAAACTCTAGAGATCACAAATACAAAGGACATTTGAAAGTTTAGCCTTCACAACTTTTAGTGATGGTATACTTTCAACAGTTACTACACTTTCATAACAGTTCAATGGTTTCATTGTACATTACAGTGGTATAATGGTTATGCTACAATCAAAG
>comp232_c0
GTTTCATAATTTAATCTCTTTGGCTTTTTATGTGTTTGGAAGTATGATAATTGAGAAGTAACGGATTCCCAACTTATATAACTATAACAGGAGATTTTGAGAAGAAACTCGGGGAAATATAGGAGGTTTTGGAAAGAGTAC
>comp233_c0
CTTCTTTGTGTATAATGGCAGTCGTTCTTTGTCGTTCTTCGTCCTTCGTCCTTCGTCGTTCTTTGTTCTTCGTCGTTGCTCTCCATCTACCGTGCTTCTTCTTCGTTCTTCTTTGATGGCGGCCGTTCTTCATCAGTCTTCG
>comp233_c1
AACGACATTCGTCCAGTCTTCGAGCCGACGAAACCGAACGACAAACCGATAACGACGAAAAAGGAAGAACGGTCGACGAAGAAGGAAGAACGGTCGACGAAGATACTCGATCTGAAAGGAGGAAAAACGGCCAACGAAGACTGATGAAGAACGGCCGCCATCAAAGAAGAACGAAGAAGAAGCACGGTAGATGGAGAGCAACGACGAAGAACAAAGAACGACGAAGGACGAAG
>comp234_c0
AAAAGAAAGATCACAAATGGATCAATGGAAAAAAAAACCTTTATGGGCATAGAAAAGCCTTTATGGGCAAACCCAAGCTATGGGCGAAATTGACCAACTATGGGTCGCAAAACATGTCTCTATGGC
>comp235_c0
CGAATCTGACGCAAATTGAAAACAGGCAACCACAGTAAGGCAAATTATACAATCGGCATTAGAAAATGGCAATGGAAAACAAAAGAATTAAAATTATTGTCAAGCACATTGAACCCTAAAATTATCAGAATCAGTCAACACACACCTACATCCAGTATCAAACAATTCCTCACATCAGAACATCCACAAGTCCAA
>comp236_c0
ATCCGCTTTCTCGTACCTTTTTCTTTTTATCTACTCACTTAACAGCTATTTTTTTTATCTCTGTGCCAACCAAGATGCAAAGATTACTGAGGGACAGACGAAGTATGTGTTAATGCACTTCTTTTTGCCTTTCTTCATTTTTTATATGGACATCTCTTCTTTGCGGACACCAATGCTGGTTTCAATCCAATACCACCGAAGCTTCAATGGAACTGCTGCCAATATCACAGTCAGATTGCTCGTCTCAGAAGGAGGGGGTGCT
>comp237_c0
ATAATAATGCTACTTATCCCAAAACATCTATTTCCTTTCTAAAATTTCATTACCAGAAGTATGTGGTATTGGATAGTGATGGAAATTATGAAGAAAAGCGC
>comp237_c1
GGTGATTGAAGACATCCAAAAATGCTCATAATGTTTGATTACCATAATTGGTGGTAGTGGACTAGTCGTAATGCATTTTAGTGTATGTAAAGGAATTTCCATGTCCATATCCATGATGATAATAATGCTACTTATCCCAAA
>comp238_c0
ATTTGTAGTGTAAATAATGAAAATATTTTATTAATTGCTTAGATTGATTTGATGATTTGGTTGCCTCTTTGAGTAGCCTTATGAATAATACAAGGTTTCATATTGGTTTAGTTACGGGGCACAAATTAGCTTGGGTTTAATGTTTTGTTTGATCCTTTGCGCTAAGGCCTTTTGAGTGGACTATTCTTATATTATAGATTGTCCTTCAATCAGCCTTGGACATTTCTCATATGCGTCGAAGGGAAAGATTTAGGAGTTGATTTTGTTGACATAAAATAGGGTGGATTTTGAAA
>comp239_c0
AGAAAATCGAGATAAAGAAAAACCACCTGCCGTCAAGGTCTAAAGGAGAAAGCCACCAATAGAGAAAAGCACATGTCCATAAATAATTAGTAGAAAACAATGTTCATATGCATAAACATGATCTATGTCATGGTATTTATAAACAAACCTATCTTAGCTTGCAAGATATATCAAAGTTTATACTTATATCTATAGCATATTTATTTGGGTTAAGAAGCAGCATTAAGCAGAAGTTGACCAACCCA
>comp239_c1
CTGGCATATATATGGGTTGGTCAACTTCTGCTTAATGCTGCTTCTTAACCCAAATAAATATGCTATAGATATAAGTATAAACTTTGATATATCTTGCAAGCTAAGATAGGTTTGTT
>comp240_c0
ATGAATTTGGGTTTTAAATATGATGTTGATGTGATTGTGATGTTTAGAGAAGTTTATGCATTGATCTTGGTGTTTTCAAACCTTAGGATAGATATTGATCACATTTATACTTTGGTGTTTTGATTTCAAATGTTCCTATCGAATTTTGAACTCTTTTATCATCCCCAAGAATCAACTTAATTTCCATACCAAGATATTGGATGGAAATTAAGGGGATCCTTCATTAGGGGTTTTCCAAACTTATTGA
>comp241_c0
AAGAGTTGTAGATCGAATAAAGATCTTCACAAGCAATGAACTGGAGAAAGCCACTGACAACTTTAATGAAGATAGAATACTTGGACAAGGAGGCCATGGTACTGTCTATAAAGGAATGTTGGGCGAAGGAAGAATTGTTGCTGTGAAGAAGTCTAACAAATTGGAGGAAAGTGAACGAGGAGAGTTCATCAATGAAGTGGTTATCTTATCTCAAATTAATCACAGGAACATACTGAAGTTGTTGGGATGTTGTTTGGAGACCGAAG
>comp241_c1
CTTGTCCAAGTATTCTATCTTCATTAAAGTTGTCAGTGGCTTTCTCCAGTTCATTGCTTGTGAAGATCTTTATTCGATCTACAACTCTTTCATCAGATGACATTTGTTGTTGGAGCAAGATACCACCATTTCTCTCAAAGTTATTTGCTCGTCGTTTGATATCTTGTCGTCTTTTGTTCTCTGAATATGACCACCATCCAAAAGGGA
>comp242_c0
AGAGAGATAAAAGAGGGGAACTCCATTGTATTAGAAGAAGAAATTATAAATGCAGGTTACCTAATTCATATTAGATAAAAAGTACTGCTTATTTTGAAACATCCATTGATGAACCGATGCCTTGCTGTTAAGCTAAATTCAAA
>comp242_c1
TGTCAATCTCACTGCTGTAAGTTTAGTCTTTGCAGTCATTTCTTCCTTGCCACACCCATAGCCTTTAGCACACTGTTTGAATTTAGCTTAACAGCAAGGCATCGGTTCATCAATGGATGTTTCAAAATAAGCAGTACTTTTTATCTAATATGAATTAGGT
>comp243_c0
GTTTAAATTGTCGGTGTGTAGATATGGATCGTAATTGGATATGAAAGTCAAACTAGATGATCCCGAATATATGGCCGAAGTAAAGGAATTTATTGAATTCGTTGTTAAGAACTTTGGAGGTCATACTAGATTACCATGTCCTTGGT
>comp243_c1
ACATATCTTCCCGTATCAATAGTAGGACCTTCCTCCACTTTCTCCCCATGCCAAATCCAAACAGTATATGTTGTATCGAAAGTTGATTTGTTCAAATGATTAAGTATTACATCTACTCTTATATGCAAAAAATTATGACACCTGAACCAAGGACATGGTAATCTAGTATGACCTCCAAAGTTCTTAACAACGAATTCAATAAATTCCTTTACTTCG
>comp244_c0
GGAGATTTTAGAGTTTTTTCATGAGTGCTTATGGGTGATTAGCATTTAAGTATTGAAGTTTGTTTGCAATTATTATGGACTTAGTATTGTATGATTTTGTGGTTTAAGTGCATAAGATAAAGAAGGTAACTTTGTTGGATTTTATATATCAATTATGGAAGTTTAATGAATGTGCTATTTTTAATCTTACAAATATAGTGTATTGATTAAATATTAATGAATTGTTAGAATTGGTTCCTCTCTGTGTATATGGATTTGGATTTTGGAATTATGGAAAGGAG
>comp244_c1
CAAAATCATACAATACTAAGTCCATAATAATTGCAAACAAACTTCAATACTTAAATGCTAATCACCCATAAGCACTCATGAAAAAACTCTAAAATCTCCCTCCATCTTTTTCCTAACAGATCAAATTTGTAACACAAACTTATGCAAATTATTACCAAAATTGCTGAGCAAAACTCTTCAAAAAAAGAAACCCAATAATCCATACATCATAGGAAATTCAAC
>comp245_c0
TCTTTAGTGATTCCTAGGTTCTTTAGGTACTTTTTACTTGTGTAGTGTTTCCATTGGCAGAGATGGTGGCAACAGGTTGCCACAGCAATGCTTCTAAGTTGAGGACGAACACTCTTCTCTATCCCAATATCTTGATCACATTGTTCGCCAATACAACATCTAAGGGTCAAATCTGTGGCAGGTCCACATAGATGTTTACCAATCGCCAAGTAAGGTATTCCCTTCAAAGATTCGACAGCATTCAGATTCAAG
>comp246_c0
ACTCCGCTATCTCAATCTCTCGTATAATGACTTCACCACCTTCCCTTCTACTTTCTCCTCCCTTAAAAACTTAACCATTCTCGATGTTTACAGCAACAATCTCACTAGCTCACTACCTTTATCAATCGTTGAAATGTCGGAGATTCGACATCTTAACCTTGGTGTGAACCACTTCTATGGTGAGATTCCATCAGAGTACGGTCAAATGGAAAATTTAGAGTACCTTGATTTATCTGAGAATGATCTTGAGGGTAAAATTCCACCAAATATCGGAAACTTAACTACCCTTAAAAAGCTCTACATTGGTCGCTACAATAATAATTTCTCTGGTGGGATTCCTCGCGAGCTCGGAAACTTGGTCGAGTTAACTTATTTTGATGGTCCTGGTTGCGGGTTATCAGGTAAAATTCCGCCGGAGTTAGGAAAACTTGAGAAGCTTCAAACATTGAATCTTCAAGGGAACAATCTTTCTGGTGATCTTCCATTTGAGTTGG
>comp246_c1
CCCAACTCAAATGGAAGATCACCAGAAAGATTGTTCCCTTGAAGATTCAATGTTTGAAGCTTCTCAAGTTTTCCTAACTCCGGCGGAATTTTACCTGATAACCCGCAACCAGGACCATCAAAATAAG
>comp247_c0
AAATCTGGTCTTCATCCTCTAATGGATCAAGGTAATGTTTTATTGGTAACAATGGCTGTGAATATAAAGACAACATAGTAAGCCAGGAAGAATAAGTGAGTCTTACAGCTAACTTAATTTCACCCATCTTCTTCAACCCTGAAGGAGATAAGTATAA
>comp247_c1
TGAAGACCAGATTTTCTACCTGCAGTACTCAATCACAGATATAATCTCAAGGTGGTTCGACCAATCAGAGCCAAGATTAAGGAGAGAAATTGTGGAATACATGTTGGATGTAGAGAGTAAAATGTAC
>comp248_c0
AATAATATAAAGGCCGATGTATGACTATTTAGAACAGCTTGACTGTTCCAAAGCAAGGGTTTATTGTTTGGCTTGCTGTACCAAAGACACTGCAGACTATAGAAAGATTGGCTAAATTGGGAATTTGTGACTCTTAAGAGACATTCTGC
>comp248_c1
GTAAAGATAAAGCACTCATAGGTGCAAGATCACAACTGCAGCAGCTTCTCACCACTATTTATTACTCTGCAAGCAAGTTTACAATCAGATTTGTGACACTGAATAATATAAAGGCTGGTGTATGACTATTTAGAACAGCTT
>comp249_c0
CCAGATCCCAAACTTAACCTAATTGACCTATTAACACCTTTACCTACAAATCATGTTTACAGTTCTATAATATGATGAACCCAAAATTGTCAGTGTAGTCATTCCATATTTACGGCGCAATGAACGTAGCAATGCCTACGAGAAGCCATTTCTCTCAACTTGACAACTGCTCTAAA
>comp249_c1
ATTTGGCTAAGTGGAAAACAGTTTTAACTAGAAATAGATTTCCAAAGAAAAATAGCAATTGAAGATTGGCTTTAATGAAAATGAGCAATTTCCCGAAAACATAATTTCCTCCAAGCCAAAGGCACTCTAGGGGGAAAAAAATAAGACCCCCCTAAACAACCCACTTACGATGACCCAGATCCCAAACTTAACC
>comp250_c0
CGGGGCTCCATCACTTATCACTACTATGATATTGATTATCTAATCTTGTTTCATATATCAAACATTATGGTTGTAGTTTTTCAGCGGAAGAAACACTTGGTTAGTCAAGTGTTCCATATTCTTGTAAGATGATCCAGTAGGTCTT
>comp251_c0
TTCTCTCTTATTTTTAATTGACAACTGATTCTTTTACTGAGTTCCCTGCAGAGGGTCCATTTCTGTAACTGATAGCAATTCCCATTACTGATAGGAGCTGAGCTATTTGTTGCTTACATTGTGTTTATACTTTGTACTAAAAGCTATAGATTATGTCATTTGACTGTATCCTGAAGTTGACTAGTTGAGGCAGATTATGTTAAATGGTGAAAAAATGAAATGCTTATTGGTTCTATGGTGGTGTATAGGTTGCCAAGTGGATGTTGAGCA
>comp251_c1
TATAAACACAATGTAAGCAACAAATAGCTCAGCTCCTATCAGTAATGGGAATTGCTATCAGTTACAGAAATGGACCCTCTGCAGGGAACTCAGTAAAAGAATCAGTTGTCAATTAAAAATAAGAGAGAAATAATCACAATGTCGTCTGCGTAAATCAAAC
>comp252_c0
CAGTGACCTGCCTCACTTCCATGTCCAAGCATACTAGAATTACAAGAGCTACCACCCCATGTAAAAAGATCACCAGAAGCTGTGATTGCGCAAGTATGATATTCTCCACATGCAACCAGTTCAATATTCATGCCACTAAAACGGTCAATCAGCTTTGGATTGGAGACATCAACTTCTACACCATGACCAAGCCTGC
>comp252_c1
ATATTGAACTGGTTGCATGTGGAGAATATCATACTTGCGCAATCACAGCTTCTGGTGATCTTTTTACATGGGGTGGTAGCTCTTGTAATTCTAGTATGCTTGGACATGGAAGTGAGGCAGGTCACTGGGTACCTAAAAGAGTATGTGGCCCTCTAGATGGTATGCATGTGTCCTATGTCTCTTGTGGACCTTGGCATACTGCTGCAGTTTTATC
>comp253_c0
CTGCAACTTATGTTGATTCACTAAACATAACATGGATCACTGATGATGATTATATCAATGTGGGTCAAACAACCACTATCAATAATGTGGACAGCACATCTTCATCTAACACTTCAATCCGATATTTCCCTGATGTAAGAGCACGTAATTGT
>comp254_c0
CTGATCTCTTCATCTTTGTATTGTTCTACTAGGTTTTCGATCTCCTGAAGAACCTGATATCTAGCACTAGTCTTGTTAAATGGTGATTTAGGATCATCCGAAGTATAAACAGAATACCATCCTTGGTGAACCTTAGGATCATCATTTCCATCACTCTTACCAACAATACTCGAAGCTGAAACTTGAAGAAAC
>comp254_c1
CTGTTACCAAACATTGTTTTTGTGGATTATCTTTGGGTTTGTTTTTGTTGTTGACAACTATATCAATGGCATTTAATGTAGCTAGTGCTGCACCCAAACTGTGGCCTGTTATTGT
>comp256_c0
TTTACAGAATTTTCCACCAAACTTCAAATCTATTGAGAGACTTTTCTCATTTGTAAGTTTTTCCATCACACTTGTGGCACTAATCAAGCTTAAGTTCAGCACCATTAGAAACCTAGAACTCAAATAGAAGAGAAATTCTAACATGTACTGTCCATTCTGTTTCTAGTCAGGCCCGTCCCTGAGCCAGGG
>comp256_c1
TGTGATGGAAAAACTTACAAATGAGAAAAGTCTCTCAATAGATTTGAAGTTTGGTGGAAAATTCTGTAAAATAGTGTAGCATTGGTGGGGTAGTACGAGATTTTGAGAAGGGATGATCGACACTAAAGTTGCTTATTTTCTAATTATTTCAATTATAAAAAGGTAAAATTATCTATGGTTAAGTTCTACAAAATTTTAGGTGCTGTGTTTAGCACACCTCACTTCTATTTGCGATTGAAACAAATAAGAATTTACTCGGCAAACTTCCAAGCTTG
>comp257_c0
CGACAAAATATTTCTCATGCCAATTAACATCATAATTACCATTATTTATGACCTATTACTAAACAAGTTATTAGTGGTATAACATGCTTAATAGACACGAGACATTAATATAGTTTTATAGTCCACGAGTTTCTTC
>comp257_c1
CTCGTGTCTATTAAGCATGTTATACCACTAATAACTTGTTTAGTAATAGGTCATAAATAATGGTAATTATGATGTTAATTGGCATGAGAAATATTTTGTCGATATCTATGAC
>comp258_c0
CGAGCCTGTTGAAAATCTTCTTCAGATTCCTTCTGGAATTGTGCAGGAGCACTGGCCTGCCTCACTGAAGGAATATGTACTCAGAGCTAGATTACTTGCATTTCCACGGGAACAAGCAAAGCTAGAAAAGGTATTACCTGGCATGAATATAGTCCCATTAAATAGTGTCCTTTCGGAAGGCATGAATCCCAAGAAAAAGCATGAAGTTGAGGTTTTGTCTTCGCTTGTAAGCTACGTTACGAGAAATATAGGTTCTCATACTGTTATTGATGTT
>comp259_c0
GGGCTAATTCTTCATTATAGTCAGTACTAGACACTGTAGGCCTTTACCACCGGCATCGTCCAAATTGCAACGTAGCAATTTTTCAAGTCATTTTATCACTAGTGAGAACCTAATTATGGATTTACAATTCACATGCTCTAGTCACTGAATAATATAATAGTCATATGTTCATGCCATGAATGAAAGATAGAGATCAATTTACGCTCTTTTAGCAAGCTAGAATTATGAATAGAAATTCTATAGCCATATTACACAAGTACATAGACATCATTTGTTTAACAAGCTACCATGACTGCATTCTGCAACCATTATCTAACATCAGTTTTGTAAGCAACCAATGACCATACAAGATGACGAGAAAATATGCAAACCAAAACGCAGAT
>comp259_c1
ATAGCTTAAATGTTGATCATTTGATGTGTGAAGCTTCCTGGTTACTATCTGCGTTTTGGTTTGCATATTTTCTCGTCATCTTGTATGGTCATTGGTTGCTTACAAAACTGATGTTAGATAATGGTTGCAGAATGCAGTCATGGTAGCTTGTTAAACAAATGATGTCTATGTACTTGTGTAATATGGCTATAGAATTTCTATTCATAATTCTAGCTTGCTAAAAGAGCGTAAATTGATCTC
>comp260_c0
GTTATGTGGAAAGATTGAAAGCTAGGTTGTTGGCCATTGGTTATCAACAAGTTAAAGGAAAAGATTTCAAAGATATGTTTTCTCCTGTTGCCAAGCTTCCCACTGTTAGAATCGTTATTACTCTTGCCACTATGAAACATTG
>comp260_c1
AATAACAATTCTAACAGTGGGAAGCTTGGCAACAGGAGAAAACATATCTTTGAAATCTTTTCCTTTAACTTGTTGATAACCAATGGCCAACAACCTAGCTTTCAATCTTTCCACATAACATCAGGATGAAATTTGGTATTGAATACCCATTTAATTAGAACCTATAGCCTTCTCCCCCTTTGGCAATTCAGTTAAATCCCAA
>comp261_c0
CAAAAAAAACCGTGTTTCAAACGGGTTCTAGGGATATCTAATGGTTTAGTCGATATTTGACGGTAAAACAACCGCATCATCTCCGTTCACGTATCACCGTGACCGTTATCGCGAATGTGACTGAAACCGAAAC
>comp261_c1
CTCTTCTTTAATAAAGTATTGTCCATCTATTACAAATGAAACTTTTTTAGGGGAAAATGTTACATGGTATCAAAACACATCACGTCGTATCGTATCGTCTATGTCATAAATGTTTTCAAATCTATCGAATCGATATTACCCGCATCGTAAAT
>comp262_c0
CTCAAGGCTCCTCTGTTACAATCATTGGTATACCAAATGGCCTTCTTGGTAACTTTCGGATTGACTTAACTGGGGAACAGATCCCCGGGGAGCCAGACCCACCTGTTATACTGCACTATAATGTTAGGCTGCATGGAGATCAGATAACAGAGGATCCTGTTTTAGTTCAAAACACCTGGACTGCTGCGCATGATTGGGGTGAAGAGGAGCGTTGCCCACATCCTGAGACGGACAGTAATAATAAAGTTGACGAGCTTGACCAGTGCAATGATATGGTGGGAAAG
>comp263_c0
CGAAACACAAAATTATTCTAGCAAAGCTTCATCTTAAAGTATGAACAAAATAATTCACCCTTTGGGCTATTTTGTTCACTTGACTTGTAACTTGTCATTTTACCAAATTATCCTTTTACAGTGGAGCTTTTAATCCAACTTCCCCTTTTTCTCACCGATTTCCATGCTGCCGCTTCACATCTTCTTTTCTAAGCATTTCTTGGAAATTCCGGCAATGGGGGTCAATGGGTAATCCCATTAATTCATATGCAGTATGATAAACTGCATTTCTTGTAGGCCTAGGAATAGGAGCCGAAAAGATTGCATTGTTAGATGCTGAAGTTTCA
>comp263_c1
TACTCAAAAGAGAAAATTATCATGGGAAGATGATTTATTTCTGAGCCTATCAAGTTACCAGGATGAAACTTCAGCATCTAACAATGCAATCTTTTCGGCTCCTATTCCTAGGCCTACAAGAAATGCAGTTTATCATACTGCATATGAATTAATGGGATT
>comp264_c0
ACCCCTGTGAGGATAAGACATATGTAAAAGTCACTGAAAGGCTCACCCTCTGGTGTACGACGGATCATCCACATAATACAAGGCCGAACCAAGAAAATGCACACCACCACAAAAGCCGTGCTTGAGAGAATCACCCAAAGCGAAGTGAGACTAGAGGAGTTGGTCTCGGC
>comp264_c1
GTCGTACACCAGAGGGTGAGCCTTTCAGTGACTTTTACATATGTCTCATCCTCACAGGGGTTATGATCTCGGGGTTCATCACTGATGCTATAGGAACACACTCTGTGTTTGGGGCATTTGTCTTTG
>comp265_c0
TAATTCTTCCTTGGTTGTGTTTATTGTACAATTGCACTGTGGGTGGAGCTAACAAGTGGGCTCCTGGGGGTTTAATAGTTGACTACTTGGTGTTATGAGCTCAGGAGGTGGACAGTAGACTGATAGACTCTACGGTTTAAGACTCGAAAATGCTCTTATTTAGGCTGAAAAGGGACTCATTCTACAGGCTACAGCCTTTAGCTCATCCT
>comp265_c1
ACACCAAGTAGTCAACTATTAAACCCCCAGGAGCCCACTTGTTAGCTCCACCCACAGTGCAATTGTACAATAAACACAACCAAGGAAGAATTATTCATCCCTGATAAGAGCAGTGACGACCAAAATAAAGAGATCTTGGAATGCTGACTTCAGAGTCTCGAACACTAAATTTGAAATTTCAAAATGCACCCTATCCTTCCTGCGATTATGGAGGATCACCATAGTGATTACTTATTACTCATAAGGTATAACATCTTAGTGACATTTGAGGTTTTTCCACTAATCACCACATGAACCAGAAAGTTGGTGCAACTAGTTCTAAAATGTGAGACTACAGTCTCATACTCCTTTCTGATCAACTGAATGTCCAACTGGGTATCTCATGCCAGAGAGAGACCTTATGCAAGGGGACTCCATCCCTCTTTTTAAATTTT
>comp266_c0
GTGCGTACCCAACTTTATTATCATTTGGAGGGATTGTTTCTGCTAGGCCTTTTTAGCAGAGTATTTATAGGCCGATATCTTCTTCTGTTTTTAATCTAGGGCATCTTGTTGATAGTTTGCCATTG
>comp267_c0
TAGATCCTTTCTTCCAGACACTAAACTCTTCAACAAAAGTTTCTCTCTCTTCATGTTATGTCCATTCTTTTTAGCAGTCTTAGAGGTACTTCTTGACTTATCTGTACACTCCACTCTTTTTGCAGTAGTCATCAACTTCCAAGCTCTATCAA
>comp267_c1
CTCTAAGACTGCTAAAAAGAATGGACATAACATGAAGAGAGAGAAACTTTTGTTGAAGAGTTTAGTGTCTGGAAGAAAGGATCTAACATCCCCTGTATTGGAGGAACAAATGCCTACTTACAACATAAGTGGGAGGCCTGCTCAGATTTTAG
>comp268_c0
CTCTTCCTTTATAAAACACCAAAGTTTTCCTCATTCCTATCAAATCATGCTTACAGTATATAGCCTTGTCTCTTCCTGTTGCCTTCCAAAATCCTGCTGCAGTTGCTCTATTTGTTCGAGTTCCGGTTGGATATTTCTTATCCTTGTGGCTGAAGAAATACCATTCATTTT
>comp268_c1
TTTTCTAAGTTGTAGCAATCCCTGAAAAAAAATATCTCACTTTTAGCTTTTTAACTAAGCAGTGCAACATTTCTTTCAGCTCCAGATCTGTGGATCAATCTCAGGTCTCTCAAGTCAGAACCTAAGCTTACTTACTTAGGTTTTTAAGGTGAGGAAAATATGAATACATCTGCACAAGTTCCTCCAGGATTTCGCTTCCATCCAACTGAAGAAGAACTGGTAGACTACTACCTTAGGCGAAAGGTTAACTCAAGAAGAATTGATGTAGATATTATCAAAGAAGTTGATCTATACAAAATTGAACCTTGGGATCTACAAGAATTATGCAAAACAGGAGATGAAGATCAAAATGAATGGTATTTCTTCAGCCACAAGGATAAGAAATATCCAACCGGAACTCGAACAAATAGAG
>comp269_c0
CGTATTTGGCTGAGCATATGGAGGTGCTACGAGCTGAAAATCCTTCCAAAGGGGATAGGGCATTGATGCAGCTGCACAATAAGACGTTTATTGATTGGTTCCATGATCGAGTAATATGTCAACAA
>comp269_c1
ATAAAGTGAGGAATCCTGCACAACCTGAAGCTAGTATCATTCAAGGCACCGTGGGCGATGAAGTTGGTAATTTTGTAGCCGATTATTTGGCTAGTGCTGAACCTACCGGACTTCCTACATCTCGACATGATGGAAGACTTGAAGGCCACGGTACGATTGGCTCAAAATTAGTCACACCTCCAAGGGATAGGCGCCTACAAGCACACTTATATGTGTTGCATCACGTTGCAGCAGTGCATCCGTATTTGGCTGAG
>comp270_c0
TTCTCTTCTCCCCTCCCTTGAGTTCGTCAGCCTTCGAGCAGTGTGCGAGGCTGCGTGTGTGTGCGGTCGCTGCAGTCGAGGTAAGTCGAGGCAAGTCGAGCGATTGTTGTGTGCAAGCATCTGAGTGAGTCGAGCGACTATTGTGTGCGAGCATCTGAGTGAGTCGAGCGACTGTTGTGTGCTAGCAAAGTGTGCGAGTCGAGCGAGTGGTGTATGTGGGCTCGCTGTGGGAGCGAGGTTGTGCGA
>comp271_c0
GAGACATCCAAACCCATCCCCTAATCAACACCAAACACCAATCAACAACCACCGGCACACCCAAACCCACTCCTTAATCACCACCAAACACCAACCACAAAAGGAGAAGAGGATCGGGCAAAGAAGAAGAAAATGAGACGAAGCTTGAAGTCCAAGGCAAAGGAAGGCGGTGCTTGGTGAAGGTGAAGCCGAAGGTGGGTGGTTGGTTGTTGGTGGAGGTGGTTGGAATTGGTGGCGAATTTCGAAGATAGGCGGCTTGTGGGTTGGAAGATCGGTCACTCGTGGGTGTTGGTGGATGCTTGTGGTGGTTGGTTGAGGATGTATTTGAAAACCTAATGAAAAGTTAGGCATTGATGAACTACAAACTCTTTTCC
>comp272_c0
AAGAGAACACGGCCTAAACGAGACTCGTCATAATTGCAGAAGTTTGAGATAAACCTGCATTGATTCATTTCAAGGATGACGAGAAGAAACTGATTAAAGCTAGAAGGCTGTAAAGAAAACAGCCACTCAAGGAATGATTATACTATATTACCTAGT
>comp273_c0
ATGAGTTCCAGTTCTAGTTCCAGTTCTGTGTGTTCACTTGAATGCTTGGACCATTGTTGGTCTAGCAAGGACAGCAAAATCCTTTGATTTGAAAGTTGAACAGTTGATTAGCATGACTTCTTTTAAAGATCATTGTCGCCATGTCTTATTAGGATACTGTTAGTGCTTGATCATTAGCAGGGGTCCTGATGTCACTTAGTTTGCTTGTTTTAAACTTTTGTCCAGAGGTTTGAATGGAAATAAGTCGGTGGTTGTCTTGTGTATGAACTTTGT
>comp274_c0
CCCGGGCCTTATTTAACTTCGTCGATGTGATGGCCACCAGCCCGTACGCCCACTTCTCGCTAGGTATGTTTAACAAGATGGTGGCGTTTATTTTGAGGGAGGTGGACACGACATCGGACAAATTTAAAGAGACGAAGCAGGTGGTCGACCGTATCTCGAAAACTCCAGAGATCCGTGACTATATCAGGAACTCGGCCGCCA
>comp274_c1
CTTCGTTTTCGTTTGGTTTTATCAGACTCTCGAAGGCTTTCATCACTCTGAACAGTCGTGCTCTAATCTTGGGTTCCTTGAGCAAGTCGACGGTCTTGGCGGCCGAGTTCCTGATATAGTCACGGATCTCTGGAGTTTTCGAGATACGGTCGACCACCTGCTTCGTCTCTTTAAATT
>comp275_c0
CAGTGTAACCTGCAATGCCTAATCCTCCACAAAAATCATGATCAATAACCTTCAGTTTGTGGAAGTCAACTATTTTCAGAATTTTTTTTCTCAACTTCATGATCAGGCGGAAAACAGTGCACAATAACTAAAGCAAATCTTACTCAAATTCATGATCAGGCGCGCTCTAAAGCAACACATGATCAACAATATCCCCATCAAATGGTCGGGCAGGCAAGGCAGGCAACTCGTCAAT
>comp275_c1
GCAGGCAACTCGTCAATCGAACGCGCCACCTCTTCCATCTCCCCAACGTTATTCAGATCAATGTGCCTAATCTCCGACTCTGTGACTGATCAGGGTGACAAAACAAAGACAATGAAGTCATCTCCTGCTGACTAACACCTGGTTCTAAAACCTCCCCAGAACAAGAACCTCCATTTCTTTCAGACAATTTATCAAACACTTGGTGGGCGC
>comp276_c0
CTTCTACATACACTGAACTCTCTAAATTCTCTTGATTTACTCTCGAAGTCTGCCGTATATTCTATTTAACGATTTTATAATGAAATTAAGGTGAAGATGTGTCACAGCTAAAGAAGAAAATGAGAGGACTATGCTAATCCTAAT
>comp277_c0
AAGATAAAAAGAATCGAAAATGAAAATGAGAACTGAAAAGAATGATTGAGGGTCAAATTGAGGAGAGAAAATGTCAGAGAAGCGTTGGAGAGAAGGGAGTTGAGATATTAGGAATTCGAGGGTTTTCAGTGGGCG
>comp278_c0
ATTGTTATTACCATCATGTATCACCGACTACCACACAGGCCAATTTTGACATGACATCTCAATCTCATACTAGTCAATAAATCTAAGAATGAGCTAATTGCTTCATGTTTAGTTGAAGAATAGACCTCACAATGTTGAGCAAAT
>comp279_c0
AGAGCTTTAATTGACCAACGAAAACATCATGATGTATAATTGAACGATCATGATAGAACCAGCACCACAACATTGCTTTAGATATGTTGACCAGTGTGATGAGCTTGAGCTTAAGTTCTTTTTCTAACCCCTCTTCAAACCTATTATTTACATCCCTGATTTTGTAGTTTAGTAGTGATATGCATAAATTCTAGCTTCCATAAAAGCACGTCAAACATTAAGTGGAGACAGAGGTGCCCATTATGTTTCACCAAGTGATTAAACTAAGGTCTT
>comp279_c1
CAAGACCTTAGTTTAATCACTTGGTGAAACATAATGGGCACCTCTGTCTCCACTTAATGTTTGACGTGCTTTTATGGAAGCTAGAATTTATGCATATCACTACTAAACTACAAAATCAGGGATGTAAATA
>comp280_c0
GAAGAATTTGACCTGCTAACATCTTCAGAGCAACCAACAATTGCATCAATCATCTTAGAATCATCACTCACACCATGATCATCATCGTCACCTTCACAGTTGTCTTCAATAACAACGTCGGAATGAACAACGTCGGAATAAACATCGTCGGAATAAACATCATCGGAAACTTCGACGTTAACGTCGCCGGAACTCATCGAAATACTTCTGCTAGAAGTTTCAGCGTCATTGTGTGCCATGTCAACTTTGAAAAAATTTAGCGCAAAATTGTGTAAGAAAAAAGCGAAGAGAGGAAACCCTAAATTGAG
>comp281_c0
CCGAAAGCTCCTTGACCACTGCGGTGAGTACCACCACCCCGGACACGAGGAATACGAGCAACAGCACGACCAGTACCCCATGATTCAGCACTAGTTTGATGACCAGCTAGTTTGC
>comp281_c1
ATGACCAGCTAGTTTGCTGACAGCATAAGGTTGTCTGCTGTTCTTGGAGACATTGTCGTGTACAAAACTAACAACATCTGGTCTGATGGGTGCCTTGAACACAGTAGCAAGGGCAACGGTTTCTCCAGTTTCTTCATTTTTTTCACTGTATA
>comp282_c0
ACTGAAGCTATTGCAGAAAATGAAAAAGTTCCCCGAGAGAGGAGACCTGCTTTAGGACTTAAGCGAGCTAAGTTTTCTGCAAAACCCATGCCAAGTCAGCCTGATGCAAGTCTGGAATTTAGCATAGACGTTGATAAGCTGAGTGATCCAGAAGAATTATTTTCAGCCTTTGAAAGGATGGAAAATGCCAAAAAGGAAGTGCAAAGACTAAGAGGTGAACCACTCTTCGACTTGGATCAAAATCGTGCATCTTTGGCTCGAAG
>comp282_c1
TGGGTTTTGCAGAAAACTTAGCTCGCTTAAGTCCTAAAGCAGGTCTCCTCTCTCGGGGAACTTTTTCATTTTCTGCAATAGCTTCAGTTTTATCAGTTTTTAAGAAGTTCAAACTGTCTTCTACGATGGGCTTTGCCTGCTTCAACATCTTGTCAGGACTGCTTAACACTTTAGCCTTGAGATGAGTGAGAATAGAGTTCAAAATCGGGGAATTAGGTTTACGAAGATCGGTAGAAGATGAAGATGATGTTGATAAAGAACTGAAGGTACGAGGGAAGAGAGATAA
>comp283_c0
CTTGCTAGCTCTCTGACGAACCTCCCAATTGCATCTTTAAGATGCATACAACAACTTATTCCTAAGCTAATGACACTGCAACTGAAGATATGTAATAAGCAGAAGCTTACACCAGGTGATATAGTGAATGATCACAAAATTTTCGAATTGGAGCCTGCTTACCAGGAAGTTGTGAAACATTTCAAAGCAATGGCCCCAAAAGGGGGTCGCATTAAGCATTGGCTACAGCCTATACATGATCTCAAGGATGATATTGAAGCACAGAGAAATGACTTGGCTTCTAATTTGCTAAAAACAGCTAACAGTCATATGGTGGTTGCCACTCTTATAGCAACCATCTCTTTTGCAGCTGGTCTCGGGGTACCAGGTGGTTTTAACCAAGATACAAG
>comp283_c1
GATAAGGTGAAAGGAGGTACTGCCATGTTGAGCGGTAAAATAGCATTTCAACTGTTCCTAGTCTCAGACTGCATCGCATTAGGCTCTTCACTTACCGCCATCCTTTTTTACTTCTGGATTGCTATGGGCAAAGGAAAGGGTTC
>comp284_c0
AATAGGAAAAGAATGAAGACTGAAATTAAGAATTTCATGAAGAAAACCCTCATACCCAATTTCACCATTAAACAATCCGACGCTTCAAACTGCAAACTCAACGGCCGGAAGCTTTTATTAGAAGAATTGAATAGAGTGAATG
>comp285_c0
ACCATATCGTCGTGTGTTGAAGATGAACTGGAACTCGAGAAAGAACTACGAAAGACCTTCGACAGGTTTGCAGCACTAATGCAAGTAAATGAAGTTGGCTGTTCGAAAACTGATGTCAAAGTAGAAGTGAACGTCTAGGAGGTTGTCTG
>comp285_c1
ACTTCATTTACTTGCATTAGTGCTGCAAACCTGTCGAAGGTCTTTCGTAGTTCTTTCTCGAGTTCCAGTTCATCTTCAACACACGACGATATGGTATAATGAAGAGATGTTTCTTCTATGGCATCAGTCTGCTCTTTTTTTACCTTGATAGGAGAGAGTTCAAGAGCTGCTCCTGCTGCATTTTCTGATGATGCTTTGATCTC
>comp286_c0
CCGACATGGTTGGCATCAATATCTGCAAAACCTGCATTCTGAACTGTATCTAATTCCACTGCAAAAACATGGTTTGAAGGTTTACCATTTGAAGAAGCATTGAACAACCCCAAGTATTCAGCTGGAACAGCGTGGCTGAAATCCATTGATGAAGAGATGACAAAGGCGATCCCATGTCCGCTATGTGGTATGTCAAATTCGCGGTATATAG
>comp286_c1
TCGCGGTATATAGCAAACACAAATGAAGTTGAAAATGAAACATTTGTGTCTAACTGTAGAAAGGACTTATAGAAAGCATGACCCTTTTTCAGCTTCGTCGTGTTGGTGAGTTGCAGTAAGCCATTAGGATGAATATCTGCAAGCCCGTCGAGATGAAGATCTGCTTCTGTAAAACCATGATAA
>comp287_c0
GAGTTCACAGGGTTGCTGATCAAATTCACAATTGCATTAGGACAGCTCTTGGCAACGCCTTCACAGATCGAGCGAACGATCCCAGCATTTTTGTTGAACAGATCATCCCTTGTCATTCCTGGTTTTCTTGGGAGGCCGGCAGGGATGATGACAAGATCCATT
>comp287_c1
TCAGCCACATGGACACCAGCGCCGTGGTGCGTGGCTTCATTGGCCAACAACAGCTTGAGGCAGCACTTACAGGAATGGATCTTGTCATCATCCCTGCCGGCCTCCCAAGAAAACCAGGAATGACAAGGGATGATCTGTTCAACAAAAATGCTGGGATCGTTCGCTC
>comp288_c0
CTTGGATGGAGTGCTTCTTGCATCATTATCACACAAATATATCCATTGCGCACATACCTGTCCATCTATTTCCTGCTCCCTTCTCTCGAACATCGTTATCTAATAAGATTCTAGTCCTC
>comp288_c1
TGCATATTTAACAGGACTTTCTCATTTCATAAGAGCAAACTGTAGCTCTTACGCCAGTAGCAGGAATTGGAGGCGTCTTTCGTTTCGATAAAATGAGGACTAGAATCTTATTAGATAACGATGTTCGAGAGAAGGGAGCAGGAAATAGATGGACAGGTATGTGC
>comp289_c0
ATGGTAACGCTGTTGTTGGCCGCTGTCGCCCTGTCCGCCGCCGAAGCCGGAGCAATCAACTACTACCACCCGGCACCGGCTTTAGTACCGGCACCCGCCTACTACACCGCCCCTGCTCCAGCTTTGGTCAGGACCCCGAGCTTGGACAGCGCCGTGGTGCACTCAGAACGCGTCGGAGGCAACTTCGCGTACAGCTCCGTCGAGGGACACGCGTACACCGCCCTCTCACCGGTCGTCC
>comp289_c1
TAGACGGCTGGGTATGCGGCGGCGGCGTGGACGACGGGGTACGGGGCGACGAGCGGCTGGGCCTTGTAGGCGATGGCCACTGGGGCAGGGTGGACGACCGGTGAGAGGGCGGTGTACGCGTGTCCCTCGACGGAGCTGTACGCGAAGTTGCCTCCGACGCGTTCTGAGTGCACCACGGCGCTGTCCAAG
>comp290_c0
TGTTTTATCAAATGGATTTGAGGTGTATTTTGAGGAGTTAGTGCTGTTTGATTTGATTGGGGTGCTTTTTTCATGATTTTGGGGATATTTTTGAGGTTGTCTGCTGTTGGATTTGATGGGAATGTTTTGGGGGGTAAATTTTATGGATTTAGAGCTTATTTATGTGCTTTTATATGAAGTTATGGTTTTTTTAGGGTATTTTTGTTCAAGATCAAAGTTTTTTTT
>comp291_c0
CTTTAGTGTTCAAACAATTAATGGCTTCGATCAATTCTTCTCCTTGACCTTTTAGTAAGTATAAGATTTCAAAAACGTCATGAATCTACTGTCAGAAGTTTACTGAAGAGAAGCAT
>comp291_c1
GCAGCCATTCTAGATTAGCTAGTTGTTAGCATTTCGCTGCTTTATAAGTTATTTTTTCTTTCTCTCTTTGTATTACTCTGTATTGGTCCTGTAGGATGGTTAAACAACTATTGAGGGGTTCATTGGCGAAAAACCAGAAATGCTTCTCTTCAGTAAACTTCTGACAGTAGATTCATGACGTTTTTGAAATCTTATACTTACTAAAAGGTCAAGGAGAAGAATTGAT
>comp292_c0
TTCTTCCTCAATGAACCGAAACCTTAAATCATCTAGATCAGCTCAACCATCGAATACAGCTCCATGATGTGTAAAAAGATCATGGCAATTAACAAGTGGTGCTTCTTATTGTGTAAACAGGAAGGTTGACCTTTTCTGAACTCCAATCTT
>comp293_c0
AGCATTTATCTGTGTTGCAGCCAATCTCCATTTACATCTATTTCCATTAAAGCGGTGCTAGGTGTGGACTACAACTACGCCGAGAAAGTAGAGATTCTCGTATGGTTTTGCTTCCAACTACACCGATTACAAAGTTTCAGAAAGAAAGTTCTTGCATCAGTGTTTCTCTTACCGTAATCCATAACGCGACTAGGGGAATGGAACTGTGTGCATCAATGTAGAATTTCTCTGTTCAAGAACAAACTTCATGCATCAGTGGCAACAGCAGTACAGATTACAGAACCATTCTTTCGGAGAGAATCCTTGAAAGGTTAAACCTCAATGAACATAAATGTGTGCGTCGAAGTTAGGTTGCTGTCGTGCTTGCAACTTTTCTGACATAGGAGTGCAGGTGATCTTTTGCAGGGACAGCAGAA
>comp294_c0
GCAACTTGGAGCTGTACCCTGATTATATTCGCCACCTCTGCCGGTTTGTCCATGAAATGGAGAACACGACCACACAAATCCGGCTGAAGAAGATCCGGGATGCCCTTAACCTCCATCCAAAGCCCCGTCATCCTCCCCCCAATACTACCTGTAGCCGGTCTTGTAACTGTTGGGACTGTTGTAGC
>comp294_c1
TGGAGGTTAAGGGCGTCCCGGATCTTCTTCAGCCGGATTTGTGTGGTTGTGTTCTCCATTTCATGGACAAACCGGCAGAGGTGGCGAATATAATCAGGGTACAGCTCCAAGTTGCAGTGCCCACCGCCTTTGATCCATAAAGGTTCATAAGGTTCCCTGGCTCGTTTCCA
>comp295_c0
CCTGTTAAAAATCCAACCAGAAGAAGTCTGACTAGTACTGCTGTGACGCTTGTTCATAACACATTTGCAGTTTTGGAGGAGGTGGAGGCAGGAAAGGAACGAGAT
>comp295_c1
TATGCACTGTTTGCAAGAAGATGGGACATGATGCTTCCAGGTGTGAAAAACCTAAGGTGAGGAAGGAATGGAGACAGAAGGATCAGGGGCAGGAATTGGAATTGGAAGATCAGACTATGAAAATCATTAGGAAAGAACAACCTGCAGTTATGCAGCCTGTTAAAAATCCAACCAGA
>comp296_c0
GCCATCGTCGATCACGACCACCATTATATCCGCCATCTTACGCCTTAGATGGCCGCGGCGGCGATGATGATGATGGTGATCATGGCTGTGATCATGGTAGTGGGCCTTCCCTAGACTTGAAGCTCTCTATAAGCCTAGAGCCAGCTGAGCCGTCCGATTTTG
>comp296_c1
CACAGCCATGATCACCATCATCATCATCGCCGCCGCGGCCATCTAAGGCGTAAGATGGCGGATATAATGGTGGTCGTGATCGACGATGGCGGTGGTGGAACCAAGGGAGAGCACGTGAGGAGGATGAGGGAGCGGGATGAGGAGGAGGTGGGGGTGGCAGAAGTTGAA
>comp297_c0
CTTTTCTTTTGTCGGTTTGGAAACTAAACCATTAAGGGGGAGTTTGGTTGGGGGGTCTCAAGAAAGGGTAAAGGAAAGAGCCTTAATGAAACCCTTTTATGTTGTTTGTTTCACCACTTTAATGAAACC
>comp298_c0
GCAATCTGATAAGTATTTGGTGTGTCAACTCTTTTGGCAAGTGAAACTCCATTTTTACACTTGTTTGTAGCTCAGAAATTTCTGGGGTTTTTTGTTTTTCTTGATTGAGGGAGAAGATGGGGTTTTT
>comp299_c0
AGGACTTTATGGAAGTGGTTGAGTTCTTGAAGAAGCCAGAGAGGTTCACCGCCGTTGGTGCCCGCATTCCCAAGGGTGTGCTGCTTGTTGGTCCTCCTGGAACTGGTAAGACTTTGCTTGCCAAGGCGATCGCAGGAGAGGCTGGCGTGCCATTCTTCTCGATATCGGGTTCCGAGTTCGTG
>comp299_c1
CTTACCAGTTCCAGGAGGACCAACAAGCAGCACACCCTTGGGAATGCGGGCACCAACGGCGGTGAACCTCTCTGGCTTCTTCAAGAACTCAACCACTTCCATAAAGTCCTGCTTTGCTTCGTCGACACCAGCAAC
>comp300_c0
GGAAGATCCTTATTTGTTTAAGCATTGTTCAGACCAAGTAATTAGACGATGTGTACCTGAATATGAATATCATGATATTCTATCGTTTTGTCATTCTTATTCTTGTGGAGGGCACTTTGGAGGTAAGAGAACAGCTGCCAAAGTACTC
>comp300_c1
TCATATTCAGGTACACATCGTCTAATTACTTGGTCTGAACAATGCTTAAACAAATAAGGATCTTCCTAATAATAATGTTTAACTTGTGAAAAGAATCGGTCTTTCTCTTGTTTTGACCATTGTGACGGTATCTGACCAGAAGCAAGATAATTAACAAAATGCACAAACCATGGAAGACGTGT
>comp301_c0
CCATTGTGGCATACAAAACTACAAATTAGTATGTTTTCTAGCATTGTGTGGTGACAACAACTGGCAAGTTGTGGGAATCTTTCAAGCAAATAATACAAATAATTGACAGCATTTATACAGGTTGTTGACTCTAG
>comp301_c1
CGACTCCAGATACAACAAACTACTGAGACGTGCAATGGTGCAAATGTGCAATATACTAGAGTCTAGAGTCAACAACCTGTATAAATGCTGTCAATTATTTGTATTATTTGCTTGAAAGATTCCCACAACTTGCCAGTTGTTGT
>comp302_c0
ATTTGTATGCATGTATCGGATGCAGGCACAGCCTTTGACCTAAAGCCTCGCTTGGTCTTCCATACTAAGACACCCAAAACTTTTATGCTTCAGTGTATTAAGGGTCATGTGAGCTTTATGTCCATTAATCTGTTTCTTCTGTCCGTAAGGTCATGTGAGCCATATAAATGGTGTCATACGGAGGTCTAAAAAAATTGGCGCTGCAGAGTATTAGTTTCCAAAATATATTAATGACTTTTCTATTAAATCATGCATCATTGTTTTTGGGGGTAAGGTGATATATAAAGGAC
>comp302_c1
AAAGGCTGTGCCTGCATCCGATACATGCATACAAATAGAACTTCACAAGTATGAAGTCATAGGTTTCATTTCCATTCTCATTCGAAGTGAGGAACATTATTGATGTGTTTCTCT
>comp303_c0
TTAAATAGCTAACTACAAGAAAAACTGAACACCGGTGCTGTTATGCAATAATCAATAAGCAGTGAACCGGAACTGCGTCCTTCATTCGAAGACCTTATCCAGACAATGACTAGAATACTTCAAAGTATTCCAGCAACCGCACATCCTCC
>comp303_c1
CTGAATGCTTTGCAGGTTGTCGCGGTAGTAGGATTTATGAATAGTAGGTTAGACTTACCAGAAGACACTGATCCTAGAATTTCATCCATCATAAAGGAATGCTGGCAAAGGTAAATCAATCTTCTCTATTAAAATGTTCTTGCTTTCCTAAGGAAA
>comp304_c0
AGGGGCATCTCTGGCAGATGTTGTAGAACTGGAAGTACAAAGTGGCCGCGAACTTCATTTGCCTGTCATGCTATAGGAATGGCCCAACCTAAACAAGCGATCCCAATTATCAAAGTTTAAGAGTCT
>comp304_c1
CGAAATGATCAACTGAAATTTCTTCGTCTAAAAAAAAGGATGCATTGTGGTCTCATTACAGTCATTATGGAGTATCTTAGTTTTTAAACAGTAGAGCAATGAGGGGCTCTTGCTCTAGAAAGAGAGAACAAGTTGTTGAACAAAATTGTTGATGTAGG
>comp305_c0
CCTCTCCCAAGAAGAGCCAGTTATAACAATGCTGCAAGGGGACACACTTAAGGACGTATAAGAGACAATAAGAAAGCAAGCAGTTTCTTTTCCTCCCACTGATTTTTTTTCCTTTTCCTTTTTCCCTCCTTTTTTCAGGTGGGGCTTAGGATTTCCAAAACATACTCTGTTCTTTAAATATTCCCGCAACCTCAATATCACAAGACACACATCCAACAATTAAGTATCGCTGTATGATTAAAATAACCCATTTTGCATACCAAGAAATTAAATTTGAAAGACAATATTCCATCATTTACATAAAGTAACTCATTTGGGCAAGTATTCAACAAAAATAAGAAAAAAGAGCAAGCTTGAACCTTTTT
>comp305_c1
AAAAAAAATCAGTGGGAGGAAAAGAAACTGCTTGCTTTCTTATTGTCTCTTATACGTCCTTAAGTGTGTCCCCTTGCAGCATTGTTATAACTGGCTCTTCTTGGGAGAGGATAAGAAGGATGAAGCATTGTGATATCATTTTGAGGTTGCTTGATGCTAGCATGTGTCCTATCAAGTGCACGGTTGTGCTTGGATGTTATCAGCCTTTCCATGTTTGAGTCATTGTTGATGTTTTTTGCTACTATTCCGAACGTTAGTGTTTCATAAATCTTTATTGATTGAGATGTTTGTATTAATCATTCAGGCTCGTCAGGCTTACCTAATG
>comp306_c0
CTCGTGTAGATTACTTGGGCATGGTGTTGTATTACTTGCTTGATAAGACCTTTTTGGCATAGCTCATCTAAAGCTTTCCTTGCCAATGATCCACGGACCTTCAAACGTTCACTGACAACAGACGGGGTAATGAGTTTGTACGATGGAACTTCTTTTAACAGTTTGTCGTATGATACCTTGTCGAATAGAACTTGGTTGTTCAACTTGTCACGAACTTTACCTTTGGACCACTTCTTCTTTTTGGCTTTG
>comp306_c1
CGAAATATGCCGCCCAAGAAGGACACAAAGGGCTCGTCCAAGCAGCCCCAGAAAACCCAAAAAAAGAAAGAAGGAGGATCCGGTGGCAAAGCCAAAAAGAAGAAGTGGTCCAAAGGTAAAGTTCGTGACAAGTTGAACAACCAAGTTCTATTCGACAAG
>comp307_c0
CGGAAGTCATGAGTTCTATAAAAGGGTAGGCTTGGTTAAATGGGGTTGGATGACGTTATTTGGAAATGTGGTGCTCAAAAATAAAAGAAAACTTAATCCCACTACAGATTCTGAATGTCAGGTTCAATCCAACCTTATATCCACCAAACTCGATATAAGCTTGCCCTTTT
>comp307_c1
CTTTTATTTTTGAGCACCACATTTCCAAATAACGTCATCCAACCCCATTTAACCAAGCCTACCCTTTTATAGAACTCATGACTTCCGTGTTGCATCCTAACAGTATAAGTGGAGAAAGTCAATTTGCAAATCTAAAGAAGACGGTTACGTGAAGTTGAT
>comp308_c0
GATGTGTACACAAGTTTGTGTCCTAGATGGTATTTTACACATAATAATAGCCATCATAGTAATGGTATAATTATTGTGGGGTGGTGTCATCTCTCATTTATTGTTAATATTTGTAGTGTTAGTAGCCAATTGATTCAATTCATTGTGTTGTAACTCCTAAGAACGGGGAAGAATTTAATTGCACATTTGTATATGGGTTAAATGAC
>comp308_c1
TATGATGGCTATTATTATGTGTAAAATACCATCTAGGACACAAACTTGTGTACACATCACCTAACTTGGGGTTTTCACCCTTGTTTTAAGGAGACTAAACAACTTAATATCATGAGAGAAAATAAAAATTCCTTACCTCATTTAGCTTTGCTTTGTTGTTTATTC
>comp309_c1
CTTCCAAATTTTGAGGAAGTCATGTTAGACTGTAATTTGTGTATCCTGTTTTTGCATGTATCACCACAGAAATCACGGCGAATAAAGAAAGGGTAACAGAAAA
>comp310_c0
AGAGAAATTAGTTTCCTGCGGAATGAGTGTATTCGGCTACATAAGAAAATTGCTTATGTTCAGTCTCGACGAGAAAATGACAGTGGTTTGTGGGAGAGGGAAAGATCAGAGCTAAGGGAAAAGGTAACATCCCTTCAAGCAGAGCTAGATGATATCAAGAGAGGAGTTCAGTACTTATATGACTTGGATAATATGCCTCCTGTTGATGATTCATATGTCATGAATGAGGAGAATGATGGAGCAATAGATATAGAAATTATATAGAAAAATTGGGAGAGATCAGTATACTTGTCCATCTTCTAATGTATAAGAGTTGGGCTATCTAGCAAACAGTTTGACAGCAAAACCAGTGATACAATTATCCATTTGCCCTTTCCCCATAACCCATTTTTT
>comp310_c1
GGAAACAAATGAAACTGTATTTAGCTAATAGTTTGGTAGCAAGCAAGCAAGCAACTCCAATTATCCATTTACCCTTGTTAGCTCAAGCAGAAGGGAAAAAATGGGTTATGGGGAAAGGGCAAATGGATAATTGTATCACTGGTTTTGCTGTCAAACTGTTTGCTAG
>comp312_c0
AAAAAAAAAACCCTAATAAAAAAATAAAAAATAATCAAGATTGAGAGGGGGTGAAAATAGGGGCAACAGCAGAAAGGTGTTTACGGCGAAGACAGCGAGTGCGATGAGGAGAGAGAGGGAAAAAAG
>comp312_c1
GGGGAGCCACTTCCATCATCGCCATAGAAGAATTAGAATCAAGTGTGGTTGTTTGTATGTGTGAGTTACTTAGTAGGAGGAGAGAGAAACAGATCTGTGACCGTCTCATGTTTGTTAGCTTTGAATCTCTCATCTGAGCTAGAGCTCCTGGTCTTAGATATCTACTGTATGATGTTGATGTTGTTGTTGATGATGATAATGATGGGGGTGATGAT
>comp313_c0
TCCACTGACCCATGTGAAATAAATGGTTATTTCATCCCTAAAAACACCACCCTATTAGTTAATGTATGGGCCATCGCACGTGATCCAAATGTATGGTCCAGCCCACTAGAGTTTCAGCCTGAAAGATTCTTACCAGGTGGAGAGAGGCCCAATGCAGATGTTAAGGGTAATGATTTTGAAGTGATCCCATTTGGAGCAGGCCGAAGGATATGTGCTGGGATG
>comp313_c1
TTGGATCACGTGCGATGGCCCATACATTAACTAATAGGGTGGTGTTTTTAGGGATGAAATAACCATTTATTTCACATGGGTCAGTGGATATCCGAGGGAGGGAGAGTGGTGTTGATGGGTGGAGCCGAAATACCTCCTTGATCATGGCTTGGAAGTAAG
>comp314_c0
CAGTAAGTAGTAAGTCACTATTTCTAAAAGGAGAGTCAAAGGTGTTTAGAGTTTCTTGTGCACAGCTCAAATTTCTCATAGTGTTGGAATGAAGTAAAATATCTGGTGTTTAAGTCCATCTGAAAATCGAAACAAATGCCTATGAGCCTTGATCAGAAACGGTGAGATAAATATTAATCACTCTTTATGTTTTCTTTTAACTGGTCCACTGGCC
>comp314_c1
TGTAATTGTGTTTTAATTGAATTATTAGACTCTGTTCTTTTCATCTTAAAAAGAAGTTTTAGGTGGTAAAATGAATTGATTTGAAGGCCAGTAAGTAGTAAGTCACTATT
>comp315_c0
CTCACTTGTAAATCATAATATTCTAGAGCCTTGCTCCAGTTACCCTCATGTTCAAAGGTCAGAATTTGAGAAGTCAGCTTGTGGGATTGAATAATCCCATATAAGCTGTCAGGCTCATTTATCCGTGTAAGAGCTGAAAGCAGTAATTCAATATGATCGGGCAACATTTCAACATGGGAAAAGTCAGGCTTCCCAAGTGTAAGGTTATTAAAATGGTCTTCACACCAGTGCTCAACATACAGCATAGCAGTAAAATATGACCCACATAAAATTGCCGACTTCGCTGCAGTGAGGTAATCAATGTCAAGCCAATAGACCTTGTCCCATAGAGTAGTGGAAATTAATGCTGCACTCTCCGCTGTTGCCAACACTCGGGCCTTCGAAGCTGCCCGCGATTTCCCGCTTTGCCCAGAAGAACGAGAAGCCTTCAGATTTTCCTGTTTATTTGGCATTGAGCCCCTACCAGCTCTTTCCATCACATGACACAGTCGTAGTTCATTCAGTACATTCAGCATCACCTGAATGGACTTGGTCAGCTTATTCGTCTCTAAAAGTACATGCTGCTCTACCTTGACAGAGATAAGTTTGCCGAAATCAAAGGCCAGATCTTTTCTTCC
>comp316_c0
AGAATCAGAAACTAAATTCACAAAGGCTGTCGAGTGACAAAAATATTACTCGTACATCAGAAAGGAAATAAAATCAAGCAAAAACGTGTAAAACAAGTCAATTAGAGGAAATATAGTGTTTAGAGCATCTAATTATTCCTTACTGTGTTTAGGAGAAGACAATGTGTATGACCACAAACACATAGCAAAGCACATTTACACAAGTATCTCAATATTTCTCATTTACGA
>comp317_c0
CACCACCACCTCACCTTGGCGCCCATTCTTAGGTAACTTGACGCTAGCTTCTCTTTTTGTGTTGTTGTTTTAGATATATTGAAATGTGGAATTAGAATGACATGTTCGTGAATTAGAAGTTTGAATGGAATTAGAATGTTTGTGAATTGTGACTTTTCAAGTTTAGTTTCGCTAATTACACTAATTCAATTCTTAAGTTCAGTTTGCAATTTT
>comp317_c1
TTGCAAACTAAACTTATAAACTGACAAAGAATGGCATTCACACCAGCATTAGCAATAATAACAGGCAGTCCATCTATAGCTTCTGAATACACACTTGCATCTATAAGAACCAAACTAAAATCGCAAACTGAACTCACAAACTAAAATTGCAAACTAAACTTAGGAACTAAAATTGCAAACTGAACTTAAGAATTGAATTAGTGTAATTAGCGAAACTAAACTTGAAAAGTCACAATTCACAAACATTCTAATTCCATTCAAACTTCTAATTCACGAACATGTCATTCTAATTCCACATTTCAATATATCTAAAACAACAACA
>comp318_c0
ACTCTTTATTTGAAAAGTAAACACTCGAGCAGACAGTGTAAACATTGTCATTCATACTAACATGCATTTTCAGAAATAGAAACCCCTGAATGGGGTAAACATATTCCTAAAAGACAAAAGACAAATCTACCACCTGAATAAACTGACCTATGGATTAGGTACAGAGAAAATGATATTGTCATTGTTCCTTATTCTACACTCCGATTATTCTGTCCAAAGAATATATTGTCATTTATGGTCTTACAGGTATTTGTTTTCCTTTTATTATTGAGGATGAGTTTGTTTAGAGAAGAATGGTGATAGACTCGTCGGAGTTTCAGGGTATGCATAGTCCAACATCTGTACCTAAGTCTGG
>comp318_c1
TGGACTTCAGGGTGTAGACACGATGCACAAGCATCAAGTTCTACTAACTCCATTCTAGAGCTACCACTCAACATGCTTCGTTTTGACTCTGCCAAATCAATCTATGCTCTGAGATAATTCACATATAAAAGCAGGGGCTAACTAGCTACTAGGACCTATATCTGCTTAAAAAATTCTTAGTTCACTAAAGCAGCAAATCAATTCCTTCCTTCCGATAAATACACGGCAGCGCCACTTTATTTTTCAAAATACTTCAA
>comp319_c0
AATCGACCCAACCCACGATACTAACCAACTACGAAACTACCACCACCTCATAATGGCTGTTAGGAGAGAAAAGGGGATCACAAGGATAGTGAGTTTTGTGGGGTTTTGGTGCTACTGGTGAAGGTGATTAATGGAAGGTAAGAAGGTAATTTCACATGGCACTAACGGAG
>comp320_c0
TCATATCTAGATGATATTGTGTGATTGCAGTTACAGTTATAAAATATAGGCTATGAGAACACGGAAGTTTGCTGTTACTTGCTATCAAGAAACAAAAGGAGAAAGAAATGTTTGCTGTAACTTGTTCAATCGTCTTGTCATTTAGTTTAAAATTTTACGGTAGCTTTACTTTTCTGACTTCTCCGTAATATGGGACTGTTGAGGAGTGAACTGATAGTTTCTCACAGAATTTCCCCTTCCCTTCAAACTCTGTTACCACTTCATGAATACTTTCCTTTGCTTCAATTATATCATGTTAAATTAGAGCCTGTTACGAATCAAATAAAACCACCTCTGGTTTAATATAATATCTTCAGCAGCTATTACACTGGTGTTGTCTTTTCTATTCTGAGTTGGAAATGTTGATCCAGATTTTGGAGTAGTTGGCATGCAT
>comp320_c1
AACAAACACGACACTGGAACCATGAGCTTAAACGTTTTATTGTTTGTTATCCTGTTTTCTCTTAATTTTTCTGTGAAAAACTGCACAAAGTTAAGTTTGCATGCATGCAAAATCAGTCTACCAGAAACTGCATAACGAAGTAATTGTGCTGTAT
>comp321_c0
TGTCAACAGTTTGTTCCTTCAACGAGTGTACATAAGCAATTTGGTCCATGAATGGAACCAACAAACAAAATCCAGGATCTAAAACTTTTGTGAATTTTCCAAAACGTTCAATCACATAAGCTTCTTGCTGAGGCACAAAATTTATCCCAAAGTTTGGGATTGTTCTCCTATCAAATCTCGTGTAAAGATCAAAGTGACGTTTGTGACGATCATCAGTGCATAAGTTCCTAGAAAAAGTAAAACGAGGTGAGAAATCTTGAGTATAGAGAGA
>comp321_c1
CTAGAATCGTCTATGAAATTTCTTCCTCTTGCATATACTGTTCTTTCTCGCACACTCTTCACCAATTCTTCGTTGCGAAATTCGTTGCTTGGTTCGCCGAATTTATCAACTAATAGAACTTTTTCCACCTCTTCTCCGACGATTCTCAATCAGCCTCATTCTGCTCAAAGTATTACGAGTAGAAGAGGAATAATATGCAGTTCTTCGTTCTCATCGGCGATTCTCAATCAATCTCCTTCTCTCTATACTCAAGATTTCTCACCTCGTTTTACTTTTTCTAGGAACTTATGCACTGATGATCGTCACAAACGTCACTTTGATCTTTACA
>comp322_c0
CTTTATCCCATGTGTCATTTGAATAGTCAAGTGAGTGAAATTAAAGATCCCACAAATATAGGAACAACTTTTGACTCTCTTTTGATGTTGGTAACCGCCTCCTAATATTTAGGGATTTCTTCTGAGTTGGTTATGTTGCTGGGCGTCTTGGCTTTCAGGCGTCGCGACATCACTTTCTTGTTGTCACGAGGTTAATGAATGGTCATCCGGACGTCGCTCGTCTCTCGTCCGAGC
>comp322_c1
ATTTGTGGGATCTTTAATTTCACTCACTTGACTATTCAAATGACACATGGGATAAAGGATTGCTTGGCAACCAAGGTCAAAATAGTTGGAGAGAATCAAGGAGCCAATCAAAGACATGTATAACTGATTTATACTCTATGTGAC
>comp323_c0
TTCTCCTCTTAATTCCCTGGATCTTGAGAAAGATTCTTAATTTCTTTTCAAAGGAGTTGGGCCTTAAGATTAAGACCTAGTATTTGAACTAGCTCCAAATTCTAAGTCTTCATTTT
>comp325_c0
CGCCAGGCGGTGGAACAAATGGTTGCTTCATCGATGAAAACGAAAGCTTAATCAGATGTTGTTGTTGTGGCTGCTGCTGCGGTTGCTGGCATTTAAGCAACTGAGA
>comp326_c0
GCAACTTGACCTTCTTGCTGCTGTCTATAACTCGCCTGTGCATAGCCTGTTTGATTGTAGTATGGCTGAATAGCTGGTGGACCTGAATAACTTGGATAAGCCCTATAACCATTACCATAAGGAGGAGG
>comp327_c0
CTTCTCACCACTCCAATCAAGAACTCTAACCCTAACCCGAACCCGAACCCGGCGTCTCTTGCAGTCGATACTCCGGAACGGGCTAATTCGATACCGTCTACTAGGATCCGCAATCAGAACTTTGCTCTATCGGTTTCGGATGTTCGCCGAAAAGCGGTTCAGCTTCAG
>comp327_c1
TGATGTGATGTAAACCTCCTGTCTGTCAAAGATTCAATACTAGCAGCAAGCTTACTAAGCGTTGCCGGCACTTTCTTCAATCGGAGCAGCCGCATTGAGCTAACCATTGAATTGAAGAACTCACATAGCATCTCATACTTTTGAGGCAAAAATGGTACTGATTTTTTAGATTTCTGAGCAACTCCATTTCCTAACACCTTGTGAGAAACAACCTT
>comp328_c0
CGAATTGTGATGTAGCAGTCGGTTTCTCCCAAAACAATTTGCTAGGTAGATTAGAATTGCGAATTTTGATGAATATTTCGATGTTGTCTGCTGCAATAGAATTGTGGTGTGACGGGTAAAAAATCGTCAAAGATGAGAGCCGGAGGTAAAACCTCG
>comp329_c0
CAGGGACTCTTTGCACCTCCTGCCTTTTAAAACTATTACATCGGGCATTTGGTAAGGACCCTATTGAGAAAATGTGTGTAGCATATACGTATATTGAGATGGAAGAAGCTTTGAGTTGTAGTCTTGTAGATATTGAGGAAAATATAAGGATGATTGGCTAGGTTGGTTTTAGCATGTGCGACATTGACCAAATTGTGGACTGGTAAGTTAAGATTGAAATTAT
>comp330_c0
ACACGGGGAACAGACAACAAAATGCAAAATAAGGAGACAGCAAACACAATTTCCTAGCAGTTTCTGACCGATACATCCAACTGCTATGTGAAGTAGGACATGAATAAATAAACAGCAATCTGGAATTATTTTAGCATAATAGATAATTAATGTACTCAGTTGGCTTTCT
>comp330_c1
GTAATTTTTAGCTACTGAAATATGAAGATCACTAGTCATATGCTTCAGGCTATACGTTATTACTATTACAAACGCAATATCCTCTGAAGAAGGTATTGACCTTGCATTCATGTATTGAGTCTATTCTGTTTTTTGCATTACACTTTATCTGCGTGCTAGAAAGCCAACTGAGTACATTAATTATCTATTATGCTAAAATAATTCCAGATTGCTGTTTATTTATTCATGTCCTACTTCACATAGCAGTTG
>comp331_c0
AACTATGATAAAAAATCTATGACAATTGGGTCAGCTTGGATCATTCAGTTGTTTGGGTTCATTTAACTCAAGTTTGCGGTTCAAGTTTCTCTAACTTCAAGTCAGGTGGGGTCATAGATTGCCAACTCTAGGTATGTTGCACCATAAATCATCTTTTACATACATCAAATGTAACGTTTATATTTTCTTATTATATTAGTGGGACTAAGTACTATCTCTTTGCTT
>comp331_c1
TTTGCTTGTATCTACATAGCATTTTTGTTTCTTTAATGAGCTAAACAGTAAAGGCTTAGAAAACCTGTTATTCCATGGAAATCCAGCTTTACACATAATTAGTAGTTATCTAAAGAAGTTAAAATGTTGGATTATCTCAACCAAACAAGGCCCAGGCATAAACCACGCTTAATTTCTAGAGAATATCTCTCACTCACACTTGAATTCTTAATTCGTATAATGATCAAATCAAAGAAAGCGGGTTCTAGAATACTTTAAGAAAAAAATGTATCATATTT
>comp332_c0
GTCGGGGTTAAATTTTGGGATATAATTTTTGGCACCAACTCATAAATATAAGGTTCGCTAGTTCAAACTTTAGTTTAAACCCGACCAATGAAAAGTTCTTGAACTCGGTCTTTGTAGAGCCACCAGC
>comp332_c1
AACTAGCGAACCTTATATTTATGAGTTGGTGCCAAAAATTATATCCCAAAATTTAACCCCGACACCCTTGGTCTACGACATGTTACTCTTTAAGACAAAGTCCAGTCCGTCCCCACCCATGATCACCTCTAGTCCTCTACTAAATGGTATCAGAACAAGCTATCTAATAAGTAGTCCTTCATTTCCTAGAGTCACTATCAATAATCTATCACATACTACATGTTTCGTAGTCAAATGTGCATTCGATACTGTGAAAAAATACATAAATATGTTACCTTGTTGAAGTTTGTTGAGATATT
>comp335_c0
AAGAACTAGACTAATTGCAGTGATAAATTTGAAGGTTTAAGATAATGAAAGACTAGGGAATTGGATCACTATGTATGCAATTTAAGATTTCATGAACAATGGCAAAAACCCAACAAATAAATCTAATAAGGGCACCCAGAATTTCTCTCAAACATTACCTCCCTCAAAGCTCA
>comp335_c1
CGTTGCTCATCTACATAGAAGCATATGTAGGATTTATTTTTGTTTAGGTGTGTGATAGCCTTGTCATATTTTTTGACATTGTTGTGTGATTGGGGAATATGATGGCCAATAGGTGGATCAGATAGGTTGATTCGGTTCTGG
>comp336_c0
TATTGGTGGAAAATGGGTATGCAAACATTTTTGTCGAATATGTTAACATTTGGCAACTGGCAAGTGAAAGCATCAATTGGAGATAAATAATTATGCCGCTATATCTGAAGAGGACGAACATGGAAGATGGAGAGAGAGGAGTGGAGAGAGAGAAATGGGTTTTAAGGCAAAG
>comp336_c1
CAGATTGCTCGAAATCATCGAGTCTGCTTCGTACAGATTGCATGAAACCATTGATTCTACTTCGATTTTCTGAAGATTTTGATTTTCGCAATCAACAAAATTTTATCCAATCTGACAATTCAAGACATAATTCATTTCTATGAAATGA
>comp337_c0
CTTATATCTCAATGGTTTTGAAATTCATGGAGCTAGCATTGCTTGTTTGCAGCTAGTTCAAGTTTCTATTTTAATACTATTATTTATTAGACAGGAATGAGATATTGAGATTTAGGATCATGAGTCAGAAGGTGATAATTGTTTTTCTTTTCG
>comp337_c1
AAAGTATTGATGACATCCAAGATTGAATTTTTGATGAGAGAGATTGAGCAAAAATAGTAGGGGATAGCGTAAAATATGGAGTACGGAGATGAAGATGTGGAGTGTTTATCATTTATAGAAAGCATGATATTTTTCACCAAACAGCAAACATAAATCTTATAT
>comp338_c0
TGAAACACAAATCAAGGAATTACAAGTAAGATTAGATGAAGCTGAAAATAATGCATTGAAAGGTGGTAAGAAAGCTATTCAGAAACTCGAACAAAGGGTACGAGAATTGGAGAATGAGTTGGACGGTGAACAACGCAGACACGCTGATGCGCAAAAGAACCTAAGAAAATCTGAGCGTAGAATTAAGGAGTTGAGCTTCCAAGGAGACGAAGACAGAAAGAACCATGAGCGTATGCAAGACTTGGTTGACAAACTGCAACAAAAGATCAAGACATACAAGAGACAGATCGAAGAAGCCGAAGAAAT
>comp338_c1
ATTGAATGAAGCCAAGAACTCTGAAGAAAAGGCCAAGAAAGCAATGGTAGACGCTGCCAGACTTGCTGATGAACTTAGAGCCGAACAAGACCACGCACAAACCCAAGAAAAACTTAGGAAAGCTCTTGAAACAC
>comp339_c0
AGTTGGGCTTTCCTGGGGTTGCAAAATGTGTTGAGATAGGACTGCCACATATTATCCTTCTACTTATCTTTTCACAGTACATACCTCATCTGATGCGTGGTGAAAGGCATATATTTGATCGTTTTGCTGTTCTGTTCTCTGTGGTGATTG
>comp339_c1
CTCATCGTTGCTTCAACCCTACAAATTGTTCTTGGATTTAGTGGTTTGTGGCGTAATGTAGTAAGGTTCTTGAGTCCATTGGCTGCTGTTCCTTTGGTAGCCCTTACTGGATTTGGCTTGTATGAGTTGGGCTTTCCTGGGG
>comp340_c0
GAAGACTTTTGACAAATTAAAGGCTTATGAAGATTTGGGTCGTTGCAATTCGCTAACCAGCCAAGGTGCAGATGGGTCTGGCATAACTTCTACGAGGGACATGACAAGCACTCAAGCTCCTTCAGTAGAAAGATTAAGAAAGCCCCAGCCACTTCTTTGTAAAGGTCGCAAGGAGCTGATGAA
>comp340_c1
CCTCTATTCTTCAGTGACCCAGCACCAGAAATGGCAATGCCGGAAGAGTGAAGTGGAGCTGGTGTGGGATGAATGAATTTTCTATCTGTGATCCCGGGTGAAGCAGCAACCCTTTTACGATTAGAAGCTGGAGCTTTTGCTGCTTCAAGAATTGGGCTTTGCATCTGAGCAAAGTTCATCAGCTCCTTGCGACCTTTACAAAGAAGTGGCTGGGGCTTTCTTAATCTTTCTACTGAAGGAGCTTGAGTGCTTG
>comp341_c0
CAAATACTCTAACTTGAGAACTTCCTTCAAGACCCCATTAAAGACTAAAGTCCCATGCCCATCACATGTGTCACCAAGCACCACTACTCCACTATTTTGCGTTCTTATGTTTTTATCACGCTGCAACGTCTGCACTCTAAATCCGTTAGTCACATAGCCACTAAATGAAGTCACATGTTGAATAGGACCACGTGCTAAAGATAGAAACTATTTTCCATAAGGACAATTGTATTCTTCATGCAACTTTTCAAC
>comp341_c1
GGGACTTTAGTCTTTAATGGGGTCTTGAAGGAAGTTCTCAAGTTAGAGTATTTGGGGGAAAATTATATCGTGCTTTTCCGTTGTGATTGGTATGATGTGCTTGATTATAGGAGAGGAAATCAG
>comp342_c0
TAAACACAGGTGCACGTCAGGCACAAGTACTGAATTACGTACCAAGAGTCACACACGTAATGGTCAAAATTTCGGACATGGGAAAATGTCCTTGAATAGGACACTGATGCCGG
>comp344_c0
GCTTCCCTGGCCTCACTCAAACTACATTAGACACCACTAAAATTCAATGCAACAAGGACATAGGAAGATCCATCCTAGAAAGCTACTCAAGAGTTTTAGAGAGCTTGGCATTCAACATTGTTGCTCGCATAGATGATCTACTATATGTTGATGATATAACCAAACACACTGATAAGTTAACCTCTGCGCCTAATGTCAGTGTTATGGCTCATAAGAAGGTCTCAAAACTAACCTCAGTGCCACCCTCG
>comp345_c0
CTTGGGTTGCTGCTATGATTATTCTTCCTTGCTTCTTTACCGAAAACCCATTGGTTTCTGTCAATCCAGATGGTCAAAGTAGCATGAGATGCCAGTATTGCTTTTCTCTGCTACCTGTTGTTGATGCACCATTCACCAAAATGGATTCACATTCATCTGCCATACATCGAGACAAAGAAAAGAGATGTACAGTAGTTCTGGCCTTCCAACAATCCACA
>comp345_c1
TAGCAGTTAGAGGGATACTGTGTGCCCAAGATGGCAAGATGTGGTAAGAATGAAGAAACAAATTTCCACGCTCTTGTGGATTGTTGGAAGGCCAGAACTACTGTACATCTCTTTTCTTTGTCTCGATGTATGGCAGATGAATGTGAATCCATTTTGGTGAATGGTGCATCAACAACAGGTAGC
>comp346_c0
TACTTTTCATGTTTAAATATTATTGCGTTTAGTAGTATATTTAAGTTATCTCACACAATATAGAACATTACAATTAACTTAAAACATCGAAGAAAAAGCTCCTAAAAATTATAAGTCACACCCATACACTTTATTATCTGAGGAGAATAAATAACAACTAAGAAAAAAATAGAGAGATACGTATCACATGAAAAAAAAAAAAA
>comp346_c1
AAAAAAACAAATAGAAACTTCTACGCACTCATTTTCACGTAAAGAAAACAAAATTTTAAAACATGAATCATCACACTTGTCTGAATCACAAAATAATCCTTCACAAAAGAGAGATTTGTATGCAATATTAGCAGAAGAAAAAAAGGAGGAAATTTTGAAAAAAGAGATGACAATTTGTTGTATTCC
>comp347_c0
CCCTTATCACATTTAAGATCCTCCAATTGATACTGAGCGACACTGATCTGTCTCATAGGGATCTCTTGCAAAACTGCTTATTTAAAAGCGTAATTGATTTAGGATCCAGATCCCTCATTCTTTCAATGCAAGATATTCTTGAAAATTCTCCGAACAAGAGTCAAG
>comp348_c0
GAACTTCATGTGCTAGGAGAGAATTTATTGCCAAAAATGTCAATGATGCAAGTAACAAAGAACTTCCTAAATGTGAAATATTGCAAGTATTGAAATATGGAGGAAGTATATTTGCATGGACCTCAGGATTCATGCCTGTAAGGCTGCATGTAAT
>comp348_c1
CCTCCATATTTCAATACTTGCAATATTTCACATTTAGGAAGTTCTTTGTTACTTGCATCATTGACATTTTTGGCAATAAATTCTCTCCTAGCACATGAAGTTCTTC
>comp349_c0
CACCAATTCATCATGACATTTGCCACTCTCAATCATTCTTTCAAGTCTTGATTGACAATTCATCCTCTTCAATAATCACTCAAAGAACAACTAGTTATTTCACAAGTCAAAAATTAGTACCTTACTAAACAAATTGTGCATATCTTGCAACTTCATGGAAATCATCAAGCAACTATATCTACTAGATTTAAAACAAACATTTTCATCAGTCCTTTCTCCTCTTCTAGGTGCAATGAAAGCC
>comp350_c0
ACTTTCTCTTCCTTTGTTTTCTTCTTCATCTCTTTGGTTTTCTTTATAATGTTATCAGTCTTCTCTTTCTTCTTAAGAAGCTGAAATGCCTCAGCTTTCTGAATTTTCATTATTTCATCTTCTTCTCTTTTCAAGTTAGCATTTTCTTCTTCTTTCTTTTGTTTGTACAGCTCCATTTCCTGTTGGTATTTTTCCTTGTTTTCCTTTGCAATCTCTTCATAAGGTCTTTTTTTTTCTTCTGACATCTTTTTCCACTCTTCACCTATGATCTTTGAAGCCTCAAGCAAATTATTTCCTTCTCCAAGCAAATCGGCTCGCCTCTCCTGCGAGTACAAGAAGAAAGCACTCATTGGCTGTTTTGGCTTTGATGGATCCTTCTCTTTCTTGGTTTTTTTGGTCTCTTTATCTGCTTCTTGCTTGAATTCAATATACTGATTAAGTAGCTCCATTGCAGTCTTCTGCTTGTGCTCTTCCTCCAACAACTTCATTGCTTCGATTTCGCGCTTTTCTTTGCTGATAATCTGCAAATAAGCTTCTTTATCAGCTTGGTATTTCTCCTCATATGGCTTCTTCTCTTCTGGAGTAATGCTCTTCCATTTTGCACCCATTAAGTTTGAGATTTCCTTGAAATCAGCATCTGGGTTCTCTTTTTTTATCTCACTCCATTGATCTTTGCACCACAATGCATATACTGAAGCTGGCCTTTTTCTTTCTGGACATTCCTTCTTTTTCTTGTCTTTCTTCTCTAAATCTTTGTCTTTCAATGATTGAATTATGGGCAAAGTCATAGTAGGCTTAA
>comp351_c0
TTTCCCATACAACATTTATTTAATTTTTTTTTTACTATTCCTCTTAGATTCTACTTGCATAAAGTACCGTGAAAAAAAAGGAAATAAGAACTATATTTTGGGACGGAGGAATTAATATGCAAAGATAATGTC
>comp352_c0
GGTAAAAGGGGGAGCTTAACAAGATGATGAAGATTAATGATGATGATGCTAAACAGAATGATTTTTTTACCCTTATGTTGATTCGTTTTTTGGGCGGGTATAATTTTTTTTGTGGATATATACTCAACTAGAAAAAGCTAGAATTTGTCGCCAAAAGTGTTTTTCTTGTACTTCAATGGAAGCACA
>comp353_c0
GGAAGAACAGTGATAGTGTTCAGGAGATGAGAAAAGCTATCCTATTGAAGCTTATGGATGTTATCACAACTTTATTGGTTCTATTCTAGCTGACTTGTTGCATTATAATCATAGGCCTTATACATCCCAGAATTCTTAACTGGAGCTCAGCATTGGCATTTTTGAAGTATATCATGAGAGTATTAACTGTTTTGATTGACATCTTTGAACATTGGCTCTGAAGTTAAATTTTTCTATCTTTATATATGTTTTTCAATGTCTGAAAGTCGTGCACTTTGTGTTTAAATAGATGTCGTTTCTGGATGAGATTTCTGAACTCTGATCATCTCAAAGACTCTTATGCCTGAATTCATCCTATTAGAAACAGAACATGCTTAACCTCTGTCAATGAAGTGTAGGGATGGAGAAAAATGCTGTTTTAATATGGGAG
>comp353_c1
TAATATGGGAGTCTGCTAGAAACTGGAAAGTGGGCCTAATTGATATGCCCTGGTTCTGGTATAAGGCAGATAATGATGAGAGATTGAAGCAATTTTGCTTCTACCCATGTTTCAT
>comp354_c0
TGAGGAATTCTTCAACAATCATGATGATGAAGATGAAGTAGAGCTGTAAGATACTTTATTGAACATGCAAACCTTAGCAATGGAGATTGACTTGTTCTTGTACTGCTGTAACATCCAGAACTGCTGAAGCTTTGTACAGATAAGGGATATCATCAGATCTGCAAAAGATGCCCTAGATTCTCATGCAAAAGACATCTATAGGCCAGTATTACGAGGCATTTTCTGACTCCGAGGAACTTTCCAATA
>comp354_c1
TTCTATGTTCTAACGTTAGCGAGCAGTACAAAGTCAGATTATTGGGAAGTTCCTCGGAGTCGGAAAATGCCTCGTAATACTGGCCTATAGATGTCGTTTGCATGAGAATCTAGGGCATCTTTTGCAGATCTGATGATATCCTTTATCTGTAC
>comp355_c0
AAGCCATATTATACTGTTTATACTGAAAGATGAAATCACGCAAGGATTCAATTCAAGCAATAGGAAGACTGAGCTTTCAAGACAACCCAAAATCAAATCATTAACATCTCACACTGCATGACACATGAAACAAAGATGCTTGAGAGAAGAGCTACTACCCGACATACCCTCCCTTCACCCCCTCCAAGGAAAACGAATAAGAAACGAAA
>comp355_c1
CGAAGAGCTAAAGCCAAAGGTAAGCAGAATATGTAGTTGACAGGTCCTGAAGGCTCTTTTTACCCCCTATATTTCGTTTCTTATTCGTTTTCCTTGGAGGGGGTGAAGGGAGGGTATGTTTGGCAGTGCTCTTCTCTCAAGCATCTTTGTTTCATGTGTCATGCAGTGTGAGATGTTAATGATTTGATTTTGGGTTGTCTTGAACTTCCTATTGCTTGAATTGAATCCTTGCGTGATTTCATCTTTCAGT
>comp356_c0
TTTTTTTATAGTTAGTTAACACTATGTTACATTTTAAACTTTGTTTGTGATTGACATATTTTTTTAATCTAACTTCGTAATTAAGAAATTCTTGGATAAATTTGAATGTGGATGAACTTGGTGTTTGGTGATTGATGTGTGCATTAACTTGGTGTTGTTGGATGGAATT
>comp357_c0
GAGGCAAATTGCATGGAACTAACATAACATGCCAAATGTTGTATGGGATTGCAACATTAGAAAATGGTTGAAATCCATCACTTATAAGCCCCAACCTAACATTGCGTGATTCTGAACCAAAATTTGCATGTTTCTCATCAAATGTTCTCCAGGAATTTCCATCACCAGGGTGCTCAATCACCCCACCTTTGACATTCCTTTCAGAATGCCATCTCATGTTAGAAGCTGTATTGAAGCACAGGAACAAACGTTGAAGTCTTGTCTTGAGTGGAAAATATCGAAGTACCTTATGATGTATTCTCTTACCATTTTCTTTTATTCGAGTTTCTCCATTATGCTTACTTTG
>comp357_c1
GGTTGGGGCTTATAAGTGATGGATTTCAACCATTTTCTAATGTTGCAATCCCATACAACATTTGGCATGTTATGTTAGTTCCATGCAATTTGCCTCCTTGGATGTGTATGAAACCATCTAGTATGATGTTGTCAATGCTTATACCGGGTCCGAAAGG
>comp358_c0
AGCATTTAGACTTGGTGGAGAATGGTCTGGTCGGTGGAATTCCAAGTAAGTTGTTCTTACTCAAGAACTTGACACATGTATACTTGTATAAAAATAGGCTCTCAGGGGGGATCCCGTCCTTGATCGAGG
>comp359_c0
GTATGATGTACCCATATCAATTAGCATCTTCCATATCCTAATTTCTAGTACAATGCCGGGATGAGGTAGCACTGGTGAAAAAGTGGGCTGGGTTATTACTGAAAATCTGGAACAAGAGGACAGAACTGGGATGGGACTGCAGTTCCC
>comp359_c1
ACCCAGCCCACTTTTTCACCAGTGCTACCTCATCCCGGCATTGTACTAGAAATTAGGATATGGAAGATGCTAATTGATATGGGTACATCATACACTTGACCCTTGTAGACTAGCTTCAAAAAGCTAGGTAGTGAATTGTATTCTTGTATCCACTCGCTTCG
>comp360_c0
TAGGAACATTTCTGACTCCAGCATAAGGAACCCCCTTACCATTTTCCCTTGCATGCAAGCTAGATTTCCTTGAACTTGTTCTTGAGGTCCCACCTTCTCTCGTTGAACTTTTTTGTCGACCATGAGAAGTTTCCTCAGAAAATGCTTTTTTACTG
>comp360_c1
CTAGAAGGCTCTGAACCAAGCTGTGATCGAGTTATAGGAGCAGTGAATGTGAAAGAAACAACATCCATTCCTTTCCTTCGGCTTTCTTCTATCCAACTAAATTGCTTATCTGCCACTACACTAGATTCGCTTGGCTTTTCATGTTTGCTAGAGAGCATCATGTTTTCAGTTACTTGATTCTTATC
>comp361_c0
CAAGACATCTGTGGTGAAAACTTAAGCTTAATGAATCATCATCATCGCTTACATAATAAACATCTCTAGTTTCTTGGATTTAAGAGGATCTGGAGGTCGAAAATCCTCAAACCGAAGCTTGGAGCTTGTTCGAATCTCATTCAATGTCGATTCTCCTTTCTCCAACTTTATCATCTCCAAGATATTCCCAAGAACATCAGCTGCCAACCCAATATGTAGAAGACGACCTGGTTCCTCCCCACCTTTGTGTATCAATTCACCCAATTCCTTGAGGGACAATACA
>comp362_c0
TTCAAAGCTGCCCCTGCTATTGCTTCCGCCACAATCAGGCTTTTCTTCCATGATTGCTTTGTTGAGTTACATTTCATGCACACTCTCTAAGCTTAGGTTTATAATGGCTGGCTTAACTAATTAGTACTCTCTCTAAGCTTAGGGATGTGATGCATCGATATTGATATCGTCTAATCCTGGAAGCAAAGAATTAGTAGAAAGAGATGC
>comp363_c0
AATTTTGTAGTTTTGATGAAATTCTCTTTGCTTTGTTCGTTGTAATTGCCTGTCCATCATCAAATACCGTTCTTCAAAACTTTGCATTACCACCCAAGAGGTAGTATTGAACTGTAACGAGATTGTGTGTAGGAAAATACACTTTGCAACATACCTGATGATCTTCGTTTTCTTGTAGCTGATCCAATGCAG
>comp363_c1
CCTCTTGGGTGGTAATGCAAAGTTTTGAAGAACGGTATTTGATGATGGACAGGCAATTACAACGAACAAAGCAAAGAGAATTTCATCAAAACTACAAAATTCTTACCAATGATACTATCAATTACCACTGACGAAA
>comp364_c0
ATTTGAGGCCTGTGAGTTTTGTGGGCAGAATAAAGAACTGGCAATAACACTTGGGCCTGTGAGTTTCATGGGCAAAACAAGGATATTGCATCAAGAATCAGTGCTAGTGAAGCAAATCAGTGAGGCACTTGATGGATGCTAGGACAGAGTTAGCCATATAATTCCTCTGTTGTGACGTTTGACTTGTTTTATTATTTTGTTCGATTGCTTCTCTATCATGAATTAATGTGATTGGTATATAAGGTTTTACTGTTATCAAATATTCACAATGCTTTGTTGGCAATAAACTTAGC
>comp365_c0
CATTAAAGCTCATGGTGAAGGTTGCTGGAGGTCTCTTCCTAAAGCTGCAGGCTTACAAAGATGTGGAAAGAGTTGTAGACTGAGATGGATAAACTACCTAAGACCTGATCTGAAAAGAGGCAATTTCACTGAAGAAGAAGATGAACTCATT
>comp365_c1
CAGGTCTTAGGTAGTTTATCCATCTCAGTCTACAACTCTTTCCACATCTTTGTAAGCCTGCAGCTTTAGGAAGAGACCTCCAGCAACCTTCACCATGAGATTTAATGTAGTTAACGAGGCGATCATCTTCC
>comp366_c0
CTTTCACAGCTATACTTGTTAATGTTAGAGATCTTATTTTGACTTATAGCATGTGCATAGTTGGACACTGTAATCAGAGGCGAACTTGACAGGAGGCAGACTGAGAGACATGAAGAAGAAGAGGTTATAAATGCAAGGGGATGGATGGTAAAGTAGAAATAACAGGCTACAAGCAAGTTTAAGAATGCCAAA
>comp366_c1
ATTACAGTGTCCAACTATGCACATGCTATAAGTCAAAATAAGATCTCTAACATTAACAAGTATAGCTGTGAAAGACTACCAGTTTGAGGATGACACTTTGAATTGTTCCGTCTCCAAATCCAATGTTTTAGAAAGCTATTTTGTTCAACTTATATTGGGTTCTAAAAGTT
>comp367_c0
CACCAGATCCGTGCACCCTCCTGGTAATTTAATCTCGAATTTTTCTAATATGTTTCTCTCATCAATTACTGTACACAATACACATATATTTGGGGTGTACCATGTAGGCGTGTATACAGGTTGGCCACAAATAGATCAGTTTTGTTCTGGACCTGATAAGAGTTCCGCTCCGCTTGAATCGTTTCACAAATGAGCTGATAATGCCTGATATCGAACTATATATTTAGATTTAGTAATATTAGATAACATTGTATGTAAAAGGATAGAATAGTCT
>comp367_c1
CCATGAGCTTATAAGCATATAATGTTTATACAGGCCTATGACTAGTTACAGACTATTTTATCCTTTTACATACAATGTTATCTAATATTACTAAATCTAAATATATAGTTCGATATCAGGCATTATCAGCTCATT
>comp368_c0
CCCGCTCGGCCTTGAAGTCCTTTTGGTCCCGGTCGATGCAGCGTTTGGCATTGACGAGGTCGGCCTCAGCTATCCTTTGGCCCTCCTTGGCAGCGCGTAACTCCTCATATTGCTTCTTGCCTCGAGCCTCCAAGTCGGAGACCTTGTCGGCCAAGTGCACTTTGTTCCGAGCCACATTGACAAGCCGAGCAGAAAACTCAACCCAGCTGCGGAAGAGGTCGTTCGTCTCCTCCGGGCCGCTGGACTGCGCAATGTACTCCCGATCGGTGGGACTGTACAGGC
>comp368_c1
GTGGGACTGTACAGGCACTCGACCGCATTCATCCACCGGGTGTCGAGCCCGTGGGCATCCAATTCTGCGAACGGTTTGGCCAGCGCGAGGTTGAGCTCCTCCGGGTCATCATGATGGCGAGGAGTGGCCGGTGTATATTG
>comp369_c0
ATAGCTGCTAAAGATGGAGCCTCTCCTCCCAGTACCTCAGGATTTTCAAGTTACATGCCAAATATGCAAACTTATCAAAACATGATACCAAGTGGAATGAGCAGTTATTACCCGAGTCAAATGCCTCAATCGATGAACCCCAGTGGTTTCATGGGTTCAATTCCAGGAAGTTCTG
>comp369_c1
CTCGGGTAATAACTGCTCATTCCACTTGGTATCATGTTTTGATAAGTTTGCATATTTGGCATGTAACTTGAAAATCCTGAGGTACTGGGAGGAGAGGCTCCATCTTTAGCAGCTATTGAAGCTTCTGGTGCGGATGCAGATCCAGCAGAACCAGAACTTCCTGGAATTGAAC
>comp370_c0
CCGTGGTGCGACGCAAAGCAGCGGCAGCAGCAACAACAAAACAACCACAGCACCACCAGGCGGTGGTCGCAGGACAGGGGGGAGAGAGAAGAACACGGCAGCGACAACCCAGCAGCAGAATCACCAACAACAACGAGACA
>comp371_c0
ATCAATAAATTGATGGAGGTCATAGCCAATAAGAAGAGCTTCAAGTTGAGCCTTCCAAATGATGTAGTTGGAGGAGGTAAGCTTTTGAACGGAATGAGCATTCATGATGGTGAGGGGTTTGG
>comp371_c1
GGGTTTGGAGGGTTCGATGGAGTTAGAGAGAGAGTTAAGATCGGCGGCCATGGGGAAAAAAAAAAATATTGCTGGCGTGAGGATCAGTGTGGCTGTGATACCATGTGAAGATTAGCAAAAGCTTAATTAT
>comp372_c0
TCATTTGTTTAGTCTTTTAGTGGGGTCAAAGGACCCCAGTTGCTTCAATGTGGCTCCGCCAATGTTGGAATGTTAATTGTTTTGGCCGGAATCTCAAAGACAGGTACCTCATAGCCACCGCAGCATCTTAAAAGGTATTTTTGAGCAAATTTTTTT
>comp373_c0
CTCAGGACCAATCATCTTCTCTTTACTAGGTGGATAAGTTGGCTTAAAGAGATGAGCTTTGCTTACAAGAACAATCTTTGCTGCTTCAGGACTTGATATCATTACACATG
>comp373_c1
TCAGGACTTGATATCATAACACATGGACAACCCAAAATATGGGTCTTAAATATATCACCATACCTTTTTTTCCTATTGGAGAAGAAGGAATTGGGATTTTCAGTGTAGAGTTTAATAGTTTCTCCAAGATAAGGCCAACCCATGGAACCAGGGGGTAGTCTTTTGTGTTTGGGATGATGAAAA
>comp374_c0
CGTACACGTACTAACAAATATAGTAATTCAACATCAATACTTGTTTCAATATACTGTCATGTAATACTACAAACTAAAGATAAAATTAAAACAGATAGATGGGTGCGTGTTCACAGATTTGCAGCCAATAATTC
>comp375_c0
GAGATCAATCCTTTAAGCAGTGTAATTTCATCTGGAATTCTTCCTTCCAGCTGATTACGAGAGAGATCGATTAATATATATAGATTCACAGCCTTGTCAAATCTCTGTTCTTCTCTTTTCCACTCAATAACTGCAGATTCCCCATATGGAAGAGTGTCTACTTTCCCCACCAAAGGGTCCTCGACGTCCATCGATGTTAGGTAGTCTGACCCGTAGATCATTGCTGTAAGATTATATATGCATTCTGGAATCTTACCTGATATGTGGTTGCTAGCAACATCCAATATTTGAAGATTGGACAATTGACAAAGGCTTAAAGGCAGCCTTCCATAGAACTTGTTTTCTCGTAGATTAAGAATTCCTAGACCTCCAAAAACATTGCCAATGTTTGAGGGTATAGAGCCAGTTAGTG
>comp376_c0
CTTCCGCATTTCTTTTCTTTTCTTGAAATTTTCTTGAAATTTTCTCAAAATTTCATCTCATTCTTGAAGAAATGGCAGATTCTCTGTCGAATTCACAACAAAATACATCTTCTAATGCTGGTTATAGTGATTGTTTCTATCTTGGATCTGGAGATCATCCAGAACAACAACTTGGATCTCATAAGTTCA
>comp376_c1
AAGACAATCAAAATTCTTCAATCTAAGAATTCTGAATGATTTATACAGCCTTTCGGCTCTGATACCATGTAAATTCAACCTCACAGATTGAATTTAATTGAATTATATGAGAAGAATGATATTGAGAATCAAAGTTTAGAGAGAGAAAATCTGGAAATTTATTTCAGCAAAATCTGA
>comp377_c0
TGTAGGGTTAACAATATCTAAATGGCATTTAATCCAAGATTTTGCACTAAACAAGAACATTCGAATAATACCAACATTTGTATATATTGTTTTTTAAAAGGCTAATATTTACAAAATTCAAAAAAGGGGAGGG
>comp377_c1
TTCGAATTTTCTTGTTTAGTGCAAAATCTTGGATTAAATGCCATTTAGATATTGTTAACCCTACATTGTATGGCCACCAATCTCATTCCAAAAAAATTGCATATCATAAG
>comp378_c0
CTTAGTTCAATCCTATTCCTAAATTTTGCTATAAAGTTGTACTTCTTCTACTAAATTGGTTGCTTCCAATTCTGTTTGCTGATTATTTGGTAAAATCTCCTCCTTTCTGCGATGTAGGGGGTAGGTATGTATTTTTTAGTAGAGTGTTAAAGGAAAAACTAAGGCAGTGGTAGGTCTATAAGGCTAATTCTCCAACTTTCTCAATTTGATCCATCATTATACGTCCTAATTCTCTCTCAATTTGAATTAGGTGGTTTCATTTTTTGGGTTTCAAGTACAAGATGTGAAAAAATTAGGGTTAATTTGTTAGGTGATGGGAAATAATTGCATAAGAG
>comp378_c1
TTGTTTAAATAGAAAACAAATTTAGACAAGCCCTGAAAATCATGAACAATACTTCGAATTACAACAGGGATATTTCAATTGCATATAATGCGAGGTTTGGTATTATGGGCATACTTCCAATAACAAGTAAACTTAACTGCAACAGGTGATTAATCTCTTAACAAACTAACCCTAATTTCAACAAGTCTCTTATGC
>comp379_c0
AATCCAAGCCAAGAAACCCACAAACCATCGAATTCGCAGCGGAATAGGAACGAAAATCGTCAAGTGCCGTGTCAAAATTGATTAAATTCGCAGCAGGTCATTCGTGAGATTCGTGGAAGTGGCGAGTCAATATATTGATGAAAACCATGGCAGACTCGCAACAATTATTCAAGAAGCCAG
>comp379_c1
GTTTTCATCAATATATTGACTCGCCACTTCCACGAATCTCACGAATGACCTGCTGCGAATTTAATCAATTTTGACACGGCACTTGACGATTTTCGTTCCTATTCCGCTGCGAATTCGATGGTTTGTGGTTTTCTTGGCTTGGATTTGCTGCCCTCAATTCGACTTATTAACCGGAAATTTGACA
>comp380_c0
TATGATTGCGCCGGTGATAGACGAACTGGCAAAGGACTACATGGGGAAGATAAAGTGCTGCAAGGTGAACACGGACGACTGCCCAAATATCGCATCAACCTACGGCATCCGGAGCATCCCCACCGTCCTCATGTTCAAGGACGGCGAGAAGAAGGAGAGCGTCATCGGCGCCGTCCCGAAGACCACCCTCTGCACCATCATCGACAAGTACATCGGCAGCTAATTGATCTTAATTAGCGATTAATCGAGGACGCACACACCCTTTCTGTTCTGTTCCTC
>comp380_c1
CTCCGGATGCCGTAGGTTGATGCGATATTTGGGCAGTCGTCCGTGTTCACCTTGCAGCACTTTATCTTCCCCATGTAGTCCTTTGCCAGTTCGTCTATCACCGGCGCAATCATACGGCACGGGCCGCAC
>comp381_c0
GCGTTACAATAATCACATCAAAATATCCTACAGATTCTTTTGTAAGTATAATATCCTGCACAATAATCTATACTCTATACGAAACATAAGCCACTAAACTTAGCTTCCTTTCCATAAGTCCCTCCTAAAGTCTCTTTTAGATGTATCAAACTTTAATAAATGACTACATTGAAAATATGCGTAAGGATCTCATTATTGTTAGACATTGATTAATAAATGCTTG
>comp381_c1
AAAGTTTGATACATCTAAAAGAGACTTTAGGAGGGACTTATGGAAAGGAAGCTAAGTTTAGTGGCTTATGTTTCGTATAGAGTATAGATTATTGTGCAGGATATTATACTTACAAAAGAATCTGTAGGATATTTTGATGTGATTATTGTAACGCATTTCACTGATGAGGTAACATGGGTAAAGAAATGCATAAAGAAG
>comp382_c0
TCCACGAGACTATATTCCTATCAGGCATCTCACGGAACGACTTGATAGCGTCTCTCATTGAACCACATTTTGCATACATATCGAGCAATGCACTTCCACAAAACACATTGGATATGAATCCTGACCTGAATACTAAAGAGTGCAACTGTTT
>comp382_c1
GGGAAAACAGTTGCACTCTTTAGTATTCAGGTCAGGATTCATATCCAATGTGTTTTGTGGAAGTGCATTGCTCGATATGTATGCAAAATGTGGTTCAATGA
>comp383_c0
CAAGTCACTAGACAAAATACATATCAACAGCTTGATAATCCAGTATCCATATCCTGGATGCAATTAATTCCCAGGACCAAAGACAAACTGACGTTGTGGAACATGGCAACATCACTGAAGAACTAAAAAAGAACCCACTACAGTACTTCTAGAGGCTTTCCGTAGGAACTCATCATAC
>comp384_c0
ACAACATCTTTCTCAACCATCTCCTTAAACAGCAACTCAGCCTCGTCTATGTAACCGCTATTCAAATAACCAAAGATCAACGAAGTAGAACATATGGCATTCTTTACCGACATAGAATCAAACACACGCCGAGCATAACCAAGCCTTCTAGATTTAACATAAACATCAATCAAAGTTGCAAAAAGAACAACATCTTCTACACTATCATATCTTATAATCTGAGAATGCACCTGTCTTCCTA
>comp384_c1
ATTTGAAATCTGGGTTTGTAAAGTATGCACGGAAGTTGCTCGACGAAATGCTTGACCCATCTTTAACTGCTTATAATTATGTGATTAATGCTTATGTGAAGCGTGGGCAAGTTGTAGAAACATTTGACTTGGTTCGTCGTATGTGCAAATCTTATGTAAAGCCTGATAGTTTTACTCATTCATTGATCTTGAAAGCGTGGGGTTCGATACC
>comp385_c0
AACGTTGAACACAATTTGGTTGATTTTGTCTATGTTGAAGAAGATTTGGCAGAAATGCATCCTGATCAAGTAAGCAAACCCAGTATCAATGGGGAACAACCATGTCAAGTTGAATTTGAGGTTCACCATGCTGTCTGGTGTCATGAACCTTGCTGTGGCGTAGACGTCGACGGGTGCGGTGTAGGACTGTATGGATTTTGGGAAGGTGATGGTTACGTTGGGATCAGCTATAGCGGTGAACCCTATTTCTGTGCCGAATTTGTAAGGTGTGTCATCGTACCATGACCTGAAAAGGCCGGTATCTTGAGTAGGTGGAATATGATTT
>comp385_c1
AGTATTATTAATCTTAAAAATCTCTAACCCATTCAAAAATGCATTATAATACTGAGGTTTATCACTTATATCTGGATGCAATGCAACCCATAAATCCTGCTGAGGATCTTCACTTATGGGCAGAATCACCACAAAGTCTTGAATATTAGGAATTCCATTACTTGATGTCAACGCAACAACATCAAATCCAGGAAATGCGGTTTGATTAT
>comp386_c0
AATTGCTCCAAAATCTCATTTCGTGGCTGCATCTATAAATACATAAACCCCATATGATGAGTTATGCTCTCAACATAATCAAATATATTTGCAAGAAATACGAGGTTTTACACATCATAAAGTGTATGGCACTTAAACAATTAGATATAATACATAAAGTTTCTCAACAATATTAATCCCAAGTTACTCTATTCGAAAGAATGGTATTGGTTCAATCTTCTTTTTTGATACACTTAAG
>comp386_c1
CCAATATATCCTAGATTCTATACTCTATTTTCTAGGATGAGGGTTGGGAATGGTGTCATAGTTATTTCCCAAAGCTTTTTAATGCTCTTAGTGGTTTAATTGATAGGTGGAGAAGTA
>comp387_c0
ATCAACACGTAAATACTCGTGAAATTACGGATTAGGAACAGAATTGCCAAGATGATCAACACAATTAGGAGAAGGTATAGAAACAGTACCTTAAACAATGCCAAGTAATTGATGCGTCAACAAAAAAACAAGTAACCT
>comp387_c1
AAAAAATTCCATAGTCTGCTGTTTAGGTTTCTTCATATGACTCAACCGACCTTTCAATTCCATAGACCGAGCCATACTAGCATGTAAAAGTCGTGACTTTAACCTATTCCAGATCTCCACAGAAGAATGTAATTCATGCACATCAAGCATAACATCACGTGATAATGTAGCATACAACCAAAGTTTTATTTGTTGAT
>comp388_c0
CACACCGCTGGCCATTCGCTTCATCGTTGCACTCTCTTCCTTGAGAAATTTCCTTCGGCTAAACTTATAACCACCCCCTCCCTCTACTCTCAATCACGGTCATACCGGACCTCAAGCCAATCTCACCACACATACTCCTAGTCAATCATCTCCATGGCTTCTTGACACCGGTGCTTCCCATCATGTTATTAATGATCTTTC
>comp388_c1
CGGTATGACCGTGATTGAGAGTAGAGGGAGGGGGTGGTTATAAGTTTAGCCGAAGGAAATTTCTCAAGGAAGAGAGTGCAACGATGAAGCGAATGGCCAGCGGTGTGGCACCATTGGCACTTGCCTTGGTAGCTTTTTGTGGGCTTCTTTGAGTTGGAGGGGTAGGATTTGGTGGTGGGAGAGTGGCGTGGGGTGTAAGTAGG
>comp389_c0
GTCTTCAGTGATTGAAATCAGTCGGAACTTTGTTTCGGGTTTTTCATCGTGCAAGAGGAGCCGCCGGCGCCGGAAATCAGTCCGAAATTTTGGCCGGAACTTTTGCTAGAATTTGCTGGATTTTTTGCTTCTTTACTCGATTTTCTACTTGTTTGCTCGCCGGAAATCAGGATGTTTATGATGTAAGTAGTGATGAAGAATAGTCATCTTGGAGTCTTGATAGATGGACCAAGTGAAGAATGGAAGATGTAACATTGTAGCTTGTTAAGAATTG
>comp389_c1
CTGATTTCCGGCGAGCAAACAAGTAGAAAATCGAGTAAAGAAGCAAAAAATCCAGCAAATTCTAGCAAAAGTTCCGGCCAAAATTTCGGACTGATTTCCGGCGCCGGCGGCTCCTCTTGCACGATGAAAAACCCGAAACAAAGTTCCGACTGATTTCAATCACTGAAGACTGAAGAGAAACGAAGGAATAGAAACGACTGGGGGTGAAAAAATG
>comp390_c0
GGAATCGTCGAAAAAATCCTTCAACTTCTTTCCTCGAAAATTGACTTCAACTAATAATGCTGGAAATACGAAGTTGAAGGTTTTAGATAGAAAAGAAAATTGGAATGAGTGGATGAATATGAACATAGACGG
>comp391_c0
CCCTTAATTATACATAAGTTAATTAAAAGTTTGGATTATTATGAGAGCGTATTCCCAATAGTTCGAGTTATTCTAGAATAATCCATAGTTGAGATTATTTTGAGGGAACCAGTGATAGTTTGGATTATTCTTGTCAATTTTTCCTATTATATTTATTTCCATATATTTAAGATATCAAC
>comp392_c0
AAAGTGAGAGGCTCTTGGAGAAGTATTTTGACGCATTCGAGTTCGATTTTAACTATGAAGAAAGTGGGATTTGGTCACCACCAGTTAGACGTACAACTTATGTTGGTTCACCTGGAAGATGTTTTACAGAAGAAGAAATGATGGCTAAACTTAGAGGTGTTTTAGAAGCAAGAAATGGTAGTTGTACTAGAAGAAATTCTGCTTGTTTGGATGTTTGGGGTTGCATTTCTTCATTGTTTTCTACTTTCCAAAAAAGGGTTAAGAGAAGAAGAGAAATTACATTTGGTATGTGAG
>comp393_c0
TATTATAATGCTCTAATCACTTCTTTGATGCACTGGGATCCTAAATTGATCTGTATGATTCAAATCTGCACTAGAAAAGAAAATGAAAAGCAGAATGCGGAATTCTATTTGTAGAAAGGAGGATTAGAGGG
>comp393_c1
CTGCCCATTTTGGCAAGGGAATTCTGTAGACATAGAGAAAAGCACAAAATTGCACGATATCAATTACTGGGATCAAACTACCAAGGAAATTCTGTAGCACATCTTATATATAAAAATATCCCTCTAATCCTCCTTTCTACAAATAGAATTCCGCATTCTGCTTTTCATTTTCTTTTCTAGTGCAGATTTGAATCATACAGATCAATTTAGGATCCCAGTGC
>comp394_c0
CGAAGAGGTCGCTATCGGACAAGACCCCAGTCGGACCGTGAGAGTAGGCAAAGCCAAGGATCCTCAAACAAGGCAAGATATCATCCAAGTGCTCACAGAGTATCAGGACGTCTTCCTTTATGAGGCCACGGAAATTCCTGGCCTCGACCCGAAAATCATGTGCCTTGATTTTAATATCAAAGAGGGGTTCAG
>comp396_c0
GAACACCACCAACAACAATCTTCATCCTCTCTTCTCTTACCTCACCATCACCTACAAAATAATCAGAAATTTTCATTCATAACTCGCCGGAAAACGTGACCCAAAGGAACCCAAAAAGAAAACCCCG
>comp397_c0
TCAAGCCCCCTGTTTATTCTTATTCCACGGATTCATTCAGATTGCTTTCTTATAACCCACCTTCATGGCCAACCCCAATCCTTAAGAGTTCGGTTGCGAGACTGTTGTGATTAGACCTGGTTATTGGACAGGGTAGTCCAATCGAG
>comp397_c1
CGAACTCTTAAGGATTGGGGTTGGCCATGAAGGTGGGTTATAAGAAAGCAATCTGAATGAATCCGTGGAATAAGAATAAACAGGGGGCTTGAATTCAGAGATCGAATGCACTGTCTTAGTTCTCATGTTCACAGCCAGTAGACGACCTTCGAACACCGATAAAACATACATGACATCTCCATCATAAGGATTAAAACCTTTGATAGAG
>comp398_c0
TGGTAATACAAGGGAAGGGGAGAAATATTGAGAAGGATGGAGAAAAGTCTAGAAGAGGGAAGATGAGCAGATCTTAGGTAAAGAAGAGTTGAGGAGAAGATATGAAGTGTTAGAGGTTGAGTAAGGGAGGGAAAAAAATAAGAATATTAAAGTGAGAAAGA
>comp399_c0
CACATGACTATTTTTTCTAAAGTACAAATCACAAAAGATAGTTAAAGTTACACATGCGAATAGTGTCAAAAGTCAAAACGGGTCATCTAAAAAAACGGAGGAAGTATAACACTGAAGGAGTCC
>comp400_c0
TCCATTTGCCACCTCTAATGACTACTGCTTTAAGCGATCTAACCTGTTCCCTCACTGAATGTCACTTCTGTTATCGAGCTGATGTACTTTACTGGTGTCTAGACTCAATATTAATGGTGACATGCCAGAAGGCTTCTAGTATCTGATTGTTTTAGTTGAACTTGGGATGCACTTGGACTTGTGGATGTTCTGATGTGAGGAATTGTTTGATACTGGATGTAGG
>comp400_c1
CTGGCATGTCACCATTAATATTGAGTCTAGACACCAGTAAAGTACATCAGCTCGATAACAGAAGTGACATTCAGTGAGGGAACAGGTTAGATCGCTTAAAGCAGTAGTCATTAGAGGTGGCAAATGGATCGGGTACAGGTCGGGTCATAAGAACATGTCAAGTAGAAATTTGTAAAAACAAAGAGTGCACATGTGAAAAGTTCACTGGAGATAAAAAAACAAAGCTATAGTCTTCTTAGATTGCTTAAAAAA
>comp401_c0
ACCAGACTGAAGTTATGACGACGCGTTTTTAATTAATGATGAAAGTAAGGCACTAAATTAAAGAACAATGTGGTTCCTCATCCATTCAAACATCAAGAAAACAACTCCATTCCTTGTAATCCTTAGTCATCTCCTCCTCCGCGAAAGAAGTCTTTGATGGATGGAAGTTTGATCTCTCCCTTAGAAGAAAGGGGAATTGTAAAGTTGCCAATAATAGGGAGATCG
>comp401_c1
ACGAAGCTGAATGTGGAAATGAAGGTACCACATAGCATTATTAAGAGCTTAGTGCGGGATATTTGCAGGGATTGGGACATTGATTACGAGCTCAATGTAGGTCTTATTATCGATCTCCCTATTATTGGCAACTTTACAATTCCCCTTTCTTCTAAGGGAGAGATCAAACTTCCATC
>comp402_c0
GTAAATTAGTTGTAGCAGCATTAGAAATCATTGCCTCATATCGGAGGTTTTCAATGCAGTACCGAGGATAGGTTGAATGGTGTTGGTATTTCTGATTACGGGGACTAGAGTTTTTCGTGATTGTTTGAGACAGTGGGTTGCCAAAAACTTTGGAGTGTGGGTTGGGGTTACACTTAAGAGGCAGAATTGGTTTGGCAAGAGATGATCTGGAGACGGTATCATGACATTGTCAGGTCTAAGAGTGAATCCTTCAGCTCAGGTTTCAGAGC
>comp403_c0
GTAAAAGCTGGTGCCAGGACTCCTAGTAGTTCACGATCTCGATCAACCTTGCCAAGAAGCCTTCCTAGATCTGCGGCAGGCACATTTAGCCCTTCTGGCACTTCAAACAAGACGAAACTTGCCACTGGTGCTTCTAGATTGACTGCAGCAGGAGGAGCTGGAAGAGCCAAGCTTAAACAGCAGACTGACACAAACCTCAAAACAGCTGCCTGTTTACTGGACCAATTTGCTGATTTGCAAAATCCCTCTGCTGCTAAGCACAATGATAACAATTCTAAAACTTCCTCAGAGTTCCTGAGAAGTAGTACACGCAAGTCAGCTTTAGAAAGAAAC
>comp403_c1
CTGACTTTGGTGAAATGCTTGTCAAAACTTCTGAGGAAGTCTCAAGACTCTCAACACTATCAACAGTGACAAGATCACTAGTTAACTTATCTTCGTACACTAACCCACAATCAGGAACAAGGTTTCTTAAATCAGATGCTTCAGGAACTACTTTGTTTCTTTCTAAAGCTGACTTGCGTGTACTACTTCTCAGGAACTCTGAGGAAGTTTTAGAATTGTTATCATTGTGCTTAGCAGCAGAGGGATTTTGCAAATCAGCAAATTGGTCCAGTAAACA
>comp404_c0
TGTTTCAGCGTGACCAGTTGAAAAAGGTTCTTTTCATTCGAGCCTTGATCCAAAAAGAAATGGCTCGCATTATTCTCCAAAGAAAATAAAGAGTAGTAAGCAGTTTAAAGGGGCATTGGATTAGTGTAGAGTTGACAGATTGCTAAACAACTCCGTAAGCTCACCTAACTATGATGAAGAGATCTATTTGTCACTAGCTTCAGCAATTCAACCCCACATTATCAA
>comp405_c0
GATACATTGAACAGACAATGTATACAATTAGATTTTAACCACCGTGAATGAGAATGATGTAAGCATAGCAATGCTTGAACTTGAAAGAAGAGATCTTCAAACTTCAGATATATTATTATACCGTGTATGTCAATTTTCAGCCTTTTGGTCATAAGTAAATACTATCTATCAAAAATGCAAAGAGTGATGATATTCATCATTACCCATGAGTTGTATGACATGTCTCATGGGCAGTAGCTAGAGCGAAAATCATAAGCTTCCACTTACTGTTAATATATTGTCAATCTCA
>comp406_c0
CCAAAGAAACCGCAACCCCAAAAGGCTGCCTGATCACCACCAATTCTAATAGCCACTGCTTGTGCTCCCACTGCACCAGGACTAGGCATTGGAGCTACATTCATAAAACTTATGTTCTTAGCAATGAAGTTCGAAGAAAATACTTGAACTGACCCACTGGAAAAGGTTCCATGTGCAGAGTTGGCAGTATCATTCCAAACAATGGAGGTAGTGGCATAGCCTTGGCCTTGGAATGTGAT
>comp406_c1
GCATAGCCTTGCCCTTGGAAGGTGATGTTTGGTTTGTTTCTTGGAATCATAACCTTTTCATAATACAAGCCCGAATTGATCCATATGATGATTCTTTTTTGGCTAAGAACTGGAGAAGCATCAACAGCTGATTGTACTGTTGTGAAGTTGCAACATCCTTTACTATCAAC
>comp407_c0
CCACATCAAGCTTGGTCTTGATCAACATATGTACTTGCAGTAGAGAAAGATATTAGCAGATAGATCATGATCAACTGCTTGTTGTTTCACTGCATCAGCATAGATCAACCAGCATTTGGCTCGGCCAGCTTTATGAGTTCTTATGGAAGGTTTACCAGCTAAAGATA
>comp407_c1
GTAAAGCCTCAAGCACAAGATAGCCCAAAGATGTCATCTTGCCCAAGAAACATGTTATCCTGATGGAGTACATGCTTGCAAGTTCCTTTGAGTAATATCCTGATTTTGCAACTGAAGCGGGATAGCATATGCCAGACATCAATTATTTACCTGAATGTTTGAAGAAACAGTGGTGAGATGGAATGATTGACCAGTTTGCATCCACATCAAGCTTGGTCTTGAT
>comp408_c0
TAATCCCTCATATCTGCAACTTTTATAAGAACACTCGGTAAGTTCATCTTTATGCAATAATGTTGTCTTTGGTGGAAAGGAAAACATTTTTAATTGATTTTTATATCCGATAGAAAGTATATTTTAATGGAACTTGTGTTTCAATGTTTTTTCCATTTGTTTGGTT
>comp411_c0
ATCTAGTGTTAACTTGATACCATATTCTGTTTATGAGAAATTAGGCTTAGGTGAGTTACAACCTGCCAACATGACTTTACAACTTGCTGATAGATCTTTTAGGATGCCGCGGGGAAGAATTGATGATGTGTTAGTTAAGGTAGATAATGGTTTCTTTCCTGTTGATTTTGTAGTTCTTGACATCGACCCTAATCTCCCTAAGAATAATCTTCCTGTTATTTTGGGTCGTCCTTTCTTGGCTACTGCTGATGCAACTATTAACTGTAGGACGGGA
>comp411_c1
AACAGAATATGGTATCAAGTTAACACTAGATCCAAGATCCAAAAGAGCATTGTCAATCTTATGATTTCCAATATAACAAGAAATTGTTGGAACACCAGGATCTTTAAGTTTAGGTGGGGAATTATATTGCAGAATTGAGCTAACTTGACCATGTAAAC
>comp412_c0
TTTTTTGTGCTAACCTTTCTAAATTCTACAGCCGATATTGCTCTTCCAGTTGCTGCATTCTCATATTGCAAACCATTTCTCAAAGAACTTGCATCTTTCTGTAGTTACAGGACAGCAATATACTCTTAGGCATAGGCTATATCCCTCTTGAGTGCAGAGGCGGATCC
>comp412_c1
AATGCAGCAACTGGAAGAGCAATATCGGCTGTAGAATTTAGAAAGGTTAGCACAAAAAATGACACACCAACCCGAACCTAAGCCAAAAAGGCGAATTTGGGGTGGGATCATGGGATTCTCGACCCTTTTGATTCAAGCATTTAAATGGGTAAAGTAAGGGTTGATTTTAT
>comp413_c0
TCTGAACTTCGATCTAGCAAAAACTATTTTTCTCATGGCACGCCACTGCTAATGATGGCACTTTCTAATCAGATATGACGAAGATTTACTATTGGTACATATACTCCAGCTGCTCGTATACTATAATGCTCTTTATTTGG
>comp414_c0
GCAGATTCAGTTGTCAAGGGGAATTTGATTATATTGAAAGCATCCATCCTATTTCTCTTGGGAACGGATTTCCTTGGGTATTTCGGGTTCCTTGGTGGCTGGAAAGTCTTAGGACGACGGAAGTGGACGGAATACCTGATCTTGCGAATTCTAGTCCCATGAGGTCCTTTTAAAGTCCTAATTTTGGACTTCAGTGCTTTCTTTACAGCATCACGTTTTCCA
>comp414_c1
GTTCCCAAGAGAAATAGGATGGATGCTTTCAATATAATCAAATTCCCCTTGACAACTGAATCTGCAATGAAAAAAATTGAAGACAACAACACCTTAGTCTTTATTGTACATTTACGTGCCAATAAGCACCACGTAAAAGCTGCAGTTAAAAAGATGTACGATATCAATG
>comp415_c0
CCCGAATGATCCTCATGACCCTGTGTTCCAGAAGTAACACTGATATCATTCTCACTAAAATTGTGTACTTGAGGAGAAAGAGTGCCAATCACATTGGTGCTGTTATCTTCAGGGTCATCTAGAATAACTGCTTCTTGAAGTTGAAGAGTGTATTCCAAGTTCCATAACACGTCACCAATCGTAGGCCTATCAACACCATAATCAGCCAAACATTTCTCAGCTGTTTCTCCGAACTTTCTGAGAGACTCGGGTTTTATCTTTCCCGCAAGACTGGGATCCACAACGTGATCCAATTGCCCTTTCT
>comp417_c0
ATCATATGATGTTACTTAGGTTTGCTTTATATTCTCCATGAATTCTGAGCTTGCAGATGGAGTATGTGAATCGAATGTTGAAGCTGCTATTCATGTCATTATCCTTTAGCTTCTATATGCATATGGTTATGTACTTGCTGTGGATCCAATAATGGTGGTTGAGTAGTGATGGAAAATCAAGTAGGTGGAGATATAAGTTTCTTCTAGGATTGTGATTTTTGTATGCTTATACTGTCTTGCCTATGATGATAAGGG
>comp417_c1
TTCACTTTTTCTATTAACTGGGAATTTTTAAGAATTAGAGTTACTGGGGTGGGCTCTGAGGAAGGGCTAATGTTTAATAGGTATGTTTTGTCTGCGTTTGG
>comp418_c0
TCCCGCTCTATGTGTTTATATGTTAGTCTTTAAGAATTGTATTCTTCATCAAGTGTATAGATAAGTTCATGCATGACAAGAATGCTTCAAATAATGAATAGTGTATCTATGTCAATACTTCAATTGTTC
>comp418_c1
CAATTGAAGTATTGACATAGATACACTATTCATTATTTGAAGCATTCTTGTCATGCATGAACTTATCTATACACTTGATGAAGAATACAATTCTTAAAGACTAACATATAAACACATAGAGCGGGACTCAATGTAAGACGAGGCTAACTTAG
>comp419_c0
ACGAATCAACACTAGAATAGAGGAAAGAGAAATCCGGCAACACCGTTGAAGAACCGGGCGCACGAACGGCGGCAGTAACGCTGACAGAGGAGCAAACATGACGACAGAAGAGGAAAGAGGAGAAGAACACTGAGTGAGTGAGAGAAAAATGAGTTGGGGTTTAGGGTTTCAT
>comp420_c0
ATCTTGTAACCATTTGCGTCGCACATAGCATACGGTGCGACGCAAATAGTAGATTTGTACTTCTTCCGTTCTCAAATATTGAAACACTCTTTTCAAAAAGCTCTCACATAAAATAGAGAAGTGTTTCACTTATTTCAAAATGGAAGAAGTATATAATTTGGGAG
>comp421_c0
ACCTTAGTTTCGGCTGCTCTGATACCAACTGAGGTGAACCCACTGGATTTCTCAAGAACAACCTCAAGGAATTATAAAACAAACAAGATTAGGCTAAGGTAGTGCTGCTTTCGAGAGGCAGACTCTCTCCTTTCATTGCTTGGCTAATTTTCTGGATGCCTTCTTTACATACTCATCTTCCTATTTATAGCGAAACTAAACCTCAGA
>comp421_c1
GGTAATGCAATGCACCCACCAAGGCCACCCATTCGTTTTACTTACAGCAGGAGGACAAAACCATGACAAAGGAAAAGCGGTGGTTCTAGAAGAAATGCCTCGTCACCCATTCTGTTATTGCCTGGATAATTAGTTTGCCTAGTCATTATATTCTGTTATAGAATTCTGTTGTAGTGAGAGAAAAGTGATGAGG
>comp422_c0
GGAGACATAATTGACTGTGTTGACATCTACAAGCAACCTGCTTTTGATGATCCACTATTGATGAACCATACTATTCAGATGAGACCTAATTATATTCCAGACCAAGACACCATGGATATCAAAAATAAGTCTTCAAGCAGGACAACACTACAGATTTGGCGAAAAAATGGAAGTTGTCCTCAAGGAACCATTCCCATTCGTAGAGTCAGAAAAAAGGACTT
>comp422_c1
GTCAGAAAAAAGGACTTGTTAAGATTCAAAAATCTAGAAACTTTTAATAAGAAACAGACCCATAGCAACCGTTCTTTGGTTATCTATAATACCACTACTGCTGTCCTTGGTTATCAACCAAATCGTTCAGCTTCTATACTAATTGCAACAGTAACACATTATGTTGGA
>comp423_c0
TATATCAATGGTCAATCCATAGTATAATACTCCCTCCATCTTATTTTACTTGCTATATTTTTTCATGAATGGATGTCTATTTTTACTTGCTATATTTCTTATTTGGAAACCATGACCTACCAAAATGTACCAATATACTTGTCATTTTCCCTTAAAGTTATGGTCCCTAGCACACCTTTTCTCATATCCTGAATACTTGCCACAACAATATAGCACGTAAAAATAGACGAAGGGAGTAGA
>comp423_c1
AGACATCCATTCATGAAAAAATATAGCAAGTAAAATAAGATGGAGGGAGTATTATACTATGGATTGACCATTGATATACAACCCAAGTACCCAACCATAGAAAATAGAAGATAATTGTTTTGGGCTGGTGAATCTCTT
>comp425_c0
AGACATTTTAGAGTTCAAAACTCAAAAGGTAACAGGGCACTACAATATCAGGAGTCAAGAGTAAGACTACCAAAACCATTGATGATGGAACAAGTAACATTAAGATAGATAACACCAACTGAATCAGCAATGCATGTATCCA
>comp426_c0
TTCTTTGTTTTCACTGACTACATGAGAGGTGCCATGAGGATCTCAGCCTTGTCTGAAGCTGGAGTTATCTATGTCATGACCCATGACTCCATTGGTCTGGGTGAAGATGGTCCGACCCATCAACCCATTGAGCACTTGGTGAGCTTCCGCGCAATGCCTAACATGCTGATGTTCCGTCCTGCTGATGGCAAGGAGACTGCTGGGGCATACAAGGTGGCGGTCCTCAACAGGAAGAGGCCATCCATTCTGGCTCTCTCAAGGCAAAAGCTTCCTCATCTGCCTGGTACCTCAATTGAGG
>comp427_c0
GTGACTTCTTGATTTTCCAGACTCCAAAGACCATCTTCTTTTAAATGTCCTCTGAACTTTGTAAATTTGTTCTGTAGTAGTAGTTTACTCTGGATTGGAGTATAAGCATAAAAAAACGGAT
>comp427_c1
TTCAGAGGACATTTAAAAGAAGATGGTCTTTGGAGTCTGGAAAATCAAGAAGTCACTTTTTCTACTCCTAATCAGGAAGCACAATTTTAACTGTCTTTTCATCTACCAAGGGAAAATGCTTAGTATCTTATTTTATTGTGACTCTTGACTCTCTGAGGGATCTCCATGGAGAAATAACTAGAGAGTAGTGTTTGAAGAAAAGAGAACTCAATATTTGTTCCATGTCC
>comp428_c0
GTGTAAGGGACTCAATATTAAGGGTAGGAGACTCTATTTTTGAGGCTATTTGGGTTAAGCTCATTGGTTGCCCATGGGAGTGTATGATATCTGGAATGTGGAGTTCCAC
>comp428_c1
TCCCATGGCCAACCAATGAGCTTAACCCAAATAGCCTCAAAAATAGAGTCTCCTACCCTTAATATTGAGTCCCTTACACGTATCATGCGGATGCTCGTCCGAAAGAAAATCTTCACCGT
>comp429_c0
CTCAAATACCCGTGTAATTCTGGAAATTCCAACATGGGTATGGAGTATGGACACTTGACACTTCATTGCCAAATAAAAAGAAAAGTTTGATTAAAGAACAGCCTGATACTTTTGATGTCCAGCATGAGTAACAGGAAAGCACACAA
>comp431_c0
TGCTCATACAATGTTACTCACAATACCACACCATCATTTAAGCATACAAACTAGAACATATCACACTAAATATATACTTCCTCCATTAATTTTTAAATGCAAAAAAGGGATATTTTTTGTAAGATA
>comp431_c1
TATTTTTTGTGAAATATAAAATATTCTTTTGTTGCATTTAAAAGAAACGAAGGAAGTATTAGTTTTGTATTAGTATTTCGATGGATCAGGAACTTGTAACTGGGCAGATCCAAG
>comp432_c0
GCACTGGTTTAACTCCAGACATAGTGACTTACAACACTCTTATTAATGGGTATTGTAAAGCATTTGACATGGCTAGTGCTAATGACCTTGTGAGCAAAATGCATTTGAGTGGTTGGAGGCCTGACGTTACCACCTATAACATCCGCTTGCACGGGCTTTGTTCTAGTCAGAGGATAAATCAAGCTATGACAATGTTGGATGAGCTAGTATCAGCTGGTATTGTTCCAGATTCTGTCACATACAACATTATGATAAATGGAGTTTGTGGTGACATACTGGATCGGGCCATGATGTTGGTTGCAAAGTTGCTAAAGCTGGCTTTCATTCCAAATGTCATTACTATAAATTTGTTGCTTTCTCATTTTTACAAGCAAG
>comp432_c1
GCTTTCTCATTTTTACAAGCAAGGGATACCTCAAAAGACCCTGATGTGGGCTCAAATGCTCCATGAGATTGGTTTTGACTTTGACGATGCTACATATAAGATAATTGATAGGGCTTATGGTAAGTTGCAAGA
>comp433_c0
TTTTGATTCGTTTTCTTTGCAACCGAATGCTGGTGCTTCAGGAGAGTATGCTGGACTGATGGTTATTCGGGCATACCACAAGGCAAGAGGAGACCACCACCGAAATGTCTGCATCATTCCCGTCTCTGCGCACGGTACAAACCCTGCAAGTGCTGCTATGTGTGGAATGAAGATTGTTGCTGTTGGAACTGATGCCAAAGGTAACATTAACATTGAGGAGTTGAGGAAAGCTGCTGAAGCAAACAAGGACAACCTGTCTGCTCTGATGGTTACCTATCCTTCAACCCATGGAGTCTACGAAGAAGGCATTGATGAGATTTGCAGGATTATTCATGATA
>comp434_c0
CCTGCTGTCTGCTTAATCTCACTTCTAGAATGCGAACATCGTCATAAAACTTCTTAAAATCTCCCGAATTCATCAAACATTTCCAATTTTATCCTTCTTTTTTTCTTTTCTTTTCCCAAACCATCGCCTCCTGCCACCACCACCTCCTTCACCACCCAAATTTCGAATTTTTTTGTTGTTAAGGGGCGGAACATCCCCG
>comp434_c1
TGGAAATGTTTGATGAATTCGGGAGATTTTAAGAAGTTTTATGACGATGTTCGCATTCTAGAAGGTATTGAGTTGTCATAAAACTTCTAAAAAGTTCCTTTTCCGCAAAAAAAGTAGTAATAAATCTGGTAAAAAAATTTCAAGGTATCTGTAATACATGTTACAGTGTTACCGGCATATGATTTTT
>comp435_c0
GTTTTGGCTGTCTTGAGAGACTCCACTTGATACTATTATGGATGTGTGATTTCACAATCCTCTTTTCGATTTCCACGCTCCATTTTCTTTCTACGTCGGTGTCCCTATCAGGAGAGCAAAAATCAGCAATCAATCTTTATGCTGTTGAAGATGGAGGCTGTTCATTAAGCTGCCCGGCCAGAGTTGAATGTGCTCGTCTTGTTTTAGGAGTCAAGTGAGTAAAGTGAAGATTTGATTCTTGTATTAGATGCGAAGAGTAAACTCGTGTATATGAGCAAACTATAAC
>comp435_c1
CAACTGAGTTGAAGAAGGAGAAAAATTAGTAACAAGTGCAGCCTCTAGTTATAGTTTGCTCATATACACGAGTTTACTCTTCGCATCTAATACAAGAATCAAATCTTCACTTTACTCACTTGACTCCTAAAACAAGACGAGCACATTCAACTCTG
>comp436_c0
GCATACTGGCAATTTATTATTTTCTGAATACGGGAGTAACAAGTGCAATATCTTGGCATTAGGTTCTATTCTTGAAGTTACATGAGAGGCCCGACAAGACCGCAACCTCTTACAGGTTAACCTAATCTGATTTTTTTTTTTTTTTTT
>comp438_c0
CACCATGAGGTCTTTTTTATTGGAGCACCATAAGATAATAGGATTAGCTATTTAGATGTATATGTGGTGAGCTATCCTCTCACTTGATGACAACAACAAATGTGGATGGATTTATTCTATAAGAGAGTTGGGAGAACCTTTTATACTCCCGCCCCAAATAAAC
>comp438_c1
AAAAAAGACCTCATGGTGCCAAACCAAAATCATGTGTCATAAGCAAATTTACTACTATAGCTCTTTTACCAAACTAAAGAGTCACATTGTAAAATATTTCTACCTTAGTCCCTTCACAAAGCAAT
>comp439_c0
AGATATTGTTCTGATGAAGAACAATTTAGAGGACGTCATCACTGCTATAGACCTCTCTAGGAAAACTTTCTCCAGGATACGTTGGAATTATATTTGGGCTCTGGGTTACAATGTGCTTGGGATACCAATAGCTGCTGGGATACTCTTCCCTTCATTCAGGTTTCGCTTACCACCATGGATTGCAGGAGCTGCTATGGCCGCATCATCAGTTAGTGTTGTTTGCTGGTCTCTCTTGTTGAAGAATTACAAAAGACCAAAGAAGTTG
>comp439_c1
CTACAAATTAACAGCAAACTCAGCCATCCTATCTGGCTATTTACATAGTAGAATCAAGATATTGTCTGTCAACTCTTATTTCATGGACATCAACAGAGTCCAACTTCTTTGGTCTTTTGTAATTCTTCAACAAGAGAGACCAGCAAACAACACTAACTGATGATGCGGCCATAGCAGCTCCTGCAATCCATGG
>comp440_c0
GCCAACAATCAAACTTGGAAGCTATTCAAACTAGTACAGAAAAAGCCAACAATGTCAGTATGTCACCATTCAAGTCAACTTTCACAAAAGTTTTGCTTATCAAGTAAATAAAAACAAAAATTGAC
>comp440_c1
ATTCGAACCTGTAACCTATCGTTCACACTACCTCAATCTTAACCAACAGGCCAAGACATCCTTGGTATTTGGGATACTTGTTGGTTGAATTGTTTCATTAATTTGCTAAATTGGAAAGAAACAGGTCAATTTTTGTTTTTATTTACT
>comp441_c0
GATTTTTTTTCCTTGATTTTCAAGAACTTTCGGCCAATTTAGTTCGATTCCAAAACCCTAACCACGATTTTTGCAACCCTTCAACAATTTTTTTGATGTTCCAAAACCCT
>comp441_c1
TTTGATGTTCCAAAACCCTAAACACGATATTAGCGAGCCTTCAACAATTTTTTCAATGTTCGAAAACCCTAAAAACCTTGAAATGGACTTTTGTTTTGAGAGAGAAGATGAAGGGGGAGAGAAAGAGTTAAGTTAAGTGAGAGAAAGTTAG
>comp442_c0
TGGACTTCCCCACATATTGTCCTTGGAAAAAAGAAAAACTTAATAATTAGCATCGATATTTCAGTTCAAATAAAATAAAAGCTCTCGTGAGGCAACAGGTATGGAGACACTGGTAAAAAAAAAACCATAGCTACACAAGAGACAAACCGATCAGGCATAATTGCACAGTATAAATCAGGTCGCAGTTGCTATTCTAGTTATGATATCATTCGAGGGTGAATACAGAAATGTTATCTTCTCAAATTGTCTTCCAG
>comp443_c0
CTTCTCGGAGGGAGCAGGTTACAAGGCTAGTAGAAGGCGTGGTGATTTTTCGGGGGGTTATACTGGTGGATCGGGTGGTGCCATAAACAAATCTGGATGTGTTGCAGCTGGAAGCACGTTAGGTGCACTAGGCTGCAGATCGAACAAACAATACACCTGCAGTGGTTTTGGTGGATTCAGGTTGCTTGGAAAGGAA
>comp443_c1
CAAACCACCACCTAAAGGTCTGCCGGTGAGAGAGCCTGGGCCTCCACCGGAACCACTAGCTGCTGATCCACCCTTTAAAAATCCTCCTCCTCTGTCCAGGCTGCCAGAGGTGGTGGTTCCTCTGTCATACTGATATTTCTCGGCCCAGAGACCTGGACCACCACCGGTCTCCCTTCCACCGCCACTACATTGGTCAAATGACCCTCCTCTTTCCTTTCCAAG
>comp444_c0
CCTTCATATACCTGGAAAAAAGCCCGGCTCTCTTCGATCTCTTCAAGAACTTCATTTGTTTTCCCATCAACTACTTTGTATTTCTCAGACTCCATTGCACGGATACTAATTGATCGTGAAGGTGATTTCTCCTGTCCAATGTAGCTCCATATTCTTGCTGCTGATTCACGAGAGGGGTCCGTCGATAAATAGCCCCTGTTTTTAAGTGCTGTAACAGCAGCACTCAAACCAGAACCAAAATACTTACCATCATAAAAGAAACTTAGAGGATGCTCTGTGGCAGCACAAATAAGGTGCTGCTCAAGAATCTTTGGGTTCTGAGCATCTACATGGCAGCATTCTATACGGCT
>comp445_c0
CCTGGTAATCTGATCTCTGGTGCAACTTAAAAACTGTATAGTACCTGATCATGAGTTCTAAAATAAAGCAGCCATCAACAAGAAGATGCTCTATAATTCTACTTACGCGAACATTATAATCAGCGAACCAAAGATCCAAGTCATTTTGAAGGCCTCTAATTACAACTACACAGGCGTTAAGCAGAACATTTTCTTGTGTCCCTGCAGTGGCAGTTAAGTTAGTTGGACCTGGAGTTCGAGAGAGGAGAGATTTCATGTAGCCCCATTTGTGCTCTTCCATATGAGATGTATAGCCATCCCTACA
>comp445_c1
ATTTGTACCATCTCTCTGCCAGAATGAGTAATCCAACCGAAACTCGCGGTCCATTTGCTCCTATAATTGTTTCCATCGGATGTAGGGATGGCTATACATCTCATATGGAAGAGCACAAATGGGGCTACATGAAATCTCTCCTCTCTCGAACTCCAGGTCCAACTAACTTAACTGCCACTGCAGGGACACAA
>comp446_c0
ATTTGGACAATCTAATGGTCCATTAATCTATCATTTAAAGAAAGAAATTGATAATCTCAATCAAGAAAATATGACTATTGTCACATATTATGGCAAGTTAAAGAAATTGTGGGATGAAATGCAAAGTCTAAGATCTTTTCCTTCGTGTACTTGTGGAGCCTTAATCAAG
>comp446_c1
ATAATGAAGGTAATTTTGATCCTTATAATTTCATTGCGAATTTTGATAATCCAACATCACCTTTGGTTGCTTCTGTTTTTACTGGTGCAAATTTTATTCGCTGGAGTAGAAATGTTAAGCGTGCTTTGATTGCTAAGAACAAAGAAGGATTTATCAATGGTGAAATATTAAAACCAGCTGTAAATCATAAAGATTATCCTAAATGGAAACGTGCTGATTTTATGGTTGTTAGCTAGATTTTAAGTTCTATGAACAGTGATTTAGCTGATGATTTTCGATATACTGATACTGCTGTGGATTTATGGCGTGAATTAAGTTAAAGATTTGGACAATCTAATGGTC
>comp447_c0
CCCAACTCAGTCCATATCTCCAATTTATTATCCACCTCCATTACATTAAAAACTATATATTGTAGTACTAATCCCCTTTAGTCTCTATACGTTACGTTCAAACCTCATCATTGATACCAAATCAAATCAAATTTTCTAACTTTTTTTTCATGTCATAACCTCCAAATCCTCCGCTTATTCTTACCAATTATATAATAC
>comp447_c1
CACGGGGCATAAAGGTTGTCCCGTGACGGCCGCCTTAAGCCACCGCTCGATATTCGAGCGGTCGTAGGTTATTCCCGTGGCGGCCGTCACGGGATCTTTCATAATTTGAAGGGAAATTGGACAAAGAAAATATTGAGGGACCTCAACTTCATCATGGTCATCCATGTTTTTTTTAGATGTTGTTGGCCAAGTTATAAAAATAGCAAATGGTAAGATTTATATATACAAAATAGTATTATATAATTGGTAAGAATAAGCGGAGGATTTGGAGGTTATGACATGAAAAAAAAGGTAGAAAATTTG
>comp448_c0
ACAAGCTAGACCTGGTCGTAAGAAAAAGGATGATCAGGTCGTCTCTGGTGATCATGAGGAGCTTCTTACTCGTAATCCTAGGAAGTATTCAAAGAAACAGAACTCTCATAGTATTCATGTTGCAGTTCCTGAGATGCCTAATGAGGTCGAGAAGAAGCTAGACCTGCCAACAGAGCTCATGCTGAAATTTGGTGAGGTGGG
>comp449_c0
GTGGACGCAAACCTCAGATGGCTGATGGAAGTGGTAGAAGAAGCTATTGACGATCACGATTAGGACAATGAATAACCAATGGCGAGCTTGTGTCTCGCCGTATGAGAAACCGTAAGATCTGTCATCACTTGGGATTCTGAGCTCATGACCATATGAGGAGTCATGTTCCATTGTGACTCACTACTCTCGATCGAAATTATTTCAGGTTTCCCCATGATGAAGGAGAAATACTGAT
>comp449_c1
CTGCAGGCGGCACCCCAGTTACATCTAGGGGTTTTCAGCATGCCCGCTCATCAGTATTTCTCCTTCATCATGGGGAAACCTGAAATAATTTCGATCGAGAGTAGTGAGTCACAATGGAACATGACTCCTCATGG
>comp450_c0
TTTGACGCTCGCTGGCCTTCATCGCTCGCCAGCCTTCGACGCTCGCCGGCCTTCGTCGCTCGTGAATCACATAACGTATTCGTGGCCGGCTTTCTGCTTATCTTTCAACCTATTCG
>comp450_c1
GATGCTGCTTTGTCCTTTACCGGCGAGTTCTCAGCAGCGAGCGTCGAAGGCCACGAAAAGTTGTGCGACGTTGGAAGCAGAAAGTCGGCGAGCGTTGAAGGTTCTGCGATTCACGAGCGACGAATAGGTTGAAAGATAAGCAGAAAGCCGG
>comp451_c0
CTTTGAAGTTTTTTGAGATGTCGAAGGCGAATGGTGTTATTCCTGAAGCACCCACTTATAATGCAGTGGTTGGGTCATATTGTTGGTTAATGAGATTTGATG
>comp451_c1
TGGAAAAGTCACTCAAGCAGTGGAGAAGTTTCGGGAGATGGAAGCGAAGGGTGTTGAGCCTAGTCCACATATCTTTTGCATTTTGATCAATGGGTTAGGCTCGGAT
>comp452_c0
TACAACCATATTCTTGAAGTAATAAGCACAGACCAAGAGTGCAAAATGTACAACAATTTCCTATATGTTTAGACTTTGGCACACAGTTCACACACAGCTGACAATTTACTGGATCAATAACATGAAAGTATATATAATTTACTTGTTTCAGTAGTTTGAAAGTCCACAAATGTTGCGCCAGAGTCTTTGAGGTCTGTCTATCCACAATGTTGCCCCAGATATGTTCTTGTATGCTATTACAAAATAG
>comp452_c1
ATTTCAGAACACAAGATTGAATTTGATTCTGTCTAAATTTGAGTGAAATTTTGTTTTAGATCAAATGCAGTCATGAATTCATTGAGAAATAATATATACTCGAGCTCGCCTTAGTTTGTAACTCAAAGCTGGAGTAGTCATGACCATATAAATGCTGAGTTTGTTTTTTGCTTGAACCTTACAAGTTACAACCATATT
>comp453_c0
AAGAGTTTTTTTTTTAAAAGCAGCAAGCAATGGATCTTTAATCTGTCAAGAATAATAAGGATCCTCAACAGGACGGAAAGCATGAAGTACAAAAAATTATTCTGTGCTTGGTGTAGTGATGTG
>comp453_c1
CTCTCTTTTGAAATCAAACTGAATATAAAACCGAGTGCACATGCTGATACATCTTTTAGTTGATTATCAAAACACCACAAATTCTCAAGTGAAATTTTTTCACATATGACGAACATACATTTGACTGTACATGTTACTTGTTAGTTTCAACAAAGAAGCCTGACATGGAAAAAGGTTCCATGCCACCATGACATGTTTCCCACCAAATAAAAGTAATTAACACTTTCACATTTTTCCTCAGCATCATCATGATCAAAGTTCATTTCCTAAAACAGTTAAGTGAAATTTTGTGCGAGT
>comp454_c0
GTTTTTCGTTCAAGGGCCTTAGGATTTCTTGTCTAGAAGACATCGACGTCTACTAGATGAGTTGTGGCAATCCATTTCTGCATATCGTCTTGATTTTATCTTTCAACAGGTTCCCTCTCAGACTGGGTAGTCTTACCTATCCTTACCTATATTCGCTCGTGGCAAGTTTACGTTGGACTGGACTTGTAATAG
>comp455_c0
AGACTTATTCTCACAAAAGCCTTCAATGAAAATATTGAAAGTAAACAGATTTGGTGAAATCCCCCTCTTCAAAACCTTACTGAAAAGCTTTTGACTTTCTCGAACATCACCCTTCCTGCAGAGTACATGCATCAGCTTGTTAAATGTAAATACATCAGGACAAATTCCAAGGCTAAGCATCTGACAGAACAACTTCAATGCTTCCGCTTCATATTGCTCTTCATATAGACCACCTATAAGGGTACAATACGCAACTGCATTCACATCACAGCCCTGAGAAGCCATATTCTTAAGAAGCCTTAAAGCAGCATTAAACCTCTTAGTTCTACAAAAAAACTTGATCCTGATTGTATAGGTGTACACATCAGGACATATCTGTTTATCTTTTAACCTCAGATAAACTTTATGCGCTTGATTGAAGTAACTATGCTCAACCAAAATA
>comp455_c1
CTTCTCAGGGGTGTGATGTGAATGCAGTTGCGTACTGTACCCTTATAGGTGGTCTATATGAAGAACAATATGAAGCGGAAGCATTGAAGTTGTTCTGTCAGATGCTTAGCCTTGGAATTTGTCCTGATGTATTTACATTTAACAAGCTGATGCACGTACTCTGCAGGAAGGGTGATGTTAGAGAAAGTCAAAAGCTTTTCAGTAAGGTTTTGAAGAGGGGGATTTCACCAAATCTGTTTACTTTCAATATTTTCATTGAAGGCTTTTGTGAGAATAAGTCTGTCAGTGAGGCTGCTGGTTTACTGGATAGCATATCAGTTGAGGGTTTTACTCCAGATGTGGTGACATACAACTTACTGATACGTGGACTTTGTAAGAACTTCAACGTTGTTGAGGCTGAGAGCTACATGCATCAAATGATAAATAAAGGGTTTAGTCCAGATGCTTTCACATACAACTCCATAATT
>comp456_c0
TCCCGACGGTCATGCTCCTCGCCACGTCAACTATCGAGAGGTCAAGCTTCTGGTACAACGTGACCTCCCACGGCAGACACATCTCCACATCATCATCCACACACTCCATGTCATCTCTGTGGGACCGGCGCAAATATCGAGCCCCGCCAAATATAATATAGAGAGCCACAAGGAGCAACACGGAC
>comp456_c1
CCGGTCCCACAGAGATGACATGGAGTGTGTGGATGATGATGTGGAGATGTGTCTGCCGTGGGAGGTCACGTTGTACCAGAAGCTTGACCTCTCGATAGTTGACGTGGCGAGGAGCATGACCGTCGGGAATATC
>comp457_c0
CTCTTTTTTTATTTTCTTTTCAGGGCTATGGACTATGGACTATGGAGGAGCTTTACTCTAGTATCAAAACCAAATCTCAAAATTTCAACAATTCATCCACTATATATAACCACCCACCTCTTCTTTCTCCATTCCCACAACAATCTCACGTTCACATCCACAAAACAAAACAATTCAAACTGAAAAAATCACAGAAAGAAGAAAACCCAGAAAGAGGAGAGAGAAAATGTCAGAAAGAGGAAAGGGAGGTAAGGGTTT
>comp458_c0
CCAGTCGCCACTGCTCGCCACTCACCCCGCCCCTACTGCTGCGCTGCTGGCTGCTGGCTGCTGCTAGGAAGTCGGAACTGCCGCTGCTGGAAGTCGGAACGCCGGAGCTCGGAAGTCGGAACTTCCGCTGCCGGTCGCCGGATTGCGGTGAAGTGAGTAAATTAAAAAGAA
>comp458_c1
CCAGCAGCGGCAGTTCCGACTTCCTAGCAGCAGCCAGCAGCCAGCAGCGCAGCAGTAGGGGCGGGGTGAGTGGCGAGCAGTGGCGACTGGCGACCGGCAGGCGGTAGGCCAGGCCTCTCTATTGCGGCAGAATTCCGGTGGAAAGTGAGGCGGCAGATTTTTTCCTCAGAGTGAGAAGTGAG
>comp459_c0
TGGCAAGCGGCTGAGCAAATAAGGCTTGCCGCCATTGAAAAGGCATATGCGGAACGAGTTCGAGAGTTAACTCGGAGAGAGATTGAGTTGGCTCACTCCGAGTTTGCTCGAGCTCGTGCCATGTGGGATAAGGCTAGAGAAGAAGTTGCTAAGGCTGAAAGACTTAGGGATACTGCTACTACCTGCATGGGTGAGATCACTTGCCACTCTTGCAGGCAAAGGTTTCGTCCTAATTAACTTCATTATTAGTATTATTTAGTATTTCCATTAATGTGGCATCAAAATATTATTCACATATTATTTGTATTTTATGTGGAGGCGGGTATAAAAATATTTTGGTTCGTTATTGGTTGGTG
>comp459_c1
CTCTCCGAGTTAACTCTCGAACTCGTTCCGCATATGCCTTTTCAATGGCGGCAAGCCTTATTTGCTCAGCCGCTTGCCACTTGAGCGCGTCGATGCAACCAAAATCGGACGGCTCAGCTGGCTCTAGGCTTATAGAGAGCTTCAAGTCTAGGGAAGGCCCAC
>comp460_c0
AGGGATGAGCGCAAAAGGTAAAACTAGCGAGCATATGAACATTAAGTATAATAAAATGAATATATATTAAGACAAATTAAAACAACTTTTTTAATTTTCAGTTATTAG
>comp460_c1
AAAATTAAAAAAGTTGTTTTAATTTGTCTTAATATATATTCATTTTATTATACTTAATGTTCATATGCTCGCTAGTTTTACCTTTTGCGCTCATCCCTGCAACTGTGCGCACCATTTATGCTTTGGCAAAAC
>comp461_c0
CAAGGTGTATATGTTTATAACACAACATGTCAGCCAAGAATTGGCTTTTCAGCTCGTTGAACTTAAAAGATTGGTAAGCATCTGATGATATGGGCCATGCAAATTGCTGGTGCAGAGCTGATTTGGCTGATACAAGGCCGACATGGGCTGATGAAAAGTCAATATGACGTGTCGTTTTCTTAGAAATCAGGTTGAGTCAATTGTGATCCTTTATGTACCGCAATTAAGCGTGTTCCTATGATGCGCATACATTACTATGATCATGATCACAACCG
>comp461_c1
GTGGGCGAGTCCTAGTGTAGTGTGTTTTAGAGAACTAGAAAATAATTTACAGATAATAGTATTTAAATTTGTTGGCAATGATTTGAATTCAAGAATTTGTTAAGAGAAACAGGAAGTAAATAATGGAGCAGATTTGCACTATTTTCCTGCAACCTGTCTACCAGTTATAATCAAGGTGTAT
>comp462_c0
AAGTGTTGCTACAGTCCGATATTTTTCAGCTTACAAATTTAACTATACCAACTAGATACTGCAACTATGTTGCATTTTCCCGATGCCAGGGCTCGTGAACTCTTGCCATCTTGATGAGAATGCTGCAACATTTTGAACCGTGTTTAAGTAGCTGTTAGCTTTAGTATATTGCGTTTTCTTTAT
>comp462_c1
CTTCTTTCATGATGATGAGTTAATTGCAACTATTTTTTCCATTTATGCGAGCTCCAAAGGACACATGCAAAGCTTGGGAATGTTAGTGAAAGTAGACAGATCTCCAGATGTGGTGTTCATTAAGAAAGAAGGAAACCTTAAAGGAAAAAGTGTTGCTACAGTCCGAT
>comp463_c0
CTTTGCCTTCGCCTTCAACCATGCTGGTGCTTCATTTACCGCCTCCTGCACTGTCGCGTAACACCCACGCGCCTTTCCTTCTTTACAAACCGTCACATTTACACTCTCCTTCAATCTCACTCTCCCCGGTTCGAACCGGAGTTTTGAACCGGACCGTCTCATATTCTCCCAGAACCCGTTTCGCTCCGTTAAAGGCGTACGCCACGACGTCGTATCATCCCCAAAGTTAACAAGC
>comp463_c1
AACGCGCTTAGCATGATGCACGCGCTTGTTAACTATGGGGATGATACGACGTCGTGGCGTACGCCTTTAACGGAGCGAAACGGGTTCTGGGAGAATATGAGACGGTCCGGTTCAAAACTCCGGTTCGAACCGGGGAGAGTGAG
>comp464_c0
ATCTAGTTGAAAAATAATTATATGGTCATTGCAAATCTTGAATCTTTACAGTATCTTGTAAAAACAAAATATAATGTAATTGCTTCACCTTCTCCTCGTTGCTAATAGACTTTTCCTGCTTAGACTTTTCTTCACCTTCTCCTTCCTCTCTACTTGTGGTAATTGCATACACTTCTATTCAT
>comp465_c0
TTAGGAGGTCAAATAAGAAAACAACAAGAATCAACAATGGGAGACGAAGCACCACCAAAGTCTTTAAGGGAATATGCTATGCCCGATGAGACCACCACCACCATTACCTGACCAACAACAACTGCTACACATTTCGAGCTCAAGCCACAGTTCATCCAGTTCATCTCACAGGACTCATATGCGGGAACACCTAAAGGACGAAGCTAAAGAATGGTTTAAAGAAGACATGGCCGGAACTGAAAAAGGTCTTTCTTTACAAGTTTTTCCCTCCTATGAGAACTTCCAAGTTCAGAAACGAGATATCTGGCTTTCAACAACATGAATT
>comp466_c0
GCTCCTCAGTTTCTTGTTCTTTACAGGTTCCAGATTCATGAGTATCCATCCAGTGATGGTAGCAGCGGCGGAGAAGACAGCGAAAATGATGATGCGCTGCGATGCTTCCGGCGGTGGAATAACCGGCGATGGTGGCCGGAGACGGCGAGAGATCTGAGAAGGAATTGGAGAATATGGGGGTTTTGCTTTTGTG
>comp467_c0
TCTTGATTATTGTGGAATATTTACTTCATTTTGTTAAGTGTTTAACTTGTGTGGTTGTAAGCCATCTTTATCTTCAGCATGTATCACCACCTTTTTTTATTATTCTGCAATATTTACTATCATTTGAGTTGGTGTGAGGAATGAAGAATTCACCCTTTGTTATTCTCCTGGGACATCAAATATATAACATCTCTTGAAAACCTAGTTGTTCATCACAGCTGCAATTGCATGGAGTGAGTAGTTGGGCAGCTTGATCTACAGTGTAATAAAAACAATTAGGAACCTGTGTTATGTATCAAACAAGGAATGAAAGATCAATAACTTCTGTAAGCAGTCAGCTTCCTACCTCTGTG
>comp467_c1
AAAAAAAGGTGGTGATACATGCTGAAGATAAAGATGGCTTACAACCACACAAGTTAAACACTTAACAAAATGAAGTAAATATTCCACAATAATCAAGAGGTAGTGATAGTTAAATGCTGAACAT
>comp468_c0
CAGTAATAAGAAATTAAAATTTCTTGACAACAATCCAATTCTTGTAGATAAACGGGTTAGCAAACACTTAATACTAAATCCAACCTAATCTATTAGCATGTTCAAGAAGAGATATATATCAAGGAAAATTTTACATTAAGTCAACTTTTGTTGTCCTGTTGCGAGGTTTAGGCGTTTAGCTAACCCCGGCCATAAGGCTCTTTCATGATAATCTCTCTTTTTTATGGGTCAGGATTCTCAGGAAAAGTGTCAAATCTTATCAGTTACCGCTAGACCAAGTTCTATTGGTGTTAATTAACATGATAAATTGAAACTTCAAAGAAATTGATTGACTTGTACAAATC
>comp468_c1
CTCTTCTTGAACATGCTAATAGATTAGGTTGGATTTAGTATTAAGTGTTTGCTAACCCGTTTATCTACAAGAATTGGATTGTTGTCAAGAAATTTTAATTTCTTATTACTGCAAGCCCAGACAATGAGCGAAGATAAGTGATTCATTAATTAAGGCTC
>comp469_c0
TCGGTACAAGATGCATGATCTCGTTAATGATTTGGCTCAGTGGGCAGCAGGAGATATATGTCTTAGGTTGGATGACATGGAGAAAACTCTGGTATGTGGACCTGACAATAGGATACGACACCTATCCTTTATCCGTAGGAAGCATGAAACAGTAACAAGGTTTGAAGATCTTAGAGATATTACCAGCTTGAGAACTT
>comp469_c1
TTTCTCCATGTCATCCAACCTAAGACATATATCTCCTGCTGCCCACTGAGCCAAATCATTAACGAGATCATGCATCTTGTACCGAGAGTCATCAATCTTCGAGGGTTCAAAAAATGACCGAGACACAAGCCCATGGAAATAGTCATGACCAAGATCCTCC
>comp470_c0
GGCATCTCTCGTGGAGATGTTGTGAGTTCTCTTTTTTTCCTTTTGGTACTCTTATACTCTATATAAGTCTCTCATATAGGAGTATATTGCATTTATTCTACCTAGTTTACCAAGCTTACTTGGTGTAGTTTGTTGAAAATTCACCTTGTAACCTTAAGGAGTTAAG
>comp471_c0
AAGGGTACCTCATATGCATTCTTTACCCATTCCAACAGCAAGCAAGCAAAAGACCTTGTGGCTGTCCTCACTGAAGCCAATCAACGTATTGATCCCAAATTAGCTGCCATGGCTGCACGTTCTTTCCCGAGTGGTGGTAATAAATGGTATGGCGGCGGTGGCGGTGGTGGAAACAGATCTTGG
>comp471_c1
TTACCACCACTCGGGAAAGAACGTGCAGCCATGGCAGCTAATTTGGGATCAATACGTTGATTGGCTTCAGTGAGGACAGCCACAAGGTCTTTTGCTTGCTTGCTGTTGGAATGGGTAAAGAATGCATATGAGGTACCCTTTTGTGATGACCGTCCAGTTCTGCCTATTCTGTGAATATAATCTTCAGAGTTGTTGGGGTAATCAAAATTAATCACAAATTTGACATCATCGACATCTAAACCTCTGGCAGCAACATCCGTAGCAACCAAAATATTAGCTCTTCC
>comp472_c0
CAAGATGATCAGAATAGTGAATTTCATAAGGATTCATTTGATGAAGTGATGGGAAATGCACCAGGTTCAAAACGATTACATGGACTAAGTGTTTCCCGTAAGATGCAAAAAGATAAAGAATCAAGTACATCTGTAATATTGCCAGAGGAGGTCTGTAATATTGCCAGAGGAGGTCATTGACTCTGTCAAAAAAAGCTGTAATTGCAGACGTGCAAAAAGATTTGATCACTCAAAGAGAGGAATTTGCAAAGGAAAGAGAAGCTCATGCTGCTGAAATGGAAAGAGTATCAAAGGAATTTAAGTCTCAAGCCTCA
>comp473_c0
GTTTGGTGCAAAAAGGGGTACCCAACAAGATATCTTCAATGCCATGGGATCAATGTATGCAGCAGTTCTATTCATTGGAATTACAAACGCTACTGCTGTGCAACCAGTTGTG
>comp473_c1
TTGTTTCATACAGAGAGAAAGCGGCAAGGATGTATTCTCCTCTAGCATTTGCATTTGCCCAGGTGACAATCGAGTTCCCATATGTTTTCATACAGTCGGTCATCTACAGTGGCATCTTCTACTTCATGGCATCA
>comp474_c0
GTGTCTCTTGCCCCATCCATAGATCTCTGGTTTATGTTCGCCGATCCCGTTAAGATGTATAAATCATCCACTATCATCAGCTTGGAGTGAACATAGACCATGAACCTTCTATTTGTTTGGGCGGACCAGTAAGATGTTGAATGATGAGGAGAAAATGGAGGAACAAGATCT
>comp474_c1
GACAGCAATGTATAAATTAATAGGGCAAGCAATAAAAGAGACAGGAGAGAAAGCACATCCTAGAGATTACTTGAACTTTTTCTGCCTTGCAAACAGGGAAGAAGAGAGAGAAGGAGATCTTGTTCCTCCATTTTCTCCTCATCATTCAACATCTTACTGGTCCGCCCAAACAAATAGAAGGTTCATGGTCTATGTTCACTCCAAGCTGATGATAGTGGATGATTTATA
>comp475_c0
ATTTGTTGTATTTAAAACGAAACGAAAGAAGAAGATATATGACAACATCTCATAAGAAAATGGAATAGAAGTGAATAATTATAGTTGCAATCGATATGAGGTGTACAAATACATATATGTTGTTGCCATGTTGGCATGCATTAATGCCATAGAATGTAGAATATGTACTCTAGCTGTTGAATGCAATATTGTACTAGTATTATTAAGTAAGCAAATGGACATAATAGAAAGAGTCTATGACTATGTGGTTCAACAAGGGAAACGTTTACACATATCCATTATTGTGCAACGTATCATCATCTATGATAGCTACCTTCTCCACGTTGCTTCTTTATCACATCATTTGTTTGGTGAACTTGGGG
>comp475_c1
CTTGATAATGAAAGAAAACTCAATAATGGACAAGTCACTAGTGAACTAGGTGATGGGGCAAGTCAAATTTACCAAATTACCCCTCTCGCATCTATGCAATATATATATGTTTTAAATGCAACAAATGAGAATTATTTGTGAGATATAAAATATT
>comp476_c0
AAGCATTTTGAGAACAAAAGGAGTCCAGAGTGGAATCAGGTTTTCGCTTTCTCTAAGGATCGCATCCAAGCATCTAATCTGGAAGTATTTTTAAAGGAGAGAGAGATGGTGGGGAGGGATGATTACATAGGACGAGTGGTGTTTGACTTGAGTGAGGTTCCAAGCAGGGTCCCACCTGATAGCCCATTGGCACCTCAGTGGTACAG
>comp476_c1
TGACTACAAGCTGAAAGATGCTAACCCCCAGCTGGGGGAGCGGGGGCCCACTGGAGGAGGCTATGGTGGAAGAGTATGGATGAATAGTGGAGAGAAATTCAGTAGCACATACGATCTTGTTGAGCAAACTCACTACCTTTATGTTCGAGTGGTGAAAGCCAAAGATCTTCCCCACAATGGTGTAACTGGAAGCTGTGATCCCTATGTGGAAGTCAAGCTAGGGAACTACAAAGGAAGGACTAAGCATTTTGAGAACAAA
>comp477_c0
CTGTCAGTGTTGAATTTGATCCATATGGGTTTTCTGTGAAGGATTTGCAGACGGGGACGGTTCTCATGAGATGTGATAGTCGGGGTGATCTTTATCCTTTATCCACCAATACCATTCCTTCTCCATCAACTTTTGCTGCTTTGTCCTCTACCCTTTGGCATGATCGTTTGGGTCACCCGGGTGCTTCTATTTTGGAGTGTCTTAACAAGAATAAATGCATTGAACGTAATAGTTCTAGTTCTACTATTTGTCATTCTTGCGTACTTGGTAAACATGTTAAGTTGCCTTTTGATAGTTCACATTCTCAAACTTTCTTGCCATTTGACATTATTCATAGTGATTTGTGGACCTCTCCTATTTTGAGTTCTATGGGACATCGTTATTATGTTTTG
>comp477_c1
ACATCGTTATTATGTTTTGTTTTTGGATGATTTTACAAATTATTTATGGACTTTTCCTTTGGCCCGAAAATCTGATGTCTATGCCAAATTCTTAGCTTTTAAGGCCCAAGTTCATACTCAATTTGAACGTCCTATCAAAAATGTCCAATGTGATAATGGG
>comp478_c0
CTTCAGTGAATAGTAATCATAGGGATGTGATATTCGGTGAAGTATCATACAAATCAAACACCATAAGCAGAGGATCAAACTGAAGGCATATATAAAGCGAGCACACTCATGCAAAACAATAAAAAGAAGTTTAAAATATCAACTCAACACACATAATCTAATGTAAA
>comp478_c1
TTTATATATGCCTTCAGTTTGATCCTCTGCTTATGGTGTTTGATTTGTATGATACTTCACCGAATATCACATCCCTATGATTACTATTTACTGAAGGAATTATTATGTAAACTTGCTGTAATCAGATTGGAGTAGAACAAATGAGACTAGATGTTAC
>comp479_c0
AGTGCCTTTCGTGAATTATCATGATAACAGAAGGTGTTTCCTAAAATGTGAAATAATAAAAAACCACATGATAAAATAATATGCATACGTACCAATTCCCCAGCACATTGCCCTTTCATGAATTATCATGATAACCAAAGGTGCTTCCTATACTACTTGATTCAAAAACAAATTGAAGTTATAGAAAAGCATCTAACA
>comp479_c1
TTATAGAAAAGCATCTAACATGATTTGACTACAGAAGATCTCTCCTGGAGAACCTAATTTTGATCAACTAAACAAGGTGAAGTTGTCAGGATACATCGGAGAACATTACATAAAAGAGTGTAA
>comp480_c0
CTCTGATGAATAAAGTTTCCATACCCAATCAATTATATTGTCAACATATTCATTTTCCCATCGAATTCCTGTTCTTTTCCCAGAGGCTAGCACTAGTGCCAGAACACCAAATGCGAATACATCTGTTTCTGTTGTTGTTTTACCGGTGAGAAAGATCTCTGGTGCCATGTACCCAGGTGTTCCGGCAATTTCTTTTGT
>comp480_c1
ATGGAAACTTTATTCATCAGAGTCGATTACCAGTGCTATAGACCTTAAATTGAAGGGGAATTGTGATGAAAAGCAAGCAAATTGTATGCTTCTATTGGGGTTAGCTTGTTGCCATCCAAATCCAACCATGAGGCCATCTATAAGATATGTTCTGCAGGTTTTGATAGGTGAAGCAAGTCTACC
>comp481_c0
GCCACCGCCTACTCTCGCCGGCTATGAGTTACGGCAAACCGAACTTTAGAAATCACACCAACCGTCTCGCCTCTCCTCCTCAATAAAAGCCCCAACAATTATATCTCCAATTTCCAAATCTAGGGTTTACCTTTTGAACCATAGATCTGAAACTTTCACTCCTTTGTCAGCCTCGACCCTTTATTGCCGACATTTTATGGATACGCTTATCAACACCCATTCCCATGCGTGTCACGCGTCGTGTCGAGTAGACATGAAAGAGAGTGTCGCAGTAACTTCGGTTGAATTCAAAAAGAGCAGTGAGTGACAATCCTTTGTCACCTACCATCCCAGCAGAATTGGCCCCTGGCTTGGAAGAGTTGGAAGCACTGTTGGATGTGAACCACGTGCAGATGGGTGATGAAAGAAGAAATGAAGTACTGCTACAGTGGAAGAATGGACGACATTCATGCTAGGTTCCCATCCTTCCACCTTGAGGACAAGGTAG
>comp481_c1
GGGGGGGGGGGTAATGTAATGAATCCAGACCCTCCACCAATCCAGAACCAAGGATGACAGAAGCAAATCTATAAATCAATCTTTCTTAATAGAAATGCAGTGACAGGTAGTGTCATAAGTTGTTAGAGTAAAGGGAATACTGGATAGTGAAGATAAACAGTAGTTTTATCTAGAGGGAAGGGGTGAGTAGAAGAAGGG
>comp483_c0
AGAAGGTCTTTTCTCACGAGCAACGTATACGAGAAGAGGCATTTCTCCTGATTCAAGGTTCATTAAGGTTGAAGCATCATCTTCTAAAGAATTCTCATCTATCACCTGGATAAGTGGTGGATGATCACGAGAAGTTGTCTTATTATCAATTTCACTTCCTCTTTCCTTCTTGAGTTGTACTCGTTGCTTGAAAGCCTCATATTTCTCCTGAACTATGTTCCTGTGGTGAATGAAGTCATCCTCTGACTGACAATCCTCCTGAGACTGAGGGTTCTGAAAGTAAGCTAGGGGACATATGGTCTTAACATTATACCTCCTACAAAAGGGCAACCACCAAGTTGCAAACACCCAA
>comp484_c0
CTACAATAATTGCCAGACCACCACTCTTACATCTCTGAAATGTGTCTTGTGTTAAAAGAAAAATCTGTTATAAAGTACGATGATAATGCTGCACGTTACCTGTTATAGAACCAACAATTATA
>comp485_c0
CAGAAGAATTCCTTCTTGGTCAAGTGCTGGAACTGGTTGATCAGTGAAATGAGTTCACCGGTCAATTCCTTCGATCTTGTCTTCAACCTCCGAGTAGAGCTCCCTGAGCCTTTCCAAGTTATCCTCTGATGTCTCCCAGTAGCCTCTGCCATTTGCTTCTAGGAAGGTTTGAAGCAGCTTCCTGAACGAATTGGGATTAGTGTCCATCAGCCTCTTCCTCATCTCTTCATCTTCGATGAATGTGGTATTTGCTTCCTCGTAAACCCAGTTGTCCACCTGCCCGGATGTTGCACTCCATCCAACAGTATTTGTCAGCCGCTTCTCGATCTCTCTAACTCCCTCATAGCCACTCTTCA
>comp485_c1
GGGCGGGCGCCTTCCTCGTACATAGCAGACACAACCACAGCAAATGCACAGGTGCGTACATTGTCGGAGACGGTGCGTCTTGATGCAAGGACAAAGCTACTGAACCCTAGGTGGTATGAGGGGATGATGAAGAGTGGCTATGAGGGAGTTAGAGAGATCGAGAAGCGGCTGACAAATACTGTTGGATGGAGTGCAACATCCGGGCAGGTGGACAACTGGGT
>comp487_c0
AGTTGGACCATTCTCAATTCTCACAATCGCCTCAGTCCTCAATCTGAATACTAATGTAAGGAAGGTGATTGACAGCTTCTCCTGAATATCCTAAAATCGTACATGTGACCATTGATTACTCTATTACTTTTAGAGGAAAGGGGTAGCTTTTCGATTAACTCAACTAAGATAAATAGCAACTCTTATCTGCTTCTCGGTGAAAATCACTTAGCAACCAATAGTCTACTAAACTCCAGTTATTCCAAATTCGAACTGGGAGGCTAATCAGGGGCAAACTCTTCCAACAAGTGTTAGAACATCAGACCTCTAATTCAACCTGATTCACCCTTTTACTAGATGATCCAAGAACTGG
>comp488_c0
TGCAGATCTGGTGGTATTTGCATCATCTTCTTCATCAGTCTCTATGTTTAATGGTTGGTTAGTGTTTGGGCCCATTTCTTGGACCAGTCCACCTATGGCAAAGTTACTAAAATACCCCTACATCTAGGGAAGCAAATCCTCCACCAG
>comp489_c0
GCGAAAAATAACACTCTACAAAGTAGAGACTAATAGAAACCAACTTGCGATTCTTTTCAACAATTCCAACAATCAAACAAGAGACAAAAACACAATGGGTCTAAAGTGTAACTATTTTTCCCTTGCATAGCCAATATTCCAAAAAGGATAACATTTTCAGAAAAAATGATTACCATGAAACACCCTGAAAAAGGCAATCATTTTTACAAAATGAATTACTATTCCATTGTTCTCATGTCGTCATATAAGAAGTGTAATGATATAAAATATATTCAAAACAAAATAGGATAAACATCAAGTTAAGCCTGACCTGATTAACGAGCACAACCCGGT
>comp490_c0
ATTTTTTCTTACTTATTATCACGTTTTTGCCAATCATCTCATATTTTAGTTGACATTGATTTATGTAGCGACCTATCTTTCTACAATACATACAAAATTTATCACTAGGTAGATCAACATATTTCTTTGTCTTGTTCCTTTTCTTGTAGTTTTCAAAACCAAGACCTTCCTTCCTCTTGGTCTGTGGTTTCTCAATCCACTTAAGAAATTTCATGATTTTGCCTTTGTTCCTTGCGACAAC
>comp491_c0
CAAAAAGGAAGCCGAGTGGGAAGCCAAATCTCAATCTTCTTTTTCTTTGTTCCCTTCCCCTTTTCTCAACCACCATTTTTGATGGCCCGTATATTGAGGTATGGATATTTTATATCTATATAATGACTATCCCATGAGATGTCCTAGATAGTGCATGTCTAATGGCAAACATATGCTTTTCTTTATCAACTTCCCTAAACTCTTATATGTACAAATCACAATCTTCCTATACAAGAATGAGTGGTGAGTTGGTCATGAAGTGAAAGAAAAAAGATAAATTGTTGGAGATGCATGATATGCAATCATGCAGCAGTCTTATTACCATCCCCTTATTTCCATGATAGCTTTACTAAGATTTGAGTGATTGGACGACCGTTGGAATATTTCATCTATTATAAAGGCCTATTAAGTGGAATAATCTGTTATCCTTGAGTACCTTAAATTATAAGTGACCATTATAGCTGGAGGGGTAGGGAGAGTTATATTGTATAACTACATGGTAAGTGAAAATAAGCAGGATAGGAGATTTGTAAACTTCGCAACTGTGGTG
>comp492_c0
AACGAACCATAACTCATACCTGATTGCACGATCGATATTATTTTACACATACTCATATTGTTCTCGATTAAAACTAACCTAATTTGACTTGAATTGACAAAACATATGTAACTTGTGTCAACTAACTGATTTCTCAAGAGATACTTAAATAACAAAATATGTCCATCACTCAACTTGACCATGGCCCAACTTGAATTGAGAACAAACCAAATAAGTCATCACCTAAAACAGAAACTGAACTGACCAACTCATCTGCCATCCATAGCTTAAAGTACTTACTATGTTGATTACGTTATTCTCTCATAATAATCATGAGATTACAAGATGATTCCTCCAATCCTACGGCAAGAATTT
>comp493_c0
CGCAGAATAAGGCTAAGAACAGCAGCACCAGTCCTACCAGTGAACTTTGCCAACAACAATGTCACTAATAATACTTCTCAAAACAATAATATTATAAAAAACGGAAACAAGAACAATAAAAACACAACATAAGATGTTTGAATGACGAAGCAATAACTTCATAATATTGGCTAATAGAATGCCTCATCATACAAACAAAATGCGGAAGCAGCACCTGCAGCGGCGTATCCAAGGGGAAG
>comp493_c1
TTGTTTTGAGAAGTATTATTAGTGACATTGTTGTTGGCAAAGTTCACTGGTAGGACTGGTGCTGCTGTTCTTAGCCTTATTCTGCGGTTTTATGGTTTTGACGTGGATTGGACTAAGATT
>comp495_c0
ATTGCTTACATATTAAAGAAGTCCTGAATCAGGTCAGGCATCCTATGTGTTATGGGAAAGATTCGGGATCATATACTTTTAGAGGGGACGGGGTTTGAAAGGGAAAATCTTAGCTTTCATAGAACAAGTATTGTAGGAAGCTCGAAGTGGCATCTCATACAGAATAAAGTCCAAGATGACCAAGCTCGCCATCACCGCAGCAGATCTATCAATAACAATGACGGAAACCCTAGAAACTAAACCTCCCAAAGTCGTCTGATAATGTCATCCAACCCCACTTGGTCCATCCCTTGACTTCATGCTTGCATTGCCATTTTCGATTAGACGAATTCAAGCTTAAATCGATAACCTTAGGAATTTGAAAAGAAAGGAACAATTCAGGAGAGGGGGAGGAAAGAAGGACGATTATTAGGTATGAGATTGTGCAAAAAGTAGGGAGATTAGCAGCCATGGATCGAAAGCTTTCCCTCGTCATCTGACATCGAGTATGAGTTGATTCTAAATGTAGAGGAAACGGAGATGTCGTCGGAGAGAAGGAAAATGACGCCATTGGAGAA
>comp496_c0
CGGACAACCATCTAAACAACTCACCGATTTCATCACCGAGTCGACTCGCTTCCAAGTCCAACTCAGAAACCCGATTTTCTCCTCCAAACTCAGCAGTCTCTCTCCTACTACTCCCTGTAAAAAACCATCTTCCTGAACTACGAAACGATGAGGAGAGAGAATGAGTTAAATACTCCTTCAACCATCCACCACCGCCACGTGGACCAATCTCCGCCGCTAAAACACCTTGTTGTTGTTGTAATTGTTCGACGTCATTCTTAAACTCAGCAGACGACGTCGTTCTCCGAAATGAACCTGAATGGATTTCCGAAACGACGTCGTCATCAACAACAATGTAATCAAAGTTACCACCAAGAGAGTAACTCCGACGAACGGGAAATTCGCCGGAGTTTCGTTGACTTACGTTACCGATTTCAACACGGAAGCTTCTAGAATCAGAGGAGAGAGAATTAGATGATCCATTTTCGTTGTTATTGTTGTTAACGTTGTTGTTGTTGTTGTTGTT
>comp497_c0
GACGAGATATGGAAGATGCAGTCGCAATTCATCCGTCGTTTTTTCGGTCGGAAAATAATAATTCAGATTTGCATTATTTCGGTGTTTACGACGGCCATGGATG
>comp498_c0
CTTTCCTTAAATGTCATCATCAAGAGATCTTTCATGTGGATTAATTCCTCTTCTTTTTTCATAATTTCTTCTTGAGCAGCTAATACTGTGGCTTCCAACTCAATTCTTGATTGCAATATGTACTGCCTCATCTCACCCATCATTCCCTCTTCTTCATTGTAGTAACTCCAACCAAAAGGGCTACATTGCTCCATTTTTGCAATTAGTTAGAGTTAATGAGGTGAAGGAGTAGAATGCAGAGCAAGTGAGTA
>comp498_c1
CAAAAGCAGAGAAAGCAGAGATACTCACTTGCTCTGCATTCTACTCCTTCACCTCATTAACTCTAACTAATTGCAAAAATGGAGCAATGTAGCCCTTTTGGTTGGAGTTACTACAATGAAGAAGAGCAGGGAATGATGGGTGAGATGAGGCAGTACATATTGCAATCAAGAATTGAGTTGGAAGCCACAGTATTAGCTGCTCAAGAAGAAATTATGAAAAAAGAAGAGGAATTAATCCACAT
>comp500_c0
AAAATGTTTTATATATTTCAGAACGGAGAAAATATATAAAGTACATAAATCTATAGGATAAGAAATTTTCCTGTTGAGACTCCCATTGTCTCTATGCTAATAAAACCCGAAAATGGCTAATTATGGAGTTTTTTTTCGTATCTATTGTTTTCATGCTACACAGTCTATCACCACAAATCTATGTAAAGGAGAGTGAGGTGTCTGGCTTGTAATGGACCTGTGGGTGAAGGTCTCGTGCGAGAGCAGTTTAGAGTACAGAGCCGTCTCATAAAATTAGGGGCCCTGTACTAAAATAAATTATAAAGATTAAA
>comp501_c0
GTATATATTTCATACCTCTTGAGCAGACACAAAAGGAGAGCAGAGGAGGGAGCTCGAGATGGGCTAGCAGTGGGGTGGGACTCCGACCGTGAGGCAGCACGACGGTGGTTCGTCGGAGTTGGTCGACCACGGTGGTCCGGTGCAGCAGCAGTGGCTGCGGCGCGACAGGGTGAGGTGCGAGAGCGACAGAGAGAAGAAGAGGAAGGGCGAGCGAGAGAGAGAGTGTATGCGAGAGGAGAGAGA
>comp501_c1
CCCCACCGCGGCGCCGCCGCATTCCTGCGCCTCCTGTGCGCCACCGTAGCACCACCTCACCACCTCACCGCCATCTTCTCTCTCCTCTCGCATACACTCTCTCTCTCGCTCGCCCTTCCTCTTCTTCTCTCTGTCGCTCTCGCACCTCACCCTGTCGCG
>comp502_c0
TTCGGGGAAGGCCGACGTGATGTAGTGAAGAAAGTAAATGTTTCTATGGTAAAGTGTCCACTCATTACGGAGATCGAGGTGGTGCAAGGCCTTACTTCTCCGTGCTTTTTGGCTACATAAGTGCCCTAGCGATGTAACCGATGAAGCAATGATTGAGATTCAGTTGTCGCAC
>comp502_c1
AAGCCTCATGAATGTTTGTATCATCGAAACATTCAACTCTTCCCCACATAAGAATTCTCCTATATCAACCTTAGAAATGAAGGTCGATGTATCCTCAAAGTAGTGGATTTGGTGGTGCGACAACTGAATCTCAATCATTGCTTCATCGGTTACATCGCTAGGGCACTTATGTAGCCAAAAAGCACGGAGAAGTAAGGCCTTGCACCACCTCGATCTCCGTAATGAGTGGACACTTTAC
>comp503_c0
AATGCCCTCCTAAACACAAACACAAGACAACAAAACAATCCATACTCAAACACATATAACCCAGGTTGGAAGAATCATCCAAATTTCTCCTACAAAAATACGCAACCTCAACCTCCACACACAAACTACTCCCAACTACCCGGCTTCCAACAAAGACCACCTTTCAACCCCTCCTCCTCATCCTCAATATCCAACCTTAAAATCATCAAAGAGAATTTAGTTGCTTCTCATGGAAAGCAAATTGAATATCTAGCGAAGCAGAATGAGTTCTTCAGCAACCCCCTTCAAACAATTCATGCTCGTAATAAAATGATGGAGAATCAGATGACCCAACTTTCTCAACAAATTAGTCACCTCTCGAAACCTTGAGGCCAACTTCCAGGTTAAACTGAACCAATCCCAAATGGGTATATCCATTCTAT
>comp503_c1
TTAGCTTCCTCTTCCAACACTTTTCTCCTTGATCTTATTCACTCGGCTTTTTGTACTTTTTCGCACTCTTCCTTTGGTCATTCACCATCCTTGAGGGATCTTGCAATTCTTTACCACTTCTCAATGAGATAGAATGGATATACCCATTTGGGATTGGTTCAGTTTAACCTGGAAGTTGGCCTCAAGGTTTCGAGA
>comp504_c0
CGGCGGTATTCAGTTTCTCTCTTGGCTGACCCATGACAGACCTAGTGGTCTTGTTCATGACTTCACTAGGTGAATCAATTAAGTGACGTACGTGGCTTACTATTTACAAATTACAATCATCCATATCAGAAAAAAA
>comp504_c1
ATCATCCATATCAGAAAAAAAAGAAAAAGAAACAAAAATGTTAATCATATAGTAAGTATTGAAGTAGTATGATCTTGCCAATGATCTCGGAAAAAGGAAGAGGCCATGCAATGACGACGACGTTTCATGGAACAAATGAGTTTTTGTTGGTGATCATTCAT
>comp505_c0
GGACTAATCTATCATCACGGGACAAAACCAAGGTAAGACTTTGGTGCTTAAATCAAAACCCTTGAACGACATTAACTAAGAAGTTTTTGGAGCCACTAGTTGTGAAAAAATCAGGAAAAGGTAAAGCCAAAGTAAGGTTATAAGAGTCCAAACCTGAGACTTTATGACCTCAATTC
>comp506_c0
TCTTCTTCTTACTCGTAAATTATAACTAGGATCAAAGAGGAAATTAACTTGAATACATAATTGGAAGTTATTGCTTGTCTCTCTTCTTCTTCTTTTCCCCCCTCTTCTTCTCTCTCTGTATTTTGAAAATAATTTTTATGATTGGGCTTCTCCATACTATATTTGAAACCTCATTAATGAGAAGTCTTAAGTGTTGGTGTTTCAGAACTTTGAAAAATGTAGGAGGAGAGAGAGAAAAAATAAATGTTG
>comp508_c0
TTTCCTTCCAATATCGTCCTTGACCAATCACTGAAGTTTTAGTTGTTTCATTGCCATGAACACCTAGTTCATCTCGAGAATTAGCACAAGTCTTTTCCCAATTTTTTGGTGTAAATGGTTATACTTTCTTATTTTGGCACTTCAAATGACTCTATTAATGCT
>comp508_c1
GTTTGATGGAAACTATGTGTATTTCTTATTCTGGGAGTGCAAGTATAGAGGGTTGATCCCGAGGATTGGCAAATTTTTGTTGATTCTAACTACAATGAGATCGGGAAGCATTAATAGAGTCATTTGAAGTGCCAAAATAAGAAAGTATAACCATTTACACCAAAAAATTGGGAAAAGACT
>comp509_c0
TTACAAAACCAACACTCGGGATTTTCCCAAGAAAAGGCAAGATCTCTTCCATGTCAAGTTTTTGGCTAGTTTTTCCATTGGGTTTAGCAGGACTTGGTGAAGCATTCATGTCAATTGGTCAAGTCGAGTTTTACTACAAGCAGTTTCCCGAAAACATGAGGAGCGTTGCTGGCTCCATATTCTTTTTAGGCATCGGAATGTCAAGCTACTTGAGCAGTTTTTTGATCTCCATAGTTCATAAGATAACAAAGAAAGGAACATCAGGTGACTGGTTATCTGAGGATCTTAACAAAGGGAAGTTGGATTATTACTATTACATGATAGCTGGACTATGTACCTTAAATTTTGT
>comp509_c1
GAATATGGAGCCAGCAACGCTCCTCATGTTTTCGGGAAACTGCTTGTAGTAAAACTCAACTTGACCAATTGACATGAATGCTTCACCAAGTCCTGCTAAACCCAATGGAAAAACTAGCCAAAAACTTGACATGGAAGAGATCTTGCCTTTTCTTGGGAAAATCCCGAGTGTTGGTTTTGTAAATGCAAGTTTTCTCCTATGGTTTTCTACTAGGCCTGCCACAAGCATAGTGAGAATGGAGAATACTATTCCAATTCCCATC
>comp510_c0
ATAGTAGGAATGGGTTTGAATCACATAGTTATAGTCATAATCAGCCGCATACTAGTAATCATTATAATCACAATCAACACCAACAGTATAGTAATGGGAATGGGAATGGGAATGGGGGAGGAAGGGTATAGGAGTAAGATGAGGAGAGTGAGTTGAGAGATTAGAGAAGAGAGAAAAGCTGATAATTGGCGAGGATCCATTTGTCAGAGTTTTCTGTTTGTTTTTTGAGTTTTTGTGTGTT
>comp511_c0
AAATTGAATGTCGAAAATGTGGGATTATAATTAAATTAGATCCTAAATTTTGAAATTCTAGGGTTTTAAAAAGATTGTAATTTGAAGAAAAAAATACGCCCTTTTTCGTCGGAAATTTCTCGTTACCCTAAATGCTAGCGAAAATCATTTCACGCGTTGAACACTTTGAAAGAGGGAAGAAGATGAAGAAGAAGAAGATTTTGATTTTCTTTTTAATTTTTCCCTTTTTTTCTGGGGTTTATTTTCTCTCTCTACAAATTTTATGTTTATTTTCTCTCTCTAAAAAAAATTACACTTTCGTC
>comp514_c0
GGTCTAAAGGTCGAACCTAATTCAGTCTTAAGGTTCTTAATCAAAGACTGGACTTGGACTTGAAATAGATAGGGCCTATGGTTGGACCTAGTTTAGTTTTAAGGTGCTTAAACTTGATGGTGGACTTGACATAAATGGGTCGAAGGTTGGACCTAACTCGGTTGTAAGGTACCTAAACCTATGGTTTGACTTGAGCTGGGCTGGGCGTGTGTGACTGAGCTTATTGTTTTGGAAAAGGACCCCATTTGATTTTGTTTTGAAAATTGTGTTTGACCTTGAACTAATGGACTTGGACTAGTGTTAAGGGACTTGGACTAGCGAATCAAACTAGTGGACTAGCGAACCAAACTAGTGGACTGAAGTAGTGGTCTTTTAACGAGTGGGATGG
>comp514_c1
CTTTTAACGAGTGGGATGGATTGTGAATTGAACTATGAACTGGATTGTGGAGTAAGCTTGAGGCTTTAAACTAATGGTCTTGAACTAAGTCTTGCGCCAGTGGTCTTGAATTTAAACTAAAGGTTGAGCTAGTGAACTTGGACTGGGTCTTGAACTAAGTCTTGAACTTGTGATCTAATGGACTAGACTTGGCATTGAGTCAGCTTGAACTTAGGATAGGAATTGGATTGAGCTAAGGGTCTA
>comp515_c0
GAAGAGTCATAGGTGATGATGGATCCTTTGGGAAGCAAGTTCATGCCAATGCTATAAAACTCGCGGTTGACACTCGTGTTTTTGTGATGTGTGCTCTTATTGACATGTATGGGAGATGTGGATTGTTGAAAGATGCAACCAAGGTTTTTGACAGGAAAGGTTATCATAGCAAAAGAA
>comp515_c1
CCCATACATGTCAATAAGAGCACACATCACAAAAACACGAGTGTCAACCGCGAGTTTTATAGCATTGGCATGAACTTGCTTCCCAAAGGATCCATCATCACCTATGACTCTTCCACAAGCCTTGAGAACAGTAGAAAAAGTATACTCATTCATCCTCACTCCAGCCTCACCCATCTCCCCAAATATTCTGATC
>comp516_c0
AAAAGAAAGAAACAAGATTTGCCTTCGAAAACTGGAAAAAAAAAAGTGAGCTTCACCAATTTATTGGAAGAGAAGTATAATTTTTGGAAAAACTAATTGAAGAAACAGAAAGAAGCTGAAATTTCTGCAACTTTGCGAGTAGTTGAAGGCAGCCATTGAAGGAGACGAAGCTATTTCAATGGAGA
>comp517_c0
ATTGTGATCAGCAATTTCGTGGTTGGTTTTCTAATAGTAATAGAGGGAGTTTTTATGCTGGTAACGGAGAACGACGTCGTTTCAGAGGAGGAGGTTTACTTCTTGGTGATGGTTTTGGGGCCCACAATAGTGGGGTGGGGCCCAGTTTGGATTTAGTGGTTTGTGTGAAAAAGAGGGAAGATGTGAAGAAGGTTGAGGAGGTTGAAGATTGTTTTATTCTTGAGTTTGATCCTAATGATGATGATGATGATGA
>comp517_c1
CCTCTGAAACGACGTCGTTCTCCGTTACCAGCATAAAAACTCCCTCTATTACTATTAGAAAACCAACCACGAAATTGCTGATCACAATCTTTAACAAAATGCCCAGTTAATCCACA
>comp518_c0
GCAGATTAATAAGCAAAGTGCAGATGCAGGGGAAGTTCTGGAAGTGAAACTCCTGACAGCATTCTGAGGCAAAGATGCTCTAGATTTCAAAATCTGGATGGCGACAGCAATAAATATTTTAACAGTCCGCTTCTATTCGGCATCCAATGTCTTGGTTTGTCTACTTTTTCTCTTGTTAGAAAATCTCGGTTATTTTTTGGGCTGTCGTTGAGATTACAATTCTATGCATGGTCTGCAAATACACTAGAAACAAAAGTGAGGAAAGAAAAATGGCTTACTGGTTTGAT
>comp518_c1
AAAATATTTATTGCTGTCGCCATCCAGATTTTGAAATCTAGAGCATCTTTGCCTCAGAATGCTGTCAGGAGTTTCACTTCCAGAACTTCCCCTGCATCTGCACTTTGCTTATTAATCTGCTTCATCAACCATATTGCATCGAAGCTACGATCTCCTGGGCTCATGAAAATCCCTATATCCTCAATTGTTATGTCTGCATCAAATTTCGGGCAATTAACTAGAGAGCTGAAGTACCAAGGTGACTTCCATGCTGAAGGCGATTCAATACTTCGTCTAAAAGGTGTTCCTCCAAATATGTTCAGATTCTCAGAACCAACTTCATTAACAAGGCTGTCAACCATCACCGAGTTAACAGCAGAGACTGATTGGCCACACAATAATGCAGAATCATTGTTTCGCTTCTTCAAACCAAGCAAGG
>comp519_c0
GAATTATCCAGGGAATGACAAAAAGGAGTTTTGACACCGAAAAATCTCAATGAAGGTGGGTAATAAAATCACGGGTGGATGTGAGTCCACCAATCTACTATATGTAATCGTCACTTGGAGTGAATGACAAGAAATACAACCTACGTTATTTGATCTATGTACAAAGATTGTTTCCTCGAATGAAAATTTGGACCCAAAGTTGTTCGACACATCGCGAAGAATTTAAGCAGTTGTGCGAGAAGTTTTTAAGGATGAAAGAAGAGGAAAGGTACTTCAAGAGAATAACAGTTGTTAGGCAATACAATTTCTCTTCAACG
>comp520_c0
CGTTAGTCGATCCATTACCAATAATTATTTCCTCGGAGCTATCATAGGGATGATGAATGGAGAGATTGGCTAGATCATTGGTGACATGGTGGGATGCGCCGGAGTCAAGGAGCCACGAAGGTGACGTCGGGGCGGAGGAGAGGGCTGCGGGGTTGGCCTGAGGAGCGGCTAAGGACGGCGGAGGAGGGGGGCGAGCGGTGGGGAATTTTTCTTGGAAGGCGGTACAGCGATAAAGGGAGTGGCCCACGGTATGGCACCACTGACACTTGCCACGGTAGCCAGTGGAGCGTGAGGAAGCTGGGTTTTTGGAGGAAGAGGAAGCAGCAGGTTTATGGGTTGATGGGCGGGGCTGAGGAGAGGGGTGGTCGGGTTGGCGCGGAG
>comp520_c1
CCACCATGTCACCAATGATCTAGCCAATCTCTCCATTCATCATCCCTATGATAGCTCCGAGGAAATAATTATTGGTAATGGATCGACTAACGGGCACACCTCTCTTCCGGGGTCCAGCTAAACACGGGGTCTATGAGCTTTCTTCCTCAACTCCCATCCGCGCCTACTCCTCTCTCAAAACTCATGTTCTTGACTGGCATCATCGTCTAGGGCACCCATCTTTGGCCATCTTCAAACAACTTGTTTCTCAGTTTAATCTTGATGTTACTAG
>comp523_c0
GGTTGTACAGATCATCTGGAAAGATAAGGCAAACAAAACCTTGGAAATATAATTGGATAACTCAAGCAGATTGGGACAGTTTCACAAACTATTGTACTAGTCTCGAGTTTGAGGAACAAAGTAAAAAGAATCGAGAAAGGTCATTGAAAAAGAACACAAGCTATCGAGGAGGCCGACGAGGATACATATACTTTGAGGAAGAGATTACAAAGGAACTTCAAAAGCAGGGGATTCATGTGACTTAAAAGCAGGGGATTCATGTGACTCAGGTGCCTCGACATTTAGTTTGGCTAAGAGCTCATTCAACCGAAAAGGAAGGAGCGATGATGTTTGAGAATCCCGCTGATTTGGAAATCGC
>comp524_c0
CGACGACGTTTCGTCCCTCACACTCTCAATTTCATTCAGCAGACAACATGGAATCATCGAAATTTGAAACTTCACTCTACCCAACAAATCATTTTGGGAGCAATTGACAACCATACTCACCATTGTTAC
>comp525_c0
GACGATTCACCAAAACTTGACTATCCGATTCCAAAATGACATCTTTGTGGCTATATATGCGTGCAAGCTTTATAGCAAATAAAAGGGCCATACTCTTCGCAATTTATGGTGGCCACGAAGCCCGAACTCTTCTTGTTGCCGTAAACAACACATCCCCTCGATCATTTCGTGCGACTACCCCCAGTCCTGCCCAATCTTCAGAGGCTAGAGAAGCGTCCAACTTCAGCTTGACCACACCAGGAGGTGGCGCAAACCATTGCATTGGGCTTCTCTATTTACGTGGCACCATTACCACATAGACACCGCTTAGTATACAAGGTGTGATCCTTCACCAATCGCTCAACACGCTCCAGCAGTACCATTGGAGGTGCCTCTTTGCCTTTGAAAACGTTGAAGTTACGGTGAGCCTAAATACTCCAAGCAAGCATTGCAGCTTTTTGTTTCAATTTTGCATCCTCTTTTCCCATTCAATCAACATGTCCCAAAAGGATTCACTC
>comp525_c1
GGAGTGGTTGTGGCAGGATGCTAGCTTTGGTGAGTGAATCCTTTTGGGACATGTTGATTGAATGGGAAAAGAGGATGCAAAATTGAAACAAAAAGCTGCAATGCTTGCTTGGAGTATTTAGG
>comp526_c0
CATCGCATGGTGGTGTATCCAACAAGGGAGCTGAGCTCCTTAAGGATCATCACATGGTGGGAGATGTCCCGCATGTCTATACTTGCCAGTTACCAAGCTAAAAGATGAAAAGATAATGGGAACTTATGAAGTTTCAAGACAATACTTAAACTTGTTCACCTTGTTATTATTTCATTATTGATTTCTAATGTGTTTTACTATATTCTCTTCTCCCTGTTTGCAAATAAAAT
>comp527_c0
TGGATGTCTGACAGTGTTCGTGTGGAGTTCCTCCGTAAGAGGCGGGAGCCGAATTTCCTGAAGCGTTCTGAAAAGGCCAAGAAAAATTGTTTATCTGACCAATCGATCGAAAATTTTGATCCTGGTCATCGTCAAGGAAGTGTTTCCACTATTGAAGTGGCGGAATGTTTGGCTGCTTTGAATAACGGAGTAATACCCTCAGCTGCTTATGTGTATGAGAAGACTCATGGATTTGAAATGTCGGATGGTGAGAATATACTGATAAGTGATAGGGCAAACAAAGTTGTGATTGAAGATTATAAATACCCAGGAGTTACAAAAGATCCCGATGAAGTGTATTTGGAAGTTGTTGGTCCAAAGAAGGGTAAAGTGTATGGTTTAGGTAGTGCATCTTCATTGTTCTACAAGGCACCCACTTCATCACAAACCATAGTGTCACCTCATCTCCTTCTTTGATTTCCCAACTTAACTCCCAAGTCGAAGAATGCAAACGTAGGGCAGAAGAAAGCAAAAAGATAGCACAAGATAGCCTAAAATTTGCTCAAGCAACTCAAGAAGCA
>comp528_c0
CTTGAATATCCTATTTAGTTCTTCCTTTCCTCGGTAACTTTCTCTTTCATTCTCTCTCTCAAATTAAACCGTGAAAATGAGACATTTGATTCAATCCACTCTCAAAGCAATCAAGTCAGGTTCAAATGTGAAAAATGCTGCCATTCCTACCCCACGGGCCTCATACCTGGTCAGATATATGAGTAGTGATGCATCACTGGACTCAACTACAGAAAGCAATAGAAGTTACAAAGGGCATGGTATGCTG
>comp529_c0
TCATTATTTCCTTATTAAACCAACCAAACAAATATAGCAAGCTTTGATACATAATATGGCAAACACCCCTAATCCAATGATCTCCAAACTATTAGCTCCCTTACAACCTAAGCTTGCAAAACCATCATGGGATTCTGAAAACAGCAACAGCAACAGCAACAGC
>comp530_c0
GATACATGAAGCTAGTTTGATCCTAGCCACAAAGATATTCCTAAAGCATTTGGGGATGGTACTCTAGTATCTGTTTACTTCACGGATAATTATTTGTAGTGGTTACTATCATGTCAAAGCAACCACTAATATTATATTTTAAACATACCCAATTTACAAGCCAAACCTCTATATAAATTGGCTCTCTAACATCATCTTTTGCTAGTTTCCTACATTAGAATGCAAATTCCAGTTTTGAGAATCACTATTGGACGAGGCAGACTGAAATTTCGAGAGGTGACTGGGTGAAGATGTGGAATATAGTGTCTCACTAAG
>comp531_c0
CTGCATTTCAGAAGAAAAAGACAACATGATTGTTTGGAAGACAAACACCAAGTTCACCATCACTGGAACAACAAGCATCTTACCAATCCCAATAAGGGACCTGTAAACAGGAATTTCCATCAGGCCACCAAAGACACAATTTGGCTTCAAGTAATTTAGCAATAAATATATTTTTTTACCTGGAATGAAGAAGAATAAACAACATAAAAGAGATTATTCACAGCGTC
>comp532_c0
AATCTTATACTAGGGATCAGAGTTGTTCAGAATTTAATACAATTAGATCAGGGTATAATTTGACTCAATAAGCCTAGAATCTGCAGAAAAAAGTCCCCGCAAAAGTAGAGGGGGAAGCGACTAATCTGAACAGGATATGGTTTATGGGTTACTTCAATTTTTAGTAGCTGTAGGTCTCATACAG
>comp533_c0
GTCCAATCTGGTGGCCTTTTGACCATCAGCGCCCTGTGAAACGGCGGAACTAGCCACTGAAAACTTGACTTTCTTTGATCCCTCGGGCATTTGACAATGTTTTGATTCAACGCACGAGGAAACATTCATGTCGACGTCTTTACAGTGAACAGCTGGTTGATCTTCCTTGATGTTAGCTCCAAATGGGTTATACTTGTCATCATATGTATTTGTGATAGTAGCCGAGATGGAAGGAGGTGTAAATGAG
>comp534_c0
GTTTTGATAGATTTCGAAATAGAGAAATATCTACTGGAGCAGGTGCTATTCGAGAACAATTAGCCGATTTGGATTTGCGAACTATTATAGATTATTCATTCGCAGAATGGAAAGAGTTAGGGGAAGAAGGTCCTGCAGGAAATGAATGGGAAGACCGAAAAGTTGGAAGAAGAAAGGATTTTTTAGTTAGACGCATGGAATTAGCTAAGCATTTTATTCGAACAAATATAGAACCAGAATGGATGGTTTTGTGTCTATTACCAGTTCTTCCTCCCGAGTTGAGACCGATCATTCAGATAGACGGAGGTAAATTAATGAGTTCGGATATTAATGAACTCTATAGAAGAGTCATCTATCGGAACAATACTCTTACTGATCTATTATCAACAAGTAGATCTACGCCGGGAGAATTAGTAATGTGTCAGGAGAAATTGGTACAAGAAGCCGTCGATACACTTCTTGATAATGGAATCCGTGGACAGCCAATGCGGGATGGTCATAATAAAGTTTACAAGTCATTTTCAGATGTAATTGAAGGTAAAGAGGGAAGATTTCGTGAGACTTTACTTGGTAAACGGGTCGATTATTCCGGCCGTTCCGTCATTGTCGTAGGCCCTTCACTTTCATTACATCGATGTGGATTGCCTCGTGAAATTGCAATAGAGCTCTTCCAGACATTTGTAATTCGCGGTCTAATTAGGCAACATATTGCTTCGAACATAGGAGTTGCTAAGCGTAAAATTCGGGAAAAAGAGCCGATTGTATGGAAAATACTACAGGAAGTTATGCAGGGGCATCCTGTATTGTTAAATAGAGCACCTACTCTGCATAGGTTAGGTATACAAGCG
>comp534_c1
CATAGGTTAGGTATACAAGCGTTCCAACCCATTTTAGTGGAAGGGCGCGCTATTTGTTTACATCCATTAGTTTGTAAAGGGTTCAATGCAGACTTTGATGGGGATCAAATGGCTGTTCATGTACCTTTATCTTTGGAGGCTCAAGCGGAGGCCCGTTTACT
>comp535_c0
GTTCGATTTCTTAATCCTCCTCATCATCACATTCATCATCATCCTCATCATCATCCACATTAGCTCTTCCTTTGATCACTTCGCCATTCACAACACACACATTTAAATTGTTCAAGGCACGAACATTTAGCAAATTT
>comp535_c1
CGAACATTTAGCAAATTTCCCGTAGACACACCAATATTTGGAACCCCATAAATCTTCACATTAAAATTAAGTAAAATTTCCGTAACTAGAGCTCCATAACCAACAACAAAACCTTTTTC
>comp536_c0
GAGGGAAAACACCCAGAAAAACACAGTCAACAATCAAATTGCAAAATGATCCTAAATTTGACCACAAATTGTTCTTATCCCTTCTTTGGTTATGTGTCTCATCACTCTGTAGAATACGTCTCTCCAAATAATTCATGACTCGAGTGAGGCAAAGTGCACGGAAAGTTAGAACAGATTCTGAATCAAGATATAAGGGGACACTCTCTAAAAGGTTTTCAATTGTTGCAACTGGATTTGTATGCTCAATCAGAGTAATTGAGAGTACTTCTGCTATAAGATCCAAGATAGCCGTGCCTCCTACTGAACTTGGTTCACCACTATAGCCAGAATTGTCAATTTCCAGCAGAAGATGGGAGGTTGTCATAAAATT
>comp537_c0
CACCCATTTTTTTGAGTTGGATGAATAACAATTTTGTTTGCTTGGGCCAAAATGGATCATCACAAAGCTCAATCAAAATGGCCCATAATGGATCAATTTCTAGAAGTTTCTTTTTAAAGTGCATGTAAACAAAAACAACAAAAAGATCATTTAGAAATTCCCATATCCCAACCTTTGAGGTTTTTGCTGGTT
>comp537_c1
CTTTAAAAAGAAACTTCTAGAAATTGATCCATTATGGGCCATTTTGATTGAGCTTTGTGATGATCCATTTTGGCCCAAGCAAACAAAATTGTTATTCATCCAACTCAAAAAAATGGGTGCCAAAGTTTCAAAATGTGCTCATGATTAGGCCAAATTCTTTTGGATTGGGAGAAATTGAGTGGAATAACTTGAATTTTGAGAAGAAATGAACTAAACTGTTACAAAGCTAAACGT
>comp538_c0
AGGAGGGACACATTCAATCAAAGTGTTCCAATTACAAGACTAGATGGCGTTGCGGAACGATATGAATACGGCGACTGCTAGCTGCTATTGCTTTGGACGAGGAATCTGTTGTGTCTCTAATGGTGGAAGAGACTACATGTCCTAAAGAGGGTTGGATCTTAGATTCAGGATGTTTTCAACATATGTGTTGTAGGCCGGAAAGAGTGGTTTGTTTTGTATGAACAAATTGATGGATTATATGTTACCTTGCCTAATGGAGAAGAGGCAAAGGTTGAGGAGTTGGTGAGGTTGAGATCAAGACTCATGATGGAAA
>comp538_c1
ATTGCGATCAAGTGTCAAAACATACTTATCTCGTATAGTTTTTGAGCCTTTCCATCATGAGTCTTGATCTCAACCTCACCAACTCCTCAACCTTTGCCTCTTCTCCATTAGGCAAGGTAACATATAATCCATCAATTTGTTCATACAAAACAAAC
>comp539_c0
TTGACGAATAATAAGTACGGGTTTAATAACGAAGACTTGGCATGCAAACTCCATTTGCACCATCGAAATCACCTTCAAGAACACAAATGAATTCTTCACAGCAGGAAAATGCACCAAAACCTCCACAAATTTCGTTACCGCGTCGGCATGTTGTTGATGTACTTGTCTCAACCGATCTTGCTAATGTTGTAGCTGATAAAGTTAAAAAAATCACCAATATCATGGTAACGAAGAAGGCAGAAGAAAT
>comp540_c0
ATCAAATGCATGGACTTTTCAGGTATACTAGTGTTTGCATTAGAGTTGTATGCTTGTTTACAGAAGTTTCCGAAATGCAAAGAATGCTAGTACTGATAACATAGAAACTTATCTTAACTTATTCATAGTAATAGGGTTGCAGTCAAAAGGCT
>comp542_c0
TGTATGCCATTCGAGCACATCTCCTGCAAGATAGCCTCCGCCTCAACCATCTGACCAAGCTTACAGTAACCCCCCATTAAGGCAGTATAGCAAACAACATCAGGAGTCAGACCTTCCTTGATCATTTCTTCAAGAAGACTCCTAGCTTCCTCGATACTGCCAGTGTTGGCCAGTCCATCTATTAGACAGGAATATGTGGCACAAGTTGGCATAATGCCTTTGCTTCTCATATCATCGCGAAGTTGAAAAGCCTCAACCATATTGTTTGTTCTACAATATGCTGAAATAAGTGAATTGTATACAACCGAGTTTAGCTCCAATTTCTGAGCAACCAGCTCTTTGAAAAGATTGACTGCCTCCTCGATCTTTTCGGCCTTGCCATACCCGTCGATCATAACTGCA
>comp543_c0
CCTCTCCACAAAGAACAACCCATTTTATACACAAAAAAAGGCCCTAAAATCACTCTTGCAATTGTATACAATACATAAAATGGAGGTGACAAAAAGTTGTAAACTTTTGCAGCAAATTCCGATTCTACCCTTCTTGCATTTGCTAAAGTCCAAAGATTTTGCAACAAACTTGTGATTTCTGCCAAAATCAACAGCACTAAAATGGAGAATGCACCATGAGAGACAAGAAAACGGCAAGTTATAAACACAAATAAGGTTGCTAAATGATGCCCAATAAACATAATGTCATTTGGGTAAAATATTAGGTAATGGGTCAAATCCATGATGAAATATGCAATACTGTATTCAAGAACCATGTTTTGGAAATGGGTATTTTCGGAAAAGAAAAACAAGTTGTTTTTTTGGGTATTATGGAGGAGAGAGAAAGTTGCAAGAATTGCAGCTGGGGTGCCATGGAAGATGGAAATGAAGCAACTTGAAGCTTCAGGTCGAAATTTTGGGGGCCAATTTTTGAAGATTAAGAAATACCCAGTTAAGTAAATGAAGAGAAAAAGTGGTAAGAACAGTAAAATAGGTGATTGA
>comp543_c1
AGTAAAATAGGTGATTGAATTGGTTGATTATTCAAGATTTCCATTGATGATTAATCAAGAAATTTGAGGAAGATTTTATTTTATTTTTCAAGATTGAAACAAAATGGGTATTATGAGAAAATTAGTTTGATTGAAGTATTGATATTATGTAGAAGTGAGAGAGAAATGGAGGAGTTGAAGGCAACGGTGGTGGGTGGAAAGAGGGGTTAATAATAATAATATTA
>comp544_c0
TAGTTGTAAATGTAACTTAATTCTTGTTTAGATATTAGATATTCGATTCAAGACATCAACATATTTGCGCACGTGATAAAAATTTTTCGTAAGAAATAAGATTCCACGTTTCACATATACTTTAAACAGGACATCTTTCTATATGTTTGTAGAGGTATCAAACCATCATAAATAATAATTATCGTCTATTCGTCTCCATAATTGCTCGTGTCTCTTCGGTCCAAAAAAACACTGATAAGTGGTGAATATATTTGTTTGCTTTTTAGTTATTTTTCAATTTTCTCGGAATGACTATATACTTTGCTTCAATTTAATTACGCTGTATATATACTTTGCTTCAAGTTTTTTACGTAAAGTATTTACTTCATTATAACAACA
>comp545_c0
TTTCTCCTTTGTTCTTCATGCATCTTCTCCTTCCTTCTTTGCGACATGACCACAATACAACAAATCATGACAAATTAAAGAATACCCAATGCTCAAAACTCTAATCCCTCAATTGGGTATCTTTGCTTTCCAAATTTCACCATAAAAAACTGAAGATCAAATCTAATCATGGAAGAAGAAGAAGGAAATTTCCCAATTCAAGAACAAACCCACAAAAATAAGCGAGAAAAAAGTGGAATTTTATGTCTAATAATGTCACCTATACATTGGATTAGCAAATTATGTAATGAATTGCATTGGACTTTTGTGATGGGTGTGATTGCTGTTTATGGTATAAGTCAAGGGTTAAGTATGGGTTTAAGCCGTGTTACTATGCAGTATTATATGAAAGATGAACAGAAAGTACAGCCCTCTGAAGCGCAAATTTCAATGGGAGTTGTTCGATTTCCTTGGGTTGTTAAGCCTTTGTGGGGCCTTCTCACTGATGTTCTTCCTCTTTCTGGTTACAGAAGAAGGCCATACTTCATTTTTGCTGGGTTTCTTGGGGTGACGTCGATGCTCGTTCTGTCCATTGTTGATGGGCTACATCTGGTACCTGCTGTGCTGTCTCTCATGGCAGGAAGTGCTGGAGTGGCTATAGCAGATGTGACAATAGATGCCTGTATCACAGAGAATAGTAGCAGTCATCCTTCGCTTGCTGGTGACATGCAGAGTTTGTGTGGATTAAGCTCTTCAATCGGAGCTCTTGCTGGGTTCATAATCAGTGGTTTTCTTGTTCATCTGATTGGGTCCAAGGGTGTTTTTGGCCTATTAGCAATTCCGCCTGCACTAGTTGTTCTGGTTGGATTGACAATTAAAGACTCTCCAGTGCGGAATTTCTCCTATAGTAGGGTAAATGAGAAGTTTTGTGATGCTGCAAGAGCTATGTGGACCACGTTAAAGTCCCAGCACGTCTGGAAGCCATGTCTTTACATGTTTTCTTCCCTTGCTCTTGGCATAAACATCCATGAAGGATTGTTCTATTGGTATACAGATGGGAAGGGAGGTCCATCATTCTCAAAGGAG
>comp546_c0
ATGAAATCAACCCAGTTCTTTTACTGGGTCGAATCCGAGAAATTCGGGTTTGCCCATGATGAGAGAACAGTTAAAGAGATGGCTCTTGTGCTGGTTAAGGCTAACAAGCTCAGTAATTTGTGGGATTTTTTGAGGGAAATGAGTAGGAGAGAGTGT
>comp547_c0
TTGATTTTGATTTTGATTTTGTTTTCTTTATTATTTCTTGTGGCATGAAGTCATGGGTTCAAGCCCACTTGACCAAAATTTGTGTTTCCTTTTGATGCAAATAAATCCAATGCTCACCTAAACACAAACAAAAACCACAATTAGTATTATTTATGTGACAAA
>comp548_c0
TCTCTCTCTCTCTCTCTCTCGTGCATGCAAGCATCAGACATGGCAACTTTCCGCTTACTTCGTTCCCAACTTCACCATTTCAATTTCCCTAATTATTCCATCTTTCGCAATCGACATCATCAAAACCCTAAAATTTCCCGCCAT
>comp549_c0
TACCAACACAACCAAACACCAATTTCACCAATAACACCACCAAAACTCACCAAACCCCAATTTACCAACACCACCAAAATCCCAGTTTACCAACACCACCAAACCGCACAATGTCAACACCACCGAAATCCACCACCGAAACCCACCGAAATCCACCCCCAAAACCCACCAAACCTCAATTTAC
>comp550_c0
TTTTGTTTCCAGAACCCCCAACGGGTTTGTACTACACAGGCACAGAGTACTCTGCAGTAATACACAAAAAGTTTGTTTTACCACAATGTTAAAATTTATTTGTGAAATAGCTAATTCATTGATGATGCACAGGGATGGGTAGAGACTAGAGTAGTATCACAATTTGGGTAATGTTAAATGATTGTATTGATATGTGTGAGATTGTGTTTTGGATTCAGTCTCGAGTTGTTCCGGATACA
>comp551_c0
TGCCGCGGATGTTGTCCAAGTTGCGAGAATTGTTGCAATTGCAAATCTCTTCCTTGCTTCGACTGTTGTAGCTGTGAATGTAAATGCACTTGTCCTAAATGTCCTACATGTTCTTGTTCACAGTTGTGGAAATGCTCTTGTCCTAAATGTCCAACATGTCCTAAATGTCCATCATGTTCCCAGATATGCAATTCCTGTTTTGGCTGTATAACCAATTGCTGCTGCTGTTAGCTTTTGATTGATACTGCAAAAAATGAAGCTTTGCCGATTGCACATCTTCTTTTGTCTTCTTTTATAAATAATGTAGCTAATTCAATATATTCATTCAATTGGAGGTCATTCCACCAG
>comp552_c0
ATACTCTTTCCGTTTCTACTCTCCATTTCAATTACAATTTACAAGCAATAAATCCCCTTAATTTTTGGTGGGTGATGCTAATATTATCGTTGCTAAACAGAGCAAAAAGCAATACTGATGACAAGAATGAAAATAGACTGATACTACTGGCAGAATCAGGGAGTTAAGCTGTTGCATTATCTTCCCTGAAGGCACTCTGGGAGAATGTGCCACCTTCTTGGAATGGTTTTCTTGATCCTTGTGGCAATCACTGGGAAGGAATTGTCTGCAATAATTCGAGAGTGATTTCTATAACTTTATCAAGCATGCAACTAGAGGGCAAATTGTCAGGAGATATCCAACAATTATCTGAACTACAAACTCTAGACTTATCGTATAACAAG
>comp552_c1
TTTCATTCTTGTCATCAGTATTGCTTTTTGCTCTGTTTAGCAACGATAATATTAGCATCACCCACCAAAAATTAAGGGGATTTATTGCTTGTAAATTGTAATTGAAATGGAGAGTAGAAACGGAAAGAGTATGGAAGTTCATAGATGGATTGTTGTTTCTCAAGGATAATCT
>comp553_c0
CTCAATTTAGTCCTCTATCTCAACATTTTGCCCGCAAAATCTGGTCTCATTTTATAACAATAAGTCAAAGACTGTAAACTTGTACTGCTACATTTTCAATTTGTGGTGTTGTATATCAAGCTCTATTGATATCGCCTGAAATAGGAGTTCTCCCAAGCTCAAATAATACATTTTTCCATTCACGAGGATCATCAATGCCACGCATACAAGTAGCTATGTCTACAATCGTGCGTGGCACACCATGACACAGGTTGGCAAGTAAGCCAGGAATGCTATTAAGCATGGAGTCACATCTCATTCTCCCACTGGTGCTAGCTTCATTCATAAGTAACTCACACGCTTCTTCATCTGAGAGACGATCAAGTTTCACAGTTCCGAAACTATCCAACATTTCAGAAACATAGGTCAACCTAGTAGTTATAACTACTTTGCTCTTACTCCCTGCTGCAGGGACTGAAATTCCTATCCGATCCAGATCTGAAACACGGGCTTCTGGGACATTATCTAGGAAAAGCACAAAACTGCCAAGCCGTGCAAGCATATCTGATAGTGTTTTTGCCCTTACATTCAAGTCATCATCA
>comp555_c0
CTTCTCTCCACCTTTTCTCGTGCCTGCCTCTCTCTCCTCCTGCTTTCTATGTCATGAGTCTGGAACCCCCTCTACAACAGAAGCAGCAAGAAGGGATTGAAAATCCAAATGTACGC
>comp557_c0
AGGAGGTTGAGCTACTGATATGGAAAGTGGTTGAGAAGCACCACTAGCCGAGGTGAAATCAAGCTGTCTAGCGAGCTTCTTCGCCGGAAAATCAGCAGTCGTAGTCGATTTCGGAGGCGAATTACCTCCTTTTTCTCTCTCCTCCATTGTTTCCGATCAATCAATCTTTGGTCGCCGGAATTCGGAGGAAACAAGATAATAAAA
>comp558_c0
TAGCAAACCAGATCATAGTTCGAAAATGCGGTTTCGGTCCCGATCACAGTAACGGCCACAGCCGGTAGTATCGGCTTGGTACATTGGAAAACCTTTACAATACGGGTGATATGATACAATGCGGCCTTGTTTTGACACCATGCCATAGGATGAAAAGTTTTTCTGC
>comp559_c0
CTTTAGTAATGCTGTTTTTTGTTGGGGACTTTGTATCAAACAGATCATTGAGGGTATCTAGATAGAGTAAACCGGAGCGAATTACTCGTCACTAACTTTTTTACATACTTGCATAATCGTTGATGGCTACTCAAAATATCATAGATTAATATCAGTGATATTGATATACTGATTGGATAAATAATCAATCATTTCAACTCATTAATGTAAGTGTAGCATTTAGAAGGAAAC
>comp559_c1
AAGTGTAGCATTTAGAAGGAAACAAACATAACAGTACTCAAAGATTTAATAGCATAACTCATCACTAACTTGGTCTAAATTTTTTCCAAACATTTACAATAAGATTTACCCCCGCATGCAAAGTGGGTGTTTGGCAATTAGAGTTTTG
>comp561_c0
TCAAAAGAACCAAAGAATTAAAATAAAAACAACAAAAAAAAGCAATGTGTTTTAAGTTGAATGTATTACCTTCATTCCTAAATTCATGTTGTAGTAGTGATCATCAGGGGCAGAAAGTTTGCACTGAAGAAATGCTGAAGTTTATTCTTTGAGTTGCAATTTTTGTGGGTAACACACTCAATTAGAGCTCTTCTGAGGAGTGAAATTCTTCGTTTCAAATCTTCCCCTATAATGTAGTGCCTCTAAGTTACTTATTCATGAATATAGGGAAGCTATGAGATGGTGATAATCTATAAAACTCATCTTCCGGAACTTGTAAACCTTTGACAACTGATGTGACATTTGAG
>comp562_c0
CTGATATGCTTTTCAAATAGGAGGGACTCACAAAAGGCATTAACTTAAATAATTTTTAGGAAGTTTTCATGCAAATAGGAAGCCCAGCAATTTACAATTAAGAGTATCTGTATATGCATTCCACCTGTGCTGTCCTACTAATTGTTTCTTCCTAAATGCTAACATGATTTTAATGTGCTCTTTCCTTGCCAGTCGTTCTAAGACAACTCTTCTATAAAAAGAGGAGAAAACTAACTCTTCACTTTAGTGAGAAACTATCATGTGACTTTCTTTTGAACAATAATAATACATCTTCTTC
>comp563_c0
ATAATTTTCTTTCTGTGAAGTGCCCGAGTAGCAACAGTATATTCTCAGCAACCAAGAATCAATACCTTACTTTGGCTGACTTAATCATGCGTACTGATAATTTGCTGCTCTACACTGGAGAATCACTCCACTTTCTTTTGCATTTTGGTGGTTTTAGTGGATGTGGAAGAAAGCTTCAAAAAGGTTTTGCTCACCACTTTGTACGGATCAAACATACTTTTATACCTACCTAGCTACATGATTCCTCTAGGCAATATCATATACGGAATACCATATGTAGGAACTTCTACACTTCAAC
>comp564_c0
TTTGACCGAAAATGAGCTGCAGCATTGGTCAGTAAATTCAACTTGGTTAGAAGGATGGAATGTCGAAAGCGCCAGTCCTCATAATATACAGAAATGTAGAAAGATCAACATGTTGATTAGAATTCAGAAAACCCAGTGCTACCGTTCTTACATGGTGTGGCTTGTGTTGTTGCTAGC
>comp565_c0
GCAAAGTATCGGACGCATAAACGCGACTCAAATCTTACAAGCCATCCTTACAGCGCTATCAGCACTGTTTGATAGTCAGCAAACATACATCAGTATCTTTGCTCATGCTCAACCAACTTGGCATTGCACAAGTAGTAATACTAATAGCAAAATCTCATGCAGTTCCAGTAAT
>comp566_c0
ATTTTTTTTTTTTTTTTTGCTTTTTTGTTAGAGCTTGAAATGGCTGTGTTTTTCCCCCAGTTTTGTTATGATAGTTTCAGTTATAATCATCATCGTTATATTTAGGAGGTTATTTGTGGTTTGGTTCTATTGGGATCAGTATCCAGTGAATTTGACTTGGTGCCTGTTTCTCATTCTTCTGACTTGACTTGACTAGATTGTTTTATATTGATATAAATATTTATTTGCAAATGCCTGTATCCACTACAT
>comp567_c0
TAGTGGTTAGATTTTTTGGGTACAACCCATGAAAAGGATACAACTTTTATGAAGGATAGTTTAGTAAATTACGGTAATTACGAATGGTTGGGATAATGTGACAATTAATTCCAAAAGAGGGAGTATTATAATTGAATTGTACTTTAGGCTTTAGGAAACATCAAACTTTGAAATCCACTTGTTTTCACCCCTTAAATCAGGACCTCTTTTTCTTATAGCAGACTTGATTTGCTGAGAACATGCTCCATATGACAATTCACAAGTTTGCATTACGGTATTATTTCAGCTTATAGCCTTGACCCTTGTGCTATGCATCTTGACAATTTGGGTATCTCTCCAGGACTCATTTTGAGAGGCGGTT
>comp567_c1
CCGTAATTTACTAAACTATCCTTCATAAAAGTTGTATCCTTTTCATGGGTTGTACCCAAAAAATCTAACCACTAATTACTTCTGTATTAGGAAATGTGAGATTTCTCCGGACATCCTAATTCCCAATATAGAGAATAGAGTACAAATTTAACAATAGAATTCTGGACCATCC
>comp568_c0
AGGTCGCTTAGTTTCACCTTTATTCTCTCTTCTGTATTACCTTTCTTCAGATCCTCTCCCTCACCCCATACAAGAAACAATTGCTGAACTAAATGTTACCTCTTCCTTAATCATCCACCAAAAAAAATTATCCTCATTAGCTGTTGCACTTATTGACATTGTCTTATCAACTCCAATTAACACAACTCTTATTCAAC
>comp570_c0
TTGTCCTCAGAACATAAGTGTTGCTTCATTTTGACCTTTTAACTCCAAATGATCTCCTGCACGGGCTACATCTAACTACGATTCATCACTTTTAGGTTAAGCAAGTAATCAGCCATCCCAAATAAGAAGAGTGGCTACGAGTTCATCACTTTAAGACATGGACAGGTCATACTCTGGCTCCAACACACCGATACCACCAACTTCTACTCCAACTATCTGCACTTGTGATTTCCACCACGGCTACAGCCTGCAAGTCATCAACAACCTAAACAACTAAATAGTAGAGATTACTCTACTACTACTAAATAGCAACCAAGGACAATAATGTCAGTTCAAGATCAAGGGATGCTACACTTTGAAAGTACATTACACACCCCATCTTTAGCTAAGCTAATAAGACACCGTGAAGCCTCTTTC
>comp571_c0
ACTTCGGCTATGGTGCTTTTTTCATAAATCATGTGAGCAACTACCATAGCTTGGAGGCCGACGCCACTAGTAGTGTGCCACCGATCGTTGTCGCATGTCGTGCTCTCCTTTCTCCATGGATCCGATCGAGGCTTTTTTTGAAGAAAAAACTATTGAAGCCATCAATGCGTGGAGCTTTACTGTCATCAATAGAATT
>comp572_c0
CATCTCTGAAGTTGGCTAGGGCCCCACGCCTATCCACCCATTTTTTCCTTTCTTCTTTTTCATTCCCTTAATCTCTGTGCAGAAGGTCAATGTACACTTGTATAAGGAATGGAAAGACTAATATTGATGGAACAAATGTTTAGGAAGAAGTTTGTTTTGTAGTTTAGAAAGTAACTAAATGATGTCTCCTTCATTATTCATTATTCGTGAGTCCTTGAACCATTGTTTTCCAAGTTTCATTGCCCCTTTCATCCTTGTTATTAT
>comp572_c1
ATACAAGTGTACATTGACCTTCTGCACAGAGATTAAGGGAATGAAAAAGAAGAAAGGAAAAAATGGGTGGATAGGCGTGGGGCCCTAGCCAACTTCAGAGATGAAGTATAGAGCGAGGAAAAACTTACTAAAAGGGGAATATTTAATTCAATGTCTGACATCATGACATGCAAATGTAGTAGATGTATACTTAAATGAAGTCATCAGGTTAAATGGTTGTGCAAGTTGACAAGAAATACA
>comp573_c0
CAACTTCAGCCAAGTTTCATCACCAAACATAGTCATGTTCCATCCAATTCTAAAAAACTGACCTAGAAGATTGTCATCTAAAAAAGCTTGTGTATTAAAGTTGAATGCTACATCCAAGAATCCCCCAATTGCACCAGAAACCATAGCCTTCAAACGAGGCATAGTCACAGTTGGTGGTGCAGCCCTGGAATGATACCCAAGGGCCATTCCGTTTGCAAGCAACGAATGTGTGTAGGGCATAGCATCGACAAAAGCTTGAATAGGAGGATTTTTGTCCTTCCCGAGCACAAATTCCGCTGGAAGACCGTCAACAACCATGAGTATTAATCGGCCATACGATGGAGGGACTTGAGAGAGCTCCAGAAAACGAGATCGAATAACATCAGATGACATTGAGGAAACATTGAAATCTTCAACGGTGTCGTTTCCAGGAGGTTGATAACTCTCAGGACCACTGACGCCGGAAAGAGCAGGTTTGACGGG
>comp574_c0
CTCACAGAAGGCAAGCCAGTAGTTGTGAGCACACGGCTCTTGAGACAAATGGTGCTTCAAGATTTCTATGAACTGGTGGCTGCTGCTGAGATCAATAGCGAGCACCCATTAGCAAAGGCAGTAGTTGAGTATGCCAATAAGTTTGGAGGAGACGAGAAAAATCAAACCTGGCCAGAAGCAAGGGATTTTGTTGCAATCACAGGTCATGGTGTCAAGGCCATAGTCCGAAACCAAGAGATTCTTGTGGGTAACAAGAGCTTGATGTTGGACCAAAAAATTTCAATCCCTGCTGAAGCAGAGGAATTACTTGCTGAAACAGAAGATTTGGCT
>comp575_c0
GATCGGCGTCTATTGCGAACTACGATAAGGCAGACATCGCCCAATGGGGCCGAGACGTTAACAGTTTGGGAAAAATCGACCGCCTGATCGGGCGGCTTGGCGGCTACACGATTTTTCGATTTTTTGTTTTTGAGTTATCTTTTAGGGTTTTGTACGGGGTTCCTTATGTTATAAAGGGCTTCCTGGTGTTCATTATTTGATAATTGATACGCAACTTTAGAAATAAT
>comp576_c0
CTTCACTGAGACAACATACAGTTCTGAGGAGTGTGCCGAGTCTGAAGTAGATGATCCCGATCAAGAAGATGAACCTGAAATTGATCAAAATGAACGAGAGATAGAAAGCCAGTTTCGTGGTGGAGTTGCTAGTTATGACGAATTGATGCAGCTGAAATATGAATTGAGTGAACTGCGCGAAGTTAATGAGATGCAAAAGAACATAATTAAACAAAAAGATGATGAAAAAGAGGAGTTAGTGAAGCAATTATCAGATAGTATCAGAGAGATGAGGGAAGAAATGGTTGCAGTTAGGGAAACTACTGAACATGTATCAGTACCATGTGATGAGGTGACAAAGTCGAAGGATGAGATTGATAAACTAAAATTAGAGAACATGTATGAGAAG
>comp576_c1
CTTTGCTAACTCAATTTTCATCTCCTCAGATTCCCATTTTTCTTCCTCTTTTAGTGCAAGTGCTTCCGCTTTCTTCTTCATCTGTTCCTTCTCATACATGTTCTCTAATTTTAGTTTATCAATCTCATCCTTCGACTTTGTCACCTCATCACATGGTACTGATACATGTTCAGTAGTTTCCCTAACTGCAACCATTTCTTCC
>comp577_c0
TAAATATAAAACGACATATTGACACTTACCTCGACCTTGCACAGCCTCTCCGGTGCCTAAAGTGACGCCGAACTCCTTGGTAGGTGTTATGGGCAGTGTCAATTTCTGTACTGTTTGGTTGGAGATGAAGTTATGGGTTGCCCCAGGATCGATCATCACTACTACATCCTGGCCGA
>comp577_c1
TGACACTGCCCATAACACCTACCAAGGAGTTCGGCGTCACTTTAGGCACCGGAGAGGCTGTGCAAGGTCGAGGTAAGTGTCAATATGTCGTTTTATATTTACAAGGTATCACAATCATTGAGGATTTCCTACCCTTAGACCTGGGAAATTCCGACCTTATTTTGGGGATTCAATGGTTGTCCAAATTGGGGACTATGACTAATAACTGGAGAACGCAGGTCCTGAAGTTCAAAAGGGG
>comp578_c0
AAGGAATGCCTTGGTGGATGTAACTGCATATTAAAAGTGCTAGAATAAGTAGCCTTTCATATCAGAATCAAATAAATTTTCAAGCACAAAAGTTTAATAACTTTACATACATAGAAAGAGAATAATGAGCAAAA
>comp579_c0
ATTAAGCCCAAACTTGAGTACAAGATGGAACAACTCTTTGGAGCTACGGTTGCTCAAGAAGGGATGAAGTTTACTCTTGTCCAGCGCCCAAAAGAATCAGTTTATATCCCTTCTATGGCACTCGTCCATATACACTCTTCACCCCTTGGTGTTTGTGATGGTGGTAATATAATGCCCGACTATGATGATGTAATGAGTGACAATGATCATTTTTATGATAACAAAACAAACATAGATTGGCAGGAAGTTTGGAATGATTCTACTTCACTACCTTTCCCATCTCCTTCTCCACAATCAATTGAACATGGAGTTAAAGGAAGTAAAAAAAAGTTATGAGAATGACTCCTAATGGAAAATTGGATGGTGA
>comp579_c1
AATTGGATGGTGAAAGTTGTTACTAGGAGGAATACTAAGGAAATGGAATTGATGAATCTTGAAGCACAAACACTTACTTAATCCTCTCATACACTTGCTGATTCATTGACGAAGTTGGTGTCTATGCCCAACCTCATACCAGGTGGCCCATAATTCTTTTTTGGTTGCACCACGATCAAAGATCCCCAAAAAAGGATACTACTCAATGACATGTCAGATAATAACACAAGGCTTTAGTGGATACAATA
>comp580_c0
GAGTTATAAAGGTGTGAGTCAAATTTATCCTTTCTCATTTTCATACCCCTTATATTCAGTTTATCTCTTTGTTGAAATTGATGTGAAAATAAATTTGCATCTATCTGATCTTTTGCCTTCGGTTATCATCTTAATTCGGAAAATTTCTAATTTTTGTGGTGCATTTAGAAAATTGGATGCTATGAAGGAAACTGAATTCCCAATAAAGGGTATCCTCCTCGACTCGTCTTGTTTAGTTAAGAGAAGTGCCAATTTCTTTTTGTGGAATTGGTTTCAACTCTTCTCTCTATCTATGAGTGTGTTAGCTGCCAACTATGGTTATTTAAAGATCTCAATGAAATCCAATCTAGACCACAAAAGTTATTGGATTGGTTTTTGTTGGGTGTTTTTTGAAGTTTTTCTCTTCAATAAAAACTCCAATTTAGGCCACAGAAGCTATTGGATTGGAGATGGTTTATTGTTACTAGTCACTTCTTTTTGCCATATTATCGCTCTATTGCGCCTAAAGAAGGCCTTTGTTGTACTTTTAAGGATGATAAATTTCCTTAGTCATATATTTTCAAGAAAACATCTATTACTGCAATTCTTTTTTAAGTATCTCAATTGTATTTCTCAGGATGTCACTCTCTCTTTTAAGGAGTTTGGATTCCCCTTGAAAGGTTTCCTCATAGACTATTGTCGATCTGTTCAGTATGTTGTCATTCTCATACTTTCAGTTTGGTTAGAAAT
>comp580_c1
TTTCAGTTTGGTTAGAAATTCGTTCCTTATTTATGGTTGTAATCCCCATCTGTTATAGTTATTTCATAATGCTATGCTCTGAATTTGGAATGGCTGGCTATGTATCGAC
>comp581_c0
TCTTGATTATTTTTACTGCCTGCTTGCTGCTTTTAGTGCCATACAACTTATGGTTTTTGTGTATTTTGCAAAGTGTTACATATATAATAAGAAAAGTTAAGTTGAATATAACTTGGTAGGAGAAGATCCAGACTCTGAAGTTTCCTCATTTCCTGCGGATTCGTGTATTCTGTTCTACTCAATTTTAAGCCTGTGATGAGGCCTGTAAAAAGAAAAATGGGATGATTTCCCTATTTGAAACTCGTGTAATTTAAAGTCCTTTTACTTTTTAACTTGTATGATATTTCGA
>comp582_c0
TGGCAACGTTCACAAGACTTACAGTACAAATAAGCATCTTTATAAATTGTAGGCCAATATAAACCACATTCAAGAACCTTATGAGCGGTCCTTTGAGGACCAAAATGTCC
>comp583_c0
CCCCCTTCTCTCAGTCTACCAGTATAATGAATAGTGACCTTCTTTCCTGAAGAAGCAACTTTAGCATCTTCTTCACCAACATGTATCTCCTCAACAATCAAGCCACCTGAAATTGTCCTTGTAGAATTTATCATTCCACCAGTTTCCAGCAGGGAATGATCAGCTTCATTCTTTGCCACGGTCAAATCATTTACAGTTTCGACTACGGCTCC
>comp584_c0
CAGAAACTAGCCCTCCATGAACATTATATATACAATAACATTTGCTAAAAGCCAAAATTCAAAGAAAAAACTGAGGGGGATATGTGTTCACTTGGATTTGTACTTAAGGTGGGAAGGGGAGAAGTGTGCTCGAGGGGGATGGGTTTTTTCCCTTTTTCTGGAGGGGGAGGTTGGGCACATGATATAACATAGCACATTATGTTTTATAATTGAGGTTGAGCAATTTTCTTTTTCTTTTTCTTTTTATTTTCCCTTCTTTTCTAATTTAAATGTTACCTTTGTGTCCTAAAAAGCATACTTCATG
>comp585_c0
CGGCAAGAAAGGCTTGAAGAAGAAGATCATCGACCCTTTCACTCGTAAAGATTGGTACAATGTCCGTGCCCCGTGCATGTTCACAAACCGCGATGTTGGTAAAACACTCGTCAATCGTACCCAGGGAACGAAAATTGCATCTGAAGGTCTGAAACACCGTGTCTTTGAAGTATCGCTCGCCGATTTGCAAGAAGACGATGGAGCTGAAAGGAGTTTCCGCAAATTCAAATTGATCGCTGAAGATGTTAAGGGTAGAAATGTTCTGACCAATTTC
>comp585_c1
CTTCAGATGCAATTTTCGTTCCCTGGGTACGATTGACGAGTGTTTTACCAACATCGCGGTTTGTGAACATGCACGGGGCACGGACATTGTACCAATCTTTACGAGTGAAAGGGTCGATGATCTTCTTCTTCAAGCCTTTCTTGCCGCCTTTGGACAGCCCCTTGTTCTTTCCAACAGCCATAACGATTGAGTTAGTAAATTTTACGATCCCAAACAATCCGAAGAACTCTTCTTTAAG
>comp586_c0
CAAGAACATCTAATAGAGCTTAAGAGAGGCTTGTATATACAGAAACTTCCTTTCTGTAACTAGACAACATCCGCCAAATGCAGCAAGTTCTAGACATTTGAGAAGTATTTAGCAGTGTCATGAGGATAAAGCTTAAGAG
>comp587_c0
ACTATCAGATTTTGGAACATCAAGATCTATTGCTACTGAGAAAAGTCATTTAACCACTTGTGTCCAAGGCACAATTGGATATCTAGATCCTGAATACTTCCAATCCCACCAATTCACTGACAAGAGTGAT
>comp588_c0
CATATTCTCATTGATATATACAAAAAGAATAATCATGTGGGATCTGGTTAGATTTGTCTCAATGTATAGTTTTATAATTTTTATTTATAAGTAACTAAAGTTATTGATGGTCGAAGATACGTGGTGGATACCATACAAAAAGAAACAAGAAATATATTTTGGGACGGGGGAGTATTAGTGTCAGGATAGACAAGCACACATCCACCCCATGGTAAGCCTCTTTTCTCTAGTTGCAACTTAGTTTATTTTTGCTTTGTG
>comp589_c0
CTTGGATCATATGCAGACATAAGTGTTAATCTTATCCAAGCTATGGCCCAACATGATAAAAATAAGGGCACTTTTTCCATGACAAAAAATATGGGCTCCCACCCTTGAGCCATAGATGTTGATAGCTTGTTATAACCCCACTTATTAACTAGTGGCTCTAGCATAACTTGATTTCACATGTTATTCACTTGCTTATTATTTTGAAGGAAAGAATTAAAGAAAGAACCAACTTTTCACCATCTCAAAAATAATGAATGCTTTGAATTGACAACATTACCCTTAGGCTTTAGTAAAGATATTTATGTCAATACACGAGGTGTGCAGTGCTAATTG
>comp590_c0
TGTTTGATCAAGCGGTGCAATTAGTTCGCCCTGGAGGAGTTATTGTATATTCAACCTGTACGATAAACCCGGGTGAAAATGAAGCACTGGTGCGTTATGCTCTCGATAAGTACAAGTTTCTGTCACTGGCACCCCAGCATCCAAGAGTTGGTGGACCGGGGTTGCTTGGTCGCTGTGAGTTATCTGATGGGTATACAGAGGAATG
>comp591_c0
AGCCATCTAGGTATAACTTGTGTCGTAACTTGGGTTGTTATCACTAGTTATTACTGTAATTATAAACCATTCTCATTCACTTTGACGACAGCCGTGATTCAAAAATGCGCACACGACGGCTATACAAAAGAACATTTGGCTTACAGAAAACAT
>comp592_c0
GGAAAAGTACACTGTAAACTGTACAGTATTGATTGATAATGGGTTAATAAACATCTTTAAGGGAAGAAAACAAAAAATCCCTAAAATCGTTAGAATAGTCAGTGAAACATTGCTGGTTGTTCTTTATATCATTCCATTAGCACTTGAGTTCAGAAGTTAGTCTAAAGAACGTTTCTGCAGTGCAAGGAATCGTCAGACAACCC
>comp593_c0
ACATGTCTAACAAACTAAATGTACATGAATAATAAGTCAAATGATCACGATTCACATGTACATGACTAACAAGCCAAATGAACATATGTACATCTCTTTTTGTACATGTTCATTGGTATTGGTCTTTGTGTTTATAATGATAGTCCTTTGTGTTCATTATGCGTATGATTATCATCCTACGGACGTGTGTATGTACTAATTTGGGCCCATAATCCCCTATTATAAGCTATA
>comp594_c0
AAAATTTTGCTTCTCAAGAAGGTTCACAGACCCCATAACTAGTATACAGGAGATGTCTAGATCTTTTGATGATAAACGGTACAAGATAATGGACGTAAATGAAGGGGGGACGGGGAGGAGTATGCAGAAAATGTTGTTTGAACTTAAAATGCTATAAAGAATACACAAGTGCACAACAAATAACCGCGTCAACTAATATCACTCTCAAGCATGACAAGTACTAGACTTTTGTATGTTCAATTCTGTCACTAAGAGCAGCTAG
>comp595_c0
GAAAATTGCTTCCCTTTGAAAACAAAAACACAAGTTTAGGGGTGAAATTGCTTGCCCATATAGACAAAAAATGTCTCCCCATGGAGTTTTTAAGGGTGCTTTCCTAATAAAATTACACTAAAAATTCATTCCCATTACCACAAT
>comp598_c0
CATAACTTTCAACAACTTCCCTGATAAAAACATCTCAAGATTTTTATGGCACTTTTTACAAACATATATGAAATCCATATACACTTGGATACAAACAATTATAATTAAAAAATACTTGAATGATATAAAGTTTAGTGTAATTTTGCCAGAAAAATATCATGCCAATGAAACTCCACCTATAGACATGTGTAACAACTGATACTGAAATTTTATAAGGAATATATGAATGTATGGAGGTAGCTAGCTAACATTACCACAAAGGCACAAGCCTTGAGATAGACATTTCCATCAAGCTGCACTAAACCCCTTATTTGTTTCGTATACGTGAGTTGTCTCATGTTATGTACATGTGAGTTGTTTCATATTGGAAGAAGAGAAAAGAAAGTATCACGTTGTAAGCTAAGG
>comp600_c0
GTGGCAGATCAATCTAGGACTCTTTTAACTTGTGTGAGTATTCTATTGAGGTGCTCAGCAACCACCCGTTAGAAAAAGCATTGCAGAAGCTGGACACGTCGGGTAGGCTGCTCAGGTGGGCGGTAGAGCTCTCCGAATTTGAAGTAGAGTACAAGCAAAGGACAGCGATCAAAGCTCAAACC
>comp602_c0
GATTAGCAAATATTAGGAGGTAAAAGGAGCACGGAGAGGAGGATGTTAAGGACAGTGTATGCTTTTGTAATTCTGCCTTGTTACTTGGTGGAGTGATGTGCTGTTGTTTTATGAAAAGAAAATCGAATCATGGAATACATATAGCTTTAAGGTTTCTTCCTTTTCCATTTCATAGGTTACTAAAGCACAAATTGTTGTCGTTAGTGTGACCAACTATTGTCAAATTCCTCGATCCGCCACTGCCGAATACACTAGAGACTAGAGAGAGATGTTTGGAGAGCTAAGTGATATATGAGGATCGGGGT
>comp602_c1
CTCCACCAAGTAACAAGGCAGAATTACAAAAGCATACACTGTCCTTAACATCCTCCTCTCCGTGCTCCTTTTACCTCCTAATATTTGCTAATCGTATCAATGAAGTCACCGACTCATGCTACATTTAATTAGCAAAAGTATACAGAGTTTGTACTGGAAATTTCTCCTTTTTTCTT
>comp603_c0
CTCTAATCAGCAAAATCTCCTTATTTTGCATTGCCAGAAAGAGAGAGACCTCAACGTTCATCTGGCAGTCACAAATTCACTCTACTATTCAAGCTGCATCTTTTTCTTCGCTTCGGCTTCCAACTTGTTTAGAGTGCCAAGAGCATCACACTCCAAAACCCAGGTCGCTCAAGACCCGAAGCAGGGGTCAATACATAATGGTTCGCGAAGGACACCTTCAGGGCTTCAACATGATCATAGCTTCAGCGATGCCTCAGCTCTCAGACACAAAGAAAGCCAGCCTAATCTAGCTACGGCTATGTCACAACCTACTAATTTCTGTCTCGGTCCAAGTTATTTAAGGGCTGAAAATGAATTCGAAGAAATTGATGGGGAATTCGGCTGAGAGCGAGCTGAAAATGGAGTAGCAATGGCGAATGAGCAAAAAC
>comp605_c0
CCCTTATCTAGTAAACAATTAAAACCATACAAGCACTATTCTCTTTACCATTTTGGACCCATATTTTTTGGAGATATGTTCGTTGGGCATTTCTCAACAAAACTCACAAACGAATATGAATATTTATATACTTTGAGTTAATATGGGGCAAGCACAAAAATGATCACATAAATAACAATATCCGGCCATAAGATGAACGCATTTCTTTACACAAAAAAATGACGCTCACTAGATATACACAGGCAGTAACTCTATAACAGACCAGAAACCTACACACC
>comp606_c0
GTTGTACCTCCAACAAGAAACCAAGTTTCTGCTGCACCAAACACTTTTGCTGCTTCCTTTTGAGCTTCTAAAATGGGGCCTTCCGGGTTGAAAAGATCGTCGAGTTCTCCTACGTCATGTAGGAAAGGCCATTCACCGATCAGTCGACTAAAGGAAGATGGAGCTGCCAGCCCTCGGTTGTGTCCTGGGAACTGAAAAGTTG
>comp606_c1
CTTGTTGGAGGTACAACTTGTGGTGTTCTTGCTGCTATTATGGCTACTTGCAAGCCTGGTGATACATTGATTTTACCTCGCAATTGTCATTTATCTGCGATTTCTGCATTGGTTTTATGTGGAGCGATACCAAAG
>comp607_c0
AAGTATTATATTTTGTTTGAAGTCCAATATCCTTATCCAGTTGTGCTTGATAGTTTTCAATCTGAATCCAAGTCAAATGGTGTGATGCTTTCCATATGCGTCATGTTTTCGATGTTCTTGTTTTCTCAACAAGGGTGATCAATGTTCAATAAAGTCTTCATTTTGCAAAATTGCATTAGAGACAATGCATACTCGTCTGCACTTCCTTACCTTGAAATTTTTAGTTTGAAGAG
>comp607_c1
TGCACCCATTTTCCCTGCAACTGGAATAAGAAGATACCAGAATCAGTATGACACTCTTCAAACTAAAAATTTCAAGGTAAGGAAGTGCAGACGAGTATGCATTGTCTCTAATGCAATTTTGCAAAATGAAGACTTTATTGAACAT
>comp608_c0
CTGTCTGTACTTCTTTGGTTGAGGTTTGTTGTTTTCCAAATTCTGATACTACTTAATCTGTTAAGGTTTCTGCATCTTTTGCTACATTGTGAGTTTAGGCGTTGTTGACTTCCAAAATGTTCCATGTGACTTTTAAATATATTGGTGGTACATCAAATTTCAGCTTGGGGAACTTGGAAGGCTTT
>comp609_c0
GTTGTTGTTGTTGTTGTTATTGGTCTTGGACTTAATATTTATAGAAGGCTTCTTTTCCTTGTGTATTCTCCCTTGAGCCAAGAGAATTAGACAATTAGCCATGTCTTCTTCTTCAGTCGTTACCTCGCTCATGATATCATGCTCATCAGATGGCGATGCGTCTGAAGATGAGGAACC
>comp610_c0
CCCCAAATTCCAAATTCAAAGTGATCGATTTTGTTCACCACCAACATTCTCTTCAAACAAGCACAAAAAGAGAGAGAATGGAAGCTAAAGAAGCAAGTTCATCCTTAGAATCGATAATGCTATCCTTCAATACTCGCATTTCTGACCTTCAAGAACTCATCATTGCTCGAAACATGTATCCTGCGAGTAGTGTCGCCGATCTCACGGCAATCGACGCTTCGGT
>comp610_c1
GAACAAAATCGATCACTTTGAATTTGGAATTTGGGGGAGGGAGTAGCAATTATGTTTGTTTGGCGGGAAATGTGTGATAGTACTAGTAGCAATTATTGCGTGTAACCTACTGTCACCTTAAGAGACGGTAATAAAGTTCCTCATGAATTCGCTAATCTCTG
>comp611_c0
ACTGGGACATTTACTCTTTATCAAAAGCCTTGCTCTAAATATAGCTCCATGTACAGGTTCTGAATATGCACATCATGTAAATTCCACACTCAAAGTCTCTCCTAGATATAGGAAGAAATCCGAAATTCCATGCTTAGATTGATAGAAGAACCAGGTTTGACACTTTCC
>comp613_c0
GATACCCGAAGAACGGTACCGCCAACGCTACGATTACTTGTGTAGCAACTAACAATGTTCTGATCAAAATTTTGAAGCTCTTGTTCTTCTGGTATGTTGGAAACCAACTTTCAGTGGAGAGTGCCACTGGCTTCAACATGAGTGCGTATTTTGCTAGTGGAGTCACCAAAGTGGTGT
>comp613_c1
GAGTCACCAAAGTGGTGTAGATTGCTACTTTTGAGGCTACTTTATGCTTTGGAAGATTTAGTGTGATTTGTGAGTTTACTCCTGCTCCAAACATTGCGTAGCCTAAGACTGCCATAATTGCATAGCTGAGAGTGCACACTGTGAAACATATGAGTAAAACCGTAGAGAATTGATGTTTCTTTTGGATGGAAGTATAGAGCGGTGGAAAAACTGGGTGAGCACTATAGCAAAACATGAATAAA
>comp614_c0
CTCGAAAGCAAGGTTTGAAAAATGGATTCATTAGTAGGCAAGAGTTAGGAAAAATTCTGAAAGGGAGTTTTCAGAGTCAGATTCCAAGGATGGGTTCTAAGGTTTTTGAGAATTTGGAGGCTGGTGATCTTGTGAAGGTGATGCTGAAAGTGGAACTTTGTTATGAACAAGACCCAAATGATCCAAACTCTGCTGTATTCGTCCCTTCATTTCTTGAAGAGGGGAGACAAAAACCACAAAGATGGCAGTTCAGTTCATCTGATTGTGTGTACGCAGGACGACATCTTGAATGCGATGATTCAAG
>comp615_c0
CTTTGTTGTTCTTGCCATCTTCTGTAATTTCTCTCTCTTCCTCTCTATACAAATTCAACTATAATCCTCCATTAACGTAAAGTTTTGAGCTTTAAAAAGAATCTGGAAAATCGAATGCATTTTGATAGTATTTAAACATTGTTAAATTTTGTTGATTGAAATTTGAAATTGAAGGAATTGGTGATGGAGACTAAACTT
>comp616_c0
ATGAATCTTCAGGGATATATTCTAGTGAATCCATTGTCATCTTTCTACCTTGATGATCAAATAAAACTGGATTATACCCATCGCATATCTCTACTTTCCGACGAGCTTTATGAGTCGACCAAATCAAGTTGCAAAGGGGATTATCGGAAAAATATTACCGATCGTAACGCACGATGCAGGAGGAATCTTG
>comp617_c0
CGCCATAAGCAGGAAACACAGAGAAGGAAATTAGATTGACACCAATTAGCTTTACAGACTTCTACATGTCCGTGTCTTTTTTTAGACTTCAGTCACTAGAATAATAAACTATTTTTTCTTCGGCAAAAGTGTAACCAACTATTCCTGCCTACATTATGGATTCATAGTATGCTGAAGGTTATAACTTAAGTGCTCTCTCACCTTACCAGTGTGCTGAAGGTGTTGTAGTTTTCCAGTAATTTAGTTGTGGTGGACAGAATTGGAGGTCTTGCTCAACTTTCCTCTACTTTCAGATTCTCATGAAGTAGTGCAGTAGCAGTTACTCATTGTTGCTTTAATCAAGAGACTAACTGAATACAGCCTTTTTGCAAACTCAGAAATAC
>comp618_c0
AAAGAAGTGACAATAGCCTGCCATGAGAAGGCCACATTTTAAGGGATTTGATTTGGGAAATGTTGTTTATTTTCCTAGAATGGCCTAAAAAGAAAGTAAGATTGGCATTAATTTTATCGAAGGTCCTTAAGATGCAAGACTAACATTTATTTCCAGGTTCAGGGTGATTTTCATACAGTTTGGATGTCTCATATGTACTTCTACAGGGAAAGAAGCATAGAAGAACCTTTCAAAAGTAGTTTATGATTGAATGTGCATGAACTATATCTTTGTGGTTCGATGCCCATACGCGGATATGACAATGATGGCATTACCCAAATCATAAAACATTATCTGTTTGCTGATGTAAAGAATGTCTCAGCCTTTGGGATATCACTGCTCAGATAACTGATAGAACTCCAGTTGTCACAGCCGTGATCTTCTTTTCTACATTGAAGCTTACATCAAACAAGACTCAAGGCTGATATTCCGACTGTACTTTACGTCACATGATATTATTCCTCTGACACGGCGTATTTCCTTGCTTTCTGAGTTCACTGACAAGAACTTGATCCTTACAAGATAGATGCCAACAGAATTGGCCATTGGCTTCTCGTAAGGCTGTCTTTCGAAACTAAGGGCTATATCACTTCTGGTGTCTGCTTATCAAAAGCAAATATGAGAGTTTAAAAGCTATCACAACTAGTCAATATGTACCAAAGTACAATTTGTTTTGTACAACCAATATTGCAATTTCTGTGCACAAGCTGCAGCAGATCATCATCCTTTAGAAGGAAATTCTAGAAGAGCCTAATCTGACACATATATATGCTGGGAAGAATCATG
>comp619_c0
CAAGTTTTCAAAGCCATGCCAAGAACTCAGCATCTCTAGATAAGCCTTGCTTTGCCAAACAATCTGCCACCATATTCGAACTTCTTCCTTTATGCTGTATGAAAATTTCCGACCATTTTTCTTTAGCATTACGAATGAAGTTTAACTGAAAATTCAGATTTCAAGGCCCACCATTACTCTCATTACACAATTTTACCGCATTAGAGGAGTCCGATTCAATTACCACCTTTTAAAAGAAAAAAGTCATGCATGATCAGCAAATAGACCCTTGGGCCTTGGTAACAATAGTTAACTTCTTGGAAGCTTAAAACTCTCTAAAATTTCCACACTAACATCCAATTTTTCTTTGTCATAATCAACTTTTTTGCCACAGAAATTTCTCCACACACTCTTCTTTCTATAGACTATAG
>comp620_c0
CTCTTTAGCACCATTTCCCTCTTCTCTCTCCTCTACTTCTAAAAATATACTCATATATTGTATGTTCATCTTCCCAACAACAAACACTCTCATACATGCTCACTCTCTTCTACTCATTATTCCAATTTCCTTACACTAATTAATCCATTAAACATAAAAGAGAGAAATGTTACGCTACGAATGGAA
>comp621_c0
CCGGGTGGTTGGTTTCCAAAGCAAATAAAGTGCCATGAGGCAGCAACAGAGTAACTCTTAGCCACCCTATCATGGGTCTTCTGGAAAAGAGATGGAGCTAAACAATCATAGCCTCACACTACAAATCATTCTGACCTTAATCTACAGCATGATCACAAAATGAAACTAAGGTCTAAATTGTGAAATAATAGCACAGAGCTCATTGAGAGAAGTGGTAGGAGTCTCACATTCGAGGTAAGTCTAGCGAACAGAGGACACAATGTCATCTATCCCCCCAAAATTC
>comp622_c0
CCTCACCATCAGTGATCTGTACAAAACTCTGTTGCTCTTGATTACTATTAATTACATTCTCATTATTATTCACTTCATTTATACTCTGTTGCTGTTCTTGTTGCTGTTGGTGGTTATCAACATAATTATGATTATCCTGTTTTTGCTGGTCTTGAATTTGTGGAAGGTAATTAGAGAGTGAGAAATTAAGCTTAGCATGTGGACCTCGAAATCGGACAGCAGCTCGATCATACTCCCTAGCAGCATCCTCG
>comp623_c0
CATGGTCCCAGTTCCCAAACCAAGGGATATGGCCGCAAAATCAAAGATATGTCGCCAATATAATTCATTGAACATGTCACATTGGACTCCTTGTAATACAAGGAAATAACATCTTCAGTTATACCTTTTTCTTTACCATTATCTCCTCAAGTATCATAAACTCATTTGAGGTTGAGGTGATCGAGTTTGTGACTCGCTTTATCTCATATCCCTAAATTCTAAAGATCGAACCTCGTGAGACTCATTTGAGAATTTTTTCGTATCTTCTCTCAAGTGAGTCTCATTTATCTTACCTAAAAAAAAAATTACCAACCCATTACGTATTGAGCTACTTTTG
>comp624_c0
GCAGTAGTAAGCCTGAGTGAGAAGGGCCACTTACAGTTCTGTGGGTAAGACTGCACTCATCATCTAAAGCCTCCTCACTTACATTGCCCTAGGCAGTGGTTAGAGTCGCTACAAAGCACCGAAGTGGCTTGGAACCTGAG
>comp625_c0
GAACACCGTCATAGATACCTCAAAGGAGTGGGCCGTGCAGGCTTTTGGTATGATGGCTGAAGAAGAGGATATTCCCAGATATGCTCGCCGGCTGGAGGTTCCAAGAAAGCTTGCACAAGGCCAACATATCAGGGGAAGAACCACCCGTCTGCGAAGAATATTCTGAGGACGAAGA
>comp625_c1
GTCATCTTCGTCCTGGGCCTCCATATCTTCTTCTTCTTCTTCGTCCTCAGAATATTCTTCGCAGACGGGTGGTTCTTCCCCTGATATGTTGGCCTTGTGCAAGCTTTCTTGGAACCTCCAGCCGGCGAGCATATCTGGG
>comp626_c0
TTTTTACGGTTTCTACAACCGATCTATCACTGGAACTTGATTTTCTTTTGTTATGATTCAGTAAATTCTTACAATTTTTGTTCAATTTTTTTTTTTCAAAATCTGGTGTTCTTTCTATTTCTAGCTGTAATTAACTTCTTTTTTT
>comp627_c0
CGCCACCATACGCCCTCAACACATTACTAAACGTAAACTCATCAGGATCCACATTTTCACCAAGCATTCGCGTAAACAGACCAAATGCTTCCCTAGACAATTTCTTTGCAGCAAATCCAGCAATAATCTTATTCCATGAAGAAACACATACATTAACGCCTCGTTCAAGCATTTCATCAAACACATTGTGTGCATCCCACAAATGATCATTGACAAGATATAAGTCCAAAAGACGGCCATTTAATTCAATTTCTTCGACAAAACCCGATTTTACTATCAACCCATGAATCTTTCTGCAATCAGTTAACG
>comp628_c0
AACAACAACAACAACCACAACAAAGGAGCAAGTTCTTACCAATGCTATGCTCCTCATCAACCAAAGAAGTGATCAAGCTTTCGCTTTCGCATCGGCGTAGCTCCTCCGCCTGTTCCACCACCTCTTCCACCGTCTCCGAGGACCCTTTATCACCAAAAGTTGGGTGTATGGGC
>comp629_c0
GAGTTAAGCTTTGAAACCCGATCTCCATCGTTGGTGTCGTTATACTGGACCAATCTCCGTCGTTGGTGTCGTTACACTGGATTAAGATCATGTGTTTGAGTTTCTTGATTGTTTTTGGCATTAATTATTTGGGCGGCGAAACTTGGCTTTAACTTGAGCGGCGAAATTCGGTACCAAGGAGATTATCTTCGAGAAGAATTTCTCTTT
>comp629_c1
TCTTCGAGAAGAATTTCTCTTTGCCTGGTGGTCGGCGAGGGTGGAGATTCACCGTACCATTGTTGGCGGCGAAGATGTTTGGATGATCCGGCGGCGGTTTCTAGAGGGGGTTCCTTTGGAAGGGGTTTCG
>comp630_c0
TCGTGGTCGTGGTCGGGGAAGGGGCGGCAACAGAAGGTGAAGGCTGATGCTATATTTATAACTTAAGTAGATGTTATGCCCAGATATGCAGGTGCTCCTACTCTGACTTTGTTGCTCCAATTTAATGTACTATCAAATTTTGGCTAGTTTTATGAAGAACTCCCTTCTTTTGCAGCAAT
>comp631_c0
TCTGTTTCTGTTTCTGTTTCTGTTGCTGGAATTTTCTGTTATGCTCATCGGTCTTGAACCCAATGAGGCTAACCCATTGCAAGTAGTCTCTTTCACCAACTCGCAACTCCGTAGTGGATACATTTTGGTTGGCAATAGTATGAACCAAGGAACAATAAGTAGGAACACATTGGAGCAATGAAGCTAATAGCAGTAGTAGTAGTTTAATTATCATGATACTCAAGTTCTCAAAAATTTACTCAAAGGAGATTAGGTTGTTTGTGTCTTATAGAAAATGTGTTTCTCAACAAGCATATAAAGA
>comp632_c0
CTTGAATCACCAGCAGGAGTTGGGTTTTCTTATTCTGTTAATACATCATTTTATGATGGTGTTAATGATGAGATTACAGTGGTGACCAAGATTCAGTACTACCCCTAACCGGAAGTAGGATG
>comp633_c0
AGCAAGATTATAGGCCAGTATGTAAGTGCCTTTTGGATTGCACTTAAATTAAATTAAATTAAATGGTAGTTTTATTTGTTTTATAATAAAGTGCTACACTGGAATACGCAGCTGTTGAGGCACACAGTTAGATAGTATGTGAACAATTGCTTATAAATACTACCTCTGTTCTTTTTAGTTGCAACATTTGATTATTTTAATACTCACCAAAAAGTCATTTGTTGCAACTAAAAATAGAGGAAGTATAATTTAACAGATAATAAGTAGGTTTTCTGATGATGGCAGCCATTAGCTCAATTTAATTTTGAATTCATTGATTGTTTTGTGTACAATAAGTGGTCCTTGCTCAACAGCTGCTAGTAGATAGACTGTATCTTTTCATCGGTTTCTA
>comp634_c0
AGAAGAAGATGAAGAAGACGAAGACGACGACTAAAACGAAGACAAAGACGGAGACGAAGACAGAGACAAAGACGAAGACGATGACGAAGACGAAGACGATGATGAAGACGAAGAC
>comp634_c1
CGTCTTCGTCATCGTCTTCGTCTTTGTCTCTGTCTTCGTCTCCGTCTTTGTCTTCGTTTTAGTCGTCGTCTTCGTCTTCTTCATCTTCTTCTTCCTCTTCATCTTCTTGATCTTCCTCTTCTTCTACTTCCTATTCTGCCACTTGCTCCTCAGTGATATCCAAAAACACAAGGGATCCATCCTTCATAGCACGAGTAGTAGTTCTCGTGCTCTTTCTCACTCCCTTCCTATTCTTATCAGAAGAGTTCTCTTGGGGGAG
>comp635_c0
GAAAATACTTGTCAAATTCATTATATCCGACGTTTCTTGTGGAAGCTGCTCCTTCCCCAGTCCCTTGTTCCTTGGAAAGGATGCCCACATCCCCTTTCAGAGCTGCTGATTAATGAAGTGGCTACATCGTCACAGGGAAAGGAAAAGCTCGATGGTACACCCAAGATCAGCTCCTTGAACAGTTGGCTTTCCATAAAAGTTGGTCAGCCAATTGCAACCAAATTAGTCCTTAATACCC
>comp636_c0
ACCTGGTCGAAGTGCCATACACCTGCGCATAAAAGATAACAACATCATCAATGAAAATGAATCAAATAATGGAGAGACACTGTTCTAAATGAAGGATCTAATAACTGACCATATCCCTTGCCAACTCTCCT
>comp637_c0
CGCTTGAATCAATTGTACATCGATCTCAGGAACACGTCAGAAACATATTCTTGAGTCCGTGTGGTATATGTAGCCTAAATGAACCATTCTAGAATTCTTTCCTCTACACAAATGTGACAGCGGAAAGATATACACCAGACAAGGAGTCCTGACCCTTCAGACTTGATCATA
>comp637_c1
GTAGAGGAAAGAATTCTAGAATGGTTCATTTAGGCTACATATACCACACGGACTCAAGAATATGTTTCTGACGTGTTCCTGAGATCGATGTACAATTGATTCAAGCGTAACATTGTATCTTCCTTTTCAGTTTTCAAGCTGAAGCAACACAAGAAAGATGAAC
>comp638_c0
GAGTGTACTCCAGATCCTCTATATCTTCCCCAACACACTCTCTGTTTATTATCAAATATCCTTGTCCATCAACCATGTATGAGATCATCATTATCAAATCATACTCAGCATCTGGAAATTTAAGAGGAAGCTTTGTAGTCTCTATGTCAAATGCACAGACATGAACTTCAGCACGTTGAAGCAGATCAATCCTCTTCTCAAGCAGAACAC
>comp638_c1
CAAAGCTTCCTCTTAAATTTCCAGATGCTGAGTATGATTTGATAATGATGATCTCATACATGGTTGATGGACAAGGATATTTGATAATAAACAGAGAGTGTGTTGGGGAAGATATAGAGGATCTGGAGTACACTCCGAAACCAGAATTTGAAGGATGTTTCAGAGTTACAAACGTGAAAAATGAGGAAGAGCTTTTAAGAAGCTGGTTTTCTCATATGCAAGAAGTAAAACCTGGTATATATGTTACATACAACGGAGATTTCTTTGACTGGCCATTTTTGGAAACCAGAG
>comp639_c0
TGCTGGTATCATCACAGAAAGAGGTATATGTTCAATCTTCCAAAATAACATGAAACCCGTCGGTACCTTTCTGAGAATCAGTGCAACATGTAAAGTGAACATCTGTAATTTTGGCAGTAGGCA
>comp641_c0
AGACCTCCTCCATCTTCAACATTTGTATTACCATCTCCACCTCCTAATCAAGATTGTACGACAATAACATGTGCAGAACCATTGACTTACACTCCATCTGGAATTCCCTGTGGTTGTGTGTGGCCAATGCAAGTCAGATTGCAACTCAACATTGCTCTATACACATTTTTCCCTTTGGTCTCTAG
>comp642_c0
CCCGAGTTAATGTTGCCTCCATGCAATGTTAGCGGCAAACAAGTGCCTAAGAAGAAATTGATAATCACAATTGTTTCTGCCGTTGCTGGAGTTTGTTTGATACTAGGTATACTTGTGTCATTAT
>comp643_c0
TGCTTCTGCTTCTGCTTCTGCTGCTGTTGTTTCTTCTTTGGAGCCATTTTTGCGGTTTCTGAGGTCTCCTTTGGTGTTCTGCGGTAAAGTATAGACCTGTGTGCAGGTTGCACCAACGTTTACTGGGGTTTTTTTTTTTTGT
>comp646_c0
GATGGAGTAATGTTTGAATCACATAATAAGCATACTACCCTCCAACTCTCCAAGATACAGCTTGATAATTTATCTCTGAGTTTATTTACTGCCATATCTCTCTC
>comp647_c0
TGATACTTCTGCTTCAAAGGTTTCTGGGAGGATAGCATCTGTGCAACTTCATAAAGATGGAGAAATAACCTAGCCTTTCTAAATTCAGACAAAGAACCCCTCCATGCATTCTTCCGAAGTGCTTCAAGAGCATTCAACACTTTCATGCCAGTGGATATTAACTCCATGGACCAATGGTTGCGGGCAGCATCTTTC
>comp648_c0
TTTGCTCTTTGCAGACACCATTGGGCTTCTTGATGAAACACGACCATTGCTCGTCACTTCCGCATTTGGCTCTAGCTCTTTTGCATAACCTACCTTATGCTGCGTTGCTTCATAAATTGCACCTTCTTGTCTTTGTGCATCCTCTTGCTGAAAACTTGACTAATTAATGGAACTGGTGACAATCTTCATGGAAGTCACCATAGTTGAGACCTCTGCTACCCTCAAATCTTGTTTGTGGGGTGCCTTCATCTTGATATGGTTTTTTGTTTCTAAGATACGAATTGACATC
>comp648_c1
GTCGTTGCGAGCACCCCTAACTTTGAAATTTCTAATTTGGGTGATCTTAAAAACATAAGATTGAGATCTTCATGTCATTCTGATTATGTGACTTATGTCCAAAGGCATAGATCTTCTAAGTTCCTTAATATATCCCGTGAGGATATGAAAAGATTGCTACAAGGAAAAGAGATGCATTTCTATCACTCCCATTCCAAGTTGATGTCAATTCGTA
>comp649_c0
TTCAAACTCACTAATGATGAAAATTGAACTTTCTAACTAGGTTATCAAAAGAGTGAATTCAAGGAACAAACATGCCAATGTAACATAAATCGCCGCTCTCTAATTCAAACAACAAAATTCAAATGAAGATGGAAAACGCATGAAAAAAGAGTTCGGCACGAAACATATATACTGCTCGACGCTGCGGATGAATTTGCAGTTGTGAAGTTGATGTAATTGTTCTCCTTCGTACTAGAAATGTTTTGGGAATTTGAGAAAACTGACAGGTATATTCTGATTTGGCTTCTTTTTGGAGTTTAGGGTTTACAGTGTTGGATTCTTTAATGGCGGCAAA
>comp650_c0
AAGAAGTATATAACAAATATTTGAACATAGTTTGTAATGCTACTTCCATAGAACTAATACGATCTTCCGAAATCAACTCTAACATACTTTACGTCAATAAATCTATCCCACTTTTGTGGATCATACACAAAAACATTTAATCCATATGATCCGAAA
>comp651_c0
CTTTCAGCAATCTCAACATCTTGATACATCTTTTTCTTGATTCTTATATATCCACTCTCTGTATGAGCTCTCTTTATAAGAAGATATGATATGCTTCATTGTGTATGCATGGCTTTGGATTTTTACATTTGATAGATAATACTCCTATCGTCCAAGAAACTTTCGGCTTTTTAGCATGTCCTCCAAATTTTAGCAAGATTCTCAGTTGGACCACATCTGCGTCAGCTTGCTCTTTAGGTGGCTTAGATGTAGCTGGAAAATCTTTTTTGTTTATTCGACGTAATCTTATAGTTAAG
>comp651_c1
AAAATCCAAAGCCATGCATACACAATGAAGCATATCATATCTTCTTATAAAGAGAGCTCATACAGAGAGTGGATATATAAGAATCAAGAAAAAGATGTATCAAGATGTTGAGATTGCTGAAAGAAGGGGAGCAAGGGTGTGGATAATACAAATTCCTATGTACAAAACCCTCCT
>comp652_c0
CAAATTTTGAACAAATTACGAGTGAGAGAGAGAAGAAAACAAATATCTCCGGCGAGAACTAGAGAAGACGCAAATGTCGAACAAATTTCACCGGCGAGAACAAATTTGGAACAAAT
>comp652_c1
CAAATTTCGTCGGCGACTGGAGAAGACGACCTTGCTGGTGAGAACAAATTTCGAACAAATCTCGCCGACGAGAACAAATTTCGAACAAGCCAACAAATTTTGAACAAAT
>comp654_c0
TCCAATTCTTATAAATAGGATGAATTAAATCCCCCACCATAGTATTAGGATTTGAATTCCCTCGCGGAGAAATAATTTTGCGAGACTGCGTACCTGGAATCCATTCATCATGCCAAACTCGGATTTTTTCACCATCACCAACCCTCCACCTAACTCCTCTTCTCAACACCCACCTCGCTTCCCAAATACCACGCCAAGTATAACTCGGATTCGACCCCAGCTCAGCATCCATAAAAGAGGAATGGG
>comp654_c1
GTCGAAATCACTAAGTCTCCAAACCTCCTGTGCGAAAGAGCAGTAGTATAGTGCATGAACTACAGATTCATCGCCTTGCCCACACACGCTACAAATCTTTTCCCTGCTAGGAACATGACGGTTCAGAGCTAAGTTTGTGGGGAGGGCGTTTGAGAGAGCCCTCCACGCAAAAATTCTAACCCGGGGCAGCACTTGCAAACTCCATATTTTCTTCCAAACCATCGAAGGAGACGAGGTAGAGGCTTCAATAGCTTGTTCCGAGTCCCCCTAAATAGCTTTGTATGCAGATCTCACCGAATACACTCCATCCTTTTCATGGTCCCAACACATAACATCCTCCGGAAGACGGGAACTTATAGGGATACTCATTACTCGTTCCACCTCAAAAGGTAGAAAAAGTTGTGATAATAAACTTCTATTCCAATTCTTATAAATA
>comp655_c0
GGACATGTAATAGTCGCATTTTTTGGCTTTCACGATCACCAATGTAACTAGGATTGAACAATGTGCAAGTCCAATTGGTTTTGTTTTCGTCAATTTTGTTAGCTGATGCAGTAATCCAATAATGATTTGGGGACCACCTAACCAGATACTTGTTATTGTAGCGACACTTAAGATGGACAAGACCATTATAAGTCTTGGAATTCTCCACCTCAAATTGAGCA
>comp656_c0
GTTTTTCTGAGCGTCACGGATCTACAATTACAAGAACTTTTCGTTTGACACAAGAAAGTTGAGACGACTGACTGAATTTTATCCTAATGAATTTCCAACAGTTGAACTTACTTTTATGGAAGATTCACTTTGAAATTTCATTGTTGATCTTCAAAATGACGATAGATTTTCAATGTTGAAGAGCCTTTATGAGCTTTCCATGAAACTTGTTGAGATTGGAAAGCACGAAACACATTCAAGAGTACATCTGCTTCTAAAATTAGTGTTGCTCCTTCCCGTAACGACAACAAGTGTTG
>comp657_c0
TAGGCAAACAACCCAATTTTTGCATATCAGAGAACAACGCCAAAGCCTTAGGAAACTGATCAGACCCAGAAAAACCCCTAATCAAAATATTGTAAGTAAACACATTGGGAGAAATTCCCAAATTGTTCATCTCATCAAACAACTTCAAAGCCAACTCCAACGACGACGACGAAGGAGGCAAACTACGAAGAATACCATTAAGAAGAGAATTATAAGACAAAACCCCAACCATAAAACCCTCAAGTTTAGCAAAACGAATAGTATTAATACCCTTATCAATCATATTAAGAGAAGAATAACATTTTACCATCAAATCAAAGACAT
>comp658_c0
TTCCACTGTGAGTGCTGAACCCATGCCACCACCTGTTCAGGTCGTTCACCACTTATCTGAACTCGTAACTTTTGATGCAACCACACCACCGAACAGCTCGACAGTATATAACACAGGAAGTCCTCTTGCTGGTTACCATGAAAGGTTTTCCAATATCTCGGTGCCATTATATGGGGTAATGAATCAGCAAATTGCTGCCTGGCCTCGTACATCACTGTCCAGTTGGCATCAAGAACAATATTCACCAGGATCTTCACTTCAGTTTGGCAGCACGCGACAAAATCCTCTTCAGCTGTAGCATTCTAATATGAGCTTTTTGGAAGGGGTTCTTCTCACAGTATAGTAGTTGCAGTTAACTTAAATAGATCCATAATA
>comp658_c1
ACGCTGTACGCCTGCTACACAAGATCTTACAAAAAGAAACAAACCCTTTTCGGCTATTAATATTATGGATCTATTTAAGTTAACTGCAACTACTATACTGTGAGAAGAACCCCTTCCAAAAAGCTCATATTAGAATGCTACAGCTGAAGAGGATTTTGTCGCGTGC
>comp659_c0
CATAGTATTCCAGGTAAAAGTATTAGGAAACTTAACCTCGGAGAAAACACAGAAAGCATCATCAACCAAACGCAGATTGTAGTACAAGTGTAGGAGATTATTTTGGAGGAAGATTGAGGAGTTTAAGCCAGTGGAAATCATCTGGGCATGGAGTTTTCGAGAAATGGGCACAGAATCAACAGATGAACAAGCTTCCATTGCGTCGAAAATTTTCTGAGATTTCTGCATATATGATTGTTGAGATGATAGAATGTGGGCGAGAGTGAATATTGAGAAGTATTGTTGGGTGGTGAAGAAACGAACGGGAAGGTGAGAGGGAAAAGAGAGGGAGCTCCATGGAAAGCC
>comp659_c1
GCGACGAGCAAAACCAGAAAGAGGTTTCAATCAATTTTGGATGATACCCAAATTCACAGGCTTTCCATGGAGCTCCCTCTCTTTTCCCTCTCACCTTCCCGTTCGTTTCTTCACCACCCAACAATACTTCTCAATATTCACTCTC
>comp660_c0
TTTGTTTACTGGGCTTTCTCTTTTATGATCCTATGAAAAATTTATCAAGCAAAGATAGAAAATAAAGATCCCTAGGGAAGCGATTTTACTTGAGATTGTTTAGTGTAGTGGTGCTTTGTGTTTTTGTAATTTCATGTCATTTACTATTGGTTAATTTTTCAT
>comp661_c0
CTTAGGGTCACATCCTGTTATAATGCGCCAATCATGGCTCTCTATGGCAGGATAGCAAACTTTTAATGGCATCTCACCAACCAATTCGTCCCACCTTGCTTCTATAAGATCCATGATAGCGGTGGATTGTTCCGCTGTGGCTAAGGATGAAAGGATTGCAATACAGTTTCCTAAGCAAAACCAACGGATATCCATCTTTGCCGGGCTGACATTTCCAATGAAGTATCCACCACGACATGGCATGAAATCAAAGACCCATTCAGGAAGAGAATCTGGCATCACATTAAATTTGTTTACAGCAGTATGAGAGTACTCTTCTGTTTTGTATCGATATATATCATTAAGCTGCTTGAAGTCCATCCAATAGTAAGTTCTCATGTGGAAGCTCAAAGCATGGAGACGCTTAACTATCCGCTCAATGCAATCC
>comp661_c1
AAGGTGGGACGAATTGGTTGGTGAGATGCCATTAAAAGTTTGCTATCCTGCCATAGAGAGCCATGATTGGCGCATTATAACAGGATGTGACCCTAAGAATACCAGATGGAGCTATCATAATGGGGGATCCTGG
>comp662_c0
ATAAAAGATCATAACTAACTTACAAAAGGCTCACTGGTTATGTCTTTTATAGTTACATAACAAGTCAGTGCTCAAAAGAGCGAAAATAGCAATCTAATCACGGTATTATTAAACTGCTGCTGCTTCTTTGATTACTTGGTCAATGGTCCTTCTTGTTTGTGCTCGTTGAAATTGCTATGAATATTTCAAATAATTCTAAAGTATTACTTTATCAGATGATGTCTTTTCTCTTTGACAAAAATGATCAACATAAAGCCATATATGAGCATATTTATGTCAATCTAGCCGACCACATTTACATTGTGTGAATATGATACACTTATTAAGTAATAAATAGCAAGTTTGAAAAATATTCGAAACTTA
>comp662_c1
CAAGAAGGACCATTGACCAAGTAATCAAAGAAGCAGCAGCAGTTTAATAATACCGTGATTAGATTGCTATTTTCGCTCTTTTGAGCACTGACTTGTTATGTAACTATAAAAGACATAACCAGTGAGCCTTTTGTAAGTTAGTTATGATCTTTTATGTGGACTGTCTTGCTTAAAAAACATGATGAAATTGTTC
>comp666_c0
GTTCCACTAGGCTTAAGAAAGCACCGTGAATGACTGCAGAAAAATGTACATGGAGTGATGATACAATAAGATGAGCCTCCAATTGCTTCAGTATCATTTCATCTGGGATGATGCAATGAGCAAGCGAGATAGAAGCAGAAAATTTCTCAACTACTGGCACTCCCTGAGGTAAACAGGGCATGATTAAGGACACCTGAAAATCATCCATGCTCACTTCAAACGGGTCGTATATGTCATTGAGCTGCATTGCATTTAGAATATCATTATCATCTTCAAAAGTAAGCCACTTCCTCATGATCTGAAATTGATCTTTTCTTTTGGCAACAGGAGGAATATCAACGTTGGAAGACACCCGTAGACCATTAGTCTGTATTATCATGCTGCATGTTTCTGCCTTCTTCACATTTTCCCAAGGAAGACAGATGGAGATGTTAACAAAATTAAGATCCCAAATGACTCTCTGCCGACAAGACAAAATATAT
>comp666_c1
TGGAGGCTCATCTTATTGTATCATCACTCCATGTACATTTTTCTGCAGTCATTCACGGTGCTTTCTTAAGCCTAGTGGAACATCTTCACCTTTTATCTTCTAACTCTAAGCAAGTCTGGATGTCAAACTCTCTCTCACCAAGTATGACATCAAGTGATCCAGC
>comp667_c0
ATCTTTTACATAATGATAATCACAAGGAATGTAAATCATGGAGAAAATGGTCAAGTAACTAAGAATTAATATCATATTGGGTATAAAACAGTTCAAAAATATCTATCAGTAACATCATCAGCAAGCTGGAAAAAGCTCAGCCAGGGGAATCAAGCAATTGAATGACTTGTAAGACTTTTGAACTATACTTGAACCCAGGTTCATTACCACCCTTGTGTGTGTGAGCAAAGATCATAAGAAAAAAAAGGTTTTCAGGCAGCACCGTTATTAGAGGTTGGAGACTCGAATCTAGGTACTTGGATAAAGTAGAGCAGCTAGCAGCACTTTGAAGCAACTAATCTGATCTGTAAAGAACATAATAAAAAATGACCTCTTCTGAGGAGCACAGCTCTATGGCATTTAATAT
>comp667_c1
TGGGTTCCCTTGGAGATAGTCCTGCATAGATATGCAACAAAAAGGTACAAGTTAGTGTAGTGCTGTCACTGCTCCACCTCTGCAGACTATTCTACAAAGTAAACAGAGCATAAGCACACAAAGGTAACATGTTACTGACATCATTTAGCCTCCTATTCTCCAACTGGACATGCAAATGTCCTAGCCTCCTAGGTACTAAATGACAGTGATTGGTCCCAATTTATACAGTATTTTCTGTCTTTTATAAATATTCTGTAAGTAAAATTTCAAAGTATCCTGTTAAATGCTAATAAGCTAAATGTGATCACATCCCTAACACAAGGTAGCTTCTATCAAGCTATAATACTTTCAATCTTTCATCCCTTTATCTCATTGCTTCAGTTTGATACACAAAAATGTTTTCAACAAAAGATCTAGATTGATTATAACATCTTTAATGCAATGAACTGCAGAAAAGAGCATCTTTTACATAAT
>comp668_c0
ATCATGAATGTCATCAGTGATGGAGAGAATAGAGGATTCATCAGTGTTATAAACATAATCAGATACAACTTTAATAACATTATCATCACTGAAACTGTATGATAATGATACGGTTACGTAGCAGCAGATCAGTGCTCCTACTAAAAAGCATGGGATGTTGGATATGCGAGAAAACATGTTTTATGGGAGTATGATTTTTTCGGAAGGCAAAAATTCCAGTCT
>comp668_c1
CCATACGGTAACTTTGCATAGCAAGAGTGTGGGTTTTCATGTATAAAGTTGCCTGTATCGGAAATCGAATCTCCAAACTGATAGATAGCTTCGATTGTTTCACTGGGGGAGAAGGAGGCGAAGGAAAGAGCATCATCATGAATGTCATCGGTG
>comp669_c0
TTCATCCGATTGTTTGGGGATGGCTACTTTTATATACCACCCCATCTTCCCTTTTTTCTTTGATCCTCCTTTTTCTCTACTTTCCAAAAAAAAAGATTATATTTTTCCTTAAAAAGGTAAAAATATTATTTTAAAGAGATATAGAGGGAGAGGTGTGAAGGGAGGTAAAAAAAAT
>comp671_c0
TGTTCTAGTGGTGTGTTCAGAGATTACAGCTATTTGTTTTCGTGGGCCTACTGAGACTTACTTAGACTCTATGGTGGGTCAAGCTCTTTTTGGAGATGGGGCAGGGGCATTGATTGTTGGTGCTGATCCAGATGAATCCATCGAAAGACCTTTATTCAAAATGGTTTGGACTGCCCAGATTATAATTCCCGACTCTGAGGGTGCAATTGATGGGCATTTACGTGAAGTAGGCTTAACTTTTCATCTATTAAAGGATGTTCC
>comp672_c0
CCTTGGAGAAAGAAGCTTCACGGATCCTTGCCTTGTGGTGGTCTAATTGTACTATCAAATTAGTAGTTTGTTTATGATTTGACAAGCTCTTGTAGAATTGGGCCTCAATGGAAAGGAAAAACTATATACCAAATTAGGAAAAGTAGAAGAATTTTG
>comp673_c0
CAGGAAATGCTTCAATAGAAAGAACAAGTTCAAATTTGGATTAAATGGAAGTGATGAAATCACCTCAAGCTCTGAGGACTCTAACTGCCTGATGGGTGTGGTGGTTGACCCAAATGATTCTTGTGACCTCTGAGGAGGGCTAATTTTGGGATGCTCTAGTTCTTTAGAGGTGTGTCCGTCCTTTTTATTTCTGCAAACTATGTATGTTGCGAAGTCAAAGATGAATGTAATTTAGCTTTTTACGTTGTGTGTATCTATGGGGCCCTAATTGTGGAGGATTGTAAACAAGTTTGGGAGACGATTAAGGCTTTCCTTTGGTCTCACCCAGGTAGACACCTTCTCTTAGGAGATTTTAACCAAGTGGAATTTGGCGAACAAAAAGTTGGGGGGACACACTAATAAAAGGGATGAATGTTTTCCCCGGGTGGAAATTAGACTGTAATCTAATGGACTTGCCCTTTCATGGAGTACAATTTACTTGGACAAACAATACACAAGGGGACCAAACTATTTTTTAAAGATTGG
>comp673_c1
TGTAATGAGTCTTGGAAAAGTGAATTCCCAAATGCTTTCGTAATAAACTTTCCCATTTTTGTCTCTGATCACGGTCCAATTATAGTAGGTTCTCATCCTTTGATGGATAAGAAAAAGTGTCC
>comp674_c0
CGATTTTTGCGGTGCAACCAAGATTTTGGATAAAGTGATTTCTGAAATTGCAATTCGAAACACCAATCATTCATTTCCTTTTTTCATCGACTGCAAGTCTATGCTTCGCTATAAAATTTTGTGCCGGAGAAATCTCATTCTCCGCCGCAAACACCCCAGTTTTGTAGCACCTTCTTATGCTCA
>comp675_c0
GAGCACTTTCCCCTTAAAGAAACTTGTTTTAATCCCCTTACCGAGCCAAACAATGGAAAATGAGAGGAAAAGGAAGACTCATTTTCATGCGAAACATTTTACACCCTACGAGACAGAACCTTGAAGTTCTCCAAAGAGTCGATGAGAAAGGGTTTCACAAAGGCCATGACCTGCATATGTCCTAGTTTGGAGATGG
>comp676_c0
CAAAGGTAACAAGAAAGTGCCAAAATTACAATGCTATAAACTTAGGCTGCATTTTATAATCAAATAATTACAATGCTATAAACTCAGCTTATGCAGAATCTTTGGTCGTGGATGTCATTTATGAATATATAGTTGGTGATGTTTTCGTTATTAGTCAAAGTTAGTGGTGCTCCTTGCACCCAAGCCATATTGATTTCAATTTTTTCAATTAAATTGGCTCAAAAGCTATTGGTACTTTCTAAATATTTTTAATTGGACAAAAG
>comp677_c0
GTCTGTGAGAGTTGCTACCAGCATGAGCTTCAAAGCCACTAAGGGTATAAACCTTTTGGCAACAACTGCAGTTTATTCCATAACCAGTAATTCGTCCTTCAGCTGTAGGACGTTCATCCCCTTGTCTATAGTAGTGGACCTTTTCCCTTCCTAGCACCACGCCATTGTCCATCAGCCATGAAAGAACTGTCCGAGGGGCCTGGCTAGAAGGCCCTGCCTGCTGTACTCTTTTGCTTGACCGCAGCACTCGAGAGAAGTTACTGCTATCTGAGCTGTTCCCTACTTTACCTAATGCTTTCCTTTTCTTTGATAAGAAGCTT
>comp678_c0
ACCTTTATCCAATTCTCAAAATGAGTGATTTCCTTAATCTTAATGCTGAGATAGCGAAAATCGTTCAACCATTCCCCTGTTCCCACCACTTGAATTGCTTCTTG
>comp679_c0
CCTTGACCTTCACATCATATACTACTAAAAACATATTCACAATTTCACACTACAACTCCACAAAATCTCTCTTAACACATTTTATCTTCTTAAGATTTTAAGACATGGAAAAGTTGAACAAATAAATCACACTCAAATCTCAACTTTGAGATATTTGGTGTTAGTTTAGTTGTATAAAAAGTATGGATATGAAGTTGATGAATCTTCATGAGAAGATACATGTTGCTTTGACCAATGAAATGCAAGAACAAGAAGGTTGTTTGACTTTAAATTGGGTTATTAAGAAATGGGTTTCTCATAATCATCCTATATCTATTGTTATTCTTTTCATCAATT
>comp680_c0
GTTTGCGTTTAGCCCTATGCCCTCTTGTAGCATAGACCTAAAACTATTATCAGCTTTTTCCGGGTTTAGTATAGTAGTAGTTTGCTGCTGATTCCACTCTGCCATGGCTTGAGAAGACAAGCCAAGGCCCACAAGCTGAAGTGACGAAGCGTCCAT
>comp681_c0
CAGACTTGCTACAAAAACCAGGCTAGCTTAATGGAATTTGGTAAATGATACCACTTGTGTTTTGTGTAACAATGTAGAGGAAGATATTTAGCACCTGCACCTATTCTACTGATATTTGGATGCAATGTTTGAAAATCCTTGGCATCACAAGAAGGCTTGTATCATTTATGGATAAAATTACTATAGCAGCAAGCAAATGCAGGAGGAAAAGCAATTGTAGTAAACTGTATGGGATGATTTTTGTAGAAACTATCTATAACATTTGGCTTTAAAAGGAATCAGCAAGTTTTTGAAGGCAGACACAAGCATCC
>comp681_c1
CAGGATGCTTGTGTCTGCCTTCAAAAACTTGCTGATTCCTTTTAAAGCCAAATGTTATAGATAGTTTCTACAAAAATCATCCCATACAGTTTACTACAATTGCTTTTCCTCCTG
>comp682_c0
ATAGAGTAAACATCCACTGAAATAAACAATGGCAGTAAAATATGTGCAAACTAACAAAAAATATCGCAAGGAAAATGAAAATGAAAATGATCGAGTCAGTAGTCAGAGTAAGAATGGCGCTAAATTCCACATTATGCAAGTCCAAAAGATAAATAAGGCCCATGTTTCTCGGCTTAGGTACCATGTTAGA
>comp683_c0
GTTCCTGAAACCCCAATTCTTTCGATGCTAATGCAGTCCAAAATGCTGTGACATGAGGTTTTCTTATTTCGAGAATGTTTTCATGCTACATAGGTTATAACTTATGACCAAGGATAAGTAACTTTGTGAGCTCACTTAATTTTGGATTAGATCTACTTGGAGGTGAGAGTTTGAGGTCTCGACCAAGTCAAGTGCTCCTTACGTTAAT
>comp684_c0
TGAAAATCCTGATGAAGGCGTGGTACTCTTTTTTTTTAATGCTCTACTTTATATCTTATCTTTCTATTGCTGTAGCTGCATGCTGAGAGGTCATGATGAATGTCTAACTGCATCTGAGAAATATTTGCAGAGAAGCTTTGTCTTCTTTTCTCATTGATGTTATTTATTTGACTCAATGAGTTTTAGTTGGTATGAAACGTGTTTGCTATAACTTGCCATTGAAATGTCTAACTTGAGATGACCAAACTAGGACACTAAGTTGCTCGTCGGCTC
>comp685_c0
AAGTCTGGTGCTCGGATACAGGTTTGTACTTTAGTATTTTTGTGAGGGTAACCTTTTATTTTCCCAACTGAATCTCCTCTATTGCCTCAGTTAGCTCTTTGGTTTTGGCTCATTTTGTGTGTGAATGTGTGTTGGATGGGGTCATATTTTGCTCTGATATTACTGTTGGTATTCGGTACTTCATCAGAG
>comp686_c0
CTTTCATAAAATTTTAACTCATCCATCCTATGTGACATTAAAATCCAACTATTCCATCCCATGTGATGCTAAACTTCAATTTATCATCTCTCCCTATCAATTTTTTGTTTCCATCAATAGTCCTCTAGGCTATCTATCAAAAGTTTACATCCCTTACTAAAATTTTTA
>comp687_c0
TTTCACCCAAAAGGAGTGGATGTTCCTGACCCTGTTCAGGCAGTTTGCACTCGATGGGGTCAAGACCGCTTCACTTATGGATCATACTCATATGTTGCAATTGGGGCATCCGGTGATGATTATGATATTCTTGCAGAAAGTATCGGAAATGGGCGGGTTTTCTTTGCTGGAGAGGCAACAAATAGGCAATATCCGGCTACAATGCATGGTGCTTTCCTTAGTGGGATGAGAGAGGCTGCCAATATATTGAAGGCTGCCAAAAGGAGATCATTGATTCCAACCAATAAGGCAGATGATGTTAGTTCAGAGGATATTGAGGATTTGAGTCGATTATTCTTGAAACCCGACTTACAATTTGGGAGCTTTTCTGTTTTATTTAATCTGACATCAGATGATCCTGAATCTCATTCACTGTTGAGAGTTGAATTTGGTGGCGAGAAACTTGAAACTGGTGCTCTGTATTTGTATGGTCTGCTTTCAAGGTGTCAAGCCTTTGAGCTGAGCAAGTTGCAAAGCGATGTCGATAGGTTAAG
>comp688_c0
AATTTTTTTTTTTTTGTTAATTCTCTGTAATTCTGTACTTCAGTTCGTTTTTATATCTTTGTGGGCGTGAATATTGCAGTACAATATTGCGTGAGTTAACAAGCG
>comp688_c1
CGCCCACAAAGATATAAAAACGAACTGAAGTACAGAATTACAGAGAATTAACAAAAAAAAAAAATTGAAAGAAAAGAGGGAACGACTTTGACGGAAAGACAGAGAAACAAATCTCATTCAAACGAACAGGAACGACGAATAGAAAAGAGGGAACGAACAGGAACGACGAACGTTGATGGTGGAGACGAACGCTGACGGTGGATACGAACGCCGGTGGTGGAGACCAACGATGTTGATGGAGAGATGCAAACGATCTGGTGCGGACTAACGACGATGGCGAATAACTCGAGACGAACGATGGAGAAATATTACGTGAGTTAACGAGACGAACGCCGACGATTTTACCCGCTGCGAAAGGCGATTTTCCGGTGGAATTCTGGGCGAAAATGAGGAGGAAAAAGAGAGAGGAAGATAGAGGAAGCGAGAAGAAGACAGAGGAAGAGAGAGGAGAGAGAAGATGAGGGAGGAAAGGAGGAGTGAACGTG
>comp689_c0
CAATTAAGATGGTTTTTTTTTGAAGTGTTATTACCTTTGGGATCTATGATTCTAAGTTCCTAGGGAAAAGCTTAAGTTGTTTGATTAACAACTGCGAAAGTTTGTTGTCGCTTCCTGATGTCTTTCCTCGGTACTACTTCTGCAAATATCTCGCACTAGGGCAAACTTTCTCCGTTTCACAAAGCAACAAACAACAAACATTCCTAGAAAGTATCATTAAAGAAGAAAAAAAGGATTAGTGATGGAAATATATCACATAGCAGCTGTCAGCTACAAAAAACCTGTATACTTAAAA
>comp689_c1
TTTAAATGTTGCTAGGTTACGTCCATATACTAAATGAGGGCAAAGTAATAAATTACAGTTGAAAATTTTACAAACTATTGGTGTTCCAACATAAATAAAGCCAACTACTTACTTTTACAAACTAGTCTTCGATTCCATTTGGAAGGCAGATTTTTTTGTGTACAACCGTTATAGGAAATGTTTTCCTTATTCAGCAATTAA
>comp690_c0
AGGTGTACCTGCCTCTTCGATCAAGCAATCCCCGATATCAAAGAGGCCTAGACAATAGAAATGATCAGCAATAATCTGATTGATCGTCTGAACATCAAAGTCAACCTTCCTCGATATGTTAGGATCTGATACTTTATCAAGCAGCTTAGAATACTTGCCAAGATTTGAATCCAACTCTTTCTGTGAAGATCCCAACTCTTTGTAAGGGCTATATTCATCAAGCTTGGACTTCAGTTCCTTCAAAATGGTTTCGTGATCTTGATCTGACTG
>comp691_c0
GTACTCTATACTAGTATGAGCAGAATCAACTTACCAAAAATCACAGTATTATATACTGCTTGTTGCCTAACATCAGCTATGAGACTAGAACCTTGCTGTGCCACCAATGTCAAAAATACACGGATTTACAACACCATGTGCGATCAGTTGCGTCTCAAAACACAAAACCCAAAACCCTTCAACTTACCAGCTATTTTTCTT
>comp692_c0
TTTTGTGACTCTTGCCAGTCAATCTGATAATGTTTCTGCTGTTGGATTTGCTAGCTGTTTCTTTGGGGTTCCAAGACTTAGATCTACAGTCCCGGAGGCATCCTCACCTCCATTATCTCCCAAGGAATCTCCAAGTCCAGTGCTTGCTGCTACACCAAGTCAGCCGTCATTGGGCATATCAGGCATATCTCCTCATGAGAATCACCATTCATATCATCAGCTTACAGCTATAACAAGTGTTGGGATTGGTGTCACTGTCATTTCATTCTTGCTACTTCTAGTCTTAGTATTTCTGATCCGCAGGAAGAGTAGAGAGCTTGATGATTCAGAGAATGGCTTCAAGACATATAGGGCACCTTCTGGTCGGTCTGGACGTAGAACTCAAGATGGGCCAGGGGCTTCTTCCATGTTTCGGGAGTTTAATTACAAGGATACAAGGAAAGCAACTAACAACTTCAGTACAATCATTGGACAAGGTGGATTTGGAACAGTGTATAAAGCCGAATATAGTGATGGTGTCATAGTTGCAGTGAAGCAGATGAACAAAGTATCAGAGCAAGCAGAGGATGAGTTTTGTAGAGAGATTGAACTTTTGGCTAGACTTCATCATCGTCATCTTGTAGCTCTTAGAGGCTTTTGCATTCAGAAGGAAGAAAGGTTTCTTATGTATGAATATATGAAAAACGGAAGCTTGAAGGATCATCTCCATACTCCAGACAAAGCACCACTTTGCTGGCAGACAAGAATCCAAATCGCGATTGATGTGGCAAATGCTTTGGAATACCTCCATTTTTATTGTGACCCTCCTCTTTGCCATAGAGACATCAAGTCCAGCAACATTTTGTTAGACGAGAATTTTGTAGCAA
>comp694_c0
CCAACATTAGTCTCGATTAATAGAAACTTAGTTACTTAATCAGAGTCTGACATTAACTTAAATTAAAACCATGAGAATCTACATAATCTAGATATTAAAATAATCCTCACTGCTACGCCATCCCATTAGCACCATCGGTACCTCTGCTTTTAGGAGCAGGG
>comp695_c0
GCCCATCTTTGCCCCAATAAACTGCAGCATGCATTACTATCTATTACTAAGAGCTCCAACAATGATATATTTATATATCGATTCTCATCACAACTGACACCATTCTTCCAAGGCCAAATAATTGTTAGTGGGAAAGAAGTTTCTTCAGAGGCATTGGGGTAATGGACTAATGGTATTGTATCGTTATACCGTGTAATGCATGTCGAGTAGAAAATTGCCAAGGTCAGGAAATGGAATAAGAAAAAGACAGGAAAAGAAGAGTACATATAAATGCCCTCGTTAACTTACCACCTTCTGTTTACAGATTCC
>comp696_c0
TGCCAGGCTGGTCGTGACCAAAATCCAGCCGTTTTGACCTTGGCGGAGGGCCTAGCCACATATCTGCCTGAGAATTATGTCCAGCCTTGAAGTAGGGGCCAAGCGGGAAAGACCAATATGGTCTAAAATTGCAGTTGGGGCCACACTATGCTTGTT
>comp701_c0
TCTGTAGCTGCTACGGCTAGGAAAGTCTTGGGACTCCGCTACATGCTTCTCCCTTACTTTTATACGTTGATGTATGAGGCGCGTGTGAAAGGAATCCCTATAGCACGTCCTCTTTTCTTTTCTTTTCCAGAGGACATGAAAACTTATGGTATCAACTCGCAATTTCTCCTTGGTAATGGTATAATGGTTTCACCTGTCCTCGGACCTGGTTTAGTATCTGTGAGTGCTTACTTTCCAAGAGGAAACTGGTTCAATCTGTTCAACTAT
>comp702_c0
ACTTTGTAATCACCGCTATCACCTGATTACGGGAAAAGCTAATTATGTTAATTAAAGAATGTACAAATGATTCAATAATTAATATCAAAGTGAAAAAGAATAAAGGTAGCTACCGTTTGATAAGCGTTGAG
>comp703_c0
AGTCATCAATGCCGAAAATATGACAAATAACACCAAATTCATATATTACAAGTATAATTTTTATATAAGTTGGCATGTTTTGTTTTAGTTGCAACCTCTGGAGAAGTTTACTTTTTCACTGGTATTACATTGATAAAAGAGGAAGTTTACTCTGTTTTAATAAGTGTTACATTTATTCGTGCGCGTAAGTAAGGAATTAGAAAGAGATTTGGAAAGTTATTGTTTAGGAAGTAAAATTC
>comp704_c0
AGAATATATCACTCTGTGCTAGTCGAAATTCTGCCGGCAACTCGTTCTTGAATCTGTCGTGTCTTACTCTAATTGTACCCTAAGACTTCTGTATTACTCACAATACTCCC
>comp706_c0
AAATGCATCGTTTTGGCAAGTATACTTGTCCTCTTTTTTGTGAGTGAATTATTTAAATAAACAAACACAAGAAGATGGAGATTGAAGACGATGGGGATCCCTAGCACTTATTCCCAAGAGATG
>comp707_c0
CGAACAGATGGAGCATGAAGGTATGGATCCACTAAAGTTATTCTGGGAGAGGTCTAAGTAAAGTGTACATATTTCCTCTGGAATATTGCCTTGGAGATTGTTTTGTGACATTGACAAAGAATACAAATCATCAGAGAAGTTGCCAATCCACCAAGGAAGAAGGCCTGTTACACTGTTGTTGGATATATCCAGGTAATATAATCGAAAGCTTTTTCGTAAGGAGTCCTTGATTGTCCCACCAAACCGATTGTTGCTTAGCTTTAACCAAGTCAATGATGGGAGATTCATATACTCTGGTGTTACATCCCCTTCTATATTGTTGTCTGAGAGCTCGAGTATACTCAAGGAACTTAAATCACTAAGCAATCTTCTTGGCAATTTCCCAGAGAAGTTATTGTTTGACATATCCAAAAATCTTAGTCCTCGCATATGACCTATTGAAGTTGGAATAGGTCCTTTCAAAATGGTTTCCGGACAAGTTCAAATACTCGAGTTGGCGA
>comp709_c0
TTTCTCTCTTTTTTTTAAAACCTAAAATCAATCCCAATAAAAGTCAATAAAAGGAATAGTTAATTAATTGCATGTAATGTAAAATACACTCACTGACTCAAAACTGACAAAAATAAGAATAAATATTGAT
>comp710_c0
AATCCAAGATCTAAAATGTTTAAAATCTAGATTGTTGGGTGGTTGTTGGATTAAAAGTGAACCCATCTTGTTCACAAACTTGTTGTCATTAAGGATCATCTTGAGTTATGTGTGCCTTTGCGTTATCTTGTCGGATGAAAATTGTTTTAGGCCCCCCATCATCTTGTGGCCAATGTGCTTTGATGGATGGAATTATTTTCTCAATGAGCATGTGCATGACCCTAGTGACCCTCTGGTTCACTGAT
>comp710_c1
TGTTAACATGTGGAAGGTCGTAGTTATTCCCTTCCCCAAACTTCAAAATTTCATTCACTATATGTTGAAGAGAATACCATAAATTGCTTAATGTATGTCTTCCAGTCTAGCTTATTGAATGCCCCATTAACAGCAACCACCATGTTGTCAATTGTTTTTGGCATTTTCTTGTACATTAGAGATTGAATTGATCTAATTATAAAAATCCAAGATCTAAAATGTTTA
>comp712_c0
TTATACAAGGCTTCAACTCTCTCCCATTGGGCTGCCATATCCCCCAAAAATGATTGGGCTCTTCCCGCCAAGGCCCTAAGCCTATCGTATCTAATCCTAACCACGTCAGGTGACCGTGTGGTCGGTAACCCATCGAACTCTTCATCGAGCTCGTCGTTGGTGATTACATCGACACAAGATATGCGAGGGTCCATGCTAAGAGGGACCTTGGCACGGTACCTAATCCGAAAGGCTAGGATTAAGAAAGCATACATGAAGAATGTTGGCAGCACAAGGTGTGGGCATATGACAATAGATATTAGTACAATGTGGACTAGAATGGTAGTTGGTGGGTGAGCCCATGTTCGGATACCATTGAGCCATCGAGCTAAAGTGGCTACTTTAGATAGCCCATTAACCACCCTAAACCAATTTACCTTGCTCTTCCTCATGCTCCATATGTGGGTGTCTGAATCAAGCATGTATTGGACCACCTCTATGCCCAAAGGTGGCTCGGAACGAGCTAGCCTAGCAATCACAATCTTCATAGCTGTGTGGCGCAAGATATCTTGTTGGGCTCGTCCCAATGGACACACATAATGCATTCTAGGCAACATTGGACTTGAGTATGCTTGAAGAAGACTAATCCAAGAGGAGCAAGTAAATCTAATGCTTATCTCTATCTCACCCATCCGTCTTGCTCCACCCGGGAGCAATACGGTAAGCGGATATGTGTTTAAGTAAACTCGGTTCGTGTCAAGGGCTGATAAACGTACTCGTAGCTTCCCAATCCGG
>comp713_c0
TCCATTATACACTCGGGTGTGCCATAAACCTAGCACACCCACACTCATGCATTGCTCAACCGAAGTGAGAATGTTACATACATTGAGTGGGTTTTCTAACACTATAGTAATAGACAAATTATAGAAAATAAGTTTGTTGCTGAGTTGGATTCTCTAAGCAATAATGTCAAGTATTTTCTTATTTCAAGCTCTCCCAATTGAGCAAATTGGCAATAAACTAGTATTGTGTGTATTAATGTATTATCATAGAAATTGTTGTTGATTGGCTTTTTTTTT
>comp714_c0
CTCAAACACTTGCCAGGGCTTTGGCTGAGACATGGACGGGGCCCTTTTGCAACTTTTTCCGAACAGCAAACTGATGAATAACATCTTGAATCCCAGAGAAAGCAACTAAGAACTCTGCTGCATCAACCTCGTTTAGTACCTTATTCGAGATAAGTTCCAATACTTTTATCCTAAGTTGTTGGGCCTTAGTTATCACTTGCTTTATCTTCTTGAGCTGAGACTGAACAGAGTGCAATGGAACCATGAATGAGGAAGTGGTCTGATTATTTGGCCTGAAAGGAAGGTGAAGAATACACGTGGCTTGAACCTCACCCATCTCTTCATCGATTATAGCCTCTTCAATACGGATTTCACGAATGAGCTGTAAGAGGATCTGATCAGTCTCAGCTGAGTCAGCCAAGGAAGAGAGATAGGAGGAACGTGCCAAGGATCTAAGCAGTTCGAGGATGGCAGACGGTCTCCAATCCCCTAGCCAGCCAACAGCAGACATTTCGAGAGGTGCAGCCCATTGGGGTGCAAGTAGTTGAGCAACATCCTCGAGTTTGTTGGGGATCATGGCTTGGTTATAACACTTAAATTG
>comp716_c0
TCCGAATTTACCACTTTTCTTATGAAAAGGTCTTTTCTCACAAAGTCGACCTTGTAAAAGGTCTTTTCTCACAAAGTCGACCTTGTAAAAGGTCATTTTTAACAAATTTTCCTAGAATGAACCGAAAACATTTTCAATGAAAATTGATTTTCCATAGAAAGAAATTAATCTAAGGGAAAATTAGTTGCTTATAAGAAAAC
>comp717_c0
CTTCTCAAGCAAAAATTTGGAGAGGCTGTAGAATCGCATGGGATCAAGCGGTCCAAAGAAAGTCCTATAAGTAAGCTCAAAATAAAGTCTTCACCTGTACCCACAAATGAAGCATTACCACAAGATCTGAACAATGACGTAGTTGAAGTGATATCTCTATTAGAAGAGGAAGAATATGTGGGTGATGTTGGAGGTCAAAAACTCAGTAATGGTAGACTTTCTTGTGATAGAGGTGACATCAAAACCTTAATACTTTTC
>comp719_c0
CGGTGGAAGAATTGCATTGAACCATTTTCCAAGCACAGCAGTTATATCTCTGTCCGGTATCATCAGACCAGCTAAATGAATCATCATATTTAGGGCCTGCATACGACTTCATGTAGGACTTGAGTTCGAGTAAAGCAAGCCGCTCTTCTTCAATGCAACATTCTTGATGCTGAGCATGAAGCAATATTGCATTTTTCTTCGATCGTGTGGAAGAGTTAGGGTTTGCTGCAAAGGATGATTGTCGGATTAGGGATGTGCCACGATCCTCGCATATATTTT
>comp719_c1
TGATGATTCATTTAGCTGGTCTGATGATACCGGACAGAGATATAACTGCTGTGCTTGGAAAATGGTTCAATGCAATTCTTCCACCGGACGTGTAACGGAGCTTCATCTCAGCTACACGGTGGTGTATTCAAAT
>comp720_c0
AGACTACTCAAAAGTAAACAAAATGTATCATCACAGCCTCAGTAGTTGGTACCCACAGAAGGGTAATGCACATATTAGTAACATAAGAAGATGGTCAGCATGGTCTTTCCAATAATCCAACAAAATCCCACAATGACTATGTATTAGGCCCTGTTATTTTCGAATGAATTTGGCTGAACTGAACTAATTAGGACTTCATT
>comp721_c0
GGCGAAAACATGGAAGGCAGATAATTCGCTTAATTGGGTGTATACTTTTCATTATGTTCAGGGAAGAAAGAAAAGTAATGCAAGTGGGTGGGGAATGAAGTACAGCAATAAAGATTCTCCGATGGTTGGGCAGATGCAGGTAACATGTTACTTGTGTTCAGAGTTAAGAGGTGGTGCTTTTAGCAATTCGATGATGACTGAGTTTGTGTTGTATGATATTGCTCATGCACGAAAAAGTGTCACTGTTAAAGAAGAAATCAACTTCTCTGAAAA
>comp721_c1
GCATTACTTTTCTTTCTTCCCTGAACATAATGAAAAGTATACACCCAATTAAGCGAATTATCTGCCTTCCATGTTTTCGCCACAAACAAATCATCGGAATGTGCCATCGTGAACTCAAAATAAGGGACTCCATGCTTCTGTTCCATCTTGAGATTGCCTCTGAGATGAGCAGGTGAGCATGGTGGGACAGCCTGTGGTTGCTGCTCCTTCTTCATAGGTTGGGTTCCAGTCTCCACATTTGGCATCACACTTGAAAAATCATGTAACAAGGATTTACGTAGAGTTTTTGTTTTCCCAATATCTGCTAATCTCGACGATTTGGCATCATATGAAGGAGTTCGGTGAGATTTAGACTTTGTAAACGGGTCAAACATCTTTTTTAAACGGGTTTTTGGGCTTTCTTTGGATTTATCCCCTTCTGAATGAGTTGGGGAATGTGGCAATGCAAGTTTGGCAGAGAGAGACTTATTCAGAGCAAGAGAGTCTCTCTCTTTGAGGAGATTAG
>comp722_c0
TCTGGGTAACCAACCTAGCACAGGTATCTATCCTCCTTAATTATGTCTAAAATCTTAATTTATCTGCAATGTGATCTTCAAAACTAATAAATTTTACACCATTTGTGAAGATCCCTATCGCACTCGGAGCGT
>comp723_c0
AAAGTGAAAATATTAAGCAATAACCAACCATGTGTAACACCGATCTATATATTCTATGCGTGACTTTGTTGTTCATCTCCATTTTACAGGGAAAAATCAAGCCCTTGAGGCTACATATATTTAATGTTTAGACATATTTTCATATTGTTATTAATGGATTAGAAATATATATTGACAATATTTGTGTATTATCTTATATAGGGCACAAGTAGTTGGTTGGCCTCC
>comp725_c0
TGATCTTGATATTCTTCTCAACCTAGTATCAATTGGCACGCTCTTTGTCTTTTACATGGTCGCCAATGCTGTAGTTTATCGGCGTTATGTAGCCATAGGAACGACGAGTCCATGGCCTACATTGTCGTTCCTCTGCTCATTCTCTGTCACCTCGGTTCTTTTTACACTAATCTGGCATTTTGTACCATCTGGTAAACTTCAAGGTGTAATGCTTGGTGTATGCGCCATCATCGCTATCATTTTCTTGCGATTATTCCAGTGCCTGGTTCCTCAGGCACGAAAACCAGAGTTTTGGGGTGTTCCTTTGATGCCATGGCTACCATCGATGTCTATATTCCTCAACATTTTTTTGTTGGGTTCCCTCGATGGAGCATCGTACATTCGATTTGGGTTTTTCTCTGTTCTTTCTGTTATTGTATATGTATTGTATAGTGTCCATGCTAGCTTTGATGCAGAAAGAAACGGGTCTTTGAGCCCAA
>comp726_c0
CATATCAGTAAAGCCAAGATTTGAAATGCACTAATCATGTTGACAAAAATATCAAGTGTATTTCTAGTGACAAGGAAAACTGGAATTAACATTGAGAAATGAGTGAGTAATAAGACTGCTGAGTACATTCTAATCGTGAAGCTCTATATTACATGCATTTTGAAAGTGTGGTTTTTCTTTTCATTTAAATAGGTG
>comp727_c0
AAAAGTCTGAGCAAATGTTGCTATACTCTATTTTCAAAGCGTCATAACAAAACCACAACCTCGCACAAGTCGAACTTGACCAAAATTCAAAAGCAAAGGCCCCTTGAGAGGTGAAAG
>comp727_c1
TTTCACCTCTCAAGGGGCCTTTGCTTTTGAATTTTGGTCAAGTTCGACTTGTGCGAGGTTGTGGTTTTGTTATGACGCTTTGAAAATAGAGTATAGCAACATTTGCTCAGACTTTTGTAGCTTATTTG
>comp728_c0
CTCCTGAACATATGTACATGGATTCCTCCTCCAGTAGAGGCCTAAAAGGAGCGTTGTGAAACTAAAAAATAGTCCTCAAAATGCTTAACATGAGCTAGCGTCTTGCACTTGTCATTGACATAGAGACGATGCTCCTGAATTTTTTTGTCCGTTTTGTCTTTTAAGCTACTAATGGCGACGTTTGAAAAAAAGCTGATTTGCAAGAACTTT
>comp729_c0
AAAAAATCTCACATGATAATAAATAATTTCATAAATTAGCCTTAAAATATACAATCCTACGACTCTACGATCCGATCCTACCATATAAAAATGTTACTTCAATCTTATAGTATT
>comp731_c0
GTGAAATTCCTGACTTGGGTATCCCAAGTTTGAGGATTTTGAACTTTTCAAACAATCATTTGAATGGGACTATTCCTAATTCTCTTATGAGGTTTCCAAGTTCATCCTTTTCCGGCAATAACGTTTCCTCGAGGGAGGTTTCTATTCCTCCAATACCATCATCACTT
>comp734_c0
ATCATCGATGAACATTGAGGAGGTGTGCCAGAAACTAACTTAATATCTTCCTATCTGTTGCTCGTCGTTATTTGCTAAGCTTTTAGATAAGATACTACAGTGGATTCCCTATAGTCACAGCTACTTTATGAACAGAACGGGGTTGCTGTCGTGATTCAAGCAGTGCTAGTAATATGCTTATTCAGATAAGATATACGTAAAAGGCATAACTACTCACAATATGTATTCTTTCATCGGTATATTTGTATTTGTAACTATTGCAGCGTGATTAAGACTGCTGCTCCAGACTGTATCAGTGGGTTGGTATCGTG
>comp735_c0
TGCTTCTGGATCCTTTTGAATTAGTTGGATGAACCCATTTGAGAGTTGGAAGTAGATGATTCTTGAAAGTTTTCTCCTTTATATAGACCTCTCAAAAATTAGCCGTTTGATATGAAGAAATTAGGAGAAATCAAAATTATTTGTTGCTTGCCATTGATAATCAATGAAAATCTAAAATTGGG
>comp737_c0
TCAGCCATCTCCTTTTTGTCATCATCTTTGGTGCTTAGAAGCTCTGTGTGTGTCTGCTCAATTTTTACCAATTCGTCATCATATTGTTCCAGTGTCTTTTTAGTTTCCGGATTGTCACGAGCTGACTCCGGATTCCTTGTCAAACTCCCTGAGTAATGTCTCACTCCAACAATGTTTTCCTTTGCAGGACGCACAGCATCTTGTAGTGCCTCTCCCTGGTTTTTCATTCCATCTGCATCTTCATAGCAATCTGTTCCAACTTCAGCAGGTTGATCAGCATTCTCTACATTTTCGACCATTTCACCTCTAGGAAAGCAGTCATCTAGAATTGCACTATCCTTCACCTCATCCAATTGTTCAGTTATTCCTGTCGCATTTTCCTTTGTCAAGCAAACATAACCCTCTCGAGACTCTTCCTGTGCCTTCCCCCTTCCTACTTTTCCATTGTAATAATGCTCCCCTGGATTTGAAGTTCTCTGATTCTCTTTGATTGGGTTTCCCATTTTGTCCTGTTTCACTGACTCAATATCTTCCCTTGTAGGATTACCGGAGTGTGTCTCAAGAATACAATTTGTATCTTGATGAACATATCCCACTTGCAGTGATTGACGAACTCCTTTGCATTCCACCTTATTCCTA
>comp738_c0
TGAAAGCATAGTTTTATTTTTGATTCGCTGAAAGTCTAAAACAAGAAAATTCTTGAAAAACCTTGACATGTCTTGCTTTTTTTGTTGTTTCTAGCAGGTTTCATTGCCCTTGATCA
>comp739_c0
GCCACTTGAAGCTTCAACCACAGAACGGTTTGACAGCACACTGCCATGCAAAGGTTACTGTATGTTAAACATTTTATCAGGAACTTCCGGAGTCATAGAGTAAAGTTTGCAGATTACCTAGAGAAGAG
>comp740_c0
CTGACAAATACCATACAAAAAAGGCTGAATGTATCGTCTACACAACTTCTCTATCAATCTGCACCATATCAAGCGGTTGTGCTTTTTGTATTTGGTCCTCTGGTGGATAAGTTTCTTACCAAGCAGAATGTCTTTGCCTTCAAGTATTCTCCAATTGTTACGGGATTTATTATAATGTCATGCCTGATAGCGGTATCGGTGAACTTCAGCACATTTTTAGTAATAGGGAAGACATCACCAGTAACATATCAAGTACTGGGCCATTTGAAGACATGCCTAGTTCTTGGGTTTGGTTATACATTATTGCATGATCCTTTCACTGAGAGAAATATTATTGGAATTACTATAGCTGTTTTTGGGATGGGATTGTACTCATATTTCTGCACCAATGAAACCAAAAAGAAAATCCCAACTGGGGAATTATCCACAAACTCCCAGATAAAGGACAAGGAAAATTTGCCACTATCATCAGCCAAGAATGTGGGTCTCCAAGATAATGAAGGTCGTGAAAAAGTCAAAGCATCAAAGGATTCACTTGTTTGATATAGATATTTTTTTTGGGAGGTGAAAGAGAATTTTTGTAAGGAAATTGTTTTCAAATTTATTTTAAGGTTCTTTTTGGTTCCAAAATCAGCAAACAATTTCAG
>comp742_c0
TTATCTATCCCAACTTATCTCAAGTATGAGATACATTTTGACAGCATACGGGAAGTAACTGTTGCACATTTCTTCATTGCGCGATTCTGTTTCTTTTTTCCCCCCAGGAGTCAAGTGCTCAATTAGCGAT
>comp743_c0
CCAAATTCTCACTCCACAGCTACTCCCGCCAAAAAGATTTAAAACAATTTGAACCCTTCAACCAAATGCAACCAAAACACAGAAACGTACAGCCAAAAAAGGAAGGAAAAGAGAGAGAGAGAGAGCAAATAATAGCCTAAGCAGTAAGCACTTAAGATTTTACAATCGCCAGAGAGAGGGAGAATTCAAGATCCTACTAGTGATCTAGTGCCACTTATGTTCAATTATGAAATAGACAACTTGTTCTTGTCTTGCATACGATCACTATAACGCTGACAAATCCCAAAATTAGAATCCTAAATCTGGCACTAGCCATTAAGCCAAGAATGGACGACAATATGCTCCCCAAACCAACAACTTCTATTTCATGCAGGATTGATATCTTAGAAAGAATAGTACCTGATTTCTCATGACAAGCCATC
>comp744_c0
TAAGGTATCATTGAAAGGAACAAAGAGAATACTAAGTCAAGGAAGAAATCAAGTTTAGATTTTAAAGACTAAGTGAATATGTTTCTATATTTGGCACTGGAGCAGAATTGGAGCAAGAAGACTAAAGCGAGGCATTTTTTTTCTTGTTCCATTGTAAAGGAACGAGTGAGAATGGTATGGAACTATGGCAAATTAGA
>comp745_c0
GTGAATGGAGCATGCTCAAAGGTCATGTCACTTTTGTTGATATGGGAAATGGATGGATTATGTTCAAGTTTGCTAACAATGAAGACAAATTATCAATCTGGAATAATAGGCCATGGTATGTTCAAGGATTAATCTTAGCTCTTTTTGCTTAACAACCTGCTTTTAATCCTTTCGCATTCCAAATTCACACCCTAGCAATCTGGGTACGTCGTAATCTTTTGCCTCTGGAATTTTGGTCTAATCAGTGCCTCTCATACTTGCTTAAACATGTCCTATTATCAGAAT
>comp745_c1
ATTGTTAGCAAACTTGAACATAATCCATCCATTTCCCATATCAACAAAAGTGACATGACCTTTGAGCATGCTCCATTCACGATGAAGCTTGTCTGTCACTATAGAAACTGGAATGGAGTCACCAAAAGGTTTACCTAGAAGGCAAGAAACTGAAAGATCATTTACAAGTGAGGGATCAGGTTCTGGGTTTGGAGGATGTTGAGACCTACCAGCCACCCCTTCTTTCATGGGGAGTTTAGAAGGGTCAGCTGGAGGAGAATTATAGACAGGGGCATTAACATGTTCAGGTGAGTGAGTGGCAGCAAAAGTGAGATTGTCA
>comp747_c0
GGTGTTCGTATTATATACAAGTTATAGACAAGAAAACAAGGGAGAGGCAAGCAGCAACACTTTCAGCTACAACGTCAACGGACAATTGATTGCAATTGGATTTCTGATCGTTAGTGCAAGATCAATGAATATGGGTAAGAAAGTTGGGAAACCAAGGATGAGAAGAAGCGGTAATAAGAAGACAGGAGTTGGGCCAAATTTTAGCGATATTCCTATTATTCCAGAAGAGGTATTAGCGTGGGATATTCTTCCCAGGTTACCAACTAAATCTCTGATGCGGTTTAGGAGTGTTTGTAAGTCATGGAACTCCTTGATCACCTATGACACAAACTTTCACAACCTTCATGTTAGTAGCATGGAGCGGAATCAAGGCAGGAGCAGAGGCAGAGGCAGTAGTTGGATTTCTCTTGAATCATCTTTATCTCATTCTTTTGCAGATCGAGTCAATCTTCATGATGAATCCTTTCGTTGTAGGCCCAAACCTGTCACTAGGCGCATTATTTTTCATGAAGAATCAGTGAGTTTTATGGAATCTAAAATTATTGGTTCATGCAACGGGGTGGTATGCTTTTATTTTCCCATTGGAATATCAACAAAGAGGTACTTTCATCCCGTCGGAATGTCAATAAGATAT
>comp748_c0
TTTTCTACTGAAGGTAAAATTTGCCTCAATACCACAAACTATGGCGCGGATGCACCCAGTACCACCAACTTTGACTAGTAGCCGAAACACCATAACCTATTGATTGGACTGGGTGCAGCGAGTGTCGTAACTGACGCTGGAGCTAACTTGTATAAATGACGCCGGAGTTAACTTTATTTCATTGTTTGTGATTTTGTTTTGGCTGTGGGAGATTTG
>comp749_c0
GTCCGAACACATTTGTTGTTGTACCAAGTAGCCACCATTTCGCTCAAAGAACTTAGCCTTCTGCCTAACAATCTTTTTTCTTTGGTAAAATCTGTACAAATACCAAGCAACAAATAGCAGAAGCATTGTTCCCAAGGATATGCCTGTTCCAATGGGAACAATTTTCTTGAGGCTTGATGAACTGTTGTGAGAAATCTTTATGCAACCATTAGTCCCATTTCTGAATCCATCACCAACATATCCACTTGGGCAATAGCATTTATAACTCCCTGGTGTGTTTTGACAAGCCATGGCACATGGACTATTTGAACCAGCAGCACACTCATCAATATCTAACACAATCCAATGATCCTGTCAAGTCAAATCAATTTTAGAAAGGCAAGAAACAAGTATCTGACAACTACTAACCTGTGCAACCTGGTT
>comp750_c0
CTCTTTTTTAACAATAAAAGAATTAAAAAATATAATAACGAGCCAGATCTAGATTGGGCCTTAAACAAGCTAAGATTCGAAATCGCGTACCTTAAACAATAAAAGTCCATTTCCACTCTTTAATGGTAAGGTACTAACTACTAAGGTATGCTCTCTTCACTTTAATGTTGTGAGGCTAATTAAGTCCAAAGTTAGCTTATTAAGTGTGCGGTGTAAATATAAAGTTGAATCATAGCATATCTAGTCTAACGAGATTTAATAAGTTTAGTTCAAATAATTTCACGTCACCTATTGACATTCAATACTAAATTTCCAA
>comp750_c1
GGTTTTCAACCACACTGACAGCACTAATTATTATGATCATGTCATTAAGCCATTTGGAAATTTAGTATTGAATGTCAATAGGTGACGTGAAATTATTTGAACTAAACTTATTAAATCTCGTTAGACTAGATATGCTATGATTCAACTT
>comp752_c0
CAGTGGAGTCATCATTGCTTTTCAATGGTCTCTGATCACCAGCCTTAGCCTCCACAGTGTTATATATCCCATTTAAATCTCTTTTACGAGAAAGCTTTGTGACTGAAAACAAGGCAGACCTCCTTTCAAGAGTGTTACAGCTTGAGTTGACGTTAAGCATCTTAGATGAATTTAGATAAGATTGAAGAAGCACTTGAGCATCTTCAGAAGTAGGACCA
>comp753_c0
CTCAAATAATCGCTTACTTTCCACAACAACCCAAAAACGCTTTGATATAAGTCGCCAACATTTATCCTACACCTCTTTAATCAACCACCATACATCCTCAATCTTCAATCTACTGCTTGACACAACCAAAATTTCCAGATTTCAACTTCACCAAGTTTAGCAGCATTATCCTAAGGTTTTGAAGCTTAAAGCACAACGACAGCTGCAAACCATTTGCATTGCGGCGAAAGTGGTTGCGAAACCATTATTGGCTTATCCAGTAGCAACCGCATCCAAGATAGAAAGCCATGGGTTA
>comp754_c0
TGCAATTAAATTGCATGCCATATCCATTTGTAAACTACCATATTCACTTTAAATGTAAACCCATTTCACCAAATTCAATTCAAATTTTAACCCATATCACCAAATTCAATTCAAATTCATACCCATATCACCAAATTCAATTCAAAGTCATACTCATATCACCAAATTCACTTCAAAT
>comp755_c0
CCACGAGTCCACCGGCTACCGACAAACTTCCATCACATACGGCGCACCGATCTAACGTGAGCCGCCCTTCGGCCATATTTATACGCTCTCTCCAATTTCCTCCCTATTTCTCTGCTTATTTCTGGAAATTTCTTGGTCAATTTTTTTACTTGGCAGTAAATTTCTAGCATATCTCCATCTTCTTCATTGCAAAAATTGTAAGTTTCTCTCTCATCTTTGATCTTTTATACTTGAACACATCAACTATTATTGTTGTAGCTGACTACATTTCTCTTCTTTCTTGC
>comp756_c0
CCAAGAGCTTGCTAAAATAGGCTATCGGCCTACCCTCCTGCATCATAACGGCACCAACCCCGAACCCAGACGCATCCGTTTCCACCACAAATTTCTTCGCAAAGTCAGGCATGGCCAAAACGGAAGCCGAAACCATGGCCTTCTTTAGGGCCTCAAAGGCTTTGGTTGCCTCGGTTGACCACCCGAAGCAATCCTTCTTGAGTTGTGAA
>comp756_c1
TTTAAATCTGACGCTATCTCCTTCTAAGTGAAAACCCAAATTCTCTCCCTTGCCTTCTTTTAAGTCTGCTTTGATTTGGGCCAACCAAGTATCTTTTTGGACTTCTTCTTCTAACTCGGCCCAATCCACGAGTTGGGAGTGGACCATTGCACTAAGTTGGACCCGTGTTTGATCTCTCCTTGAAAGGGCATCAGCCACCCTATTGGAGGCCCCGGGCCTGTATTGGACTTCAAAATCAAAGCCCACCAATTTTCTCATCCACTTCTGATATTCCCCATTCAGCTCCCTTTGTTGAGTGATGAACCTCAGGCTCTGTTGGTCGGTCCTAACCAAAAAATGGCGGCCCAAAAGGTAGTGCTTCCATCTCAAGATGGCCAAACAAATGGCCATAAGCTCCTTTTCATATATGGATTTCTC
>comp757_c0
GTTCGATAAAGATGGCGATGGTTTGTTCTTCTTTTTCTTCATATCTTAGATCTATTTGTTTTTTGTGATTTTTTTGGTATCTTTTTTTGGTATTTTTTGTCGTTTATATGGTTGATTGATGTGATTGTTGGTGTATTTTAGTTGAAGAATTACTGCATCGGTTTATT
>comp758_c0
CTCCGTATGTTAAGAATGGATAGGACAACAAAATTTTCTAAGTGATTCTGAACATAAAAGCAAAGGGATCAGATGACAGTACAAAAAAAATCTTAATTAACAGGGAAATGAACAAAAGAGAAAGATAGGAAGAAAATCTTCAAACCAAGTTACTTGGTAGCGTCCATCCGTGACCCATAT
>comp759_c0
CTATATTATGGGACGGATGGAGTATTATTTTTACAATACTCCCTCCTTGAGTCCTTGCTGTATTTTGTTTGTCCCTCGTTGATTTGTTTACACATGCTCCCTAGTCCCTACGTCCCATTAAAATCTATCTATCTATATGACAAATATATTAAAAGGCATGCATAAATAAAAAATTGCGTCACATGGTACTCTTTTTAGAGAGTTTTCTTTTTTTTTGAGGGGCTTTTTAGAGAGTTTTAATTCATGTACAATAAAAAAAATTAAAATTGCGTAGTATAGGGTCTGATCCTGAGACCTCAAGTACATATACTAAAATTTTAACCACTAGGCTAAGTTGTA
>comp761_c0
TATACAAGAATGAGGCAGTTCACTTAATTGAGCATAATGAATCTGTTAAAGTTGCTAGTCTCTACATCATTGTATTCTTCATGAACAACCTTTATAATGCTTGTTATGTCTCTTTTGGCTTGATTTCTTTCCGATGTCTACTAATTGGTGTGTCAAGCCTCGTGTTTTTTTTTTT
>comp762_c0
GAGGAGTTGGAGGTTTTGACTGCCAAGCTTGTTTTCTCTGTCAATAAACCTGTCCAGAATAACATACATGGAACTAATGTTATATACACACTCATACACTGAGAAGAAT
>comp764_c0
AACCATAAAGTTCTTAACTTACATTAAACTCTTTCTTCCATCTCTCTAATTCTCTTTATATCATCCTATACTCTCAGTAGCATACTCAAATTGACTTAGGACAAAATACACTTCATCAAGATAATAATAAGCAAAAGAAATTATGATTTAGAACCTTTTGCAAGTTCATCCTCATAAC
>comp765_c0
GTTCATCCATCATTTTATCTCACTTACTCTCTCTCTCTCTCTAAATACCCATCTCTAAACATGCAATCATCGTTCGAAATCTTGAGAGGATTGAAGGTGTAGCAAAACACAGTAATTGAAATTCGACTGCAAAAACACAGTAATTGAAACACAGTAATTTCGAGAAGGTGTAGCAAAACAGGATAAGTCGAGAAGAAAC
>comp765_c1
GTGAGATAAAATGATGGATGAACACATATGATTGCATATATAAGAAGAGAGTATATGTTGCATATTTAGAGAGTGTGAATACATATTTAGAGATAGGATATGTAGAGAGAGAAAGAGAGTGAGTGAGCTAAAATAAGGTGTGGGGATTTCTAATATCTGATTTGCACAATGATAAATTGTTAAC
>comp766_c0
AAACCGTTTTGACGGGCTGAAGTAGAGTTACTGAGTTTTTTGCTCATTTTAGTTTTTGTTTTTGTTTTGTATTTTTCCTCTATAATTTGCAGGTGTATGTTCGGGTTTCGGAATGAATC
>comp767_c0
ATGATGTGATGAGTGACAGTGATACTTTTTGTGATAAATTTAGAGGGGTTTTTGGGAATGTGGGAGATGCTTTTGTCAGTAGGGATATCCATTTTAGCTGGGTAGATGTGAGATATGATGATGATAACGCAGGAAATGATAAACAAAATGACAATCTTGATGAAATTG
>comp768_c0
TAATTTCAACACGGTCATGTTGCATTGTAAATGGAGTTGTTAAAGTAATTAGGTAGAATTGTGATGAGCAAGAAGAGGAAATTAATGGAGTTGAGAGAATTTGGATTATGAGGAGGGTGGTTTACTGGTTTGAGGTTT
>comp769_c0
ACAATTAGACTTGGGGCATACAAACAGTATTAAGTGCTCGCGTTCTATACAGCATCATCAAGTCATTGTGTTCATGACTTCAACATAATGAGGAAACTCTAGAATTCATAGTAGCACGAGTGTTTGATAAACAGGGAATCATAGAGAGATTTCGCGCTTCATAGATCAGTAGCACCTTCCTTGCAGCAGGTCAATGGCACTGATGAGCTAACCAATAACCATACTGGCAAGCTCCTGCCAGACTACCTAATACCGAAAACAAGAATCTGAACTCTTAAGTATTCAAAAGAAAAACAAAAAAAC
>comp770_c0
CAAAGTTTAGGGTCTAAGCCTAGTAAAAGGAAATAAGTTGCCTCATTTCAATTTGAAGGATACTAATTCAAGTTGTAGAAAGAGCCTATCCTTAAAAGTGTAGCTAAGGAATACATGCATTAAGTCATCCTCCATTATTCCATTGCTCTTGCTGAACCTAGG
>comp771_c0
GAAAAGGTTGACAAAACCCCAAATTCTCTTGGGCAACGAACATGCAGGAGTGTTCAACAATCTTGTGGAGGACTAGCTGCATTTCAATGTTGCGCAGGATTAGAATGCATCTTCCAAAGCAGCTACCCAGATGCAACTGGAATTTGCATGCGACAAACATGTAAAAGCGCTAGGCAATTTTGCGGAGGCATCGCTGGGTATCAATGTTGTGAAGGACTAAGATGTGAACTTGATGGAGACTATCCAGACGGCGGTGGAGTTTGTGTGTCGAAAAAATCGTGTCGAAATGCTTATCAACTTTGTGGAAGCTTCAACAGATTAAAATGTTGTGAAGGATTACGTTGCATACTTGATGGTGATTATCCAGATGCTGGAGGAGTTTGTATGCCAGAAAAAACATGCCGATCACTTTATGAATCTTGTGGAGGTATGACTGGATTTAAATGTTGTGAAAGATATGCATGCGTCTATGACGTGA
>comp771_c1
CCAAGATCATCACCAAAATGATCAAAGCTAATAGTTGGAGACGTTGAGATAGTCATCGACATGTATTGTCACTTATTAATAACTCTCCTTATAAGTTGGCACACAAACTCCACCAGCATCAGGATGACTACTCACGTCATAGACGCATGCATATCTTTCACAACATTTAAATCCAGTCATACCTCC
>comp772_c0
ATAGTAACAGACAACAAAGAGGTTTGAATTACTGTCAAGATTTATGCGGTTGTAATTTCTCTTCAATTAACCAGATACGATCCACAAGTCACAGTTTTATTTCTTCTCCATGGCAATAATTGTTTTTCACTTTAAAACTCAAATCTTTCTTTTAGCAGTGTAGGCAAACTAGATAGTTAACAGGATTAGCCAATAATTCTAAGATGAGGCGTAATAGTAAATGAACCTTTATAAAAGATTGGTAGGAGTAGATTTTGTAATTTCCATATCACTGAAGCTATAACTGGTCATGCTTTGGATGATTGGATATTTTAGCAAGTCCCATTTCGAAATTTTAAGCTTTGGATGATTGGATATTCTCACTTTTCGAGGGACTATATTATCTGATTTCGTATCCATAATGCTATAAGTAG
>comp773_c0
CTTTTGTCCACCTTATCCAACTTATAAACATCAATTGCATTTACATCAATTGATCCCGTATCCGAATAAGTGTACATATCTACTAATAGTAAATCCGCACCTGATTTTACCAAACACTTTTTATCACCCCCGATAATCGACTTTACCATTAAATTCACCACAACAGTAAAATCATCACCAATTTCAATGACAACAGTTCTACCTGAATCAGTCACGGCATAAAATTTCCCCTCATATTCCAACACATCAACATAACGCACCGACCAATCGTAACAAAATTCACCTCTATCTTCATAACCAAGGGCAACATCGTCCAAAACAGCCCATTCTTGTAAACAAGACTTG
>comp773_c1
CTTGTACATCAATAATTTACCGGTGGAATTCTGAGTAGATAGGATGACAAAATTGTCAGTAAAATCATTTTTACCTAAAAATGAAAACGTTACTTTCTCATTCTCCATATCATACAACCTCATCATATGATCATTATTATATTTAATATTACGAAGAACATACTCACACCCAATCTCAAA
>comp774_c0
CGTCAATGGAGGTTGCCTGATATTCGGGCTTTTAGTATTGGGATTTCAGAATGGAGGTCAAAGCTGAACTGCATCACTAATCCTCACATGTATGAGCAGCTTTTGGAGATGAGTGCTAAGGAACTGATCATGATGGGAAATTCCAAACTTTTAACTCGTAAGGATGCAGCAAAAGAGTTTATGGAGAAAGTTTTTAAACTTCGGCTAGGTCGAGGTTTATATGGAGAGTGCCTGGGAGTTCGAGCTGATAGCAATCCGGACCTCAGCGATGAAGTCGGGAAAG
>comp775_c0
TGAAAGTCCACTTGTAAGTGTCCCATCTTGGGAGAAAGAGGAGAGAATAAACTACTTTATAAGATTATGAGTTACTCCTCCTATCACCAACTGGTTTTAGAATGGAACCTCCTAGCTTGTAAGTGGGCTAAACTCTCCTCCTCCTTATTAATAGCATCTTCATTTTTCAAGGTACAAGATTTTGCCAGTAAGCCTTGGTCAGG
>comp776_c0
CCCCCATCGAAATCCACGTTCCCTTATTAGTGCCAAGCACCCAATTGCGTATGTGATCACAAGTTGCACTTGCAGCTGACAACGCACTTGATAGTTTCCGTGCTTTGATTATTGCTGCACCCCGTTGTTGTATCGTAGTAACAAACTCTGTGTTCAACCAATGATCGTCGTTTACAAGTTCACGTACAGACTTCTCCTTATTCGTTGAAGTGACAATTGCTTGTTTCACATCTGGGTACTGAGTAGCAGAATGATTTCCCCATATGATAACATTCTTGACATCACTAACATAAACATCTAACCTCTCGGCAATTTGACCGAGTGCTCTGTTATGATCAAGCATTGTAAGACATGTGATGTTTTTTTCAGGAATTGAAGGTGCAAATTCCTTCAAAATGAGTGCATTTGTGTTAGCAGGGTTTGCAACTACCACCACCTTGCAATCATCAGCAGCATATTGTTCCAATGCTGTAGCTTGAGCTTTATAAATAGTTACATTCTTCGACATGACATCTTTCCTTTCCATCCCTTCCTTCCTAGGAAACCCACCAAGCATTATTGCAATATTGATGTCTTGACACGCTTCCGCCACATCGGT
>comp777_c0
TGAAGATCATGTGTAGCAAAGAAGCCCTGCCTTTCTATGTTTCCTTTGGTTTATTTAGTTTGCTTTGTGAATCTACTATTCTAGTCCTCCATCTTGCTATAGTCTCCTCTGTTTGCACTACTATGATGTAGGTGAAAGTTTCTATCCAGTATTTCCTTGGCTCTTGGAAAGGTGAAACTGATATATCCACCTGTTCCTTTTATGGGTTAGATGACGGCTTCAACAATGGTGCACTCATCCGTAAAATTTCAAACTTTG
>comp778_c0
TCAGAACGTGCAGAGTGTTGGCTCCAAGGCAAACAAAATTTTAAAGGATGACGTTCTGCAGAGAGATGCAATTCCTTCTAGCATCGAGTTAAAGCTTGGACAGCCATCTCAGCTAAGTTGGGG
>comp779_c0
TTGTTGTTGTTGTTGGTGGTGGTGCTGTTACTGCAACTAGTGGGGGAGTTAAGAGGAGATGAATTATCTCTGTCTTTGAATTTAGAGGTGATTTCCATTGTTTTGTTTTTGGGGGGGAAGGAGAGAGAAAATGAGGGTGTGGGGGAAGAAGAATGGGATGAGTGAAGAAGAAGGGTTTGTTTGTTTGAAT
>comp780_c0
CCAAAGAGTGGCGTGCCTTGCTCAGCTTATGTGGCCCGTGCTGCCTGACAGGCTGCCTAGAGTGGTGGTGCTACGAGATTCTAGTCCTCCTTACCGGGCGACTTCCCAATGCTCGGGAGGCTGTTGGAGTACTCGCAATTGTGCTCAACTTTGACTACTTGCTCTTCTCAGTCATGCTCTCTTTGTCTGTTTGTGCATCAACCCGAGTCTCCAATGAGCTTGGGGCTAACCAACCTAAAGCAGCTTATAGATCCGCCTATGTTTCACTCATTACAGCAGCCTTCTCGGGATGTATGGGGGCCACGATCATGGTTGTAGCCCGGGGTTGGTGGGGGCCACTATTCAGCCGTGACAAGGGAGTGATCAAAGGAGTCAAGAAAATGATGGTCATGATGGCTATGATCGAAGTGGCAAACTTCCCGTTGACAGTTTCTGGTGGGATTGTCAGAGGAACAGCAAG
>comp781_c0
ATCATCATTTCCAAGCCTCCAAATTTTCCCAAGATGATTTGATTTTATGCAAAGTATGCCATCAGGAGTTATAGAAGCCTCATTTGCTACCATTGGATCCTTAATATTGGTATATGAAAATTGTAGATATGCAATCCCATTTTTTATAAATACGCCTAAATATTTGCCATTAGTAGCTTTAAATGCCACTTGTTTGGGAATTTTATACAATGATTCCCTATATACAAGGGTGATAACATCACACGAGTCTTGATCAATTTCCTTTGATCCCGCAAATAAGCAGGAGTCGAATGGGGCACCAATCCTCCACAAACATGCATATTGACCAAGTTGGACATGCAATAGT
>comp783_c0
GCTTGAAACGAGTTCGAGTTCGAGTTTAGGTTCCGAGTTCGAGTTCGAGCTTGAAAATTTGAAATTCGCGAGTTTTTGAGTCGAGTTGAGTTTGGGTATGAGTTTT
>comp784_c0
TTTTTTTCTTTCAAAAATGACTTCAAATTTAGTAACACATCTTTGTCCCTTTCCTCTTCTTGTGTCAGAGCATCTGCCTTGGAGATTGTGCCTGAAAATATAAGCAAAATGATGAATGAAAGCTGAATTATGCAACTATGATGAACCAATTTAACAAAATCTTCTTCTACCATGATCAATCAAATATGCACTATTTCCTTCTTCTTGTTCTTGTTCTTGTTCT
>comp785_c0
CAGGATTTCCTTGGCATACCACATACGAATCTAACAACCCGGCAAGTAAAGATACACAAAGGTCCTTTGAACGACCATGTGAAGAATTGGGACGATGTCAATAAGACACTCAATGGAACAGCTTATGAGAAGTTTCTTCTTATCGACTATTGAACAAGTAGTTGTCAGCTAACAAATATGGTGTACATAATGACCGTTCGTATACAGTGAGCTTGGAAGCAGAGACCGAAGGCATGAAGCTTCCTTTTGTATGCCCATCACTAATATTTTGCTGCACCGATTACAGGGATTAGGGATAGAAGGCCCCTGTATTTAAGTCATAAATTTAGGATTTTGGGCTCAGATTTTGATTGCGTATTTTAGTATGAGAATCAGTATGTACTTTAGGGGGATATAATTTCAAGGTTTTGAAGAAATTGTACAAACTTTCTGCGCGTAAATTGTAATGTTGTAG
>comp786_c0
TGAGTCTTTCTTTCCCGGGCAACGAGTACCTAGCTCATGCGATGCTAGTGATACACACTTCTTACAAGCAGCATCAGTGACATCAAGACGGCAGAAAAACAGGCCGTACACCTTGTCAGATCCTCTGCCAACACTCGTATTATAAAAACGGTTGACATGACTAGTGTTCGACGAGAGATAAGATAGAACGACATTGATGTTGCTCTGATATTTGCTACTAGGAGAAACTGTAGCCATGTCTGGGCATAGAGCATAGACATATGCTTGGGAAGCTTCAGGTGCAGGGGCAGCTACTGAAGTGTGGATAACACACAAAATTAACAGATAAATGAAGATAAACAAGGGTGGCCATGATCTAATACTATGAGTTCTCATGTCTAAGAAATGAAAGATAAGCTAAAGACTAAAGTATGATCTTAG
>comp788_c0
AGCGCAGTTATCGTCACTGTGCAGAAGCCCATTTAATCTAATCACGGATATCATATCAGGATATTCTGCCAAAAGATTATTAAGAACCAGCTGCAAAACCGCGGTTTTCCCACAACCACGAGGACCAAGAAGCAAGACAGAATTATTGCAAGCCTCGGCGATTGAGCTCGATATTATAAACTTCAATTTACTGTAGTTGCTATCGGAAGAGGCGGAGAGGAGAGAGAAAACAGCATGGGGGTCACAAAGTCTGCTTCTCAGTAGAATTAGGGCTTCTTCTGCGGGAGTCTCTTCCATTTTCTTTTTCACTTTGAGAATTGAGATGTTGTGTTGAAGTCTTAAACCTTAACAATGGCGGGAAATGAGAGCTGAGTGGAGG
>comp789_c0
CCAATACCACTAGGCTATCACCTGCTGCTCATGTACAACCACTAACTGTCATCAACTGTTCATAATCAATTAGGAACAAGGAATTTCTGCTGACTTGACCGGGTGCTTTTTATCGCGAATCCTGGATACAAATGTCCCTTGACTTCTTGCGTTTGAAGGCAGGGTAGATATTAGCAATTGAGGCAGATGGGCTTGTACGGACTTGAATACATCTGTCATCTCTTTGAGTGAAGATTTAATTTCTTCAATCGAAGATTTGACTTGGGTTAGATCTTGGGCCAATTTATCCACTTTACAGCCGCACAACTTAGATTGTTCATGGGATCTTGTATGGGAGTGTTCTTCACCAGTAAAACTTCCAGATGCCATGTTCTTGCTAGTAGAGTAGTAGCCAACCTTTTTTATTTGACAGAAAAAAAGTGAAAAAGAGAGAGAAGGAAGACAATAATTTTTCAAGAA
>comp790_c0
GTAAAAGTGTAAAAAGGGAAATTAAATTAACAATTGTTCACGTATAACCAGTCATTTAGCATACTCCAAAAACTTTGGGTATAAAGGTTGCATTATTCAGGAATAAGTTAAATGTTAGCTTATTCGTTACGAACGGTCAAAACATTGTATTACTAAAATCAAATAATCCCAGTTTAAATCGCTAAATAACCTATCTTTTAAT
>comp790_c1
TTCCTGAATAATGCAACCTTTATACCCAAAGTTTTTGGAGTATGCTAAATGACTGGTTATACGTGAACAATTGTTAATTTAATTTCCCTTTTTACACTTTTACCATTCCCCAACA
>comp791_c0
ATCTCACTATCTTAAAACCCTTGAAAAGATGAGATACCAAGTTTTAGCAAATGAGAATGTGTTCACACCTTCTACAATTAGACAACATGGTAGTTATACTATTAAGATTAAAAGCAACCCAAGGGCCACAGCTTAATCTCAAGCTCAGATTAAAATCGCAAAGTCGAACAAGTGCCCACCAAGGCTATAGGGTCTGCGTGCTGGGACATTCAACCCAGAACGAAACAAGAAATGCAGCAGGTGAATCCCACCGAGCAGCAACACGCTCGGCCTGGGTTAACCGGGCATATGAACTTCAGCCTTCTTTCAAGAAAGACGATCCAACCCGAGCCAAACCAAACTAGGATAAGGAGTCAACCCGAGCTACTGTTCATCTTCTTCTTCTCTCTTCGTCTTGCATGACCATCTCTACCAATACCCAACAACCTGATCCTTCATAACCCAAACTCAACGGTGCCTAACCCAAACCTAACTCGACGAGATCCATAATCACGCAAACTTTTAGGATGCCTA
>comp792_c0
GAAGGAATTGATCCTTCAAGTAAATTCCCACCAAGATGAAGTTCTTGGAGCATTCGAAGTTCAGACACATAAGATGGAATTCCTCCAGTGAGATGGTTTTCCCTCAAATCTAAGAATGATAAGGCTGTCAAGCTTCCAAAACTTGCTGGAATTGATCCATTTAAAGAATTGAAAGACAAGTCCAATGTAAGCAACTTCTGCCAATTGCCTAGTTCCATTGGCAAAGAGCCCTCCAAATTATTGCGAGACATAAAGACAGCATGAATTTCAGTCAAGTTTCCGAGCTCTGGAGGTAGAGAGCCCGAAAGGTTGTTCATGGTGAGATTGATCCAGGTGAGACTCTGACAATTGGCAAGACTCAAAGGCAGTTTCCCATGAATCTTATTTTCACTCAAATCAATGAAAGAAAGGCTATGATCTTTTTCAAACTCCGGAATTACCCCTGTGAGATTATTGTGTTCAAACCTTAACCTTATCAAACTAGAGCAACTTCCAACATTAGGAGGTATGCTTCCACTAAGCATATTGTGGCCCATGTCTAGATCCTGCAGCCGTTTACTGAAGCAAAGGTGGGGTGGAATTTCCCCAGTAAATTTATTGTTCG
>comp793_c0
ATCCACCCTTTTTCCTTCTTCAAGTACTCATCTTTTTTCATCTCCTCCTGTTATTCTGTTTCTTGTAACTCTTGGTTTACTGATTAACTATGATAATTGACATGCAGATAAGATACCCAGTTGTAGAAATG
>comp794_c0
GGAAGAAGTGTGACCATTGTGGAAAGAGAGGTCATGTAAAGGATGAATGTTTCAAACTAAAGGGTGCACCAGAATGGTTTGAAAAGCTGCAGAAGGAGAGGGCTAATGTGAGGCAAGCAGCAAATGTCGGAAGGGAAGAAGAAAAATATGAAGGCAACACTCCTCTAGATGGGATTATGGAAAAGGGAGAAACAAGTTCAGGAAGAATGGATAACAACATGATTTCAGCTGTTGTTCAAGAAGTTATGAAGGCAATGGGAGAGAAACAAAGCTTCAGCAACTTTGCAGGTAAGTTGCTAGCCTCAAATGTTACTGTGAACTTTGTAAATAATGAAAGTAGATGGATTGTGGACTCTGGTGCTAGTGATCACATGACAGGGAACTTAAAACTTCTTAATAATTTAAGAAAGTTAGATAGAAATGTGAAGTTAAGGTTGCCAGATGGAACAATAAAGATGGTGAAGGAAGTAGGAGATGTGAAATTGAAAGAAGACATCTGGATGAAGGATGTCCTTTATGTCCCTG
>comp795_c0
AGGTATTTTCACTATTTAACATGTGAATAACGGTTGACGTAGAAGGGCGATCACTTGGGTCTTCTTGTACACACAACAACCCAATATTAATGCACTTTACAACTTCTGAACAACATGATTCTTTGAGTCTTGGGTCTATCAATTCCAATCCTTGATCTTCA
>comp796_c0
TGTGGTTGTTGTTGCTGTGTTGCTCTCGTGAACCCTAAAATCATTCCAAATTTCTCGAAAAGTATACTCGATCATTACTCGAACAGAAGCGCTCTTGAACGAAATTTCTCGAACAGAAAATGCGACGAACAAAAATAAAATCGAAAAAAAAAGCGACGAACAACCATTGAAATGAACTGAAAATGCAGAAGCTAAAATGTTAGAGTTGTTGAATGGAGAAAAAGGGTTGAATGGAGGAGAGAGAAA
>comp797_c0
TATCATTCTATGTGATGTGTGGCCCTAGTCTCTCAGTAACTCAACTCTATTTGGTGTAGTAGAAGCTAGAGAGAGAATGTTCATAGTGTTTTCTGTTCACTCGTTTTATAGGTGGAGATGAGGTGATAGTCGATAAATGCCTATCTTTCAAGTCTGCTGTCTACCACAATTGATGACTATAAAATGTATTGAGAAACTGATTGTAGCCTAGATCTCTATACAT
>comp798_c0
TCCACCTCATTACCTCAAGGTCAGAACTCAAGTGTTCGAATCCCACAAAGTGAGGGAGCACTTGGAGAAAAATTCTCCTTACAAGTTACAACTTCCCGTCCTAAGTGCTTGGGCC
>comp799_c0
TCTAATAATAAGAGTCCAGAGATAAGTCGGCATAGATTGATCACGTTCACTGTCTTTTGATGTGTTATTCAAGTAAGTACCATTGGCAGGTGCTGCTTTATTATGGCTGGAAATCCACTCAGATGGTTTACAAAAATCATACACCTCATTTGACTGGGAAACCATGTTAATTGACGTATTCCTTTCAAACAATAACATAAGGTTTTGTAAGGCATCTTGGAAAGGTTCTTTAACAGCAAGACTTCTTATACAATGGTATAAAGCAAGGAATTCATCCCCGATATATGTTGCCAGCACTG
>comp800_c0
TCTAATTTAGTGATGCACCACTGTCAATCAACCCTATTATGAGTTCTAAATTTATTTTCAATATTCTAGAACATGGTTTCGTTGTGCTGTTATATATCTGTAGTAAAAGTTCGTTCAGATATAATGAGCCCTGGATCTGGATTCTTATATATTGCTGTGAACTGGTCTCGGTAAATGGCTCTTAATTGTTACAATGATCATTTATTTTACCAGTGCAAAAAGTTGGTACGCTTAACAATTAGCAGTGGCGGAGGCAGCTAGGGGCATGGGGGTGCACGTGCACTCCCAAATTGGTGAGAAAATTGTATAGATTAACTGGCGCTCCTCACGCAAAGTCGTAGCGCTAAGCGCAAGAACAAGCGTCCAACGCATTTTTACC
>comp801_c0
ATATGTTCGAATGTTCTTGCAAAATTTCGGATCGAGTTAGAGAGAGTTATATGTCATAACTAGGTGCCTGGACAAATTAGAGTTGATTCAATAGCCTATACCTTAGAGTTGTCTGAACTACCAACTTCAGCAAATTTCGAATCACAAGAAGTGATAATGGCTGCCTTCTCCTCCACTATCACATCTATTTCTGCCATCCTACTGGCCAAATTTGATCCCAAGGCCCTTTGCATCCACGCTTGGGCATAGCACTTCATGATCCTATTGTTTAGTTCTTTTCATATCTGCCTCTTTTTGTAACTTTTTTATCAATTGCTATGTAGAACTTTCAGTTAAAGAAGTTCAGTTAAAAAGAAAAAAG
>comp802_c0
CGTGTGGTTGCGAGATAGGAGAGCTGCTTTGCCTATGGACGCCTTGTCCTTCACCTTGCCTATTATGTCGCCTAGGAGTCCCATTTATTTTTTTCTATTTTGGTTGTGTTTTTTTTTTAGTTGGGGAGTTTTGAGTTGAAAATTTTGAAGATAG
>comp804_c0
GTATCATGCAAGATTGCTGCAGGTTCATCTTCAACTCCTGAGGAGAAGATGGTCCTTGCAATGGTTGCTGAAGGATTTGGTTTGCAACAGTTAGATTCATTGCCCATAGGCGTTTCATTACCGTTAAGACATGGAGTCGATAAGTGCCGGGAGTCTCCTCCTACTGGCTGGCCACCAGCTGCTTATGTCCTACTTGGACGAGAAGATTTGGCTTTGTCTTG
>comp805_c0
GTCTTTTCTGGAAGAATGAAAAGGTGTCTTTTTCGGTTATTTCGTTTTCACAGAATCATATTTGTGGTGATGTGGAGAGTCAGGGATCTGAGAAATGGCGTTTTGTTGGTATTTATGGTTGGCCCGAAGAAGAAAATAAACATAAGACATGGGGATTGATTAACTCTCTTTGTGCAGATTACGATGGTCCTATTGTTTTTGGTGGAGACTTTAATGAAATTCTTTGTTATGATGAGAAAGAAGGGGGAGCTAATAGAGAGAGACGGGCTATGGAGGGTTTTCGGGAGGTGC
>comp805_c1
AACCGAAAAAGACACCTTTTCATTCTTCCAGAAAAGACACAATCCACCCGATCTACCAATACTTGATAGACCAATAGCATTCGAAAAACCCAACAAATTCTTCTTCTGCCTTCGTCACTTTTGTTTCCGACACAAAAAGTATGTCGGG
>comp806_c0
ATCCAGACTTTTCTGCAAGCAAACCCAACAGAAATTGTTACAATCATTATAGAGGATTATGTGACTTCGTCGATGGGCCTGACCAAAGTCTTCAATGCAGCCGGGCTCAGCAAATTCATGTTTCCACTGTCTCGGATGCCCAAAGATGGCAGTGATTGGCCAACTGTGGATGATATGGTGCAGAAGAATCAGCGATTGTTGGTATTCACTTCTGCGAAATCAAAAGAGGCCTCTGAAGGGATTGCTTATCAGTGGAACTATATGGTAGAAAATCAATATGGAGATGACGGGATGATTGATGGCTCATGTCCAAATCGTGG
>comp807_c0
CGGACTGCCACTGGCTTACCTATTCCAAAGTCATTCCCATACATATCAAATCTCGGAGAGCTTCCGATCACAATGCTATTTGGCTCGAAGAATGTACCTATCTGATACACAAATGGAGACTTCATCCATGCGTTGAACACACTTTGCACCCTTTTGTCCGTCAGCTCTAATACTGCTTTCTGAAGTACTTCCGCTGCCCATCCTAAACTATGTTCAAGCACTTCATCAGCTGTCGCAGCAGCTTTAGCCAC
>comp807_c1
CCTCCCTTGCCTCAGGGTTATTTTGGCAATTCAATTTGGGTGGCTAAAGCTGCTGCGACAGCTGATGAAGTGCTTGAACATAGTTTAGGATGGGCAGCGGAAGTACTTCAGAAAGCAGTATTA
>comp808_c0
AACAATAAGTACAAGTAACTCTCCTAAGTTCTAGACTACATGATTTTCATGCCAAATATGAGTAAGTGGTGTATTGATGAATGTTTAAGTAAATGTGGAAGTAATAGAGTGGTACACTAGCTGCAGCCT
>comp809_c0
GTTTAATTAACATTAACACTGTTCTACTTTAATATAATGTAGTATGTTTAAGTTTTCATGTTATTATATGTTTATGTAAGTATGTTGCCTTGTATTTTCCTAATGGAAAGTACGGCAGTAACGCACCGACCAAAGGCTAGGACTTCCGCTGCTAATAATCAAGATTAATTAACCTAATAAAGATGCTTAGAGGTCGGGGCGTTACACCACCAATAATCGAACC
>comp810_c0
TTGCTCTTCCTGATGATGGAAAGGTAATTACTAATTTTGATCAAATAAAGGCTGAATTTACCAATTTTGTTAATAATTTCCTTAAGTAATTAGTTGGTTTGTTTCAGTGGAGAAA
>comp811_c0
ATTACTTAATCTTTGGGATTAATGTATTTATATTGGGTTTACTTAGCTATTTAAAAGAATCAATGAAGTTGTTGATTGATTGGGCTAAAAAGAAGTGTGAGAAAGCAATCACATATTAGGCTCTATTTATTTGTAGGACTATAATAATTATTACTGTTGGGTTAACTCTTTCTTTGAATAAAAGCCTTTTGCAAAACGAGACTTGAGGAGATTATTGGCTTTGGGCAGGTGGTGAGATATGAGTGGTGTTCATAGAGCTTGTCCAACTCTTTAATTGTATGCATTGTAGACTTGTAGTTAAGCTTCTACAATGGGCAGGATGGAGCAAGCAGGAGAGAGAGAGAGAG
>comp812_c0
CAAATATTACTATTTAGCAGTTAGCACGTAAACAGCTTCGATTCGAAAACGGAAAAACCAGTTTTGTTTCCGAAAACGAAAACTTGTCAGAAAATCTGAAGAGGTTTACATGCTTCATGGCTTTGAAAAAAAAAATGAAAAAAAAAG
>comp813_c0
CCTCTGACCTTCCCTTCTTACATAGACCACTGATAATGGCATTGTAGGTATAAATATTAGGAGTAAGCCCTTCTTTCATCATTATATCCATCAAACTATATGCTCTTTCAAAATTTCCTGCTTTACAGTACCCATCAATGAGGGTAGTATAGGTGTCAACATTCGGTACCA
>comp813_c1
TGAAAGAAGGGCTTACTCCTAATATTTATACCTACAATGCCATTATCAGTGGTCTATGTAAGAAGGGAAGGTCAGAGGAGGCTTATGAACTGCTTGACGAGGGTTTTGAACTAGGAGTACAGGCAGATAGAGTCACTTACACTATTCTAATGTCTGCTTCATCAAAGAGCAATGATAGTAATGAAGTCTTGGCATGGCTTTGTAAGATGAGTAAAGCCGGCTTTGCACCTGATATATACATATGTAACATCTTAATTGCCTTTTTTTCTAGGCAGAAAAGGATAGCTGATAGTGAGTGGTGGTTCAAAGAAGCTATCAAGCTTGGCCTTGTTCCAACCAAGGAAACCTACACTTCT
>comp815_c0
AGAGTTGGGCGTGTCTCAAATGCTTATGAAAATTACTCATATTCTTCTGTTAAAAGGGACATTAGAGGCAGTTGTCCCACAAATCAGCTTCTGATTTTGGCTACATATGTTATCTATTGAGGTAGTTCTTCGCTGAAATTGTAAGATATTTTGGGGTATATTTGTGGAAAGATTAAACAAAATTTTTGTATATGGAAGAGTAATGCTCTTTATCACTCATAAACTAAAACATAATATAACACTTGGAATTTTGGTTTTA
>comp815_c1
AGAGTGCATCAAGAAAAGCTCTTGTGAGCAAATATTTGTGTGTGAGAAATGAGTGGAATGTTAGTAAGTTTCTAAAACCAAAATTCCAAGTGTTATATTATGTTTTAGTTTATGAGTGATAAAGAGCATTACTCTTCCATATACAAAAATTTTGTTTAATCTTTCCACAA
>comp816_c0
GAGATCAACAATCTCCTTGCCAACTGAAATTCGACAAATTGTTAAAGATTCATTATTCGCTAAAACAAAACCAGCAAAATAAGGAATCAAGGACACAGATAAAAGCTGCAATACTTACTGGTATAATGACCACGGGCGAAGT
>comp817_c0
CTCTCAACAGCAGCAGAAATCCAATCATTCAAATCTGATTCTGTTATTCCCGAATCAGCAGCTAAGCATAATTTGAGTTTGTCGATACAATACAATTGCTCTCGACCAACTTCAGGATATTTAAGCAACCCATCAATCACATTTTTGTAATTTTTCTTTGAATCACTTTTCATCTTGTGAAGGTGGCGTAGGTCAAAAGCCACTTTCTGATATGAGTTCCAGACTTCCGACCATCTGGTAGAAAGGATGCTAGTCCGAGCAGCATCCTTGGCATGGAGGTAAGAGAGGACATGATGAAGCACATGCTCCGGCAAATCTGAAATATAGTCGATTTTACGATTAACTCTCCTTTTGACTCTATTGCCTGACTTTCTTTTGCCTCTTTTCTTACATTTCTTAGAAGACGCACCCATCGAACGGATTGGAGACTTCCTCTTTGATGCCACTATATACATAATTCCTCTAGAATGTCACACAGAAATCAACCTAAAACCTGCCCATATAATAAAGAGATTGAATATCCATAATTCCAATTGTCAAGATGATGAATATATGAGCAATTCACAACCCTTATAACAGAGGAGAGTCAGGAGCAGCGGCGGAGCTACACTGTAACAAGGGGTAGC
>comp818_c0
TTGTATACATTTACACGTGATTTTGTAGAAAATTATTGGTGTAGAAATTAAACTGTTTGAGAAGCAATTTTTTCTAATAGCAAAAGTTATAGGTATGTACCCAATTTTTGTACAACTATCTTGACTTATTAATTAGATGATCTTGATTCTTGAAGTTGAGGGTACAAAAAGTGGTACTACTACACTACACTACACTACACTACTAGCAATGTAATATGGGCAATATGAAGTAACATACAAATAAAATGATGTAGCATATGTTGTTTGTTTATGAGTGTTACCACTTGATGAATATAAATACGAATACGAATAAGTATGGGAAATTCTGAATGAAAATGCAGAGAAAGAAGAGGACAAAAAAGCA
>comp819_c0
GTTTGTTGTATTGTTTGTGTTCTGACATTTCTTTTTTAAAAGGTTCGCATTCATTTTGTGATATGATGGAGAAGGACTCTTGGGCTTAGGGTTTTGGTACATTATATGATGTTAGACTATACTTTGAGCTAAAGAAGACTTGGG
>comp819_c1
CTTGTTGATACTGTCACACATCAGCCAAACCCAAAAACATAAGTAGTAGCTCACTTGTGCCTAAGCATATAAACCTGAACTTTCAAAAGTTTTGTGAATCCTTCAGTTTTGCAAATCAGACAAAATCTCCCAAGTCTTCTTTAGCTCAAAGTATAGTCTAACATCATATAATGTACCAAAACCCTAAGCCCAAGAGTCCTTCTCCATCATATCACAAAATGAATGTG
>comp820_c0
ATCTCTACTCCAACTAGCTTTCAAGCCTCTAACAATTACAAAATTTACCATAAGTCAAAAAACACATTACTTCCAAACAATAATTTATCCTCAAAACAACATGTTATAACAACTCCACATAGAACCTCCCTTTCATTTCTCAAAAACTATCTCATCTAACATCATTCAAGATCCCAAGACACTAAAGATCGTCTCTCAAAAAGCTTACCCATGCAGAGAAAATGTCCATTTAAATATCAATGAAGACCACAATAAATCCATAGTACATCATGTTGAACACTTAAACAAAATA
>comp820_c1
GTTGAACACTTAAACAAAATATATTCATAGTTCCAAAACAAATTTCTCAATCATCCAAATGCTCCATAGATTCATAATTTATGTTCCATCAAACACAACCAAAGTTAGTTTTCTTTGAACTGATACTTATCCCAAATCACTTTCTACTAAAATTAACATATTTCCATCAAACCCATAT
>comp821_c0
TCGCGGCAAGCCTTTTGTGAAAATGTATGCATACTGATAGGAAGATGGAACATGAAGTACCTTGATATGGCCCAAAGCAACCGGTTTGGGTAGCAAAGACAACCAAATATACGAAGATGAGCATAAGTGGGAACTCAGAAAAACAAAACGCCGGTGGGAGTGTTGTTGTGAATAGTTGTCGAAGGTAGAATATTAAGAATATGAGCTACCATGAAAATTGCATAGACCCAAAAGGAGGGGGGAAGAGAAGCATGAAAAGGAGAGTACGAGACATATTGTTAATGGTCCGGATAATTTGTTCGGCTTTGCCATTATGGGAGAAGGTGTTGGGGCAAGAAAAAGGGAAAACCATGCCATTCGTAGCATAAAATTTGTGAAATGGGGAGTTATCAAATTCACGGCCATTGTCACAATGAAAGGCGGTTTTGATGTCCTTTTTGA
>comp821_c1
ACAACAACACTCCCACCGGCGTTTTGTTTTTCTGAGTTCCCACTTATGCTCATCTTCGTATATTTGGTTGTCTTTGCTACCCAAACCGGTTGCTTTGGGCCATATCAAGGTACTTCATGTTCCATCTTCCTATCAGTATGCATACATTTTCACAAAAGGCTTGCCGCGACAACTATTTTTAGACTTTAGATCCAGTCTCAG
>comp823_c0
TTTTTCAAAATTCACCAAATACCCATGACTTTTAAAATAATTCACCAGATACCACTAACCTTTAAAAAAATTACCTAAACTACCCTTTTAGCTAACGAACGTTAGTACTTCGTTAACTAGTTAACCCTAAAAACTCTAATTAGGTTGACTTAGGATTAATCAGGGCTAATTAGGTTGACTTTAAGCTAATTAGGTTGACTCAGGCAAACTTGTAAATAAACACTAATGGAGCACTAACGTCGGTTAGTCAAAAGGGCAATGGGTAATTTTTTTT
>comp824_c0
TTGCTATATTATAAGAATGAAATTAATAAGAATAATGTCCTAATAAATATAATGCCATGTATGATTAACCATGTTACTCAGATATGAATTAAGGACCGGTTCTCTTCAGCATAAAACTGAACTGAATTGAATTAAACTAAACTGAAATGAATAGTGAT
>comp825_c0
CCACATTAACAGTCTGTTTTGATGAGGGAATTTAGAGGTGAAGGAGAGGAAGGAGTTCGATTTTTGTGATTGGTTACGCCAAAGGAAAGGGAATCGGAGGGATTTGTTTTTCTTTCCATTTTAACCAACCATGTCTTCCATTAGTGGAATGTTAAGCAAGTCCAGTCTCACCTTTCTTTCTTCCCTTCCCCTTCCGCAGTGATAACTGACCGAAAACATTGTAAGAACTCATATTCAGGTGCGGATATTGGGATATAGTGACATGGAGGCAATCTTATCAGACCGAAGCTAGGAGAAAAGAATTGCTATACTGTCC
>comp825_c1
AAAGAATTGCTATACTGTCCCTGAAAGTATCCCAGTATGATCCTTTGGATACTGAAGTATGGAAGTAAACTTAATGGTTGATGGTATAATTCAAGGTGTTTTAGTTTTTATTTTGTTTCTGATTTGGAGCGTAGAACAACCTTGAGATCATCTTGGTTGACCTGACCCTTTGTGAAATTATGATCTTGTTCTGTTTTTATTCTGAACCTTATAGAATAATATATCCCTTTGATGGTCTGGTAAAGTTTTTGTCAAAGTCTTTTAACTTCTGGTTATATCGAGTAGGTAATTATCAATTATCGTCTAATTTTAATGTCTTCTTGAAACTATATTG
>comp826_c0
CAGGGCGCTGGGTATAGAAAGCATTTTTCTTCTCTCTCTTAATATTGTGAATTGGTTGTAAGGTTTTTTTAGACATGACATTATTATATATGTTCTGGCTTGGTGCATTCAGAAGCAGCCTTATTGTTTATATTTTAT
>comp826_c1
TTCAGTTAAAGTTCTTTGTTTTGCTTGGTTAGCTGTAGTGTAAGATTGGCTGATCCTTTTGTGTACATACTGCAGTTAGTATCTTTCACTTTTGCTATTGTTGTTTGGTTCCTGTCATTGTAACTGGTTTTGAAATAGCAGGGCGCTG
>comp827_c0
CAACACTTCAAATTGGTGATGGAGGAATACATAGGACTTTGCACAAAACTGTCCAAAACTATCATGAGAGGCATTGCATTGGCCTTGACTGGGTCGGCTAATGCATTAGAAGGAGATATAGCAGGCGATCCATTTTGGAGCATCCGGATGAATGGCTACCCTGGAATCT
>comp828_c0
CCTAGGCATGTGCAGCTGTGAACCAGCTTGTTTTTTTCCCAGAAGCTGAAGCACTCATGGGTTTCACAAGTTTTGGAGACATCATACTTGATCTTATATTAAATTTGGATGCTGATTTTAGAACTTGTGGAGATGACATCCTAACTGTCTTGGTAGCACTTCTACTACTCTTTCCAGGGTCTAAACAAGCCAAAAAGCCAGCCATGCATGATCGAGAGGCTAAACTAGCTGTTTGTACAGTTTCTTGGCAAAG
>comp828_c1
TCCACAAGTTCTAAAATCAGCATCCAAATTTAATATAAGATCAAGTATGATGTCTCCAAAACTTGTGAAACCCATGAGTGCTTCAGCTTCTGGGAAAAAACAAGCTGGTTCACAGCTGCACATGCCTAGGAGAAAGACTAATGACGTACCTGTTGAAGCTAAAGGAAGGAAACTGTTTGATGACGCAAATCAATCTAAAAAGTCAGAACAGAGAAAATTAATCCCTGAAAGTGCTTCAGTCATGGAATCTTCTTCACAAACCGAGGTAAGTCTCGCGCAAGCAAGTGAGGCAGCGTCAATTTCTTTAACTTGCCCTGAAAATGCTTCAGTCATGGAATCCTCATCGCAAACAGAGTTGAGTCTCG
>comp829_c0
CTGCCATAGCTGAACTTCAAAGCTGTAAAAATGCGTCGAAAAGTAGCGAATTGAAAAAATTTGCAGATCGATTGAATTAGTATATGAAGAAATTAAGAAGCGATTTAGGTCAAAATTAGAAGTAGAAAAAATTGAAATGATGAAGTTTGAAGAGAGAGAAACTTACCGATGTGAGAGAGAGAAGTAAGGT
>comp830_c0
CTCTCAAACACAAAGTAATTAAGCGATCAATCTTAAATCTCAAACAAAAAGTAACTGATTCAAGGTTTGAAAATCACAAAGAAGTCCGAAAATTTTCACAAAGAAAATTAGAACTCTAATCTCATCAATCTATGTATTATTAATGAAAGAATCGACCCTTATATAGGGTACAAGGTTCGACTCAGCTAAAACACAAAACTAAGATAAGAATTA
>comp830_c1
CTCCTAGTCTTGTTATATTAGTTTATGAATTCTAGTTAAGTTAGAAATCCAAATCCTAGTTGGATTAGGATTCCTAATTGGATTAGAATTATAGCTATGTTAGTATATATATCTAGTAGATAGATTTTATAGTTAGTTAGGATAAACATGTGATGTTA
>comp831_c0
GCAGAATTCCAGGATTACCTGTCAGCCATTCAGGATTGAAGAAGTTCACAGCTAAAGCCATAGCCTGCCCATTTTGGTGCTCATCAGGGGTACCAGTCATGCACATTAATCTAAGGAGTCTGTCAATTATGAAAAGCGGAATTTGATTTTCCAGCATCACCATGTCTAACAGAATGTCATCAATGATTTTCTGGTTAGAGAAAATGGGGTTACCCGTTACCCCTGCCCTTGGATAACTTCTGAAA
>comp832_c0
ATATATACTGGCATAGCTTGCTTCCTACAGGTAACATGCTGGATTGTAACTGGAGAAAGACAAGCAGCAAAAATTCGAGGTCTTTATTTGAAGACGATTCTAAGACAAGATATCGCCTTCTTTGACACGGAAACAACTACGGG
>comp832_c1
GCCTCCAACGAATGTTGCCATTAACTGTATAAACTTACCAACTTTCTCACCCATGGCATCCTGAATGAGAACCGTGTCCCCTGACATTCTACTGATAACTTCTCCCGTAGTTGTTTCCGTGTCAAAGAAGGCGATATCTTGTCTTAGAATCGTCTTCAAATAAAGACCTCGAATTTTTGCTGCTTGTCTTTCTCCAGTTACAATCCAG
>comp833_c0
GCCAACCACGCTTATTAAGCATGGACACTCACCGTTTCCCTCTTCGCCTTCTTCCCATTATTAGTACCACCATCACCATGAAAAAGGCCATGTCACCGATTGTGAAAATTATTTTAAAGACCAGCACTCGTACAGGATATTGGTAGAAAGCGAAGGAGAAGACCTTCCATTTGGGTACTGCTGCAGCCAGGAAATTCGTAAAAAATGTTCTG
>comp833_c1
CGTAAAAAATGTTCTGCCTCCATTCCCTTTCCTTTTATTTTTAAAACGTTTAAACCTGTTGTCAGGTGAAGATTCCCACATTGTTTTTACACAACTTGTACGATTTCTTTTGAATTCACCAAGTGCAG
>comp834_c0
GAAAATAACAAAGAATGAAAAACTATGGTGAGTTATGTGCTTGAACATTTGCTAAAAGCCTAGTAATTTTGGCCAGGATTTCCTTAGAAGAAAGAGTCTCAGGATGATTTTCACCAGAGATTGAGGTCCTAATAAAAATAGCCTTCCTAGTTAGATCATCAGCAATGTCAAACTGCCCTCCTCTCAGCATAAGCTTAGCCCTCGTCTCTAATACGGTGGCTCTTGCCAATGCCATTTCCTGCCACAACGAGGGATTCAACTGGGCGTTCGTGTGAACTGGTTTCCAGCAAAGGGACTTGTCCATCCATTTATCAACTGGAGTAACAAATGCTTGATCAGCTGTCTCAAGTGCATCC
>comp834_c1
AGAAAAGCACAAAGGAACGAGGTTATGGAAAAAAATCTTGCATTCCTTACCTTGTGGATTTACCTCCTATACCAAGAGATCAGAAGCAGAAGCTGCTTCCATGTTGTTGAGGTTTAATATTGTAAGGAGTAGTAGCAAGCAGGGATATATATATTTGAACGAAATCGTGAAGCTTTATGCCCGTAGAAGAGGGGTAACTGGTGTTGCTCACGCAATGGTTCAAGCTGTTATTAGCCGCTCATCTGTACTTGAGCATCCTGAACATTTATGGGCGGCATGTTTTTTGATATTTGGGTTTGGAAATGACCCAATAGTTGTGGAACTCAAGGTCTCTGACTTGCTGGTTCTGGTAAAAGAGGTGGTTTTACCTCTTAGTATAAGGGCATTTTTAACATTCTCACGGTGCAATGCTGCAGTTGAGCTCCTTCGTTTGTGCACGGATGCACTTGAGACAGCTGATCAAGCATTTGTTACTCCAGTTGATAAATGGATGGACAAGTCCCTTTGCTGGAAACCAGTTCACACGAACGCGCAGTTGAATCCCTCGTTGTGGCAGGAAATGGC
>comp835_c0
TAACTTTGATTCTTCATTTGATTTAAGTACCCATGTTGAGGATTTGACATATTGACAAGGGTATGGAATCCTTACCCGGCAACTTCAATTACATCCAAGAGACTCCAAGAGTCCAAGTATCTTGAACAACATTTGACTTAGAAGAAATTGGACACTTGAATTCGTTGGCGCCCTGTATTTATTTCAATATGTGCTCACATATGGGCATGTGATCAAAATTCCAACAAGAACTAGCAAGCAAATCGACTTGAAGTTTGTATGTCTGTATGTGGATGCAAGTCTTTCCAAACCTGAATATATTTCATGAATGTTGTCCCCCGGCATCAGTGTCCTATTCAAGGACATTTTCCCATGTCCGAAATTTTGACCATTACGTGTGTGACTCTTGATGTGCTTTCTTATATTTATTGGA
>comp835_c1
TTGAAAGAAATACAGGGCGCCAACGAATTCAAGTGTCCAATTTCTTCTAAGTCAAATGTTGTTCAAGATACTTGGACTCTTGGAGTCTCTTGGATGTAATTGAAGTTGCCGGGTAAGGATTCCATACCCTTGTCAATATGTCAAATCCTCAACATGGGTACTTAAATCAAATGAAGAATCAAAGTTACTCAGGCTACAGCTTTGACTCATTAAGAAGAGTACCTACGCAATGGAAATCCACACAAGCAGTAGATACACAGCCATATCAGAGCATCTAGGAAAACAAGAATTTTCTCCTACACCAAGATACAGGATACAACATTATAGTGTAATACTATCACTCCCACACTCTGTAGCCTGTAACTTAAAAAAACATTTCATCGCACAAATACTACTCGCTCATAGCTTCTGAATTCGACATAATCAGTGACAACCCATCAAAGAAAAAA
>comp836_c0
TCTTGCCCCTAATTGACCACACTTTGTGCAGTTTGACTATCCATGGTTACAATCAGCACTAAAGCATTTTCAGCTATGTAATTCCTTAAGAAAGTACTTCTATCCACAATTGAGGCTCTATTCATTTTACCTTGGAAAAACTTATTTAAGAAGTTCAGATAAATTTGATAACTTCCAATATGGATTACCTATCTTC
>comp836_c1
AATAGAGCCTCAATTGTGGATAGAAGTACTTTCTTAAGGAATTACATAGCTGAAAATGCTTTAGTGCTGATTGTAACCATGGATAGTCAAACTGCACAAAGTGTGGTCAATTAAGGGCAAGAATGTATTCAGATAATTTACAAGCTACTCTAAATCAAATTGTTAAAATGGAATTAATTTGTTGCAACACTTTGATAATGGCTTAAATTTGACTCAAATCTCTAACAAG
>comp837_c0
CACCACCAACAACACCACAACCCCCACGAACAAGTACACGGCTGCCCACTCTTTCCTCAACATTCACCAACTCAGTCCTAGAAAAATATCTACACACAGTCTCTCATTTACACACCACCACATTGCTGCTGGCTGCACTGCTCAGTCCATCAGCAGGGCGCTGGAT
>comp838_c0
ACAGCAATAAAATAAAATAAAAGATAACCACAATACAAATAACATTAAATTACAACAATCTATATAAATATATTAAAAGGTGTGCCCTCTTCCTAGGGAGTTTTAGTTCA
>comp838_c1
TCAATCTGCCAACTCTTTGCCAAACTCATATGACAATTCCTACCACAAAGAAGCACTGATGTCATTACTTACATCAAACTCAAACTCAAACCTCCCTATTTGACCTCAAAGCACAAGAATCATAACAAAGATACAATATAAATC
>comp839_c0
ATTGGCTTTCTAACTGGTGAAGAGAATGAAGAAATGGAGCCAGTGAATGAAATTTCAAGGCCCAGAGTAGAGATGGATCATATAACTGTATGGCTGGGACTTAAAGCTCTCACTAGAAGACGGGATATTGGAGCCATATCCTGTTTTTCTCAATTTCGTGCTGGATCACATAAGTGATGATTCCCCTGAGTTTTCTCATGCTGTTAATTGTATGAGGTTGCTTATTGAAAATTTGGGGTGTAAGCTTTGGTTGAGAA
>comp840_c0
AATAAGGAAAGAGTTTATCCAGAAGACTTAGCTTACCCGTATGTAACAGTCCAGATCTCGTACATGATTACACTAAACAAGAACTTCATATATAAATAACCGATTCGTCCTTAAACCACCTGGTCACACAAAAGTACTGGAAACCACGAAATAGAGCAAATTGAGAAACTAAATCACCAATCTGAAAGGATTCGTGTTCGAAGTAGCAAAATGTAGA
>comp841_c0
TTCCTATTATATGCCACTTGACATATCAATGTACCGTTACTTGTTTGTTAAAAATTCGAATGCACCATTGCTTGTCATTCTAGAATTCCAATGCAAAACTAACCTCCTTGATCTATATGCACACAACCTTAAGAGACACTTATTCTAAAACGGAGGGAGTAATGTTACTTTTCTTTTTCCTTTTATTATGTGTGTTTAAAGATATTTTTGAAGAGTTTTGATTTTTTATTCTAGAATAAATTCTGGATAAATCGAC
>comp842_c0
TTCATAACTCCATTGAATTCTCCATAAATCCAAATTCATCAGCCAGATCTGAATTCATCGAACTCAATATCCAACTCATCACCATATAGTCTGCTCTTTTCCATTTCTGATAATTCTTGTCTTTATCATCAGACATTTTCAATGATCTATTGATAAAACCATCTTTATTTTTAGCAATCAACGCTCTACGAATATTCCTACTCCATCTCATATAATTGTTTCCACAAAATACAACAGTAACTAATGAAGCAGTAGGATTATCAGAAGGAGCAATGAATAAAGGATCAATGTTACCTCCATTATCAACATGACCTCCATTTTCTTTGTTTAAAGAAGCTTCTGAATCTACTGCCATTTTAACAAATCAATTTGATTTACAGGATTTTGAGAATTGTAAATCAATCTGATTAAA
>comp842_c1
CAGACTATATGGTGATGAGTTGGATATTGAGTTCGATGAATTCAGATCTGGCTGATGAATTTGGATTTATGGAGAATTCAATGGAGTTATGAAAAGAATTGCAAGAAAGGTTTGGTCAATCTAATGGATCTTTGGTCTATCAATTAAAGAAAGAGATTGATAGATTAAAACAAGAAAACATGACAATTGGTGCCTATTATGGTAAGATTAAAAAGTTGTGGGATGAGTTACAGAGCTTGAAAAACTTTCCTGTTTGCAGTTG
>comp843_c0
AGAACACCGTAAAATCTCACAAAACTTCTATCACTCGTATACGTGGTTTAACTCAATGCATTTGTGCACCAGTACAAGTACCAGAAAAGAAACTATCTTTGTTGTAGGTGGCTGCTGTAAACTTGTGGATTATGGATGTCGAAGTGCTTTCCTTATGGATGGCTTTGTTACATTCTTAGGAGCATTGGGAAATAGATTTGAGAAGAGCTTGTTTGCTAGTACAGCATTTGCGGCGTCTGATGGATGAAAAGCATCCCAGAATACATAATCCTTCCTGTTTTTGCACACTTTAGAATTCGGCAAGCATAGTCCCCCAATTGATGTATCAACGTTGCAACATGATGTATTCG
>comp843_c1
GCCACCTACAACAAAGATAGTTTCTTTTCTGGTACTTGTACTGGTGCACAAATGCATTGAGTTAAACCACGTATACGAGTGATAGAAGTTTTGTGAGATTTTACGGTGTTCTTATGGTGTATTTAGAAAACTCAATCATTTTTATTTCTATTCC
>comp844_c0
CTCAAACTTGTTGGCACAAGCTTAATCAGGGGTAATATTAGTCTAGCTAGTTCGCAGGTTATTTGAGCTCAGCTTGAGATTTTCATTAGCCGAGCAAAGTTAAGTTTTATCAACAGGTTTATGAGCACGAGAGGTTATTGCAAAGTCTTGGAGCAGCTCTCCCTCTATACACACAAGCTCAAAGTGCTTCAAATCATTCTATATTACTAATTCTAACGTTTTAGCAAGCTTATTACTAATAGGAATGTTATAACCTAAAAGAGTATTTACATGATAATTTTCGAACCAAGTGAAGTTTTAAGTTTAGATGAACTTGAAAAGTTTCAAGTTCATACAAGCTTGACCCGAGATTAGATGTAAGCTAGAGTTCGGCTCATTATCACACTACCCTGTGTGCTCAATGGTTCAACACATCCGAA
>comp844_c1
TAAAACTTAACTTTGCTCGGCTAATGAAAATCTCAAGCTGAGCTCAAATAACCTGCGAACTAGCTAGACTAATATTACCCCTGATTAAGCTTGTGCCAACAAGTTTGAGCTATGCTCCCCAGTGTTAACATTCAGGCGATTTAGCGTCAGGTCCATATCCCATCACTTTATGATTTTCCTTC
>comp846_c0
GAAATGTAGTCATTTTACAATGCAGGGCCTTGGGCTTAGAAAAGTGTTGGAGATTATCTCAGTGGCTTCTCGTCAAAAAAGCAGAAACCAGTACCACCTTGTAAGCGCGCTACATAGAAGTTGTTCGTGTTACAAGGCACGCAAAAGTATGGCGTGTCTTCTTCAGAGAAAAGGTGGAGACG
>comp846_c1
CCCTCTGCCTGAGCGAGGAGACTTTGAACTTAGAGAAGTTCTAGATTCTCCATATTTCTTCAACTAAGGTAAACAGAAACTACTGTTATTATCTATCGTCTCCACCTTTTATCTGAAGAAGAC
>comp847_c0
AAAGGAAGAGAGAAGAGAAAAAAATATATATACTATTATGAAAAGACTAAAATTCTGAATAAATTTGCGTTGTAAAAATTGTGAGAAATGAAAAAGAAAAATGTAGAGAGAAAAATGAGAGGAGAGAGAAAGAGGGTTTTTTTTGTGAGGAGGCGTGAAAA
>comp850_c0
TTGGTCCTTGAAGCTTATTGTTCTGCAAAGTTATATTCACCAACTTTGGTAAATTACTCAAAGAAGGTGGAATTACACCACTTAAATGGTTATCTCTGAGCTGCAGATCAAATAATGAAGTGCATTTAGATAAATCAGGGATCGGACCAACGTGTCTTGAACCCAAACTTGAGCTAGATTAGGCATCTTCCCAAGCACATCAAGGACACCAGAGAGTCCTTGTTTTTGGTTAAAATACTAATATTGATATTTT
>comp850_c1
AAGTGGTGTAATTCCACCTTCTTTGAGTAATTTACCAAAGTTGGTGAATATAACTTTGCAGAACAATAAGCTTCAAGGACCAATGCCTTCTTTTGGTAATGGTGTTCAAGTCACATTATATTGGGGTTTACTAATAGTTTTTGTAAAACTACACCTGGTCCTTGTGATCCCCAAGTAACCGCATTGCTTGATATTGTTGGTTCATTGTAAATTTAGACAAGTATTGAGTTTTAGTCAAAACCCATGATTTTTTTTATCCTAAAAAATTTACTTTTTTTGGGTTTATTTAAGATTTTTTTATGA
>comp851_c0
GTTAATTAGAGTCCAACTCAAAATTAGAATTTTTAATTGCAAAAAAGAGAAAAAGAATAGATATGTACCTTGGTTGAATACTGTGAGGTTGGTGACTTTGAGACACCACTTTGCCTTTGTCCATTGTGTTCTTGTGGACCACAATAGCTTGGTTAAAAAAAAATCAGAAGACAATTGCCGCAGTGAGAGACGTTGCTGTGAGGCTATGAGGGAACCAACAAAGAAGGATTAGGGTAATTAAAGGGGGTATTTTAGTAATCTTATATTAGAAGGATAATTGGAGGAAATAGT
>comp852_c0
TACAATTTCAAAAGCAGAGATGACGTGCAGAAATTGTAACTTTCCCTAATATCCTCGACGATTTTCAATTAAGTAGCTCCATAATCAAAAGATGTATTCCCTCCATCCCTCTATGATTGCCCAGTTGGCCGGCTTCCTTTATTGTTTATCCCTTACAATTTACCCCATATCATAAACGGCAATGAGGAGGGACCACTACTATATTCTCACATATACCACTTATGGTCCCAACAATCTTCTCTCTCATCAACTCCACCCAACCAAACCTTAAAAAAGTAAACATAGTTCAATGGAGCAACCTTAGAGGGGTGGAGGGTGTAATTGTTATGCATATAACAAGCCTAGAAATGACAAAAAAGTCCTTACACTTTCGATCAACAAGACATTGGAATTTTGGGCCATTAAGG
>comp852_c1
CATGAGGTGTGAGATGGGTTGAAGTGGGTGTTATTCCCGTCTTCCTGTCCTGTGTCCTTGGACCAACATCTCTAGAAGGTAAGGAGTGTGAGGTTATGGGGAGTGACTATAATTTCTATTTGTTATTCACATAACAAGCAAAAAGATGACCATTATATCCTTAATGGCCCAAAATTCCAATGTCTTGTTGATCGAAAGTGTAAGGACTTTTTTGTCATTTCTAGGCTTGTTATATGCATAACAATTACACCCTCCACCCCTCTAAGGTTG
>comp853_c0
TGTAAATTGGGGGTTTGTGGAATTGGATATAAAGAAGGAAGGAGCAACGCAGAAGGGGGGGGGGCGAAAAGTGACAGATTTTGGACAACATTCTCACAATAGAATAGGTTTACGTTTTCGTTGATGTGTCATTTTGTCTAGCCACGGTAACAGTGATGAAATACACTAGTTCTGAACTTGTTATTGCCGACGGGGTG
>comp854_c0
TACGAGTTTGTATTGTTGGAAGTGGACCTGCTGGATTTTACACTGCTGACAAGATGTTAAAAGCTCATGAAAAAGCTCAAGTTGATATTTTGGATCGATTGCCAACTCCATTTGGACTAGTTCGTACTGGTGTTGCTCCTGATCATCCTGAAACTAAGATTGTGATGAATCAGTTTACTCGGGTTGCGAAAAATGATAGGTGCACGTTCCTTGGGAATGTGAATCTTGGGTCATCTGTGTCACTAAAGGAGCTTCGAAACCTATATCATGTGGTAGTGCTTGCGTACGGTGCTGAAAGCGATCGGGCTCTTGGTGTTCCTGGAGAGGAT
>comp855_c0
GAATTTCTATTGTTAATCTCTTCTTATGCTGATCAACTCTTATATTTCGGCTATAATTACAGCTCGGCAACTTCAACTCAAGTATGCCTCCACAAATCCTAGAGTTTCCAATGATTGAAAGACCAGTTGCATTATTAAAGACTCCACCAATGGGTACATCACCTTCAAGGTTATTGTATGATAGATCCAAGGCTAGTAATTGTAGGCTCGCTAGAAATTTTGGAATTTCGCCAGATAAATTATTGTATGACATATCTAGCTCAAGTAGAC
>comp856_c0
CATGGAGCATTGCAAGAGGAGTGTGGATTCATCAAAAATTATGGGTAGGTAACTTATTATTCTAAGTTGTTCGTTCACACAGCAATCACAAAAGAAACACTTACATAATTATAATATGTACCAAAATCACATTAATTTATAGTAATATGTACAGATCACCGAAATCATTGTAATCATTATCCTCTCTCATTTACTTGTTTGGGAGGTGTGCATAAGAGCTTGGGTTGTGTAGATGGTAATATTGCTGCAGGTTTATGTGATGACTCCACTAGTATTGACCACAAAACATGCACATCTTCATATTGGCAAGATTTCACATCCTCGTACAAAATGTAAATGCCTCTTCCTTTTTTCGGAGCCGAGTGGAGGCGAAACCATAGCTTCTTCAGTGGAGAGAAGAAGGATTGTAACCACCCCATTTAGGAGAGAAATGGGTGTGGTACAAATTATAAATTAGGTGAAGCACTTCATAAAGGTGAGAGAGAGAGAGCGAGAGAAGAG
>comp859_c0
GGAGACCACCTGTTATCGCCCAAGCTTATGCTGCTGATCTGTGTTCTTCTGCACCCCACTTGTTCTTCAGGTTTAATTTGGTTTTCTTGGGAATTTCGTGTATGCGTAGTTTAAAGTATTAATAAAGAATTAAGGTTTTGAGTGTAATTGAGATATTTTGGCATTTTGGGGGTCTATTAATGTGGTAGAGGAGCTGATTCGACATTGCAGTAGAGTTGGATAATAGAATTGCTAATATGGCATATGGAATTTTGTGTAATCTACTAAAAGTTAAGGTTATTTTTCAGTGGCTTTAATC
>comp860_c0
AGGACCTACACCAGCAGCTGTGACTCCACCTGCTTCATCTCCACTTCCATTGCCACCTTCTCTAGTCCCACCACTACTCGCGACTGCTGTAGTGGTGGTGGTGGCAGCGGAAGTGGAGGTTAAAGAAGAAGAAGAAGCGCGTTTTCGCTTCTTCTTCTCATAAGGGATCCCACGAGCTTTGGCCTGACTTTCTCTGACCTCTCGGAGGTAAATTCTGACAGCG
>comp860_c1
CAGCGCGTGCTCCAAATGGGTTAGATTCAGGTCGACCTCCATTTTCTTCGTAAGCAGCACGAAGACGGCCTATGAGCGCGTCAAGACTACCCCAAGCTTGTTTTAGTGGGCAAGCACAAGGGGAAGGAGGGTTAGGGTGACCAAAGTAAGGGCAGCC
>comp861_c0
ATGTACATATGTTCATTTAGCTTGTTATCCATGTACATGTGTTCATTTGGCTTGTTATTCATGTATATTTGACTTGTGTGGGCCTCACATGGTCACACCAAATCACCAATCCCCCTCTCTTTTTCGCAATGAACTTTTCCATCTAGCCTTTTCATATAAGTAAAGGTCAATATTGTTATTTAGACACTTATTTCCCTCAAATTCTCTAATGATCTTTGATGT
>comp862_c0
CCCATGCAGATTCACTAGTAATGACTCGGGGACAGTTTGTAAGACCTTGACATCTACACAAACCCGATCATAGCGTGCTCATGTTTGTGATAGTGTAAAGTCATCAATTCTGATAATAGGACATGTTTAAGCAAGTATGAGAGGCACTGATTAGACCAAAATTCCAGAGGCAAAAGATTACGACGTACCCAGATTGCTAGGGTGTGAATTTGGAATGCGAAAGGATTAAAAGCAGGTTGTTAAGCAAAAAGAGCTAAGATTAATCCTTGAACATACCATGGCCTATTATTCCAGATTGATAATTT
>comp862_c1
GATTCAGTTTCAGCTTGGTTTCCTTGAAGAGGCCATGTTTTACTTGATGGGTTAATAGTGCTAGCCTGTGGTTTATCAACCACAAGCTAAAGAGTATGGTTTGCTTTGTCCTTGCAAGTGTCTCAGGTATGCTCCTCAGAACCACACAAGGGGCATACCTCTAACATACCGTCATAAGTAAGAAAGATTTCTTTAGCATGCCCATGCAGATTCACTAG
>comp863_c0
CTTCCATTTACTTAATATAGAAGTTTGCATTAGCATCTATATATGAGCTTATTATTTTTCCTTCACATTGTTTATTTGAGCAAGAATTGTGATACGTGTTAGAGATCCATGAAGAAAAAGACAAGTTTGAGTTGCTAACTTGTAAATTGTATAATATATAAGGGCTGGAATGAATCACCATTGAATTAAGTTGCATCTACTTACTGAATCACTGTTAGCAGTTTAGATCCTTCTTGCTTGCTGAATCTTGTGTGATGGACCAAATTTCTCTTTACCCTTCGAAGATTTCTTGAGATACTGTTTCTATAACTTAGTTACATCAAAGTCCCACTTTTATGTTGACATCGTCACCTCATTGTTAAAGTTTTA
>comp863_c1
TATCTGGTGCCTTAACAGGTATCTGAAAAGGAAAATTATGATTAACCATGCTTGACTAGAAAACACAACATAGCATACATAATAATCTCATTACAGAGGTGCATTTATATTCTAGTAAAGAAAAAAAATTGGCACTACTCACTAGTTAAGAGTACTAGGTTTTACATAAGAGATTTCCCCATTTCAAGTCATGTGGGCTTAAAACTTTAACAATGAGGTGACGATGTCAACATAAAAGTGGGACTTTGATGTAACTA
>comp864_c0
TGAGATGGATGGTTTTGAGGGGAACACTGGAATCATTGTTGTTGCTGCCACCAACAGGGCTGACATCTTGGATTCTGCTTTACTTAGACCTGGACGCTTTGACAGACAGGTGAGTGTTGATGTTCCTGATGTGCGTGGAAGGACAGAGATTCTCAAGGTGCACGGTAGCAACAAGAAGTTTGATGCCGATGTTTCTCTTGAAGTCATTGCAATGAGAACACCTGGGTTCAGTGGAGCAGACTTGGCGAATCTTCTGAACGAGGCAGCCATATTAGCAGGCCGACGTGGG
>comp865_c0
TAGCATTGTGTTCTTTACCCTTACCATATTATTACTCAGAGACTTGAGTAATTTGCTTGTCTGGCAGTTGAGATGCCACTGAAGCTGTAATGTGATTCTTCACGCTTGAGGATTTGTTCTAGCATCGTGAGCTCTGTTCTTTTAATTTGCACAC
>comp865_c1
GCAATTCATTGTTTCAGTACATATAATATAGCATAATATTCAAAACTTCATCGAAGTATCAGAGATGATGAGCTTGCATTTGAAATGATTCCAGCATCTCATTTTAATTATAAAAAAAGGTGTGCAAATTAAAAGAACAGAGCTCACGATGCTAGAACAAATCCTCAAGCGTGAAGAATCACATTACAGCTTCAGTGGCATCTCAACTGCCAGACAAGCAAATTACTCAAGTCTCT
>comp866_c0
TTTGATGGCTTCTCGAGGATTTAACCCATCAGTTGATACGTGCAATATGACGTTAGGTGCAATGCAGCAGCATCGAATGGCTTGGGCTTTCTTTAAAGAAATGCTTGCTAGGAGGATCTGCCCTGATGTAAGTACCTTTAATGTGCTCGTGAACAATCTTTGTATGGAAGGAAAGCTTAAGGAAGCTGGTTATCTCCTCAGAAAGATGGAAGAATCTGGTTATGTCCCAAATTTGGTTACTTACAATACTATGCTGGGTTCCTATTGTAAGAAAGGAAGGTATAAAGCCGTTTGTGACCTTATGGATCAGATGAG
>comp866_c1
GTTCTAAAGGTGTCCCAGCAGATACATACACATATAATATGCTTATTGATGGTTTATGTAGAAGTCATAGGAGTGCGAAAGGCTATCTACTGTTGAAAAGGATGAGGAAGAAGAAGATAGTACCGAATGAGGTGACTTATAATACTCTTGTTAATGGGTTTGTGAAGGAAGGGAAGCTTGAAGTTGCTGTTAAGGTTTTTGAGGAGATGGTGAGGCATGATCTGAATCCAAACCATATCACTTACAACACCTTGCTTGATGGACATTGTGGTCAGGGTCATTTTCAGGAAGCTTTCAGAATTTTTTGTAGAATGGAAGCTGTGGAGCTGGCGCCTAATGAAGTTAGTTATGGGACTCTTTTAAATGGACTATGCAAGCATGGCAATTTTGAACATGCAAGAAGTG
>comp867_c0
GCAAGAAAGGGAAAGGCCCAATAGAAAAGTCAGCTGAATGAAATAGTACAAGGGTAGTAAAGAATATCAGGGAGCAGCAGAGGATATCCTCACACCAACGATGAGTCACTTTACCTGGGAGTGGGGAAAGAAAAGGAACGTTGGGATTAGGGCAACCACCTGGGCTCTTTTCCTAGGAATATAAATAACCATAAGTAGTACTGCATATTTTCTTTATGGAATGTTTTGTCTAGTTTTTCTTTTCTTTTCTTG
>comp867_c1
AGTGTTTTCAAGTAGAAGTAGGCATTTAAACCCACTTCAAAGTGAACATATAGAAACAAAGTAACAAACAATGCCAAATTGGTAGACATAAATACCCCAGAGCTTAGTTTGAGCTTTCAAAATTTGCCCAATTTTATCTCCTGAAGGAATCTTGGTGGAGCTGCAAGGAACCATAGGCCGCCAAATATAATTACTTATGTGAGGAGGGG
>comp868_c0
GCTCAACGTACAAACATTCCTTAGCCTCTCTCCATAGCGCCTTGTAAAATGGCAAACCATCAAACTGGTAATATTCCCCAAGAATAGGCTTGATTGCCTTAGTTGCTTCCATTGCATGGTAATGAGGCATAGTAGAAAACAAATGATGAGCAACATGAGTATCTGTTATGTTATGAAACACCTTGTTTAACACCCCATAATCGCGGTCCATTGTGGCCAAAGCACCCTTTAGCCAATCCCACTCGGAAGAGTCGTAGTGGGGCAATGACGGGTGAGTATGCTGGAGGTATGTTATGGTTACGAGGAAGCCATTTACGACCAAAAGTGGAACCCCGTAAATGCAAATCAACCAAGCTAGACCTTTAGCCATAGCAACCTTGTATAAGAGAAATAGTACCCCTATCAAACCCAAATCAGATACCATAACTTGAGC
>comp868_c1
AGCCTATTCTTGGGGAATATTACCAGTTTGATGGTTTGCCATTTTACAAGGCGCTATGGAGAGAGGCTAAGGAATGTTTGTACGTTGAGCCAGACGAAGATTCGCATCAAAAAGGCGTCTTTTGGTACAAAAATCAATTCTAATAGTTGAAGGTTTTGTA
>comp869_c0
CGCTCATGCGTCTCTAACATTCGCACACTTTTACTCTTTCATGACGACTTCCAAACTTCTCTTCTCATCAAATAATCATCGTTTTCGCATTCTTCTTCGCCCTCTTTTGGAACTCAGGAAATCGCATGTTGCAGAAGATGCATGGCTTCAACGCAGGTTATTGTGTACTGCTGCTGCTCGTGAAATCCCCATTGTTGAGAA
>comp870_c0
ACATTTGGCTCATTGAAGGTTGCCCAGTATTTCACACTATCACCCAAGTATTTGAAGCACACATCTGCATAATATGCAAAATCCTCCTGTATTTCATGGCTAAGCAATCCACCATATCTGTCCTCGAGTTCTTGAGGGATGTCAAAGTGGCTTAGTGTCACAAAAGGTTGAATCCCTTTAGCAAGTAGAGTATCAATGAGCTTGATGTAAAATTTGATGCCTGCTAAATTGATGTTCCCATATCTTCCTTTTGGTAAAATTCGAGCCCATGAAATCGAGAAACGGTAGCTGTTGAGTTGGAGATCTTCCATCAGCTCAACATCTTCCAGATAGCGGTGGTAGTGATCAGTGGCGACGTCTCCATTGCTCTTGTCTGCTATCATTCCTGATTTATGTGTAAAAGTATCCCAATTGTTGAGCCCTTTGCCATCAACCAAGTAGGCACCTTCATACTGATATGCAGAGGAAGCAGTACCAAAGAGGAAATTAGAGGGAAGTGTAAATGATGAAGATGAAGCAGCTTTGTTTTCTGGAAGATTAGGAGTATTGGAATGAGACAAAGATATTGAACTAATAACATTAAGAAAGATAATTAGTATGAAGAAGATTGCGGTGGTTGTTGTTGTTAGTGTTTTGGACAGCATTTTGGGATGCATTTTCATCATTAATTTGTAGTAAAT
>comp871_c0
TTTGTATATAGCACACCATTGAACCAATGCCTCTCATGACAAGTCTCATTTATGGTAGGGGTCCCAACTTTTCAGATGAAAGGTGTCAAGACTGTTTCAGCAGATTATTTGGCAAATTTTGCATCTGGCTATGCGTGTGGGGCCTTCTGATTTTAAAGAAATT
>comp871_c1
AGCCAGATGCAAAATTTGCCAAATAATCTGCTGAAACAGTCTTGACACCTTTCATCTGAAAAGTTGGGACCCCTACCATAAATGAGACTTGTCATGAGAGGCATTGGTTCAATGGTGTGCTATATACAAAGAATGCATTCCTCAGTCAACATATCCAGCTCTAGCATCCCTCCTAATGAGAAACTATTTCATGTTGGGATCATTTCAGCACATGGTTCAGCAGTGACATACTTCACACAAGAGCAACCTAGTATGGATCTCATCATATGCATGGTCCGAGAAGATCAGTTAACCTTATCCTTTAGAGTCTAGATCAGTCAAGAATGTGCATCATCTTTCCCTTGTATGCTTTCATAGCAA
>comp872_c0
ACTCTGAATATCACATCATCATCATGCTGAACTCAAGTCAACTGCCTCAACTAACCGAGATCTTCGCCTGCGCTTCCTATCAGGAGTGCACTCTGAATATCACATCATCATCATGCTGAACTCAAGTCAACTGCCTCAACTAACCGAGATCTTCGCCTGCGCTTCCTATCAGGAGTGCTACCAAGTCTTCCATCCTTTTCCAGCTTCGCAGAAAATTTACAATTTGGTTGCGCTAATATAGCTCTTGATTTAGAAGCAGATGACGGGGAGCCAACAACTAAAGGTTGTCTACTCAAATTGTCAATCTCACCTTTTTTGCAACCCCTTGTGATAGGAGATTTTTGCCTCTTTTTTGTAAACTGAAATTGCATTTTCTTTGGCTCTTTAGCATGGCTAAGAAGCCGGATATGAAATGGATTCACAGCTGTGTAGCAGAAAGAATCACTGGTTG
>comp873_c0
CACGGGAATTATTTGAGTATTTGAGTGATAATTCTTTACAACATGCTAATTCTTCACGTATGGGAATTTCTAGATCATTGGGGAGTAAAGGTGGTATTTATGAAATCTCTCATTCTCCTGATTTGTCAAGCAAAGTAGAGGTTCTCACTAAAAAGTTGGATCAATTAATGGCTATTAACAACATTAATATGAACCCTACTACTTCTCATGATGTATGTTCA
>comp874_c0
TTTAGATTTATCTGAAATTTGCATCATTTAAAATTCGTTTGAACCACTCATCAATTTCATCCAATCGTGTTTGGATGCTCTAAAGTTATAAAATAACTCGATACCGTTGCTTTAACGAAATCAAGGAGGAGTCGAGGACCATATTAATTTAACATCATAATTATTAGGGACAGTTATGAGTTATTACTCCATTAAAAAATTCACTTTTTGCGAGCACGCAG
>comp874_c1
GGTTTGACTGCGTGCTCGCAAAAAGTGAATTTTTTAATGGAGTAATAACTCATAACTGTCCCTAATAATTATGATGTTAAATTAATATGGTCCTCGACTCCTCCTTGATTTCGTTAAAGCAAC
>comp875_c0
ATTCAAATACGATGCACAACATTGAAAAGGGTTGCACTGCAAATATCACAACTTTTGGCAAAAAAAAAAATAGATAAATCTCCTGAACTTATGCACAAACAACCAGCAAAGTGAATCAGGTACTGAAGAAACAAGAACTGCTAGCCGTGATTACTATATACCCAAAATCTATGGTCTTACACTACCATTCAGCACGTCCCTACTGACAACGTGATTTGCATTGAACCCAATCCAAACAAAAAGAAACATCGGCATAGTCTTTTAACTAATTTCACCACCATCTTAGAAAAGCTCAGGAGTTCTTCTGTTATAGGGACTGACAGACTGACAGTCCATCATCTGATGCTTTTCTCTTGGCTTGCTTCCTGTGGTAGGATGTCATGACTCACAATAAAC
>comp875_c1
GAAAAGATATGGTTGGGTGGGAGAAAGAGTTTATTGTGAGTCATGACATCCTACCACAGGAAGCAAGCCAAGAGAAAAGCATCAGATGATGGACTGTCAGTCTGTCAGTCCCTATAACAGAAGAACTCCTGAGTTTTTCTAAG
>comp876_c0
GTTCCGGCTCTTAGATTTTTCCACGACTCTTGGAGCTAAGCCAATTGCGTCAGAACCCTTCATAATCTTCAACCTCTTGCATGATTCAATAAACATCTCCCATGGGACATCTCCA
>comp877_c0
AATTGCAAAAGGAAGGTGTTTTTCCTCAGTGTACTACCTTCCTTACCATTCCATGAAAAGTCTCTCAAGGGCATCCTGTTGACAGTATCTAAGAGCCTAGTGGGGTTAATAGGAAGCTCGGAGAGAATTGCTCCAACAATAGCAAGGCCTAAGGTTATCCTTCCAAGTTTCTCCTCGATGACCCGAAGAGCATCAATTTCTGTAAGTGGGTAGTCCATCGTACTTCCCTGCATCAAAGAAAGAGCCTCTACCCCAGACAAGTAGGTAAGTTTCATGGGCTCGAGGTTCATTACACGAGGAAGGCGTGTGGATATTATGAAATGGGTTTCACCACCAAATCTAGGAAGAAGATCCATTATGAGCCGGTGGTCCCACCAATCTTTT
>comp877_c1
CTGCAGCATTGCACCGTGAGAATGTTAAAAATGCCCTTATACTAAGAGGTAAAACCACCTCTTTTACCAGAACCAGCAAGTCAGAGACCTTGAGTTCCACAACTATTGGGTCATTCCCAAACCCAAATATCAAAAAACATGCCGCCCATAAATGTTCAGGATGCTCAAGTACAGATGAGCGGCTAATAACAGCTTGAACCATTGCGTGAGCAACACCAGTTACCCCTCTTCTACGGGCATAAAGCTTCACGATTTCGTTCAAATATATATATCCCTGCTTGCTACTACTCCTTACAATATTAAACCTCAACAACATGGAAGCAGCTTCTGCTTCTGATCTCTTGGTGTAGGAGGTAAATCCACAAGGTAAGGAATGCAAGATTTTTTTCCATAACCTCGTTCCTTTGTGCTTTTCTGGTATTTTATGGGCTGCTGCTGCTAAAAGAGAGAGTGGAACTGGAGCTGGAGCAAACCACCCACTTGCCTGAACCATCCTTGTTGCCAAGCTTCTGGGTCCATCTGCATGGTCAAATATTGAG
>comp878_c0
GCATTTCTCAGGGTTTTTTGTTCTTCATCTCGATTCATTGCTTCATTTGTTGTTGCTGTTGTTGTGAATTTTAAGGCTGGATCCGGTCGTCGGTCGAACTCGACGCAAATTTTGAACAATTGCCTGCGAGAGGAAATGATGAGGAAGACGAACTCGACAAATCCAACACCAGGCAAACGAAGCGTTAGGGGATGAGTAAAGCAGCGTCAATG
>comp878_c1
CCCAAGCCTCGTCCTTCCTCATCCTCACATTCTCTCTCATGCCTTTCGCCACACCATCCGACGCCAACCCCAACCCCATTGACGCTGCTTTACTCATCCCCTAACGCTTCGTTTGCCTGGTGTTGGATTTGTCGAGTTCGTCTTCCTCATCATTTCCTCTCGCAGGCAATTGTTCAAAATTTGC
>comp879_c0
CACCTGTAGAGTTTTTAAGAATGTTTGTAAGGAAACAAGTTCACCACAGTTACTATTTATGGGCATCACTGCATCAGTACAATACCTATATGATGTCATATGTGATATGTGTGAGCACCAAAATTATGTGATTGACAGACTACATTCAATTCCTTAGTTGGTGAATTCGATGAAAACGATAGCGTGATAACGACTTTTTTTTGTTTAACTCGT
>comp879_c1
TGATATGATTACGAGTTAAACGAAAAAAAAGTCGTTATCACACTATCATTTTCATCGAATTCACCAACTAAGGAATTGAATGTAGTCTGTCAATCACATAATTTTGGTGCACA
>comp880_c0
TACACAGCATGAATTTGATGACCATACATTATTCAACCAGATGAAGATTCATTGATCTTCACAAATCTTCCTTTCACTCTCTTTCGAGTATCAGCCCTTGCTTTCCTCGACTCATAACGTATATGCTTCTCATATCTTCTTGTCTTCTTCTTCTCCTTGTAACGTTGCATTGCATTGCCTCTATTTTGTGCCAGCATCTCGATGTCAGCCTTTGTTCTGACCGCAGATAGTGCATGCTCG
>comp880_c1
TAATAATAATAACAACAACAACATGAATAACGTGGTTGGTCCTCCTTCAGCTGCTAATGTTATGTGGGATTCTAGTCCTACTAATCCTACTATACAGATTTGGGATTTCAACTCAGGAAGAATGAGGGATCAAGACGAATCCGGAAAGTTGGATGTCAGTTACCCTGAAAATGATGTAGGGTTTATCATCAACAGCTACAGCTCGCTTATACAAGATACTGGGTTGGCAAGTTCAAAGGTGTTGGGGGAAATGTATGACATGAATTCTTCCAACACACAAGAGGACATTGGAATTTTTAATAGTAACATCCAAAACCCATCAGCAAGCCAGGGTCCAGCAACATCTGAGAGCAACAACATGCCTGTAATTAGGCCAGCTTCCAACTCCGTTTTTGGTAAACCGAAAAGTCTTGGCTCCTCAGATATTCATTTTATGGAGCAATCTCTATTTCTAGGAGGCGAGCATGCACTATCTGCGGTCAGAACAAAGGCTGACATCGAGATGCTGGCACAAAATAGAGGCAATGCAATGCAACGTTACAAGGAGAAGAAGAAGACAAGAAGATATGAGAAGCATATACGTTATGAG
>comp881_c0
GGAACAAAAATTTTAATTCACGTGATGTTCTTCTACGCACTGAAAATTTCTTTTGGATGCGTGTTCTAATGCCCTCCCAAGTCCCATCCAAGCTTGCTTTCATGTTCGTATGAAAGGCTATTGATAAGGGGAGTGATATTTGTTGTTATGTAGAGGAATATGTGCTCCATGATACTGAGGAGTGTCCTTTTGCTCGAGACGTGTGGGAGTTGAGTAGTCTAGCAAGAGTTGCGGAGTTTAGTGGCCCTAATTCTATGGAGTAGGCTGAC
>comp881_c1
TGTAGCTGAATTTTTGCCCTCGTGTTGGGTCATCTGGGGTAACAATAATGGCTGGCTTTCTGAGTCAGAGAAAGACGAGGCTTTGGAGTCCATCTCATATATTGGGGAGCTGCTCAGCTTGATGCTGCTGGGTGAGTTGCAGGGGTCTGCTCAA
>comp882_c0
AATCTCACTCAAATTACGAGGACAAACACATTTTTCTACATTATACAAGGGGATTGGGTACCTCAATTCCGAATCAAAATTCAGAAACACATGTAAAGTCAAGTGTGGTTCAAGCTGTATTAGCTTTGTGTTTTGATGTAATTGGTTATTCCTTAACTGATCTTATCTATCGAATAAGTTCTATATATACTACATAACCAGAGGAGTGCACCAACTGTGGACAGATTCTCAAGGAAGAGCAGTCCTACACAACAAGCTCAACAAACACACGAGGAATCCACAAAACCATCCATGTGAAGCTACCATATTCAAACATGTCACTGTTTGGGGTCAGAGTCACATACCCTTGAAGCTTCTCTAGGGTTGAAGGCTTTGGAGCTCCTCTCAAAGTCCTCCAATTTTCTAGAAGTTGGAGGTGGGATAAAATCCGAT
>comp883_c0
CTAGGGTTTATTTTCAGATCTAGGATATATTCTTTTTAATTTTCAGTTTTGAAATTTTTTTTTTATTTTCAAATCTGGATTTGGTTCTTCATCGAGTTCATCGGAAAACGTCGGCTAGTGCTCGGTTGTTCTAGATTTAGTTTTAGTTTTACAATTTTTTTTATATTTGCAATGTAATTTGTTTGTATCTATTTTACATATTTGCAATGTAATCC
>comp883_c1
TACAAACCAAAAATGAATCAGGATTACATTGCAAATATGTAAAATAGATACAAACAAATTACATTGCAAATATAAAAAAAATTGTAAAACTAAAACTAAATCTAGAACAACCGAGCACTA
>comp884_c0
TGAAACCCCTACACTTACCGAGCTGAGTTTATTAGATCCTATTAGACCTTATTTTTTGTTGTCAATTGAACTTCTTAAACCTTATATTGTACTGATTAGACATGAAACTTACTCCCTCGATTTCTTTTTGATCTACACACTTTCCTTTTTGATCCTTTTCTTTTTAATTTACACATTGTTGCTTTTTCTATTCTCAGTAACATATTTCATCTACTTTCTCCTCTTTTTC
>comp884_c1
CTCACTTTGAGGGAAAATCAAGGAGGAAGGCTTAAAGTACGAGAGAGATCAGCTGGATATTTATGCAGAAAAATAAGAGAGAAAAATAAGAGAGAAAATAAAATCTGGGTTAAAATATAATAGGGGAGAACATGGGTGGAAAAAGA
>comp885_c0
GAGCTATTGAAGTTTTTAAGGGTATGAGACGTGCGGATGTTGGTCCAAACGAGGTGACGATGGCTAATGTTATCTCATCGTATACTCGTGTTGGTAGAATTTTGGATGGTAGGGCTATCCAGGGATTGACTTCCAAGCTTGGACTCAAAGATTTTGTGCTTGTTTCAACTAATTTATTGCATATGTACTGTGTTTATTCTAGTTTAGAGGATGCTAGGAGCTTGTTTAGTGAAATGCCGGAAAAGAATACAGTTTCTTGGAACGTTATGTTGAATGGATATTCGAAAGCAAGGTTTATCGATTTAGCTAGGGATTTGTTTGATAAGATCCCTCAAAAGGATGT
>comp885_c1
ATGTGGTTTCATGGGGTACAATTGTTGATGCATATATACAGTTAGATAGGTTAGTTGAAGCTTTGGTGTTGTATCGTGCCATGCTAAGCACAGGATTGAGGCCCAACGATGTTATGATTGTGGATTTAGTTTCCGGATGTGGGCGAGCAACGGCAATTGGTGAGGGTCAGCAATTACATGCCACAATAGTAAAGACTGGCCTCAGCTGCTATGATTTTATTCAATCTACAACTAT
>comp886_c0
TGCTTCCCTGCAAGAAGGAAACTGATGCTCCTGAGGGCAATACCCATAACAAATATGCTTTTCAACCTTCACAAAGACGTCTACTTGCTGAAGGTGCTCATCGCTGTGTTCAAAAGGGAAAGGCTCAATTTTTGTCATTGGAAGGGTTACATCACCTACATATCTTCATCTTTGTCTTGGCAGTTGTTTATGTCTTCTTTTGTGCAGCAACCATGATTCTTGGAGGTTTGAAGGTACGGAGATGGAAGCATTGGGAGGACGCACTACGACGTGAGATTCTAAAGTCACAAAGCGGATAAAAAAAATTAACGCTCAACACCGTCGTGAGTTTTTTAAGCAGCG
>comp887_c0
ATGGCGCTCCTCTCTACTACATGGTCTCCTCTCTTTTCTTACATTTATTAATTCAATCTACGCTTCGTGTCGTGTCGTGTCTGTGTCCGTGTCCGTGTCCATATTCGTGTCTACTTGTACGATCGTACGAGTGGTATCTAATGTTATCGAAATGTTGCAATTTGTACCAAATAAAAAAAGTTGTAACACCACTTATAGTGCCATTTGTATCTTTTATCGTATCGATTAGTTGAGTATTTGGTACCAATCTATCTT
>comp888_c0
GTTATTGTTCATTAGTTGGTAAATGATTTTCAGGTTGATTGAACAAGTTGTTAATCTGTCCCAACACTTGAGCTTTGTCATCCTTCGGCAATTCCAGCTGCAATGAGATTCTGGGGGACCAAAGCAGATCTAGCTAGCTGATGTAGAC
>comp888_c1
ATTAACCTGTAAGAAAATATTGCTGGTCTACATCAGCTAGCTAGATCTGCTTTGGTCCCCCAGAATCTCATTGCAGCTGGAATTGCCGAAGGATGACAAAGCTCAAGTGTTGGGACAGATTAACAACTTGTTCAATCAACCTGAATAAAAAGGAACTTAGAGAAAAAGGAGATCATAAGTGAAGTTGTCGATCAAGGTGAAATACATTAAATAACATCCTTAAACTGCAGCTATGTCCATTGGTCATTAGCTATCCGGCATCTCCATGAG
>comp889_c0
TCTTGTTGTTGTTGTTGTTGTTGATTTCTAACTTCTTCACTAATGTTATTGTTATTTTCACTACTATTCATCTACTAACTAGTAAGCAAAGGGCATATTCATTTGAAAGAGAAATTAGAGAGATAAATTAAGGGAATATTTTGTTGTGGGAAGAAAAAAAGAGAGTTCGCTTTCTTATAGGGTAAAAGGGGAAAGGGTGAAGGAAGAAGAAAAGGAAGAGAAGGGGAGACACATCTTAC
>comp890_c0
CAGGCTGATTTTAGGATTTTGCTATTATTTCACCGAAGCTGGAATGAAAGTGTAATTCAGCAAGTTTATCCTAGAAAATAAGCCAATTATTTTACTTCCTTCACTCACTTCTCCGTTGACAAAAAGATGACACTGATGTATACCCAAACAAGGAGACTTCCAATTTCTGCCATAGAGGATAATCAGCATGGCAATTACAATAGATGCTTCTACTCGCTGACTTTCAAGTTTTTGCATCAGAGTATCCAATATACCAGAATATAT
>comp890_c1
TATCCAATATACCAGAATATATAAGTGTAAACACAGGAAATTCAGCCAACATCATAACTATCAATAAAAGAACACGAGCATCGAAGAACAAATACTCATTCATTTAGAAAGGCGTTTATGGGTAAAGACAAAGTTTAACTGTGCATCCTTTAAAGTTCCATATTTGAGGTTATTTAGTTTCGTTATGAAGCATTTGGATACTCAAAATTCACTTGATGTCTTGATGAGCTCGAACGAGTATTTGG
>comp891_c0
CTAAAACTATCAAGAAGATGCCTCTCCGTCGTGCAGTACAATACTTGAAGAATGTTAAGGACAAGAAAGAATGTGTACCTTTCAGGAGGTTCAATGGCGGTGTTGGTCGTTGTGCTCAAGCCAAACAGTGGGGTATGACTCAGGGTCGCTGGCCAGAGAAGTCTGCTGAGTTCTTGTTACAGCTTTTGAGAAATGCCGAATCTAATGCTGACATTAAAGGTTTGGATGTAGATCGTCTGTTTGTTGAACACATTCAAATAAACCGTGCTCCTTGTCTGAGGAGACGTACTTACAGAGCCCACGGTCGTATTAACCCGTACATGAGCTCACCTTGTCATATTGAAGTAATTCTTGCTGAAAAGCAGAAGTTTGTTGCTAAAGTTCCCAAGGATGAGGCTGAGAAGAAGAAAGTATCCAAAAAGAAGTTGGCAAG
>comp891_c1
CTGAGTCATACCCCACTGTTTGGCTTGAGCACAACGACCAACACCGCCATTGAACCTCCTGAAAGGTACACATTCTTTCTTGTCCTTAACATTCTTCAAGTATTGTACTGCACGACGGAGAGGCATCTTCTTGATAGTTTTAGCTGTCTCTCTCGTGTTCTTGAAATGAACTCTTAAATTGGAGCCCCTTGCCTTACAGGACTTGGTTGGATTTTTCGGTTCC
>comp892_c0
AAAAAAAAAGTTTTGGTAAAGGACCATATCCTTGAATCTTGAATTATTACTTGTTACGGATAAAGTTGCCTACATTTGTACCTTTTCATATTTCACCATTGGCCAAATCCACTCTAAATTATTGTCCATATAATTTGTGGACCATTCTGATTTCTGAAGTCATATCTAAATTACGCGTACTTTTCAATTTGGTACTCTGCATTATTTAGGCATTAATGTATCACATTAAATTGGCCACCTTAGTTAATTGGAGTTCTTTTGGACTATTAGACAAATATGGTACTTGTATAGGTCTAGATAGATTAGGTAGGTGAATTCTTTAAGTGTGTTATTTGATTATGACTCATGAGTGTCTAAAAATACGCGTCAAT
>comp893_c0
TGGATATTGGAAGATGCAGTTTGTCTGATAAGCCTGCTGACATGGAAGAGGCTAAATGGAAGGTACTGGATAGGCAGGCACTAGCGGTGGTGAGATTGACATTGGCTCGGAC
>comp894_c0
CCCAGATGGGATTTTATAATGAAAAGTTGAGCTGTGCCACTGCCAGTAGCAGTTAGTACCTGAAAGTTCCCATAATAATATTTCCAGTTAAGAGAGGTTTAGGTCTCCTTGTTTTAACCAACACACCATAAGATGATTAATGGCCTAACAACTACTCCACCCCATCAACTCCATCTTGTTATTCTTCTTCAGCTCACTTTTGAGTTTTGCCTGCATATATAAACACGAATGGTGGACTCGAGATTCAACAGCAATCAACACGAAGCCAACCAGCTAACTCTCCTAAGTCCTACTCAAAAGTTTAAACACACTGTTATTTGAAAATCACCAATGGCTTTCTCAGTCAAGAGGCTAAGTTTCCAACTTACACTACTTTTTCTCATCACATTTGCCACCTCAACTCGGATCCTCGAGGAAGTGGCTGCACCTGTCCCGGAGCCAGACACCTCAGTTGCTG
>comp894_c1
GGAACTTTCAGGTACTAACTGCTACTGGCAGTGGCACAGCTCAACTTTTCATTATAAAATCCCATCTGGGTAACCACTACTTTAAGTCCTTAATTTTCAATTAAGGATGTGAGATAAAGCCCATCAAACAATAAACATAATTACCCAAGCAAAACCCATCAAACATAATTACCCAAGCAAAGCCCATAAACATAATTTCACAATGCAAAGCCCATCTTTTATTAGACTTAATGCTTGATCTCCAATGATTCTTGATGGATCAACATTACAGTCCAGCCTACTCTTTTTGGTTCCTATAAATTTCTCTGTGCCAGAAACTCTAATAACCAGAATCAGTTTAGTGAACAAGAAAGCAAAACATTAAATGCTTAAACCTTAATCCATCTTCA
>comp895_c0
TATGACGGTGTTCATAGCCTCCTTGGCCGCTTCAACCGTGGCCGCGACTTCAGCTCTGAGGGCTTGGTTTTTACCTTCAGAACGAGGTTCTCTTTGTAGAACTCAGCCGCCAT
>comp895_c1
AACTCAGCCGCCATTGTTGTGACTGAGTTTCTCTCGTCCGTCAGGGCATGTTCCAAGGACGCCCTCTCGTCCAGCATCTCCGTCAGCCGAAGGAGATAAATTTTGTTCTGGGATTCCATTTCGGCTGACCGCTTTTCCCAACCAATCTTGGTTTGTTGATGCAGCACCTCTTGCTCGGCCATGGTGAACTGAGCATGGTCTGCAGCCGCGGTCACG
>comp896_c0
ACCCTATACAATGACATTATTTACTTCATCCAAAACCATGTTAAACCAGCAGTGCCTAATGGTAATAATAATGATCAAAATCGCCCTGTTAACTTTAATGCAATGGCTGCAGCTCCTCCTAAGCTCATAGAATTGGATGATCAAAATCAGGAAAATCGTCAAGGCGATACGAGCAAGAGAGACACTATGATCAAGCTGTTTGGAGTTCCTCTTCATAGCAAGAAGAGATTGCACTTAGCAGAAGGAAACCTTTAATGTTATTATGATTATTATGTCTTAGATTAATATGTTC
>comp896_c1
ATCTATAGCTATTGATTAACAGTGCTTAATTAACATAGCTAATGAACATATTAATCTAAGACATAATAATCATAATAACATTAAAGGTTTCCTTCTGCTAAGTGCAATCTCTTCTTGCTATGAAGAGGAACTCCAAACAGCTTGATCATAGTGTCTCTCTTGCTCGTATCGCCTTGACGATTTTCCTGATTTTGAT
>comp897_c0
TGACTAGCATATTCATCATCTAAAGTCCATAACTAATAGTATTATCTACAATTAAACAGTAGGCAAAAGTATTTTTCCTGCAGGGAGAGGAACATTAGGTTTGGTCCAAAGTTTATTTTGGTTTATACCTACCCAAGCGTCAGATTTGCCTTTACAATCTG
>comp897_c1
GTTCCTCTCCCTGCAGGAAAAATACTTTTGCCTACTGTTTAATTGTAGATAATACTATTAGTTATGGACTTTAGATGATGAATATGCTAGTCAAACGTGCCAGTTTTTATCGAACTTTTATGCTAGAGTAGATTG
>comp898_c0
CGGGTATGCCATAGCTTCAGCATTGCATGGGGTGAAGCATAATCTTTACAAAAATTTCATGGTCCAACCTCCATGGGACTTGGAAGTTGGCAAAAGTTACATCATCCATTATACTTATGGTTGTGATTATACTATGAAGGGAGAGCTAACTTATGGAAAGATTGGTGAATGGCGCTTTGACAAGAGATTGTATCTGAATAGTCCTCCGCCGAAGAATCTTACAATGCCTCCCCCTGGAGTTCCTGAGTCAGTGGTAAGACTAGTAAAGATGGTGAATGAAGC
>comp899_c0
TGATGTATATATCTGCCAGAGACCTACGAGCATGAAGTGAAATAAATTAGATAAATTAATTAAGTTTTGATGCACATCAACATCAAACGAACTGGACCATTATATGCTAATGTCTCTAAATCATCTCATCCATAGATGTTACATCAGATATTGAACCAAGATAGAAGCCTACATCTGATATAAAACCAAGATAGAAGCCTTCAGAGGCATATTGAGATTGGATAACTATTTTGCGCGACTCCACACCACATCCCCACCCGCGATATACATCATCCACATACTAAGAAGAGTACGGCTTTAATTATCACCAGTTTCACATTTCATC
>comp900_c0
ACTCGATCTCTTTTTTCAGCCGCCTTCAAAAACCAAAACGAAAAGAGAGAATAACTTCTTATAAGTTATAACTTGTGTTGCCATATTCTTCTAAAGGAGACTAATTTGATCCATAATAATCATGATGGATAAATATGATTATTTCTTCAAATCTTGGAGATGGAAAGAAATGAAGCAAAATATGCGAAATTCGAGTGACATGTGACGAATATGATGAAGATGATTATGGAG
>comp901_c0
GTTCAACTGTATGGAGTTAGAAAGTATCTTTGATCCTGCAGTTGACCAGAAAGCCACTGCATTACAACAGAGCAACTCTTCTGCTGTGACATGCTTGCCAAATTTGAAGGCTCTCCTTGTCCAAGGATGTGATCGGCTAAGAACCATCTTCCCACTCTCTGTTGCTCGACGCTTGCCAAAACTCGAAACTGTGTATGTGAAACGAGCTCACCAGCTGGAGGAAATCTTTAGTGAAG
>comp901_c1
ATTTGGCAAGCATGTCACAGCAGAAGAGTTGCTCTGTTGTAATGCAGTGGCTTTCTGGTCAACTGCAGGATCAAAGATACTTTCTAACTCCATACAGTTGAACACCTCTATAATTTCAAGATACTGCAGGGTTTGAACCATTGAATGTGTGAAGATACACTTTGGGAAGGACTTTGCATCATTTAGTGTTATGTGGCGAAGGTAGGATAACC
>comp902_c0
TAGATGGGTTTTTTAAACTTCGAAAAGTTGATTGTGCCCTGGAGTTGTTTCATAATATATATTCTCGTGGTTACAGACCTGATGTTGTTGCTTACAACATATTGATTAATGGCCTCTGTAAAGCAAGTAGAATGTCAGAAGCAGAGAACATGTTGAAAGAGATGCTGGCTCAGGGGCTTGTCCCGTCAAC
>comp902_c1
TCAACTGTAACTTATAACTCTCTTATTGATGGATGGTGCAAGAATGGTAATATAGACCAAGCTATGATTTACTATTCCAAAATGGCTGAGGAAGACAGGGAGCCTAGTGTCATAACCTATACAACTCTAATAGATGGGTTATGCAATACTGGGAGACCCAAAGATGCACTTATGCTTTGGAACCAAATGGAAGTAAAGGCGTGTTGCCCCAACAGAATTGCTTTCATGGCTTTGATCAGTGGCCTCTCCAAGATTGGTATGCCAGATATGGCACTATATCATCTCCAGGAAATGGAGAAAAAGGAAATGAGCGCTGACAATTTTGTATATATAGGTTTGATGGATTCTTTTTTATTGCACAAGAATCCTGTCTTGGCTTTG
>comp903_c0
TAAAAATTGAACTCTTTTCTCTCTCTTTTGATTCCTCACCCTCTTTTTTTTCTCTCCTCCTCTATTATTCCTCATCCTCTGTAGCTTGATTCAAATAGACATACACATACATAACAATCAAATTGAAATCAAACAAAAAT
>comp904_c0
AAACAACTTCTTGAGCATACATCAGACTCGAAGGAAGATAGGACATTTTGTACTTCCAGAGGTTCATGGGTATTGGACAGGTATCAATCACAAGATCTTAACTGGAGTGTCGAGAAAGAATTTGATCAAAGCATTCTTCTTTGGCATATTGCCACTGATTTATGCTATCACAGAGATGAAAACTTGGAACCTCAGTCAGTTGCCTATGTTGTATGTCATGTGAGCAAACTATTATCAAATTATATATTGTATCTACTTGTGAAACAGCCATTTATGTTGCCAAATGGAATAGGG
>comp904_c1
CCCATGAACCTCTGGAAGTACAAAATGTCCTATCTTCCTTCGAGTCTGATGTATGCTCAAGAAGTTGTTTGAATATGTACTTCTTCAGCAGGTCTGGAACTCTTTCAGTTGGCTCTGCTTCTGTTTTCAATTTG
>comp905_c0
CCGAATTATCCGCTTCCAACTCTTCAACTTCTTTATTTTGACTGAATTTATCAACAATTGTTTCACAAAAATTGAAGAAAAACGAAAGAAAATGGGTAGTGGAAAACAGCGTTGGAAAATCTCCATCTACAAATCATCTTCAACAACAAGCAAGCCCGAGACCCGGCCCACAAAACCTCCAGCTGAATTCATTTGTCCGATTTCCGGGTCACTGATGGCTGACCCGGTAATCGTCTCTACGGGACAAACTTTCGAACGAGCTTGCATTACTGCGTGCCTAAATCTCGGGTATAACCCAACTCTAAATGACGGTT
>comp906_c0
CTTCACCATTTGACAAACAAATTAGGCCGTTACAAGAACCCACAACTTCAGTTCCGTAATGATCACATTTTAGTGGGTGGGTTATTTCGGTGACTCGTTTAAGTGTGGGAAAGTCTACGAAATATAGTTTGGAGTCTCTGAGGATTATTGTGAAATTGGTGGTGTTTTCGAGGGAGTTTTTGAGATGGAGTTTGATGAAATTTGGACCGTCGATTATGGATTTCCATGGTTTTGA
>comp906_c1
TTTTCATTAACCATCAACAATGGCGTATCTTCTTCCGCCGCCATTGATAGCCGAAATTCTCTCAAGACTACCAGTCAAGTCACTTGTACGCTTTCGCTGCGTTTCAAAACCATGGAAATCCATAATCGACGGTCCAAATTTCAACAAACT
>comp907_c0
TTTTTTTTTTTTTTTTGTTTGGTTTCTTCTTTGATGATTTAGAAATTAGAAAAATCACTGCTTTATTATACTATTACTATAGTATAATTTTGGTTATGAAAGTTAGTGATGGAGTATATATTATGTGAAGTATGTCTTTGGAATTAGAGTTGAGTTGAACC
>comp907_c1
CAGAAGAAGAAACCAGGACTAAAATTCCACCTGCCAAGTAGATTCAATTATATGCAGTATGCACTATATCCTCTTACTCTTGAAATCTTTCTTTGGATTAACAACATATACCGACACTATGAAATAGCTGCTTTTCAGAAATTTGTCATATTTTATCCAGGTTCAACTAAACTCTAATTCCAAAGACAGA
>comp908_c0
CCAAGTGCTTCTGATAGTAGCTCAAACAACAGTTTTCCCAACTTCATCACTTGCTTTGAGTACTCTATTAGTATTTCCCTGCAAGGGGTAGGCAATTGATGAGGAAGAGGAGTATAAGGAGCCATCATAACACCAAAAGAATCTCTCCAATTAGCAGTCTTTCCTTTATACAAATTAATATTACTATTATAAACAAAC
>comp908_c1
AAATGAAGAAAAGTTACTATTCTAGGGATTATGAGAATAACACGTTTGTTTATAATAGTAATATTAATTTGTATAAAGGAAAGACTGCTAATTGGAGAGATTCTTTTGGTGTTATGATGGCTCCTTATACTCCTCTTCCTCATGAATTGCCTACCCCTTGCAGGGAGATA
>comp909_c0
TGACAAAAACTCTAAATTTCACACCCGGAATTGCTCTTCGACTTATTACTAGAACAACTTACGTTGCATTTACATTATTTATCGGCGTGACCTTCCCCTTCTTTGGAGATCTCCTTGGTTTCTTTGGCGGATTTGGCTTTGCTCCCACTTCATACTTTCTTCCTAGCATTATGTGGCTTATCATCAAGAAACCAAAGATGTTTGGTGTTTCCTGG
>comp909_c1
GCCAAAGAAACCAAGGAGATCTCCAAAGAAGGGGAAGGTCACGCCGATAAATAATGTAAATGCAACGTAAGTTGTTCTAGTAATAAGTCGAAGAGCAATTCCGGGTGTGAAATTTAGAGTTTTCGTCATCAATATCTCAAGCAAATCAAAAACGGGCATTGCATATACCTGGTAGCTGCCAATGACATGGACG
>comp910_c0
GTACAGTTGTAGATTGCAAGTAATTAGTCAAATCAAACATATACTACTAGAACAACATATCAAACATAGTTAACATACAAGTCAAATTCAAGTATGCAACACGACACTCCCATGTCATGTAGCATATACTCCATAGTCCGGACATTGAAT
>comp910_c1
CAAGAACAATGAAAATCTTAAAAAAACGGAGGTAGTACAAACTTCTATAACTACGACTACGAGTTCAAAGTTGAAATTTGATGACCCATCAACAAGCCAAAATTCAGTAGTTAGGCACTTAGGTGAGCAGTGAGCTAGTCCAATCCTTCTTAGCAACTTGCCGAATAATTCTGGAATAACAAGGGTGAATAGATGCATTTCACGGAGTTTTTAGAATTTCACTGACTAAAAATGGCACCTTTATATCTCTCACATCTAAATTATTGTGCCTGCTATCCTTGTCACAAGTAATATGAAACCGAAATAGTACATGGAAAAATATTAACGTTAAAACTTA
>comp911_c0
CAACTGCAGAAACCCTGATCTGTAGGAGCATATCATATCCAGGAACATATGACACTAAAAATGCCCATGACAGCAAGAAGCAGCCTAAAAAACATCAAGTTGGCAAACATACTTCAGACATACAATAATTAGTTAACCGCAAAAGTCTGAGAAGAGCAGAATGGTGAACT
>comp911_c1
TTGATGTTTTTTAGGCTGCTTCTTGCTGTCATGGGCATTTTTAGTGTCATATGTTCCTGGATATGATATGCTCCTACAGATCAGGGTTTCTGCAGTTGTGGATGATATTTTGTCAATATGTAAGCA
>comp912_c0
AAGCTTCCTAACCCCGTAGGTTAAGGGAAAACACATCCAGGTACTAAGATGCTCAGGTTCCAGATGAGGAAAACAATGTTTGCCACATCTCACTAGCTGATCACGACATTTACTCTGGCCAAAGTGAAGCCTAAAAGTGGTTATATGTTCAGACGACTGAAAGGTTTCCAATACTTTATCAACAAACATCTTGAAAACAGGGAAAATATCTTTCACATGTGGATACTGCAAACAATGAAAGGTAGGTGAGTCATCAAAGTCAAGGTGTGCTACCCATGTATAAGCATGCCTCCACCTTGTAGACAACACACTTGTAGCAACAGCATCCTTAGTGGAAAGGAGTGAAAGTATTTCAGCTAATAAGACATCAGGTAAACTGCTGATCCTATCTTCTATTAGTATAGCCAGACCATTATTACCCTTGGTTAGTTTGCCGGGCTTCGTCACATCACAGAATCCCATGACTGG
>comp912_c1
TACGAGGCTCGAATTGATCCTGAAAGCTTGTTCCAGGAATCCAGTCATGGGATTCTGTGATGTGACGAAGCCCGGCAAACTAACCAAGGGTAATAATGGTCTGGCTATACTAATAGAAGATAGGATCAGCAGTTTACCTGATGTCTTATTAGCTGAAATACTTTCACTCCTTTCCACTAAGGATGCTGTTGCT
>comp913_c0
TAGCCTCAGTTGTGGTTGGTTGATGGCGAAAACATTGTTTCGAGAGTACCAAATTCTCCAATGTGTTGCAAAAAAGACAGGGAGATGGTTTCCTTCCTTTCCATCATCTTTACAGAATTTCGTAACCCTGGCTATCAGCCATTGTTAAATAGGCAGTATTGGTCTTGTGTTGATACATTGTGCCAGGGGACTTGTAGACCAAACTTCCAGAGCTCTTGGATAGGCTATGAGGCAATGATGGAGGTCCTCATTGGAATTGGCACAAAGCGGGGGAAGGTCACCTTGTCCCATACCTCGCTCTTTACTGCGAGGCTGTTATGCCACATTTTCCAGATAAAAAGTTTCCATTTGACATGATGCTCAAATTCCACAAATATCGGAAGAAAATAACTTCCTGTGGAGTTTTCACGCTGGTGATTTCTTGTTGCTAAAGTAAAACATAATAGGCTGATTTGGTTAAGAAAACACTAGATTTAG
>comp913_c1
CACAAATGAAATAGCCAGCAAGTAATTATTGATAATCTTCGACTTATAATTCCTCTTTTCTTTTTCAGTTTTGATTGCATAATTCGGTACTTTCATGCTTGGGGAAGGGTATCATCCAAACGTTCTTTATTGGCCCCACACTAAATCTAGTGTTTTCTTAACCAAATCAGCCTATTATGTTTTACTTTAGCAACAAGAAATCACCAGCGTGAAAACTCCACAGGAAGTTATTTTCTTCCGATATTTGTGGAATTTGAGCATCATGTCAAATGGAAACTTTTT
>comp914_c0
GTGGATTTTCCCTTTTTTTCTCTTGGGATTTTAACCCTTGCACCGGGTATATGTGATTTTATCACTACTTTTGAATCAGTGAATGCATTTTGCAATTGATTGGCAATGTTTTGCAAGTGTATAATTTTCTAAACTTCCTTCTCAC
>comp915_c0
CAGCCAGTACGCCCAAGTAGATCAACGACACATGTGTAATGCTCTAACCAGGGCTTTAATCCATATCTCTCGACCATTAGGTCAAGATATTTAAGCCCTTCATCCTTCATGCCACAATGACTACAAGCATATAGCAAGCTCAAGAAAGTGACCTCATTTGCCACCAGTCCTTGTCGCTCCATTTGCTTGAAAATTTCAATGGCTTCCTCTCCTTTGCCATGG
>comp915_c1
GGATGAAGGGCTTAAATATCTTGACCTAATGGTCGAGAGATATGGATTAAAGCCCTGGTTAGAGCATTACACATGTGTCGTTGATCTACTTGGGCGTACTGGCTGTCTCGAGCAAGCAGAAAACTTGATAAGATCAATGCCCACGAAACCAGATGCTGTTATATGGAAAACTTTGTTATCTGCTTGTAAAATCCATAAAAATGCTGAT
>comp916_c0
GCTCCATGTTACTACAAAACGGTTTAATAATGCGGAAATTAATCGATAAAGTAAGTGAGTTGCCCCGGATCCAATCTCTAGGTTCCATAGACCAGTACATGAAGTCAATGTTAGTTAAAGTCAATGTGTTTGTGGGACATGAT
>comp916_c1
TTAAGAAATGTGTTCCTCAAGTTATACGTAGAAATTATGCGGAAATTAAAACCAAGTAAAGAAACAAGCAAAGAGGAACGCAAAGAATTTAGCGAGTGTGAGAGCTTATTTTAACCTTTTCCTTTTTCCTTTATTCGATCCGATTACGTCTATGTGTAGCTTTAGCCTGGAGCCGTTGGAACCCCGAGTTAAGCTGGATCCTAAGTGGACTGGTTATTATTACTAGGTGGCCACTTTTTATTATTAAACTGATTTAGTACTCCTACTCCGGTTTATTGAACTGATCATGTCCCACAAACACATTGAC
>comp917_c0
TACAGTGTGGGCATGGCCAAAACACGATCTCAGGGAGGTAGTGGAAGTCAAGCATTGCCGATTAAGCGGGACAAAGTGTAGATGAGCAAGAGAACCACAACTGCGGGGACGAAGGTGGTGAAATCGGAGAAAAGTTTTAAGGGTAAGGATGTTGCCGTTGCTCCTCCATCGAAGGATTGGGCTTCTGATCTTGAGTTTAGCTCTTCTGAGGATGAGGCTTCTCCTCGATCTCCTTGCAATCGCTAAAGCGGCAATCGCAGCTGCGTGTGGAGTTCTCTGAGCTTATTCGAGTGCAG
>comp917_c1
CTTCTAAATTTGCGATGAAAACGTCAAATTCTGAGCATTCTGGCACTAAGGTAATCCGTTCACTCACTTTTGGTGATGTTCATGCTACTTGTGTGCCTGATACTACTAGTGGGCTTGTTAATGGCGAATTTGATAAAAAGGGTTTTTTGGGGTCTATTGACCATAAGCCTGTTGATCCTCC
>comp918_c0
TAGCTCTGAGCTGTCGCTTCCTGTTAAAACTTGGCTGTCATCTAGTGCTGCTGAAGTTGCAACCTTTTTGGGTTGGAAGTGCCCTACTGGCTCTGATGACAGTGGTGATGGGAAGACATCAAAAAATTCAGTAAGAGTGTCAACAATGTGCATCCCTTTGATAAGAACTTTTCGGAGGTTAGCTGCAGACTTTATGATTCAAGCGGAGCAAGGATTGCTTGGCAAGCAGTGGGCTTGGGAGCCACAGATGGGGGAAAGCCTGATTCTTTTGCTTTCAGATCCCAATGATAATGTTAGGCAAGTTGGTAGGCGTATTTTGGAGTATGTCTCAGATACACG
>comp918_c1
TTTTCCTTTAAACGAGCTGGAGGTGAAAACCCTTCTTTGAAAATCTTGCACAGGACAAAGAAGAAGTGGTGCAAACTCTGGAAATTAACAAGAACAGAATCTAACTGTACCAGCTTTAAAGCGTGCTTCAAGCCTGAGAGAGTTGCAGTCAGTGAAGATCCAGAACAGCAGAGAAACTGCAAACCAGAAGCAAGTCCCCGTGTATCTGAGACATACTCCAAAATACGCCTACCAACTTGCCTAACATTATCATTGGGATCTGAAAGCAAAAGAATCAGGCTTTCCCCCATCTGTGGCTCCCAAGCCCACTGCTTGCCAAGCAATCCTTGCTCCGCTTGAATCATAAAGTCTGCAGCTAACCTCCGAAAAGTTCTTATCAAAGGGATGCACATTGTTGACACTCTTACTGAATTTTTTTGATGTCTTCCCATCACCACTGTCATCAGAGCCAGTAGGGCACTTCCAACCCAAAAAGGTTGCAACTTCAGCAGCACTAGATGACAGCCAAGTTTTAACAGGAAGCGACAGCTCAGAGCTATTTTCAGGCTCCACCATGGAAAAACGAGATAAAGCCCACAGGACAGCCTTAGCAACTGATAAAGGTAGAATAGAAGATTCCATTTCAGCCAAAACATCAAACCAAAGCATAGGAGCACACATCCATTCAGTGTATTCCTGGCAAACAATTTTGCTTTGAAAGGTAAACTCATTCCAACAACAAACATGTTTCTCTTCAGCCACCACAGAACATGAAT
>comp919_c0
GACTAGACTTGAACCACAAAAACAATACATTTTCACGTCAAGGACTTTGGCATACTATTATTATTTCATGCAGGGGGTGAAGGCTGCATCAGCACTTGTTTAAATAAAATCTTCAGACCATTCTGAATTACCATGAGTGCCACCATGGGTTATATACTTGTATGCATATCCTAAGATTAAAGCTCTAGAATTTAAAATAGCTGTGATTTACAATGATAAAGAATAGCTTAAAAATTATTGACCATTTACTGCCCAACACATGTAGTCTTCTTCGAATAAAACGAAGTGTGGACGATTAGTTCTAGCATCATCTTTAACACACTTACTAGTTTTAGTAGAATATAATTCATTAGGTTTGCAACAGGCTGACAT
>comp919_c1
CTCATGGTAATTCAGAATGGTCTGAAGATTTTATTTAAACAAGTGCTGATGCAGCCTTCACCCCCTGCATGAAATAATAATAGTATGCCAAAGTCCTTGACGTGAAAATGTATTGTTTTTGTGGTTCAAGTCTAGTCTGTGCTTCAGAAATTAGTGTTTGAAGTGGTTTACTTGGAATTCTGGAAATTCTTTTTTTCTTTTCTTTGTTTCTTTCCGTCTCCACTTACTAAGTCGCATTTAAAAGTGTGCTTTCCTCCTCTTAGGAAATTGACAATTGATTGGCTGTATGAAGCTGCCTTATAACTTATAAGCAGAACTTTTGGTGCTCAATGAATGAA
>comp920_c0
CCAACCAGCAAGTGCCAACCATACGATATTTGATATCCATAGTGTTACGCTCCATGGCATCGTGATCTTTCGAATTTACGCCAATTTTTCTTGTTACTTGTTACTGAAGATAATTCAGGTTCAATTTCTATTTGGATTATTGGGATCACAAAAGTTAAGGAATAAGTTG
>comp921_c0
CCTCCTCCTCAGTCCTTTATAACTTATAAGTATTTCTTTCTGCCTTTACCAACTCTTCTCGCATACTTATTCTCATTCCTCCTAAAGTGTCGTTTATATTATTATTCTATTTATTTCTGCAGTAGTATGAAGGTAGAGTACTAAGAGGGAAGACGGAAAAGGCAGAGCCAAAGGAAGGGAGAGTGCGTTCAGCTTTAGCAATTCGCCAACAACGAGCAATTAGCAATTAGCACATGGAGGAGGGTCATGATCATGGTCACAGTCTGAGTCTCTCTGTTAAACTGTTCCTCCTATTTCTTGCGGTGCAGCAGCAGGTGGAGTTTGGTGAGGGAGTGTGGTGCGTGTCTCGTAGCGGTGCCAGTGACGACGCATTGCAGTCTGCTCTTGACTACGCTTGTGCAGCGGGTGCTGACTGTACCCCCATTCAGCAGTCTGGACTATGTTTCCTCCCTAATACTCTTCAAGCTCACGCCTCCTACGCCTTCAACAGCTTTTACCAGCGCAATCATATGTCTGCTTCTTCTTGTGACTTCTCCGCCACTGCCACCCTCGCTCAAACTGATCCCAGCTATGGATCTT
>comp921_c1
GTTCCATCTCCAGCAGGACCACCACCACCACCAATAGTTGATGATGATGATGTAGTGTTAATGGTGGGGGTGAGCGGTGATCCTGTTCCGTAGGGCTTTGTTGTTGGCGAGTTTCCCGTAGTAGTAGATGTAATCCCCCCTGCAGTACTTGGAGAAGCAGGGTAGACGCAAGATCCATAGCTGGGATCAGTTTGAGCGAGGGTGGCAGTGGCGGAGAAGTCACAAGAAGAAGCAGACATATGATTGCGCTGGTAAAAGCTGTTGAAGGCGTAGGAGGCGTGAGCCTGAAGAGTGTTAG
>comp922_c0
TAGAGAAGGTAGAGGTTGTGGTAGTCCATGACCTGCTTAAATGTTTGGCTGGTTTTGGGAGAGAAAAAAACCCAATGCTATCATGCTCCTCATTTGTTTGTAAGATACGTGGCTGCTATTCTAGTGGCTAGTGCATACCAGAAGTTAAACCAGATAGTAAAACAAATGATATTTCACAACCGACAACTAAAGATTAAAGAGTTAGCTGTGCCATAAAAATCCCTTAAA
>comp923_c0
CCTCGGAAACACCATGTTTATCTGCACTTTCATCTTTCAAATTCGCACGCTTAGATTCATAGTATCTAATACGGTCAACTATCTTCTCTAAATTCTCACGTAACATTGTCGAAGATTCTCCATTCACCTCATCCTTTCCATCTCCCATGGCCGTCTTTTCTTCAGCAAGACGATGTTCTACTAGTGTGTCGATAAAAAAAGGTGATGAATTTTGATGTATTGTTTTTGCATTGCCA
>comp923_c1
AATGCTGAGAAGGATATGACAATGCGAAAGACTTCAGTCAGAAAACGTGTGCTTGTTTGTGCTCAGTCAAATGCTGCAGTCGATGAATTAGTCTCAAGGCTAACTGGTGAAGGACTATATGGTGCTGATGGAAACATGTACAAACCATACCTTGTACGTGTTGGCAATGCAAAAACAATACATCAAAATTCATCACCTTTTTTTATCGACACACTAGTAGAACATCGTCTTGCTGAAGAAAAGACGGCCATGGGAGATGGAAAGG
>comp924_c0
CCTCTCTGGAAGCTCTCAGGTGATCGGAACTGATTTCCCCTTTCTCCTCCCGGCGTGTGTGGGGTTCCGGTCACCAAGAGGGCCAGTTGCTCGGTGATTTTTCCCAGCTCTTCCTGTAGGCGCTGCTGCCCTTCGTCGGCACTCATCCTGTTCTGCTCCAGGGTTAGTCGAAGCCCTTCG
>comp924_c1
GTTTCCTCCTCTGCTCCCATTGATACCAAAACAGGGCATCATTCTCCAACGCCACCACGGCCGCTTGCACCTTTTCTTCCTCCGACAAAAGGTAGAATTTGAAGTACCTTTCTGCCCTAATAATCCATCCGTCCGGGTTAACTCCATCAAAGGTAGGCATATCGAGTTTCTTGTATTTCCAGTTTGAACTACCCCCGTTGGGGGTTCCCCCTCTCTGGAAGCTCTCAG
>comp925_c0
AGGAGGAGGTAATAGAGGAAGAAGATGAGAGGGTTGTATTGCCTAAGAGTATATCAGTGAGATCTTCAGGCTTTTTTAAGCTTGTGAATTTGCCTACTACAGTGATGAATCAGTCTCGAAGTCCATCTCAACATGGCAATGGAACTAAATTGAAGGTGAAAAAAGAAGAGAGCGCATTAGAAATGGACGTGTTCAACCAAGGCATGTACAAAACTGAGTTATGCAACAA
>comp925_c1
GTGACCGTAGGGGCAGGTGGCGCCGGAAAGGACCATACGGCATACCTGGGTCTTGTATCGCGGGTGCCGGATCACGGGCCGGAGCTCCGATAGTCCATGGGCAAATTGGCATTGAGGACCATAAGGGCAAGTACCAGTCTCTTGCCATTTGTTGCATAACTCAGTTTTGTACATGCCTTGGTTGAACACGTCCATTTCTAATGCGCTCTCTTCTTTTTTCACCTTCAATTTAGTTCCATTGCCATGT
>comp926_c0
GTGGGGTGTGGGGTGGGTAAAGTAGGAGAGAGAAAAGCGTTAAGATAAATAAATAAATAAAAAAGGGTTAAAGTAGGAGAGAGAAATAGAGTAAAATTGAATTAATAATGT
>comp928_c0
GGAAGATTTGACATCTGTCTAGGATTGCATATGGAACAGTTTATTCATAACTAAGAAATATGCTCTAGCTAGATCAAGACACATGAGGTACTAGAGACTAGCAGTTCTTATTAATCACAATAATGCAATCATCTTTGTATATAAAATGATAAAAGTATCATTCAATGAGG
>comp928_c1
CCCAAATCCAGCAACTTCACATAATATTAATGTATTTCATTAATCTTGATGCAATTTCAGGTGCCAACAGATGATTAATATGATGAACAAGATGAATTTACCCTTTCAGCACATTTTATTAGGATAGATGAAAGGAGTAGCACAAATTTCATAATAAAAGCAACAGGATAGATTAGATAATATGAGTGAAACCCAATAAGATGAGAGAAGATATGTAAGTGTAACCCGATAATATGCAACAACTAATGAGTATAAACTAGACTTTTACATGTTGCCATGAGATAAGAAATTGCTACTCACGTACAAATCAGCTAGCGGAAGAT
>comp930_c0
GATTTTGTAAGTATAATTGTATATTATGGGGGTGTTTGACAATTGATTGTTGGTTGTTAGTGTTAGCCTTTATGTTAGCTGTTTGACTACTGGTTGTTTGTAACAGTGTTTGATTAAATTAATTGTAATGTAGAATTCACAAGCTACTTGAAGCAACATTTGGTTTTTCGCTAGCCAAAAAGCCATTTTATCAAATAGAATTATTTTATTCTGGCTATTTCACCTGATTAG
>comp931_c0
ATTAATTGCGTTGATCTATTTCCATTTTAGAACTTATATTTCCAGTATTGGTCTATTTGGTAGTTGGTACTGATAGCAGTAAGGTAATTATATTATTTGTAATTTCACCTACTCATTATCATGGTAATAAA
>comp933_c0
TTTTTTTTTTTTTTTTGGAGTTATCCAATCAGTAGTTCACCGTCAATCAGGCTATGTTTGGTTGGACTGAAACATATTCAAATGGATAATGATTTTCCCTGAAAACATTTTCCAAGGGATGACACAATTATAAACTAGTTGTCTATTTTGTTGGGTTCCTTACAAGATAATTTAGAAGGAAAAACGAAAATGAGTGAGAGGATGG
>comp934_c0
TATTCCATTCTTCAGCTTCTCTATAAGACCGATGCCTTCTAGAACATTGGTTATATCATATATCCGCCTCTTTTGCCTCTTCTGGACCTCTAAAGTTTGAGCAGTTTCCTTTAAATCAAGAATCCCATCTTTAGCTTGTTCAATTAAACTGATGAACTTCTTCGTCAAAAGCACAAGAGAGCGACCAGAGCGACAAGGACCACC
>comp934_c1
AGAAGAGGCAAAAGAGGCGGATATATGATATAACCAATGTTCTAGAAGGCATCGGTCTTATAGAGAAGCTGAAGAATGGAATACAATGGAAGGGACCTAGTGTCTCAAG
>comp936_c0
CATGCTAACTAAACAACTGAAATTCTCCATCTTCTAAGCAAAGTATTTCTTTTATTTTCTATTTTTGATTGGGTAATAAAAAGTGGAAATATAAGAAAGTTGAGTAATTTCAGAAATTCCAAAATCTGAACATAATTTTTGGTCCAACATTTTGCAGACATAATAACTTCTGCTCACGATAGAAGCGTGAAAGTCAATTCTTCTACAAAAATGGCG
>comp937_c0
CTTTGACTGAGCTGTAATTTCGCATCAAAGTACTTTTTTCTCACTTTTATACATCTCGCAACCTTTTCTTTCTCCTTGTTTTATGTTCAATGTTGTGTCTATTACCTGAAGACGTCTCTCCTGTGCAGCTTCGAGGAATTATTCTTACAATTTGGTGAGGAACCTTAACAATACCTTGAAATTTGAATCTCCTCCCTCCCTTTTTTATAGTTCTTGATCTTGTCTTGTTATTAGAGGTTAAGTTGACTATTTATGAAAGCTCTGCTCTCCCTTCCCCATCTAACTTATGTGGC
>comp937_c1
ATACCTGAAAATGAAACCATATGAAACATGGCTACATAAGTAAGATGGGGAATGGAGAGCAGAGCTTTCATAAATAGTCAACTTAACCTCTAATAACAAGACAAGATCAAGAACTATAAAAAAGGGAGGGAGGAGATTCAAATTTCAAGGTACTGTTAAGGTTCCTCACCAAATTCTGCAAAAGCTGCATTAATTATTGACATTTTAATTACCTATTCAAGAAAAACATGGCATATCGTTTTAGC
>comp938_c0
GCTTATTGTCATATTAAGAGAAACGCAAGAACTTAAGTTCCAGTTGAACTTAAGTGCCAATAAATAATACCAGTAACCAGCGGCAAAAGTTAATTTTTCCTATTAAATCTCATATCAGATAGCTGGTTTCCTGTGGGTTAACAATTCTATGTTATATATCAGCTGATTAATCAAGAAATAATAATGCTCTTTTTATCTTCTTTCACCGTGAAAAAAAGCAAAAGTTCCATTTTTCTACTTGGTACTTTCATCTCTTGCCAGTTCCACCATTCAGTGTCTTCCTTTGACTCATCTCAGGCTACCTTAAAAACTCAGAAGAGTGCTTATTGAGTTATTGGACCCTGTTGCAATGAAAATTGTGAGGAGGCTGGACGTCTAAAAGAGTGCTCCTTTCCCCCAAGGGGTAACGTACACTTGCACAGTCTTGGCTTTCTAGAATTCCT
>comp938_c1
ATTAACTTTTGCCGCTGGTTACTGGTATTATTTATTGGCACTTAAGTTCAACTGGAACTTAAGTTCTTGCGTTTCTCTTAATATGACAATAAGCTCATTGGTAAATATCATAGGAACTGTGGTGCTGAAATATAATTCAAGATTTACGTTGACAAATTTTATGGTATGTGCAATTGGTGTCCAGAAGTGTTTCATAAGGGTTTATGCTATATCTCTG
>comp939_c0
GGGCAGATGTTGCCCGACCCAATTGGGCAACGGGAATTTTGACACGGGAGGCGCGATTTCTGCTAGGATTTTGTGCGGAGTATATATTAGGGTTTGTCAGGGTTCCTTATGTTATAAAAGGACCCCCTTGATAGTCATTATTTGACACACTCACTTTGACCTTCTAGTATTTTAGGACTCCTTGTAATTATTTTCTTTTTTTTCTCCATTATAGTGAAGAAGC
>comp939_c1
CAAAATCCTAGCAGAAATCGCGCCTCCCGTGTCAAAATTCCCGTTGCCCAATTGGGTCGGGCAACATCTGCCCGATCAGACGATCAATTTCTTCAAGCCAACTAACGTCTCAGGCCTGACCGGGCGACATTCACCCGGTCATAGTTCGCTAAGGCCGCTCGATCGGATCGGACGAATTTCAGTTCGTCAATTATTCGTAAAACAGTCATAACTTTTTCGTTTCTCATCGGAATTGG
>comp940_c0
TTCCTTTGTAAATTGGACAACCCGGAATGGAAAAATGTTTAGAAAACCTGTTACAATTAAAAATATTTCCAAATCCATAGCTCGACGCTTTCGCGGAGCAGCAGCAAAAGAGAATCAGGAGCATTGTCGCTCCTCCAGGAAACAAAAATAAAATTTAAACCACTAAGACTAGTTATTTCAATGTGGGACGTCCTCGCCTCAAAATAAACGTAAACCAATCATAGCTGAACTCTTAGCATGTAACTGCTTCTATTTTGGAAAAGATGCTCTAGAGAACCTCAACCTGAAACCATTGTAACACAACTGATACAAG
>comp941_c0
CTCCACCACCACCACCTCCTCCGCCGCCAGCAGCAGCAACTGCCCCAACAGCATGGACCCCTCCACCACTTTCTTTCTTCCGTTTGGTTGCATACCTTGCACAAAGAAAGAAAAGTGCCGCGGCCACCACCAACGTACTAGCAGCTGTCACCCCCACTGCCGTGTATATCGCCTTATGAGAAGTCGATGGTGGTGATGACGCCTCTGATGGTGAAGCATCAGGTGGAGGCGGCAGCAGTGGCGTTGGCAACGTTGGTGAAGTTGGTGGAGAAAACACAGCTACAGGTACAGGTGCCACTGCAGGTGCAGATACAGGTACAGGTGCTGCTGCAGGTGCAGGCACAGGTGCTGGTGCAGGTGATGGTGAGAAAGGAAAAAATGTTTCAATATTTTGAGGAGAATTGGATTGACAAAA
>comp942_c0
TTGGAGCATGGTTAATGAACCAAGGTCTATTAGAGAGAACAATTCAATCTCTAATCTCAGAGGATGATATGGAAAGCCTATCAAGATGTATTAATGTAGCTGATTTAGGTTGTGGTGTGGGCCCAGTTCCTTTGGCTCTCGTATCATTAGTGATAAAAACTTTGCAAAGACAGTGGAACGAGTTAAAGCGCAATAATATGCAAACTCGTGAATTTCCTAAACTACAAATGTACATGAATGATCTTTCTTCAAATGATTTTAACTTGTTATTCAGAGATTTGATGAACTTGGAACAACTGAAAGAAAAAAAGGATGGTGTACCCTTGTGCTTTTTGATGGGAGTTCCTGGCTCCTATTATGACAGACTTTTTCCTGACAACACTTTGCATTTTGTTCATGCAAATTATACCCTCCACTGGTTATCTCAGGTACCACCAGGACTCTATGATAACCAAGGTAAACAAATAAATAAGGGAAATGTCTACATATCGGAAACTAGTCCTAAGGCTGTTGCAAAAGCCTACTGGATCCAGTTTGAAGAAGACTTCACCAAGTTCCTTAAATGTCGTTCGAAAGAAGTGGTAGCAAACGGTTGTATGCTCTTGACACTTCGAGGTCGATCATGTTCTACTGATTCATTGACTTGGACTTCTTTGGAGCTTAAAATCTTTACTAGGGC
>comp942_c1
ATTAATACATCTTGATAGGCTTTCCATATCATCCTCTGAGATTAGAGATTGAATTGTTCTCTCTAATAGACCTTGGTTCATTAACCATGCTCCAATCTGGACAGAAGAATTTTGGTGATAGCTGAGCTCTCCATCACCTTTAATCATGTGCAAAATATC
>comp943_c0
GTTGTTCCATTCGAGTTCTGTAGATATGCACATTTTCATCGTAGTGCTGCTCCCTCCTTTTATTTATTTTATCATTCTGACTTTCATATCTGCTAACACATAACTTCAAACAAGTTTTGCAAGAAGCCAAGATGGACCATAGAAGGTGAAGCGTATGCAATGGATGCCATGTATTGAGCTTCACCCAGCATG
>comp944_c0
GATTTAGACTGACACCCTAGTCTGAGGCCAGCCTAGTCGGATGATAAGGGAAAGATCCATACAGTACGGGGGAACCAGTACAGCATCATCTGACATGATAAGGAAAATAATCAAGTGAAACATCCAAAATTTAAAGGTTCCATAGACCATAGTGGATAATCTGATCATAAGAGGATATTACAGTACTAAG
>comp945_c0
ACACCGACTCGGGTATGAAATACGAGTCAGATCCTCCATATTGCACTCGGACACGGCAAAACCTAATTCTAACGCGAAGAGGAGAAGAGAAGAAGAGGAGAAGAGGAGAACTTACCTGACAGCCGATAGGAGCTTCGAACTCGCCGGAGCC
>comp946_c0
TCGGGTTCAGGTCGGGTCATCTCAGGTTTCAGGTAATGTTCGATCACGTCGTGTCAGGTCATTAAATCAAACAGGTCGGGTGCACGTCGGGAACAGTCATAATTCGGTCAGGTTTGTCTCGGTTCATTTCTTCTTTTGAGTCCGGTTTAGGTTGGTAGCTATCGGGTTGTACAATACTTGATTTCAGGTCACTTTCGG
>comp947_c0
TATTCATTGAGTTGTTTAACTTATAAAATTACTTAACTGGGTGCACATGCGCACCCACAAGGACGCAACCCTCGACGTGGATCCACCACTGAACAAAAACATAAGTACATGAACTCTCTTCCCAAAGCTCTAGCAACCCGGTGCAGAGGTTTATATATCAGGTCCATCAAGTAAATATACAGCACTGCTTCACAAGCTATAGAAAAGTTTATTGAAATTTGGGAATGAAGACTTCAAGCATGAACACAAAGCATTAAGTATGAGAGTGAAAGCTTAAATCACCTGAGGAAGCTTCTTCCTGAATGC
>comp948_c0
ATCAGATAGAAATTAATTAAAAATGGCAAGGTGCTTTGTTGTATTTGTTGTTTTACTATTGGTAATCTGCAGCCAGTGTGCATTTGGAGCTAGGAACATTGTGAGTTTTACTAAAAATACTACTCATGCTCTCACTGAATTCAGCAACAAAAACTATACTTCTGGTAGTGTCGATGGAATATGGGAGGCCTCCCTACTAGTTCGCGAAATGCTTGGCAGCGCTGGTGACTTCGTTCGGGGCTCTCTTAACAACGTTGCAGACACGGTTGGTAACGTCCTGGGTGCCCTTGGCGCTGGTGACGTTATTCACGTTAGTGTTCCTTGAGTAGTACTCTATTCCCTAGTAGACTAAAACTAGCTAGCTATAATAAAGGAATCCCCAA
>comp948_c1
AAGAAGTCTTATTCATAAACATTCGGGCGCCTTTTTAGCTAGCTAGGCTAGCAATTTGATCGTGCACGGATAACATTGCTTTTATTATTGGGGATTCCTTTATTATAGCTAGCTAGTTTTAGTCTACTAGGGAATAGAGTACTACTCAAGGAACACTAACGTGAATAACGTCACCAGCGCCAAGGGCACCCAGGACGTTACCAACC
>comp949_c0
CCCGACTATAAGGTTGAGAGGTGGAAACTCCAACCATTACGCTCCCACGTGATTCTCTTATTTAGACTTGGTGGTACAATGAGAATCAACATTAATCCCATCCAACTGAAATTTAAGCTCACAATTCAAGTGCAACCAGAATTTAACAGACTTGAATGGCCCAACTCTCCAC
>comp949_c1
GTTAACAAGAATGATTCTGTAACATTTAATTATGATGTTAAGTCTTATTCTATACCATTGGATTTATATCATAGTGCTATGGTTGATCGTTCTTATAGGGAGAATAGAATAAGTTTTGATTTAATTGGGCGTACAAGAACAAGGTGGAGAGTTGGGCCATTCAAGTCTGTTAAATTCTGGTTGCACTTGAATTGTGAGCTTAAATTTCAGTTGGATGGGAT
>comp950_c0
CCCAGATTCTCCCTTCCTGGTAGCCCTGGCTAACAGACTCAATCCTTATCATGGCACTGTTGTAGTGAATCTTCACTCTGATGATGATGTACAGAGTGCTGATGCATCAGCTGCATCTATACACCAG
>comp950_c1
CCAGGATGTTGTTGTCCACACGAGGAACTTCTACACACCAACATATCCTTGTATGCTTGGCAGACTTCAGAAACATATTTCCCCATAGGTAGAACTGGCTGGTGAATAGATGCAGCTGATGCATCAGCACTCTGTACATCATCATCAGAGTGAAGATTCACTACAACAGTGCCATGATAAGGATTGAGTCTGTTAGC
>comp951_c0
CACTGGTAAGGGTAGTGGAGAGTTAGGATTATGAAAATTCTAGAAGAAGTTTGGGGAGGCCAAAGATGACATGGATAGGAGGCGCAAGAATGATATGAAGAAATTAGCAACTGACAGAAGAGAATAAAGGTTGCTGAGGATTTAAGCGGACAACCACTAGAAATAAAATCTTGACTTATGCAACTGACCCATTCTATTGGGATAAGTTTTTGGTGTTGTCGTTGTTGTTGACATGATTTTAGGTATAGCTTGCAGGAATAAGTCATGACTTATTGTTTTACAGCATAGAATAGATGACAAGGGTG
>comp951_c1
GTTGCATAAGTCAAGATTTTGTTTCTAGTGGTTGTCCGCATAAATCCTCAGCAACCTTTATTCTCTTCTGTCAGTTGCTAATTTCTTCATATCATTCTTGCGCCTCCTATCCATGTCATCTTTGGCCTCCCCAAACTTCTTCTAGAATTTTCATAATCCTAACTCTCCACTACCCTTACCAGTGCATCAT
>comp952_c0
CAAATGCTAATCAACATCTCCTTTCGCATTTCAGAATCCTTGGGAAACAGTGCACAATAACAAAAACAAGATTTCAAAGAGGGTTCAAGATTGTGGTAACTAACTTTCAGTACAGATATGATACCGTTGTCACCCTTCCCAATTTCCGCTAATT
>comp952_c1
CTTTCTTCAAAGAAACATCTGCGCAACAAAATAGCAAAATGTTCCTCAGCGGCATCTTCTACACTCTGACCTCTGTCGAATGGTACAATGAATCCGTGGGCTATCCAAATGCTAATCAACATCTCC
>comp953_c0
TTATAGACAGCTTCTGCAAGGCTCGTAAGCTAGATAAAGCTTTAGACTTGCTGGCGGATATGAGGTGCAGGGGTCTGACACCAGATCTTGTTGTTCTTGGCACGTTGATAAATGGTTATTGCAAGCAGGGTGACTTGGGTGGAGCCTACCAGTTGTTCAGAAACATTAACCAAGAATATGGACTTTCACATACGACAGCAACCTACAACATTGTGATCAATGCGTTTGGTGAAAGACTGGATATGGACATGGCTGAGAGGCTTTTTCATGAGATGATTGAGAAGGGATGTCTTCCAGACAGTTATACTTATCGTGCATTAATAGATGGGTTTTGC
>comp953_c1
CCTTCAATACACTAATAGATGGATACTGCAAACAGTTGAAATTGGAGTTGGCAATTGAACTTATCGATAAAATGTGGGATCATGGTGTTACTCCTGACGTGATAACATACAATACTCTGTTGGATGGGCTCTGCAAGGCTGCAAAGTTTGAAGCTGTTTCGGGAACTTTTGAAACAATGGTGGAGAAAGGGTGCATTCCTAACCATATTACATACAATATACTTATAGACAGCTT
>comp954_c0
CTATTGTCTCGGATCGAGATAAGATTTTTATGAGTGTGTTTTGGAGGGAGTTGTTCCGGCTGCAAGGGACTGAGTTGAGGCGTAGCACAGCCTACCATCCGCAATCCGATGGACAATCTGAGATCGTAAACAAGATGCTAGAAACTTATCTCCGATGCTTCATCAATGGGAAGCCGAAAAATTGGTATAAGTGGCTACATTGGGCTGAGTTCTCCTAC
>comp954_c1
AAGCCGGAACAACTCCCTCCAAAACACACTCATAAAAATCTTATCTCGATCCGAGACAATAGACGCCGGAATACCGTGTAACCTCACTACTTCCTTCATAAAGATTGCTGCCACTGTGGATGCAGAAAACGGATGCTTGAGTGCCAAGAAGTGCGCATATTTA
>comp955_c0
TGTGCAAAAGAAGATGTGTATATGAGTTCAGCTACTTCACTTATGATTTACAAGAATAGCTAGATAAAATTCTAGTAAGAACAACAATAGTTAGTTAATGACAGAACATTGCAAACTTCCTAGAATCTAACAAAGCATTGACAGCATTGCTTGATGTTTACACACAAAATTGCAAACTTTCTCT
>comp955_c1
CTGCTTTTGAGCAGAGCAACGCTATGCGCGCTTGAAACTTTTCTTATTATTCATGATTGTTGTGTGTGGGATGCTAAACATTTATGATTGTTAGAACTTAGAACTGATGAATGTGCAAAAGA
>comp956_c0
TTCCATGCACAGTATCTAAAGTTGAATTACTGTGGCGTGATTTGGGTGGAAAATAATAGAAAAGCAGGCCACATCCACGACGCCGCTACTCATCCGTAACTAGCCCTCTCCGTTCTTTTGACAAAGGCTTATTGTGTGTGGATTGTGGAGATATATAAAGAAGGAAATGGGGGACAA
>comp956_c1
GGATGTGGCCTGCTTTTCTATTATTTTCCACCCAAATCACGCCACAGTAATTCAACTTTAGATACTGTGCATGGAAATTTCAACTTTAGGTAGTGATTTATCATGATGCCACAATATCATCTAGATAAGCTTGTTCTAGTAATTATTGCTATTAGTCATATTTCGGTATTTCCTATAGTGAGATCTGTT
>comp957_c0
GGTCTATGCTTCTTGCATTGCCAAGTCTAAACTGCAAATTGAACGTTTCTACGGATGGTATCTGTGTCTTTTGTGGAGGTGTTGAAATTGCAAGAAGATACCAGTAAATGACAGGCTATCTACGAGATCTAGTAAGCTGAGGAAACTGGGGAGTTTTTGTAATTCTCATTCTCTTGCTGGTCCAATTGTGCTTCAAAGCATCCTGCATAAGCTCTGTAGCAGCGAACACTTTTTAATGATGTAATTTAGCTTCTTGTACATGAAGAGACTTCGTCAACCCTTCCTAGAAGACAGGAAGAAAGGTAATACTTATGCAATCTTGTCAAAGGCTCGAAGCTAG
>comp958_c0
AGGGTTCCCCCGCGGTCGCACAGAAGGGGTGGCAGAATTTTCTCTTAGGATTGTCCTCATTTCTTCCTGAAACCTCCGTTGCTCTTCCCGGAGTTGAAGCATCAAAGCTCCATGATTTTCTCGTTCCAGATTTACCCGTTCCTCCATTCTTTCTTCAAATCCCCGCTGGTTGTTGAGTATCTCAGTGAGAGCTGTGTTCAC
>comp958_c1
AATTTCTTAAATCTCCAGTTTCCGAGCACCGCCGCCCCCTAGTTGTTCCACCTCGGTTCTTCTTCTTCTTCTCCGTTTAATGGCGTCTCATACTCCCCTTCGTTTTCTCGCCCTCCTGCCCTAGGGTTCCCCCGCGGTCGC
>comp959_c0
CTTTCCAGCTGGGTTGAGGGCTTAACTTGCATGTATGCATGCAACCTTCCTGCCGGGTCCGATGAATCAGTTCTAACCATCTTTCTTACTGGAACTTTCTGTGACTTTGATGCTGTAGTTGCACCTCCTGAAGCTGAGGGACCAAAATGGGTATCTTTGCGTGTTACTGCAGCAACTGAGGGGGAGGGCTGTTCTTCAAATATTCTTGTCTCGTTGGAATTTGTTAATTGCA
>comp959_c1
CCGGCAGGAAGGTTGCATGCATACATGCAAGTTAAGCCCTCAACCCAGCTGGAAAGAAATGCTAGTTTGAATTCTGTAAGGTCTTCTATCAGACAGAGGAGAAATCCTAAGGAGAGTGCAGATCTTACAAGCATTCAGGAGCTTATTGACGAAATTGATAATAGCTATCATTCTGGCCTGCTTGAAATTGTCAGAGGCTGCACTTATGTTGGAATGGCAGATGATGTTTTCGCATTGCTACAGTATCAGACTCATCTTTATCTAGTAAATGTAGTAAACCTGAGCAAGGAACTCATGTACCAGCAAGTGCT
>comp960_c0
CTCTCATCCAATCAAGTTTGCAGCGTACTACGCAGCAGAAGCCAGAATCACTTCAGTTATGGGATATTGTTAACAAATCAACAATATATAAGAGGCTTCTTCCATAACGTAGAATGCCTTAGAATTTGGTTCTGTTGTTATGTGGTTTCATACACACCTTTGCAGCCTATAATAATAGGCTAGCATTCAACAATGATTCTAACCAGAATTTCTAAGATTCCATTGTTCTGGAAGACACCAAGAACTTTTTCTCCTTCAATCCGCCTTTACTAACCCAAGGAAGCAATCCTGGGGGCAACAATCTCCAATAGTCCCTTGGGATTGTCTACATGAACCCAATGCCCTGCTTTAGGGAGAACATGATGAGATATGATCCCCTCAGATCCATCTCTTTCCTTCTTGGCAAGTGCTTCAAGCCTCTGGATCACATGTGGATCCCATCGATCACTGTTCTCTGCTTGAACTATGGATATCTCCATTCCTTGCGGAGGGCGCTCTAGAAGAGGCCAATAATCC
>comp960_c1
ACGTTATGGAAGAAGCCTCTTATATATTGTTGATTTGTTAACAATATCCCATAACTGAAGTGATTCTGGCTTCTGCTGCGTAGTACGCTGCAAACTTGATTGGATGAGAGAACTTTTTAATGAAAGAACATGTTACAAGCAAACTATGTCGAAATATTTTTC
>comp961_c0
GTTTGCATGAGCACACAGATAGTTCTATTCTCTCAATATTGAGTGAGGATCAAGTGGGTGGCTTCCAATTCTTCAAGGATGATCAATGGTTCAAAGTAAAGCCTAACTCTACTACATTGCTTGTTAATCTTGGAGATATGATGCAGGT
>comp961_c1
AGCTACAACCATATTTGAAGCTATGATTAGAAACCTTAAACTTGATTTACAAGTACTTAAACCATGTTTAGATGAATCCACTGGATTATTTCGAGTTTATCGCTACCCTCGCCACAACATT
>comp962_c0
CAAAAAGTTGAATACTACTAAAACTGATTCTGGAATGACTATGTCTATCTGCTATAGCCAAATACCAGCTTGACAGGTATTATCAGGGTTAAGCAACCACAACACATCGGCAGTTCAACTTCAGATGTAAAACATAACTTCATCATAGCAAATCAATCCGCCAGCTAGGCATATCAACCCTGCAATTATTTTCCGTGCCAAATAATCAATATTCTATGCCTCACATAACATGTAAAATAACTGGTCATAAGACAAG
>comp963_c0
CACTGTCATCAAAGAACACATATGTGTGCATTCCCAAACTAAGTAGATAATATGACTACATTTACATAAATAAAGGTTGCCACCTTTTCTTCTGTACTCCCTAAAGCTACATCCTAATATTTCCTCTCTTTTCTTTTGTACAAAACCACAAACATTACTCAAAGAACAAATTAACAGAAAAATAATATTATACTATAGA
>comp963_c1
ATATTATACTATAGATGATTAAGCAAATTATTAATCAAACTTAATATTAAGATCACTTCACCAATTCCTTTGATATCAGATAGCGGAAGGTGAAATTGTGAGGCATCCATTCTATGATCTTGCGAGAT
>comp964_c0
GGCGGCTTCGTTGGCAACGCGAATGAAATCGTCAAGAATTTCCGGATTAAGTTCCATGGATTCCAAGAGACTACTCAGTACTCAGTAGGTGTGCTACTAATATTCTTGATTTCTCCAATTCTTCGAACCCTAAAAATCGCACAAGATATTCTTGATTTCCCTAATTTTCCGAACTCTAAAAATCG
>comp964_c1
CTATTTTTTTGGGGTTTCTCCTTCTGTGGTCTTAAGTTCGCCTACTGGTAAAATTTGAGGGTCGTGTTGCGATTTTTAGAGTTCGGAAAATTAGGGAAATCAAGAATATCTTGT
>comp966_c0
AAAGATCTTATGTGATCATAATCTTAAATTTTGAGTCACCTCATCAGTACACTAATAACTTTGAATAACAACTCGAGATCATTACTTAAATGCTATCCGAAAAAGATGTTTAGACCATGGTAATAACAACTCACGAAATATTTTGTCAAGTAACATGGATTAAGGTTATCTATACCCAGTTGAGGAAAAAATTTCACACTCCTTCCTTGTATGAATTTTAGGAGTCAAGTCATGAGTGGTCGAA
>comp966_c1
GTCGAAATCTATCCAACGCTTTTTTCGTTGTATTTTATTTTTCAACACTTTGCACATTTTTAAAAAGCATATATACGAAAGAAAAACATGGTCAAATGAGATGTATAATACTGCTTAATATCTAAAAAATCAAATCCAACAGCGCATAATAAGTTGCTATGAACTCTTATGCGAAATGATATGTACGTACTTAGGGAGATAATAATGGAGTACACG
>comp967_c0
CTCCCCAAGCAACACCTAGGGTTTTCTGATTCGTCTTCTTCTTGTTACTGCTTTTGTTGTTAGTGTTATTTGATGAATGCGAATTGAAACTTCTCTTGGAATTTCCCGAACGATTTGAATCATAACTCATTTTTGTCGCAAATTTATGTAAGTAAAAGAGAG
>comp968_c0
AGGACTTAGAACTAATTTCATTGATGGAAGAGATTCTTACAGTATATTTACAATCTATATTTCTGAATGAATGAAATGTAGTAAACTCTTAACTATTTATACAGAGAATAGAAGAAAGAAAGAAAAGAATAAAAGGGAAAAGAAACTAATTAAAAACATAACAGAATAACTAACTGAATGTAAGATGAG
>comp968_c1
TGAATGAGTTTTTCGATGTATTTTTGTTACAATTCATAAGCTGAATTGTATAAACTCAGAAAAATTCAATGAAGAACACAGAAGATTTTCTTCCTTCACTGCTCTACATTGGGAGCTCAGGACTTAGAACTAATTTCAT
>comp969_c0
CACCATACTGTTGTCTGTTGCCAAGCACTACAAGTCTTGATTTGTACCTTTTGCTGTCTCTCTGGGGATCATACTTGGTTGTATACAACCATTTACAGCCTATAGCATGCTTGCCAGTAGGTAGATTAGTTATCTCCCAAGTCCCATTTCCTTCAAGAGCTTCTAGCTC
>comp969_c1
GAATGATGACAGAGAGAGTGAAGAAGTTGTGGTGTTAAGAAAGTCCAATAGAGAGCATAAAACTCCTACTTGGCATGATGATTACCAGATCAGTGCAAACTTTGTTCAAAAAGTTACAATAACACCAGTTACAGACCAATTTGTGTCCTTTATAGGTGCTGTAATGAAAGAACCTGATCCTAGGTGTTTCAAGGAAGCTGTGGAACATAAACACTGGAAGATGGCTATGAATGAAGAGCTAGAAGCTCTTGAAGGAAATGGG
>comp970_c0
GTTAGCCAGATTTTTAGTGGAATTAGGTCACCATGTGTAATTAGCTAAAGTTGGTGGTCACTTGGTATAAATCTTTTTTTTAACTGCCACTCAATAGAAAAGTGCAAAGTAGGAGGTCACCATGTAGAATTTTCCTAAAAATAATGATCCTCACCCTTCTCATTTAATAGGTTTCTCATTGACATGAATTTATGTTGCAAAAGGTTCAGGTTGAACCTTTTGCAACCTTTTGCTAAGATAAAC
>comp971_c0
GTTCTCCTTCTTTGGTGAATGCAACATATGATGGAGTAATTCTGTTACCTTGGTCATTTGCTATGATTTCTACTCGTCCATTTTTATACACTCCAACACATGAATATGTTGTGCCTAAATCAATTCCAATAACAGTACCAAGTTCTTCTTTGGATGCACTACTCGCAATAGGGCTGACCAAGAAGATCAGTGCCCAAAAAGCACAAATGGACTTTCGGTGGTCCATGCCCAGATTTGAAAGTCAAAACAATGACCACAAATCGAATTGAATTACGACTGGAGG
>comp971_c1
AAATGACCAAGGTAACAGAATTACTCCATCATATGTTGCATTCACCAAAGAAGGAGAACGTCTTATTGGTGACGCAGCTAAAAATCAGCTTACTACAAATCCCGAAAACACAGTATTTGATGCTAAGCGATTAATTGGTCGTGACTGGTCTGACGTCAATGTTCAACATGACGTTAAATTCTTCCCCTTCAAGGTGGTTGAAAGAAACACTAAGCCTCATATTGAAGTT
>comp972_c0
CGTCATAATGATTCTAATCAGGTAAATTCTTGGTGCAATGCTTGAATTTCGTAGTATGTTTGTGTTTGAATGTTTTAGTTGTACTGCATTGTGTTATGTTTGATAAGATTAGCTGTTACGTTGAAGGAGATTTTGACATTGATTGTAATTGCAGGTTGGTGTTAATGAG
>comp973_c0
TCCATTGGCTGGCCCTGGTAGGATTGCTCCTGAAGACCCAGGTTCATGCTATACTCAATGATGAAACTAAGAACTCATAATCATTAAGTATAGGGAAAGTACACTCAAATAAATAAGTATAGTTTATCTTGTGCATAATCTATCCATCAAAATATACATTATTGTTCA
>comp974_c0
AGTTTCTCTCACGGAGCAAGAAGTGGGTGATTTCCTACATAAACTGAAAGACTGTCTGACTACTTTCTTTGCTTTTCTGCTAATGCTTGCTTTATTTGAGCCTGATAACTAGACTATTACAAATGCTTCGGACTCTCATCTCCCTTTACTTGAACTACACTATGACTTTTGTCCTCAGTAACTTCTTGCTTTTCTGACACTTTTCTTTTCCTGATGTTGTAGTTGGAGGTTGTG
>comp974_c1
CCTCTTACATGCTTGAGGGGGAATTATAAAGAAATCAGTTCCCCATCTAATTTTCTGGAAATTTGCTTTCAGCATTTCCTCCTGTTTGTCACTTGTGGTTTCTTAATGCATCAAACGCATTCTTCAATTTTGCAAGGAATGCCTTACTATAAAAGTTTCTC
>comp975_c0
GGCCAGTAAATGATCCTCTTTAATGTCTTTTGTTCAGTAACACAAGCAATTTTTTTTTGATGTCATTTATTAAATCTGGTATCTGATGGTAACAATGTAAGCAACAGAAAGAAGACAGAGTAATCCTACAAGTTACATTAGTTGTATAGCATAAGTATAGTCATCCAAAAGGTAAAGACCTACTGCAACCCATCCAACAGTACTCCTATTGAAATATTTACATTTTAATCATTTACTATAATGAAGCAAGTCGAAACCATTTCAATAAAATCAAGAGACTATCTGAAATAAAGCAAATGACTTAAAAAAGAAGCAAGATCCATTCCAAACTCGCCAATTTCACAGGGAAAAAAAAAA
>comp975_c1
CATTGTTACCATCAGATACCAGATTTAATAAATGACATCAAAAAAAAATTGCTTGTGTTACTGAACAAAAGACATTAAAGAGGATCATTTACTGGCCTGGATGGTAAAAGACAAGTAAATTTCATAAATTGGAAGCTGATTCTATGTCCGTGGATTAATTACTTGGGATCATGGTTTCCTACTTTGGATTTACTACCATAGGTATTTTAGTTGTTGGCGTCATGTCCCTTGGTTTTGAAACTTTGGCCAAGCAATCTTCTGTGAAGTACTGATAGAGTGATAGACTTACTGTGTCATTTCTCTTTAGTCCAATTATGTCCATCTATTTTTTTTTTGATTCGGTAATTAACTGACCCATTA
>comp976_c0
TATATTATGGGACGGAGGGAGTAAAAGAGTATTTATAACTTCCTAAAATAATAAAACCGACTTCGCAAAACGCGACATGGAACAGACCAACACGGAATCATCAATAATGACGCGGACGTGTTGACTTGTAACCATATAAACTAGTATAAAATATA
>comp976_c1
CGTGTCAAAACTGACACGGGCGTGTTGACCTGTAATCGTCACATACTTCATCTCAACTTCAAACAGTGATTAATTTTGATACGGAGCTTTGTTTGGCACATGTGATATATTGCAGGAAAGCTCTTCACATATAGTTTTCAACCCAATTGGA
>comp977_c0
AATGAAGAAGTTTGCCAGAATGCTTGTCTGCAAGACTGCTTCTGTGCTGCTGCCTCTTTTCAACTGGAAGCCGGTAATTCTGGTTGTTGGAAGAAGAAGGCACCGCTATACAATGGAAAAAAAGACAGCACATTAAGCAAAGCTTTTTGGATAAAGGTAGGCAACACTAGCTTGTCCAGTG
>comp979_c0
TCTGAAAACACTTCGCCTACAATCATGGGAGAAAAAGATAGACCGGTTTCAACTAGGGGAAGGAGTGATGCCAGCTAGCTTTAAAGTATTTCATGATCCAGTGAGAAACCATGAGACTTTGATTGCAGACTTTGGCGAAAGTGCAATAGGAAGAGTTGCCCCCATTGATTCAGGGTTCTGGTGGATCATATTGCTTCGAGCATACACAAAAAGTACAGGAGATACTTCTTTAGCTGAAAAGCCAGAATGCCAGAAGGGTATGCGCCTCATTCTCAGCTTGTGTCTTTCTGAGGGTTTTGATACATTTCCAACTCTTCTCTGTGCTGATGGTTGCTGCATGATTGATCGTAGAATGGGTGTTTATGGATATCCACTCGAAATCCAAGCCTTGTTCTTCATGGCTTTAAG
>comp979_c1
CTTTAAGGTGTGCTTTACTTTTGCTTAAGCAAGATGACGAGGGGAAGGATTGCATTGAGCGGATAGTTAAGCGTCTCCATGCTTTGAGCTTCCACATGAGAACTTACTATTGGATGGACTTCAAGCAGCTTAATGATATATATCGATACAAAACAGAAGAGTACTCTCATACTGCTGTAAACAAATTTAATGTGATGCCAGATTCTCTTCCTGAATGGGTCTTTGATTTCATGCCATGTCGTGGTGGATACTTCATTGGAAATGTCAGCCCGGCAAAGATGGATATCCGTTGGTTTTGCTTAGGAAACTGTATTGCAATCCTTTCATCCTTAGCCACAGCGGAACAATCCACCGCTATCATGGATCTTATAGAAGCAAGGTGGGACGAATTGGTTGGTG
>comp980_c0
CTAGTTAAACTTTCTATCACTTCAAACCAAAGAAACCCTATTGCGAATGCACGTAGCAAACCACATGAACCAAGCTTTCAATTTAATTTCCATTCCTCTTAGCACATTCAATACCCTGTAGAACCATGCTTATTATTATTGAGTGATATCTAAATCAAACTTAGTTATAATCACATATGAAAATTTTGGGACAAAGTATACACCACAAATAAAAAGAGGAAACAGGTAATAATGTTTGCCAACAAGGTTCTAAATCAGAAAAACATGATTAGACTATTGCAATCAAATT
>comp980_c1
CTTGGTTCATGTGGTTTGCTACGTGCATTCGCAATAGGGTTTCTTTGGTTTGAAGTGATAGAAAGTTTAACTAGAAGAGGAATGGAAATTAAATTGAAAGGTTGTTAGTGTGCTACATTTTAGGAATGATTGGTTTTCTGTGAATGAACGAG
>comp981_c0
GAAGGTATCCAAAGACAAGCGTGCATTGAAATTCTTGAAACGACGATTGGGAACACACATTCGCGCCAAGAGGAAGCGTGAAGAACTCAGCAACATTTTATTGCAAATGAGAAAGGCACAAGCTAC
>comp981_c1
CGTATACATCCGACTTAAGAGTCTGAACAATGGCTCCTCGTTATGAGCTTGCGGTTGGTATGAAACGTGGTCACAAGACCACAAAAATTGAGAGGGTTGGCAAAGTCAGCGGTAAAGAACTGGTAGCCAAAAGCGAAAAGCTCAGACAAGCCCGCACTAAAGGCCGTTTGACTAAGCACAATAAATTCATCAGAGATGTTGTAAGGGAAGTTATGGGTCATGCACCATTTGAAAAGAGAGCAATGGAATTGTTG
>comp983_c0
ACACTTCCAGGTATTGGATATGTTTTGGAGCAGAAGCTGAAAAAGAAAGGAGTTCAGACCTGTGGCCAGCTACAAATGTTTTCCAAGGAGGCTTTACAAAGGGACTTTGGAACAAAAACTGGTGAAATGTTGTGGAATTACTGCAGAGGTGTTGATAACCGGCTCGTTGGAGTCATTCAGGAAAGCAAGTCAGTTGGTGCTGAAGTAAACTGGGGTGTGCGCTTCAAGGATATAAAAGATAGCGAACACTTTCTTTTGAGCCTGTGCAAGGAGGTTTCTTTACGCTTGCAGGGGTGTGGTTT
>comp984_c0
CAACATGCTATCAAAGTATGGCAAGACCTAAAACATAACAGCAAAAAGCAAGCAAATTTGCAAATCAAACATAGTTTAAGAATAGCACAAACATATTGTTTGGTAGATTAAAGCAAGAGTTAAAATGCAGGATTACCAGGCATTTCTTGC
>comp984_c1
GCAAACAATCTGTTTGTGCTATTCTTAAACTATGTTTGATTTGCAAATTTGCTTGCTTTTTGCTGTTATGTTTTAGGTCTTGCCATACTTTGATAGCATGTTGTGTATGGCTCCACTGTACACTG
>comp985_c0
TGACCCAGATCATCAAATTGCACTGAAATGAAAAGGGCATATTATTAGGAGGTAAAGGGGCAACAATAGACGCACCTACGCGACTGCAAAGGGAATTTCTGCGAGTAACAACGCCACAAAAATTGCGAAGAAAATATAACATTGCTGACAATATATGAGATGAAATTCAGTGAGCACCATTGTAATAGCATGACATATTGGGGAAGTTTTGTTCTTGATAAAGTTCAATTTGTT
>comp986_c0
TATACATCTCATTTGACCATGTTTTTCTTTCGTATATATGCTTTTTAAAAATGTGCAAAGTGTTGAAAAATAAAATACAACGAAGAAAGTGTTGGATGGATTTCGACCACTCATGAGTACATACTACGTACTTCATGTTGCTGGTAAAAGCACAGTTCTAGCTATGATCAAGTGAAATTTTGGAAATGAGTTAACCTGAAGTTGTG
>comp987_c0
GACATTGGGCGACCGAGGGTCCTATGCATAGCTCCCAGTAACTACAACATGGCGCTGGGCGAGGATGAGGCCACATCGTCGTTTGGGTTTGAAGTGTGGATGCAACAAAAACCTTCCTCATACCTGACGCTAAATATTCCATTGAGAAAGGAGGGGTGGATAGTATTCGAACTCGTGACCTTTTTGTC
>comp988_c0
CATTGTTGGACTCCATGGCTGCTCGACTGTTTTAGTTTTCACAGCATGAGCGAGGAGATCATCCTACATGTGTCTTTTGTTAGCTTTTTTCTTTCAGTTATTTGATTTGGTGCTATGTGGGATGAGTTTAGTCGCTCGTAACCTAGTATCATTGGTGTTATTGAACAAATGGGGTTTGGCCCTTGCGTTGTCAAATAGGTCCAGCAATCATATATGAGGAGAGAAGCTGAATTGATTATAGCTGGTTTACATTTTCCTTGTATGGATCTGTAATGATAGCACTCTGATTG
>comp988_c1
TATCTAGGAATTATATGAATAGTAGTGTGTCTTAACTTCCGAGGTGTAAGATTGTCTCTCTCTGTATGTTATTGTTCTATCATGAGATTGCATATTTGTTGGAAGCTAATTTTTATTTGTTTTTGAAGAGCTGCATTTATGCCTATTTCTCTTGATAGTTTTTCTGCTTTTTCCCT
>comp989_c0
AATTGAAAATTCCAGAAAGACCTATGCACAGATAGTCAGATAGCATCAATTTCATTCAAAATATAATGAGTAGATTTGTAAACAGGCGATTTTTTTAAAAGACAACATTAGCCATGTGGTTAGCAGTATGATCTTTGTTTCAGCGTACGAAGTCCAAAGTTCAGCTCTAGGAGTGCCCCACCTGATGTTCAGTATACTCCCCCAAAAACCTACCAAGTTCACCTTGCCTTCACAAACCAGGCCCATCCCTGAGCCAGGGC
>comp990_c0
AAGCGGAGATCGTGAGATGGAGAACGGTGAACGAACGAGGAGAGTGAAGAGTTTGCGCGAAGAACGTTCTTGATGAGAGCGAAGATCTCAACAGCGATGGATCGTGAGATGGTGTTAACACTGAAAGCACCGAAGATGGCGAAGAACAACGAACGAGCCGGCGGTCTTGATGAGAGACGACGCTCCAGCCGGCGAAAAGTGGGCGAAGATCCGGCGGTTTTTGAGAGGATGATGAGAGGAGTGAGAGGAAAGAGGCGTGAGATGTAAAGGGTGAGAGGAAGAGAAGGCGTGAGAGAGGCGTGGAGTGTGAGAAGGGGTG
>comp990_c1
ACAAAAAACTACCCCTTCTCTCACTCCACGCCTCTCTCACCCCTTCTCACACTCCACGCCTCTCTCACGCCTTCTCTTCCTCTCACCCTTTACATCTCACGCCTCTTTCCTCTCACTCCTCTCATCATCCTCTCAAAAACCGCCGGATCTTCGCCCACTTTTCGC
>comp991_c0
CTCATCATATTCTTTTAACACCTGATGAGCTCAAATGTCAAGCACTGCACAACTATATATCTAACTATTACACTCGATTATTCTTTATAACAAACTTTTTACGTCACATATTCGGATTTCATAAAATGAAATGAAGATTACAACTAGCACAATGGTGAGAAAGGAAGCAAAACTCGGAAATCTAAAGAAAAGGAATCTAGGCAATGAATATGAACTCCTATGACCGTAACCAAAACTTGTACTCTAGTGGAGTCAGCTAGAAAGTTGAGTTCTAAGAAAAAGTAAACAAATAAA
>comp992_c0
CATGTAATGTATCTACCTATACTTTCTATACATAGTATACAGTAAAAAGTTTGTGGTAGCCAGACGACTTACCATATCCGACATCCTCAAATGTGTTATCCAGAACGTAAAATTTGATTAATTGAGCTTTAATTATGCTCCCACAGTTAACTTTCATGGCGAATTTAAGCTTGTGTTACTGTGCACTCGATTCTTCTTGGTCGTTCGTGAAGGTGCAGATACATCAATCATAAGTTAGGCTGCAGCAAAGAAAAATAATCTGTAGTTGAAGAGCATCATGTAGACATTAAACACAGACATATAGACTATATAGTCTTAGCAATATGGCCATGTATGGTATATAGAGAATTGAGCATTAATTAGTGGTTTTGATCCATGTTGGAGGATTTGACGATCCTCTACTTACATAGAGCAAAGGTCTACTCTATCTTCAAACTCGCATCATGTTGGTGTTTGGAAACTAGAGGACTGATCAGCAGTTTTGATATACTAGAGGACTGGATGAGCAATCTTCATAATAATAAAATAAATTCAGG
>comp992_c1
CAATGTCATTCGTTTCACTCGATCCATGGCTGCAAATTGCAATAAGGTAAGCCCTACAAGGGTGGTTCTAACTGGAAATATAAATTGTACTTGTTTGGCAATTAACGGATAATTGATTGCATTCTTTGATAGCTGATTACCTGAATTTATTTTATTATTATGAAGATTGCTCATCCAGTCCTCTAGTATATCAAAACTGCTGATCAG
>comp994_c0
TTTGGCCTTTTTGTAGTAGTGCTTCGATAAAGGCGTCCAAAGGTAAGCGTTGTGTCAGTATGGAGGATATCCCTATCATGCAAGCCTTCACTGACTCTGACAGCGTCGACTCTGATGGCGACAAAGAGCTCCCAAATGATGACTCCTTGAACGATCCAGAGAAGATCCCTGATATAGAAGACGAAGATCCTATAGCGAAGCGAATGGTGCTGATTGAAAAGCAAAATCGACGCTTGATGAAGCTTATGTCCCAACTTCTAGGGGTACCAACGCCCATTATTGTTGAGCATCTTGATGGCTATGCAGTTTCGTCGTTCGTGGGAAGGATTTCAAAGGCGGCACTCTCGAAGAAGCTCAACCTGCCTGTCCTCACTGCCATGGATTATGGTTCGACTTATCCTGGCGAGCATGTCACCCAATATAAGCACCCAATGTGGCATGCGTCTATTCCCTGGCATCTCGTAGAAGCCTGCATGTGCAAATCATTCGGAGCTACACTAACTGGCCCCGCTCAAAAATGACTAGGATCCCTCGAGCCAAAAA
>comp994_c1
TTTTAGTGTCAAGGTCTTTAATACTAATAACTTCTTTGTTAAAGAGATTATAACAATCGCGGACGGATTCTCTTGGTCCTTGCACGACGCCATATAGATCACTGGTTTGCTTGTTTGCTTGTCTAAGCTGCAGCTGCCTTCGAACTTATCGTAGAACTTGTTGTCCAAGGTGGAGAAGTGGTTGATGCTTTTTGGCTCGAGGGATCCTAGTCATTTTTGAGCGGGGCCAGTTAGTGTAGCTCCGAATGATTTGCACATGCAGGCTTCTACGAGATGCCAGGGAATA
>comp995_c0
TAGATCTCCATCTTTCTCATCCTTCAACAGAAATCAGACACATCCAATTTCAGCAAAAAAAAATCAACAAAATTAAATGAAAAGAAAAATGCGATTTGCGATCAGCATCTCCATTTAATTTTTCTGTAGAAAAGGAACATTTAACCTTGAA
>comp996_c0
GATCTCAAGATCTATAGAGTAATTGTTCAGATATGTGGTTCCCTTGATTGGGTATTCGCAAATAGCAAACATGGATCATAAATACAAGAAGATTTAACGTGAAAACTTGGAGAAAACCCCCAAAACAATTGGCTCTAGGAATCATAACGATAATGTGTATAATACGTTGACTTGTTAGTGTTTGCTTCCTAACCAATAATATTGATAAATTACCGCATTGAAAATATAAAATTGTGTTTGACAAGCATTAACTAAATATTACTGGCACTAAAATTTTAGTTTTGATTTCTTATTACTAATTTTTTATTAATC
>comp996_c1
CTTTATGTTACACTGGCTCTAATGGTTGGAATTTCAGGAATAGTTTCATACTCTATCAGCAATCGATTAATAAAAAATTAGTAATAAGAAATCAAAACTAAAATTTTAGTGCCAGTAATATTTAGTTAATGCTTGTCAAACACAATTTTATATTTTCAATGCGGTAATTTATCAATATTATTGGTTAGGAAGCAAACACTAACAAGTCA
>comp997_c0
CCACGAAAAAAAATTCCGCATTTTTCGTTGTTTGATTGAATAAAAAGAATTATTAAGAATGAGTATTAATAATTGGTGCATTGTTGAGGTGTATGACGGATATTGATTTGTGGAGCTCAAAGAAATTAAAGAAGCTTGGAGGTTCTCAGTTAGTAGAATGGAGATTAAGAAATTGTTATGCAACTAAAGTAATATTTATGTTCAACAAAACATATTTACA
>comp998_c0
GCAATTCCTGCTAGTTTGGGAGAGTTGGATATGTTAACTAGGTTGGATTTAAGCTTTAACAAGTTTTTCGGTCCGATTCCTGTCAAGTTAGCTGAAGCACCCTTGTTGAGGATTCTTGATGTTCGAAATAATACTCTTTCTGGGAATGTGCCTGCTGCTTTGCATAGACTAAGTGATCAATTTCAGTATGCGAACAATCAGGACTTGTGTGGAGTTGGGTTTGCTTCTTTGAGAGTTTGTACTGATTCTAACCACCAAAGTAAGAACAAACCCGAAGCTTTTACAC
>comp998_c1
CCCAAACTAGCAGGAATTGCACCAGTTAACTGATTATACTGCAGAGCTAGCACATTAAGCTTCTTAAGAGAACCTATCTGAGTAGGCACATTCCCACTTAGCTTATTATAACACAGCTGCAGAACTTGCAAATTAGACATGTTCCCAATAACATCAGGAATAGTGCCAGTGAAATAATTGACATCCAAATAAAGATC
>comp999_c0
GTTAGCTTTTCATTGCTGGACTTTAGAGTATCAGCCAACAACTTGTTGGCATAAACTTTTCTGTAAAGTGATTCCATCTCCAATTTCTTGTGCAGCAATGCATTCCCAGCTTCCTTGAGTAACACATCATACTTATGTTGGATATCCTGAATCTCCTTTTCACAGGCAGATTTCAGTTGTGTAGTCTTGTCCTCATGAATCTTAACGGCTTCTTGCCTCTCCTTTACCATTCTGTCCAACTCATTCTGGAG
>comp1000_c0
CACTGCATCTAATGTCTCCAAAACTATATCATATAGTTTATTGTGAACCTCATACATTTTAAGTTTTTTTTTATCAACAATACCTCCCCAAAAAAAGAAGGATTCAGACAGACCGGGGTCGCGGGTTCGAACAATCTC
>comp1001_c0
ACGAAATGATTCTTCCGTGTTAAGATATATACAATGTTCAACCTTTTAGTCGCAACTTCTAACCTTATTGACCCCATCTTTTGAGAAAGAAAAAAGACAAAATGACCAAGCGTGTTACCAAACAACCAGAAACAGAGGGATTTCATAAATTTCAATTGCATAGCCAAATTTATTTATCCTCTCTTGTTTGCTGATAGATCGTTCTTGATTTAGTCATCTTGATACTTGATAGATGAATATGTATGTCTGATAGTAGATTAATTTCTATTTATTGCATGATACCAAGTTATTATTATTTTTAGTAATGCAGAATGCCAGAATCTATATGAATATATTAAAAGACGTACGTGAGAATATATACACGCTATGTGACACCTCTGTAGTCTACTTACAAAAGTAAAATTAGCTTGCAGCAAGACTTGAACCCGTAACCTCTTG
>comp1002_c0
CTCATTTGAATCAAATCAAACTTCTTCCTATCTGAAATCAAAGCCATCAACTACGAAAAAAAAACTCGAAAATCAGAATCACACAAAACTCAAAACTTGAAAAAATCGGAATTACCTGAGTTAATTTAGCTTTGACGAGGAGATCACGCAAAGGGGAAAATGCATACCATCGCGATGAGATCGATCGGCGGAAAGTTCGACGGCGAGAAGAAGGAGAAAGCGC
>comp1002_c1
TTTTCATCTCTCTCTTCTTTTCTTTATGTCGATTCTTCAACATTCAGACCTACAAATTTTCAAATTCATCTCTTAGGCTTAGGTCATACCAAATGAGCGCAAAAATGGAGGCACGGCTTGTTGAGAGGTTGGAGAAGGCTGTTTCACGTTTAGAGGCGCTTTCTCCTTCTTCTCGCCGTCGAACTTTCCGCCGATCGATCTCATCGCGATGGTATGCATTTTCCCCTTTGCGTGATCTCCTCGTCAAAGCTAAATTAACTCAGGTAATTCCGATTTTTTCAAGTTTTGAGTTTTGTG
>comp1003_c0
CATGAACATACTTTCCATACTGCCCATATGCTGCAATCATAACTGTCCAAGAGACAACATCATTCCCAGTGAGCCTCTCAAAAATCTTTTCAGCGGTATCCAGGAAACCATGCTTAGCATACATATCCATAAGCACGCTACAAACATACTCGTTTAACTGAAAGCCTGTCTTAATGACTTGGGTATGGATCTGTCCTCCCAAATCAACAGCTCCAACAGAAGTACAACTTCTAAGCATGCTTGGATATGTATACTGATTAGGTTCCAAGCCTTTCATCTGCATTTGCGAAAACAATTGATATGCTTCACTTAGATTACCAGCCTGCCCATAAGCTACA
>comp1003_c1
GTTTCAATATCAGAGCATTTGACATACAGGTCAAGCAGAGAACCTTCAATGAGCATATCAGAGCAGAATCCTGCCTTGAGAGCATATGAATGAAGCTGTCTTCCCTTATCAAGGGATCCG
>comp1004_c0
GTATCCAGGTGTTGTTCGGTTGTAAGGGTAAAATTGGTAAATTTGGTGGGAGTGGGGACGAGGAGTGTAGAGAGTGAGTTGAGATGAAGAGTTGACAACGTTGTTGTCGGGGAGATTTTCTTTACGGTGGAAGTTACGGTGGCAGTTACACGCGGCGCATCTTAAAGCGTCGATGCTACCTTCTGTGCCAGCTGGCATGAACTCACCGCAACCGTCTACAGCGTGG
>comp1005_c0
CTTCATCCCGCATGGTACTTAAAAAAGTCAAAAGAAAACTAACTTCTCTAATCACAAAACCCTTTAAAAACCCAAAAAAATCTCCATTTTTTTCACAACAACTTCAACCACCATT
>comp1006_c0
GCTGGCGCACCACACTCCCCCATGTCATTCGTCGCCGCACCATACTCCTCCATTACATTCTCCGGCGCACCACACTCCCCCACTGCATTCTCTGGCGCACCTCCTGGGGTTCTTCGTCTTCGCACCCGAAGCACTCACCGACGCACCATGCTCAGAG
>comp1006_c1
CATATAGTGTGTTAATTCTTGCGCAGTCCAAGCGTAAGAGACCAAGAGAGATCATGCCCAAACTCCCCAAAACCAATAACCCAACTTTACTAAGTAGTTCCCATCAACATTTGGCCACCAAAATCTGCTATCTTTCGGCCATGATGAGGACAGAGCAATCTCTGAGCATGGTGCGTCGGTGAGTGCTTCGGGTGCGAAGACGAAGAACCCCAGGAGGTGCGCCAGAGAATGCAGTGGGGGAGTGTGGTGCGCCGGAGAATGTAATGGAGGAGTATGGTGCGGCGACGAAT
>comp1007_c0
GGTTATTTGGCTAGAGCACTTGATCAATCTACACGTAAACTAAAATGTGCTAGACGAATTTGCTCAAACACACAGTTTTAGCCCAATTCACCAAAGAATCAAACACAACCCATAAAACGAAATGGACTTCGCGCACCAGGAATGAACTTAACATCTAAACTAAATCCAGTTGCCACCATGAACGCACTTAGCCACTTAATTCAACCAAGCTTTATGGTTTCAAATTGGTACCATCATCATAATCACAACACCAACACAATCATCTTACTTGTCATCTA
>comp1009_c0
TGTCCTATTATTCATATGAATTACACCAACTCATATACATAACCCAACTTGAAATCCCATGTAACATTCTTCTTCCTTCTTTGGTGTGTGCGCATTGTTGTTTCTAGCTGCAATGTATGTTTTCCCTTTCTCAATTTTGGCCAATTATGACAAGGACGTAACAAAAATTTCTAACACGAAGAGTTGCATTACGTAAC
>comp1010_c0
AAATTGGTACATAAAGGTCATATTTGGTGTATTTGTGATTATTGTGGTACGATGGTTGTTGTGATATAGTGATGGGATTTTGTGTTTGGCTATCGTACCGGTGATTAGATGCTTGAGTTACAGGTTTAAATTTTATGGCATTATGATTGCCGGATGTCCAATTTATGGGGAGGTGCTGCCAGAATTTGCGTGGAATCTACTTAATTTAAAAATCACCTCTTCTTTCGGACTTACTAGTAAGGAGACTTAGTAATAGACTCTAATCTAATTAATAATAAAAAATAAAAAAAAAGAGAAAAGAAAAAAATGTGTGTTTTTCTAAAGTTATGAATGTGAAGATTTTTAACTCGAGCAACTTCTTAATTGAACTTAAAAATGCTTATGCTTGCGTGTAATCTAGCACACTTTATCCATTGGCTTAGATGCGAGATACGG
>comp1010_c1
ATTTTCTTTTTGTTTCTTCCTTTTTCTATTTTTTCTTAATGTTATTTATTGAACTTTATCTTATTAATATTGGTCCACCCCTACTGCTATTGTTTATTTTGTTGCAGATTCACAGCAACTAGACGCTTACTATTCTGCCAGGACTGAGTTTGATTTCTAGTATTTTCGCTGCTGAGTTTTCTTTTCTTCAGATTGTGGAATCTGCTCGTCGCTCGCCAGGTTGTGTCGCTCCATCTCTCTTATTTTATGTTTTCTTCCATCCTCTTGTTGCATTGAGGGCAATGCTATAAATAAGTGTGGGGGAGAGATAAAATTGGTACATAAAGG
>comp1011_c0
GGGTTTGCTTTAAAGCTGGCGTATACTATTATGTATCGTGAAATATTGGAGTCGTTTGGAAGCCCAAATGTGGGTCTATCTACTGCGTGATTGCTCAAACCATCCTATTTATCCCAAACACTTGATGAGTATTGTGAAAATTTTCATTTCAAAAGGGTATGATTTCGAGTAAAGTGAATGATTTCAGGATTGATGTTGAGTTCCTCTCGTATCTTTT
>comp1011_c1
AACGACTCCAATATTTCACGATACATAATAGTATACGCCAGCTTTAAAGCAAACCCAGGAACGTACCTACTTGCTTGTTTTTCAATAGTTTTGTGTTCCTCTTTTTCCGCGAAATTCCAACCCCTAGTTCGAGATCCTCTTCAAAAACTTCTTTTTCCTCCTTTATCTCAGTATCTGCCTATCTGGTTCATCATGCTCACCGATAGTATAATAACCCGCTCTTTCGAGCTGTTAATGAAATACACTCAACATCCATAAACTAAATTAACTCTTCAAAAAAATACTTCGCAACGAAAAAATATCCTTAAATACAAAAATAACTCGAC
>comp1012_c0
GGGGTTTCTTCTGAGCAGGCACAACAAATCATTGATTTGTTGACAAAATCCAAATCCAGACTTGAAGGTAAAAATAGTGTACCTTGGATTGTGGATACCGGGGCTTCGAATCATGTTACGAATGATTTGTCATTGATGACAAATATTAAAACAATTCAGAATTGTCCGGTTGGTCTACCGGATGGACAGTCAGTAAATGCGAACCAACTCGGTTCGGTAACGTTGCAGGGTGGTTTGAAAATTGATAATGTGTTGTTTGTTCCTCAATTGAATTGTAATTTAATTTCTG
>comp1013_c0
CTCTAAAGAAATCACCTGCAACACCCAACCCAATTGAGCAGCGATAGCTAAACAAAGAGTGCTTCTATTGAATGATATCATCAGATGAAATAAGAAGCAAAAAAGGAATATCCCCTGATAACTAACAGGAGACATGGAACATAACTACCCCTTTGACCTTGCACAAGTCAAAGATAATAATATCTACCTACTGTTAG
>comp1014_c0
CCCACGAGTCGTTCAATTTCTGAGATCATTGCTAGTATCCAGAGGAGTAAGATTGGAATACAAGATTGGAGTCTGGGTGATCTCACACTTGGACTGTATCTTATGTATCTTCGTCAAGCATCCTCAAGTCCACATGAAGATGTCAAGGGTGTTCAAGTTACCTCAGAATCCGTGATACAAGACCTCATTTATCACTTGGAATTAGCACGGGGATGTTATAGAGACACAGCTGCCGGTCTTGCCAAACAAAGCATGCTTCGAGAAAGCAACATCCTAAAATTTATTAGGAATTCTAGTGTGATGAGACCTGGGTATTATATCGGTATTGATCCCCGCAGAAAACTTGTAATTCTTGGTATCCGTGGAACTCATACAGTATATGACCTTGTAACTGATATTGTGTCAACAAGTGAT
>comp1015_c0
AGGCCAGAGATTTGCCAAGAATCTTTAGAAGCACCGTAATATCTGGAAAATAGCTGCTGGGAGACTAGCTGTAAGAAATACGGCCAGAAGAGAAGCTTGCAGCCTGGATCTTCTCCCTAATAGGTTCAGTACTAACAGAAACAGGACAGAGAAGGA
>comp1016_c0
GTTTCTTCTCTATCTAGAACAGGAGAAGAATTTATTTCAATTGGAATTGAAATGATTTCCTCCTCATATAGAACCGAAATCGTTTCTTCTTCGTAAGGATGCTCGATGATCACGTTACTCCCCACACTCTCTAGATTGTTGTTGCCATTATTCAATTTTGCATCACCTCCATCTTCATTGCTTCCTCCTTTTATAGGATATCGTGAGGCTAATGCCATGTATGCATTACTTGACAAAACATCAGACACATTTTGTGTGAGAAAAACACCAACCATCGAATCCAATACGGAACCATTCCATTTCACAAATTCCTTACTCCCTTGATATTTGGTCATTTCAGACATAAATCTATAAATCTTTGCAAGCAAAATATTTCTTTCTTCTCTAAAACGAGTGCTCTCTTCATCTGGTATTTCAGAACCATCATCTCGAATATTTGGCTCGCTCAACATTACACTCCATCTTTCAAGTTTCTTAGGGTCATCGTAAAGTTGCAAAGCTTCAAATTCTTGAACAAACGCATCCATTATTTGTTCCAATGATGTATTATTCC
>comp1016_c1
GTTCAATAAGAAAAAGAGATCAGCGAAGAGATTGACTTCAACACTCAAGAAGCAAGCAATCATACCTGATCACACATTGCCTTGTTGTCTTCCTCCTATACTAGAGTCGTCTATCCCAGAGAATAAACAGGATAAGGTGGATCCAGAACTATGTCAAATTGGGAGTGGAGAACTACACGAAAGAGTTGTTTCTTCATCACGTTGCTCTACCTCAAATCGTCTTTCAAAGGGAGAAAACAAAGTAAAGGTTGCAAAGGAGCAGATGTCAAAGCGTACTTATAAACGCAAGGATAAACGTGAAAATTATTTGAGCAAGCTTGATGATTGGAATAATACATCATTGGAACAAATAATGGATGCGTTTGTTCAAGAATTTGAAGCTTTGCAACTTTACG
>comp1017_c0
TCATGAAGGAAAGGAACCCAAGAAAGATTGGGTTCCTTACTCTAACAATTAATTTTCTTGCATGCTAAAATGAGGGGGAAATACATGGTACCTAGACAATGGTTGTTCTAAGCATATGACCGGAGATAAATCAAGAATTCTCTCACTCTCAGATGGTGGAAGTGTGACTTTTAGCGACAACATGAAAGGTGACATAGTTGCCATGGGCAAAGTTGG
>comp1017_c1
CCACCATCTGAGAGTGAGAGAATTCTTGATTTATCTCCGGTCATATGCTTAGAACAACCATTGTCTAGGTACCATGTATTTCCCCCTCATTTTAGCATGCAAGAAAATTAATTGTTAGAGTAAGGAACCCAATCTTTCTTGGGTTCCTTTCCTTCATGAACAAAAGGTTTGTTTCCTAATTTAATTTACTTGCTTCTAAATTCTT
>comp1018_c0
ATATGAAGAACACCAACACAAACACAAACAATGCAAAACTCATTCTTCTCCACCCTTACATTCTTAAACAAGGAAGCTCAAATAGGCTATGGCTTCTAGCATTTATCTCTCTTTTCACCCTCATTTTTCTCCTTACACTTATATACACTCGCG
>comp1018_c1
AAAAATGAGGGTGAAAAGAGAGATAAATGCTAGAAGCCATAGCCTATTTGAGCTTCCTTGTTTAAGAATGTAAGGGTGGAGAAGAATGAGTTTTGCATTGTTTGTGTTTGTGTTAGTGTTCTTCATATTTGCATGCAAAAATAGAGAGAATAATTATT
>comp1019_c0
GCAAACGTGAAAACAAGAAATGTGTCACTTAAAAAGAAACGGAGGAAGTATATCTGTAGCTGAAGATTGACTTTGGATCACAAGATTGGTCATAAAGTTAATCATAAGAACTAAAATTGGTCTGCAATGAAATTTTAAGTTCCTAAG
>comp1020_c0
CTGATTTTGGCAACTTAGTTCATGTAACTCCGGCCGCCGTATTATACCCTTCATCCATAGAAGACATAATCTCCATAGTCAAATTCTCATATAACCATTCCTTGCCCTTTAAGGTAGCGG
>comp1020_c1
GACTGACTTACTCCCTTGTGAACTATTCTCTCTAGATATTGCTTCTAAACTAAGTCTCAACAAATCTTCTCTTGCCATTGCTTCAACTGATTTTGGCAACTTAGTT
>comp1021_c0
CATGTATCCAGGACCACAACTCAAACAAAGTGATGTCAAATTCTTGAGGCCTAAGCAGGAGCGGAAAGACGATTCATTCATTGAAACAGAACTGCATACCATTGACCACACAAATACTTCATCTTTACTATACAACCATGTCTCTGGAACATTTCACTCTTGAATGTTCTTTTGCCCCTTGTGATCATCA
>comp1022_c0
CTCGTCTTATGTATAAAGCTAAAATACAGTGCAGAAGATTTCAAGAGTGTGGTAGGCGGTTGCGGCTTGCGAAGATGCAGGTTCATAGTTCTTTCAGAAGTGGAAGTAAAAGGAAGTTAA
>comp1023_c0
ATTCTCTGGACGCGTTCTCCTCGACGCCTCCCTGCGAGCGTTGAGCCAACTGTTACTTCGCGTGTTTTATCGACGTGGAATCGTGTTGAGTTAGAAAATGAAGCACGTGGCAAATACTATCCCACACCTAGCCGTGAATCCGAAATTTTTGAGCGAGAAAAAAACTGAAACCCACTACTACTGCAGTTCTGCCTCACCACTCTCATACCTTCAAAACTGAAACCCTCAAAATTGAAACCCTCAAAATTCTCAGCCATCCCTTTGCTCAAATTATATTCGCTTCTCATTGGTATGTATCTAATTTACAGTTTGTTGTTTTTTTCTCTTATAATTTTCATAATTAATGTGATTTGCA
>comp1024_c0
TGCGCTAGTTATACCAAATTGAGACAACAAGTTGCATATAACTGTCAAAGTATAAGCTAGGCATGCATCATTGCTGTGCTGTTGAGAAGCACGGACAGCTTCTGTTAAAGCTTCTAGAGCTAGTTTAGGATGGCCAAAATGAACATGCATCATTCCACAGCATAACAAAGCAATTTCATATTTTCCAAAGCAGTTGCCATCAGTGGAAGATGAGCAAAGATCAAAACCCTCCATCCCTGCACTATGATCAAAATAACGATGGAGATTCTCCAAAGCACCAGAATAATCATCATGATGCAGCATATTCAAGTAGCGCAAAAAATGGACACGGTGTAGTTCAGGTGCCAATTTCTGCAGTTGCTTGAGAACAGACTCAAGAGTATTCAAAGGAAATGAACTTCCATGCTTTTCGATCTCATCAGCTTGCTGTAGCAAGTAT
>comp1024_c1
CTGGTCCTTTCTTTCTTCCTGAGCTTTTCTCTTCAGTATCACACCACAATTCGTTCGGTTTGTTCTTGGTCGCTTTGATTAAGTCTTATGATAATATTTTGGAGCCAAAGCTAGATGAACTTATCTCTCAGCTAAGGAAACTTGGTGGGTTGCTTGACCAGAGATTAACTCACAGATTATCATCATTATCTTCACCTGATGAGTTGTTCAATATTTTCAGTGAATTGCATGGCATCCTGGGGGATGACTCAAATACTCTAGAAGACGATCAAATTAGTCTGGACCCTAGTAGCAACCTTGGAATGTTTATGCGTCGATGTCTACTCACTTTCAGTGTACTATCATTTGAGGGAGTATGCCATCTGCTGTCAGATATTGAGTCATACTGTAAAGAAGTACTTTCTGGTTCTCCGTCTTTTGATTTGACATGTTTAGATGGTTGTAATGATGAAACTGAGAGATTATCAGAATATGAGAACATGGACCTCGATAATATTGCTTGTCAAGAAGTTATTGAAGAAGCTGAAACAAGTAAAAGAGCTGGTAAAGGAATTCCTTTTCATCTACATGTGCCAGAAGTCCTTGATGAGCTGGTTGAAGGTGTTGAGGTTTCCGCAGACCTAAAACATGGTGCTAAAGCCAGAGAATCAAGCCCCTTTATGCTTCCTGATATTGATGCATTGGATTCACTTGAAGGCAATGCTGGTATATATTTGCGTTCAAATTGGCAAGTTCATGGATACTTGCTACAGCAAGCTGATGAGATCGAAAAGCATGGAAGTTCATTTCCTTTGAATACTCTTGAGTCTGTTCTCA
>comp1027_c0
CTTTCATAAATAAATCCACTAAACTACACCAAGAGCCCAAACCTAGTGAATTCTTCCATAAAGAATCACATCAAGTGGTGTGGCTGCTGCTCCTTCAACCGCCCACACCTATCCTTCGTCTACTCCCTCGCCGATTCCATCGCTGCTGCCTCGACCATCAACACGCACCATGGTCGATGATCAAACCGACATGCGCGCTGCCATCAAGGCCACGAACGACAAACTCGACCTTCTGATGGTCCAAGTCAATGCCCTGGTCACGCAGGTAAACCACGTCGAGCGTGATACTAAT
>comp1028_c0
TGCACTTGGATGTATATTTTACTTGACTCTCGTTGGTTATAGAGCTTCTGTTCCGTATTTCACCGCCCTTTTGCTGCTCAACTACTTCATTTCATTCTCTGTAATCTTCCACCACATATCTCAGAATTTGTTGTCTTTGAGGGAGCAGTTGAGTGTTATAGAAGATGATGATGTCCGTGCAATGCATGATGCAGTGCGTTCGAAATATGTCATGTTCAAGAAATTTCGGGTGGCAATGCAGCTGGTAGCTTTAGCAGAAGCAGCGATATACATCAATGTGGATGATTCTCCCGAGACTTACTGGATCCGGCTGTTGGTTCGAGAATGGGCACAATACTGCATATTCTTATACATAGGGTGGACATTCCGCTCACAAGATTTGGCTCCTCGCTTTTCA
>comp1029_c0
GCTTTTTTTGCATTCCGTTTTTGTAGCAAGAGAAAGTGTAGTGTATCTTGATTTGCTTTTCATTCCATTTCTCTACTTAATCGTTAATGCAAAGCCAAAGGTTGCTGTTGGGATTCATCAATTTCTTCACATTCTTTGACTCTCTTTTACGGAAGTTTGTCTGCATTTGATAAAGAATACAAGCATCCTTGCTTCACACAGGATGTAGGACATAAGTTTGAGAAATCTGCAGCACTTGGCGGATCAATGCGATAGTACTTACGTG
>comp1030_c0
GGTGAATGCTTTTTGGTCTATGACTTTGTTTCCAATGGAAATTTGCTTAGTTACCTTGACCTGAAAGATGGAGATGCGAGTGTTCTTGAATGGTCTACTCGAGTTTGGATAATCCATGGCATTGCCAAAGGAATACAATATCTGCACAGCTCCAAAGTTAACAAGCCA
>comp1030_c1
CCATCTTTCAGGTCAAGGTAACTAAGCAAATTTCCATTGGAAACAAAGTCATAGACCAAAAAGCATTCACCCCTACCCCGTGAACAACAAAAACCTCTCAATCTAACCAGATTTTCATGCGTCAAAGAGGTTAAAACATTCAAACCCTTCAGAAACTCAGCCTCCTCAGACTTGCAGCTACTCTTACTAATCCTCTTGACAGCAACAACCGAACCATCT
>comp1031_c0
TGTGATGAATGGATGTTAATGAGAGGAGAGAGAAAAAGATGGAGGAACTTGAAGCGAAATAGAGGATGAATTTGAAGAGTATCATATTTCTGGGTTGGATGACACTCATAAACAATACGAGTTTAAGAGATTTAATTTTTGGTGCCCTTTTTTTTGTGAGAGGAAGAGAAAATTG
>comp1031_c1
CATGATTTCACTCCGCCGCGACATCTGCCACTTGTTTCGCTAGAATATCCGACGCGATAGCAGGAATATTCGCCACCTCATCTTACGCCGAAGATGTAAGCTCCACGATCTCTGTCGATTCTACCACCACGGTA
>comp1033_c0
GGCATACTCACATCTAAAAATCCTTCAAGAATCTGAATCACTTTTCCCATTGTTGGCCTTTGATCTTCATCCTCTTGAATACACCAACAAGCAAGTTTGCACATCTTCAAGACTTGTTCACTCTCAGCATTTCCTTCCAGCCTATGATCCAATATGCTGATAATATCCTCTCCATTACACATTTTTCTCACAGCCCAAGATGGGAAGAAATCGAG
>comp1033_c1
CCTTATCAATAGTATTTGGATGAGTAGTCTACACTTGGGAGTTGGGATTTTGCAGAGACATATGAAGAGCTTTCGTACATAGAGGAGGTTACTGAGGCATAGGAACTTGCTTCTGACATCAAGTTGTCAACAAAGAAATTTATCTGGCTATGATTGTTGTCGAGAATGTGAAGAGACCGAGGCATAGGAGGCATACTCAC
>comp1034_c0
AATTGATGGAACCAGAAGTCCAGACGTTCTACTATCTAATACAAAAGGCCGCCTAAGGTCAAGACGCTGTACAATTCATCCTAGCCTCATATAATTTTGCGCTTCCCCTTTCTTATATAAGCAGCTCTTGATCTGTTTTCATCACTCTTTGGTGAGTCTTCTACAACGGTCTGTTCCTGTAGAACCAGACCTCGGTTCCTTGATAATTTTCTAATTGGAGTAGTTGTAGCTACTCTTTCAGGATCTGCATTTGCTGATTCTGC
>comp1034_c1
GCCACACAGGGTTCCAGCAGACACGTTTGCTGATTCAGAGTTTCCAGCAGAATCAGCAAATGCAGATCCTGAAAGAGTAGCTACAACTACTCCAATTAGAAAATTATCAAGGAACCGAGGTCTGGTTCTACAGGAACAGACCGTTGTAGAAGATTCACCAGAGAGTGATGAAA
>comp1035_c0
GAAAAAACTCCTTCACCCAAATCTCTCCACTGCTCTTAGAAAAAAGGTTTACCCTTAAAAATAATTGGATATAAAATCATGGTTTTCCGGTTAGGATTACCCAACAAAACCCAAGGAGTCCCAAAGGGCCACGTTGCAGTATATGTAGGAGATTATGACAAGGAAAAGAAACGATATTTGGTGCCCTTATCTTGCTTAAATCGTCCAGCATTCCAAGACCTGCTAAGCCGCGCTGAAGAAGAGTTCGGCTTTAGTCATCCAATGGGTGGTCTAACTATTCCTTGTGATGAAGAAACCTTCATCGATGTCCTCAGCAATCAAGTGCGGTCGTCATGGAGCTGATATTCAATTTCTTCTTCTGGGTTCAGGTTTCTACACTATTT
>comp1035_c1
CTGCAGCCATCTTACATTACCATATTAAAAATATTCTTACAATTATTCATATGAATTGTTCTTACTACTAAAATCAACTCGTTTCCATAAAAAGAGAGGAAATGAGTTTACATACATGGACTCTTGGTCCAAACTCCAAAGCTCCAAATAGTGTAGAAACCTGAACCCAGAAGAAGAAATTGAATATCAGCTCCATGACGACCGCACTTGATTGCTGAGGACATCGATGAAGGTTTCT
>comp1036_c0
CAAACACTTGAGTTAAAAAAAGTCTGTCAAATCAATCTTGAGACTCTTGTGACTTATAACCTAATCGCACTCATCAGAAATCAATGGCCGTATGCAACACCGCTACAAACAGTATGAAACAGAAAAGTTTAATATCTTTGTACTACTTTCTAAAACTACAATATTTCCTAGGACTTTAAGTCAAAAAAAAAAAAAAAAAAAAA
>comp1037_c0
TTTTTTGAGGTTGGCATAGAGCTCGTTATCCGCCAACTTTTCCAACACCATTCGCACATGCCCCACATGTTCTTCCTCACTCGAACTATATATCAATATGTCATCAAAAAATACTAACACAAACTTCCTCAAGAAGGGCCGAAACACATCATTCATCAAGGCTTGGAAAGTAGCCGGGGCATTGGTCAACCCGAACGGCATCACTAGGAACTCATAATGCCCCTCGTGAGTCCTAAATGCCGTCTTGTGTGTGTCCTCGGGTTTGACCCGAATTTGATGATACCCGGACTTTAGGTCCAACTTCGAGAATGTAGTGGCCCCATGGAGCTCATCCAATAGCTCATCAATTACCGGAATTG
>comp1037_c1
AGGCCGAAATTGTTCGCCCCTCCACTAGTCCATTTAGCAGTCCCGTGCTTTTGGTCAAGAAGAAGGACGGGTCATGGAGATTTTGTGTTGATTACCGGGCCCTTAATAAAGAAACCGTGCCGGATAAGTACCCAATTCCGGTAATTGATGAGCTATTGGATGAGCTCCATGGGGCCACTACATTCTCGAAGTTGGACCTAAAGTCCGGGTATCATCAAATTCGGGTCAAACCCGAGGACACACACA
>comp1038_c0
CAGCCATAACCAAAACCCTAATTTCTCGAGCTTATATAGAAGATAGATTAGAAGATTAGATTTCTGGGCGATTTCTTCAAGCATTGATGATTGATGAAGCCTTCAATTATGCGTGCTTAGCCTTAGCCATAGCCATAGCCAAAACCGTACCCCTAACTTTTTCGAGCTTAG
>comp1038_c1
GTTTTGGCTATGGCTATGGCTAAGGCTAAGCACGCATAATTGAAGGCTTCATCAATCATCAATGCTTGAAGAAATCGCCCAGAAATCTAATCTTCTAATCTATCTTCTATATAAGCTCGAGAAATTAGGGTTTTGGTTATGGCTGGCAGAATTGAAGGCTTAATGCATGAAAAGATCGCCCAAGAAACCACTAATGCGACTCTTCTGCCAAGGTCGGATGATGTTGTTTGCTTTTTTTACGGTTGATCTTCACGTATTCTTGACGTATTCTTCACGTATTCTTCACGTCTC
>comp1039_c0
CTGAATTTACATTATTGAAAGTCTATTACAAAAGTAAACACCTTCATCATATATCCTCGTACCAACCTGCATCAAACTTAGACTCTTCACTGAGGATGCTTAAGGCAATGAAACTCCTTAATCCAATTGATTAACTACTCGTACAGCTCCCCCAACTCAGAGTAGTTTCAACATGTTCTGGTAGGGTGAAGATTATCTCCTCATTCCAAACAAGTTTTAGGGAGTTGTTGATTACCTTAGTCTTTGCCATCATTGGAGACAACTTTCTTTCCTTCCATTTGTTCATCCTTTTTTTCACTAAGTTTAGCTCTTTTCCAGCTTCTCATTGTCCTTTTTGCTATTAGTACTTCAATCTCTGGAGAAAACTCATTATCTTGCTCTTCAGAAGCTACTTGCTACTTAAGAATCTGCACTTAGACAGAAATCCAG
>comp1040_c0
CCCGTATCCATAAATCCAATTTTTCTTTAAAGATTTCCCCAAAAATCAAGAAACCCTAACCCTAGCTGTCAATAAGCTCTTTGTTATCGCTGCTTCCAATTGGAAGCTGCCACCACCTCATAGTCGGCACCGATTGTTC
>comp1040_c1
GTCGGCACCGATTGTTCGGGATCAAATAGGTTGGATAATCATGATTTGGCCTCCGAAGGAGTCAATGATTTCATGCAAACTTGAATTGTAAGCCTTACACTTAAGCTCATATTAAC
>comp1041_c0
TTATCATTGACAAAACTGTAGAAGTACTGGGCCTATCTCCTGGAAATTCTTGTACACACAATAGTCCCACATGGATGCACCTCAAAATCTCCGGCCAAAAGACTGGATCAGCAATCAATGGATCAATTATAGAAGCAATAGCATTCTCATTCCATGACTTCCATACATATCCTAGAAGGGTTAGTGAATGCTCCTCAAACGAAAAGCTACTGTTCTTTTTTCCAGTCATTATCTCTAGCAGCAGCACGCCAAAGCTGTAGATATCAGATTTTTCAGAGAAGTGACCTTCC
>comp1042_c0
AGAAAGTTTAATTTATACAGTAGGAATGACAGTGGATCGGATCTAGGACGGGTCCGGCAAGACCCAAACCTAAACCTAGACCCAATTTTTTCGAAGGCGGACCCAGACTTACCCCAGACCCACTAGTCTAAATAATTCAGACCCTTACTTTCATCCTTCCAAAGAATAACCTGAACACCCTGTTATCACCAA
>comp1043_c0
GTTGGAGAAGGCTTTTGTTGTGGGAATTGACTGGGGAGCTGCGGCAGCATGGCACTTGAGCCTCTTCAGGCCTGATAGAGTGAAAGGAGTGGTATGTCTATCTGTTCCCTACTTCCCCAGAGACCCCAACACCAAGCCTACTGACTCTTTCCGGCGATCTTTTGGAGAAGACTTTTATGCCTGTCAATTCCAGGAGCCAGGAAGAGCCGAGACAGCATTTGCAAGGTATGACTATCTGACAGTGATGAAGAAATACCTGCTAGTAGG
>comp1044_c0
AAGACAGCAGAAAAAGAAGGGTTCTTGTAAATTACGATTACAAGTGAAGCAGGAATTTGCAGGAGATTTCATCAATCGAGTTACTGGTCTTTGTCTTAAGAACACAACTTTTGCATTATTTGTGATGTATGCTTGAACACCAGAACAATCGATCAACTTTTCAGCATCAGCCAATTTGAGAACATCGTTATACACATATCTTCTAACCTGAAGAAGGACGTGTTTGCGGTGGCGAAAAAGACATTTAGGACAAACACTAGTACAACAGTTAAAGCAGAAAAGATTTTTCTCTGTTTTTTTATCACAAGAATCAGTATGAACCAAACAAGGCTCAAAGAATTTCTCATTTAA
>comp1045_c0
CACAAACCTTTGAACAAAATGTTATAAGTGGTCACATCAAGCTTCACATCCTGAGACTTCATTTCTTGAATTAACTCTACTGCATCCTGTATCTTTTCCTCTAAAACAAAACCAAGTAACTTTGCATTATAACTTATGAAATCAGGAACCACGTTATACTTTCCCATGCTACCCCAAATTTTC
>comp1046_c0
GTTACAACAGCAGCAAGTCAACAACAAAACAAAACAGCAACCAATTTATAACACCTACAAGCAAGATGAACCAAATTGAAAACGAAAAATGAAAATTGGCAACGAAATTAAACTGAAAACAACATATGAAATAAGTAAACTATACTAATCTATACATACATAATAACTAATCTATACTAATCGAAAGACCAAAAATTGAAATATTA
>comp1046_c1
GCCAATTTTCATTTTTCGTTTTCAATTTGGTTCATCTTGCTTGTAGGTGTTATAAATTGGTTGCTGTTTTGTTTTGTTGTTGACTTGCTGCTGTTGTAACCTTTTTTTTTCAAAAACCCCACAATCTGATGTGGTCATGTTAAGAACCGCGTCAAATTCTCATTATACTGATGCGGTTTTTGACCGCATCAAATTTTTTGTAAGCTGTTGTGGGCCCATTTGATGCGGACCAAAACTGCATTTGTAAGCCCGATTTTGACCGCATCAGATGGGTTTTTTTTCCACTAGTGAAATAGTCTTTTATGTGTTTCCTGAACCAATCTAGACTAATTATTTTAAGAATGCTTAAAACATTATGTGGTTATTCTATTGCATAAACATTGACATGAATTGATATTAAGTAGAAGCCAGCAACGGACAACATAGTTCCTGATTGTGTTGCACCCTCACCCCCAAACTTAAAATTTCGTTCATTTTGGCCATCTATGGAGCCATGACGAGGAAATTTACATTAGATAAGTCCCTATTTT
>comp1047_c0
TGCCTATTGGTTCTGGAAGTCGAAGAATGTGAAAGCTTGCATGGTCCCCTGCAGTCAAGAATGGTCATCTGAATGCGCGTAATCTGATTGTGGCTTTCTCCTGAATGTTATGATAGATACACTGCTGAAAGATCATGGAGAGCGAGCCACACATGCAATTAGATCATCCTAGCTGTATACCTACGGTCATTAACGGATTCCCTTCTCAAACATTGTCAGAATCACATCTTCGAACCACTTTTTTTCAACTAAACACCCAGAATGATGATAATAGTAGTATGCATGGATTTCCATTACTTCCATCATTTCAAGGGCAATCCTTCAGAGATATTCATGCTGATAAAACTGTC
>comp1047_c1
ACATTCAGGAGAAAGCCACAATCAGATTACGCGCATTCAGATGACCATTCTTGACTGCAGGGGACCATGCAAGCTTTCACATTCTTCGACTTCCAGAACCAATAGGCACGCACCTCAAAAGAGTGATAATTCAGAATTCAACTGAACTCTTTCTTTCTTTGT
>comp1048_c0
CAATAATGAGCTTGTTCATCATGATTTGGAATATGGGTCGAATTCTAGATTTCAAAGTCTAAGTCACCCAAACACTAGATTTGATCAATTCCAGAATTTCAAATGAAATCCTACTATCCAAACACACCATAAGAGGAAACTAATACCCCTCCCTTTCCCAATTTAAGTAGGGAATCAAAGGGCTTTCATGATTTTCCTTTTCTTTCTCTTTCTTGAATCCTTTTCCTTCCCGTGAACTAAACACCCTTATTATTTTATTAGTTTGGTTTAGGTAAGTCACAAATTGTGCCTTTCTTGATACTTTATTAAAATCGTTTTCCATTTATGGCTACAGACTTTATATCTGCATAGTAACTTTTGCTCATTGGTAAACTTACTGGCTACTGCTGAG
>comp1049_c0
AAAGCAAGTTAAATGGCCAGGACTCAAGAGGCCCCAAAAAGACAATAGAATAACCATTAAGGCATCGTAAACAAACTTTTCCAAAAAATATTAAGCCACCTCAAGATGATGATAAAAAGAGTTGCAGGATTCACTGCTAAATGAGAAGCATACAAATACCTGACAAGGTAGCTAACACCCATCCTCTACTTTTGCAGCGTAGCACTAGTATTTATGTCTCCCGATGCAGCAAAAGCTCACGCCTTCGAAGGAACCTTAGCCCTTTCAGAAAAGGCGAGTATTGTGAAGGCCAGGTTAAACAATATATAAAAGGACCTTAAGAATACCCCTATCCAACAACCTCAACCCAAATGAAGATAGAATATTGGAGATCTCAAGAGTTGTCAACATATGAAACATGCACAAGAGCATCGTCAAACAAGATCATTAACCATCACTATTGGCCACCTATTAACCTTCAAAC
>comp1050_c0
TAGAGTTATGCTGCTTTTCCCGTCCAGTTGTTTTGAGATGAGAGGCCTTATCAGCTTGACAAACTGACGTTGATGCAGCAGTAGAGTTATGCTGCTTTTCCCGTCCAGTTGTTTTGAGATGAGAGGCCTTATCAGCTTGACAAACTGACGTTGATGCAGCAGCGGAGTTATGCTGCTTTTCTCGTCCAGCTGTTTTGAGATGAGGGGCTTTAAGATCTGGCAGATGT
>comp1050_c1
GATAAGGCCTCTCATCTCAAAACAACTGGACGGGAAAAGCAGCATAACTCTACTGCTGCATCAACGTCAGTTTGTCAAGCTAATAAGGGTTTGAACAAAGTAATTGCGGATAGAACTTTGGAAACTGGAAACAGAGATGGAAAAGGGAG
>comp1051_c0
GGAAAGGTTTTCATTTATATCTATATAAGGTAGAATTTTAGGTTTGTAAGGAAGTGAGTGCTAAAACATATGGTAAAACATAACTTGAAACTTGAAATGGTAACAGTAGTAGCAATTTCAACATGCGTCTAATTCTCCCCTTGCCAACAACGAAGATTGAGAACCAAGCATCAAGTAGTCCATTAATGCTTGTTGTAGTATACTTGTTAGGTTGAGTTGCTTCTATGGAGTGTGTGTTCAACTGTTGATCTTAGTTATAACTTCATGAATTATTATTAAAAGAAGTTGTATAGTGAAGAAGCATTGTCATTTAGACAAATGAAACTTGAAAATATAACTGAG
>comp1051_c1
AATTAACATGGCCATTTAATTTGGAAAAGAAAATTCTTAAGCTTACTTGGATTTACTTTAAGCATGATCTAAACAATAATACTAATTTGTTAGAAGTATAATCTTTCTTATACCCCTACCTTAACAAGATCTGTAGATTTATAAAGACTACTAAAGATGTCTTTTCTTCAGCTAAAAAAATGCATTTTAGGTTTATTAACTCAGTTATATTTTCAAGTTTCATTTGTCTAAATGACAATGCTTCTTCACTATACAACTTC
>comp1052_c0
GGCGGGTTAAACTAGTTAACATCCCAAGTTCACTTGGAACTTCACCCTCGAGTTTGTTATCATTCAGAAGCAGCCCTGTCAACAACTTGCAGTTTCCAAGCTCTGAGGGTATCTTCCCGGATAACGAGTTTTCAGCCAGGTATAGAAGTGACAGTTGTGTAAGCAGACCAAGGGAAGATGGGATTTTCCCTATTAGTTTGTTAGTCATGGCAGCAAAGGCTATCATATTACTACAGTTGCTCAAACCTTGTGGAATAACCCCAGTAAAATGATTTTCTGACAAGACTAATGTCTGCAAATTTGTGCAGCTACCTGGACTTAAAGAAGGAATGACACCTTCCAAGCTGTTTGTACTAACATCTA
>comp1052_c1
GTCCAGGTAGCTGCACAAATTTGCAGACATTAGTCTTGTCAGAAAATCATTTTACTGGGGTTATTCCACAAGGTTTGAGCAACTGTAGTAATATGATAGCCTTTGCTGCCATGACTAACAAACTAATAGGGAAAATCCCATCTTCCCTTGGTCTGCTTACACAAATGTCACTTCTATACCTGGCTGAAAACTCGTTATCCGGGAAGATACCCTCAGAGCTTGGAAACTGCAAGTTGTTGACAGGGCTGCTTCTGAATGATAACAAAC
>comp1053_c0
CACAACCACCTCAAAAATCTGTACAACAACCACACAAAAAACTAACTATATATATAATGTAGAAAAATAGCCTACTTTGTGACCTTTTGTTGGAACCAAACGACATTTAGATAAAAGATATGCATCTCCGGCACGAACAAGACAATTTAGCATTAGCAGTCCAATTACTAGTGGCTCATTAGGACAACCTCCATCAAGTTAAGATACAAGCTTCTAAGTTCCTTCAACCTGATAATGAAGTAGAACCAAATTCTAATGAGGGAGACGAGAGTATTGACTTGAACTAAACAGGTGGTAGTCATACTCACATGGAAAAGTCAAAATCAACCAGCCCTCGCAAGAAGGTAGTTGTCCCTGATTAGCTAGAAGATGTGAAGTTTGATGACAAAGAAGAGGTATTGGTAAACATGTCTCTAAATGAAATTTGTTCAACCTTTTTTCTTCTGTACTTTATGTTGTGCATGTCAAATTATTTTTTGTAGATGAAGGAAAAAAGCACCTAGTTAAGAGTTCAGTTATGC
>comp1053_c1
CTCAATCGAAGTCAGTTCTTTACACCGACCGGACAAAATGCCTCGTGTTTTTCAATGTCTCCAGGAAATTAAACTCACAAGGATAGAACCACCTCTTCTAAGTGGTTGGTTTATATCATTGAATTGGACAAAGTATCTGATCTTTGTCTCATTCCAAACATCTTGAGGCATAACTGAA
>comp1054_c0
CTCTCTTTCTCAAAGCGCTCAACTTCGCCATTAATGTATTATGCACCAGAATCGAGCAAAATTTTTCCACTAAAATGTTGGGCTGATTGGTTCAAGTAATGCGCCTTATTCGTATTGCCTTCTTTATACAGTGGAGATGAAAGCCAATTAGCTAACTATTCGTGTAACTGCAAAGCTGTGGCCATAGACTAGCGAGTGAAGCATTTATGAAGAAACTTTATGAAGAACCTTGTATTTCTCAGCTGATTATTTTGTCATAAGTGATGTCGTTGCAGACAATGGTCTTAGTTTACTGTCAGAATTGGCATAGCGTGGGACATGGCAGTTAATTTCAGTAAACGTGGAAATATTTTGCTCAACGCCCTCTGAATATGGAACTGTTGTAATTG
>comp1055_c0
CTCCATAGCCGGAATTGGACTTGAGAAAAGGCACTTGAAGTGTCCGTTTGAATCACGGAGAATTCCTCCAATTGCAGCCCTAGTATTGGCTTCACCAAGGGATGCATCCACATTCCACTTCAATTTGCTTTCCGGAGGCGGGATCCAAGATATGGAGGTGGGAGCCATTGAAGTCGCTGGACTGCAAGCTTTCGTGGAATTCCAGATGAGGCATTGGGGGTTTCTTGTGATATCTGCTGCAGTGTAAGGAAAGGAGGAGTTCCAGCCATTTATCCACGATCCTAGGCGGAGTAAAATGAGGTCCTGTATCTGGAGTATGGCTGTATGGGGGTTGATTGTTGATTGAAACATCTTGAGTTCCTTTCCTTCCATATGGACCAAACTATTATGGGAAAAGAAGCACACCACACTTTTCTAAAAAAGGGGCCATGAGGTGGTGCCTTCCATTGATCGAATATTCGAATGTGAGTCTAATGGATCCCGGGAAGACCCATTGCAACCCCCATAGGTTTAACCACCATGAACAAATTTGTTGAGAGAAAGTGCAGTGTAGAAATAAGTGATTGATATCCTCCTGCCACTG
>comp1055_c1
GATGCATCCCTTGGTGAAGCCAATACTAGGGCTGCAATTGGAGGAATTCTCCGTGATTCAAACGGACACTTCAAGTGCCTTTTCTCAAGTCCAATTCCGGCTATGGACATTAATTTGGCCGAAGTTCTGGCAATTCATAGAGCACTCAAGATCTTCACGGCTTCCATTTTTTTCGGCAAGCACGAACTACTAATTGAATCCGACTCTCTAAATGTAGTGAAGTGGTGCTCGGAAAAAAACGCTAGGTCCTGGAACCTCACATTCCAACTTAATTTCATCCGAAGCCTCTTATCACCTGGAACTGGTATTTCCATCACCCACAAAGGCAGGGAGACAAACTTTGTAGCTG
>comp1057_c0
TAGCTAGAGAAGAAAAAAAAAATAGAACTTAGTTCAAATGTAATCTTAGCATTAATGTCACTGCACAACATCACCAAAACAACGACAAGTGACGGCAACAACAGTAAACAAGCACAAGATAGAACGAAGAAGAAGAAGTCGCAGAACAGAAACACCGGCTGCACCAGCTCAGAGCAACTGAATAAAAATGAATTACCCCTTAGGGCCTATTTATCTAGATTAGAGAGAGAAAGGAAAAGTAACAAAAAAACCTGAACCGATTTTGTT
>comp1058_c0
TAGGTTATGATTGCTTTGCCTTTGAGTGAATTATTTAATTGAATGGCTTACTTGAGTAATGCCGATAATGTCTATGCATCTTCATATTGTTTGCTGTAGCTGGAATCGTAGTTCATCATGAATTTCTGTGGTTTGATTTAGCTGAATCAATGAAGGATGTGATGTGTTCTCCTGTTGGCTTATAGTGGTTTGATTATGATCAACAGCCAGGTACACTGTCCGATCCTT
>comp1058_c1
CAGCAGTTTAGTTTGGATTATAAATGCATATAAAGTCTCAAGTTGAATGCAGCAATGTTGTATGAGCTAGTAGTTGGAGTAGACTTCTAGGTTATGATTGCTTT
>comp1059_c0
ACCTTGCCAAACTGTCGGTCTGACATTATTATATCCCAAATCTAATTCTTCACAATGCCGAATTTCCAATTCCTCGAGATCAGAGAGATGTTGTAACGCGCTTGAAATATCTGTCAATTTGCAACATTCATCAATTACAAGTCGATGGAGAAAGGTAGGAGAGTCAGCAGTCAAATGAATCAGTTCTTGGCATTCAGAAATTGTGAGAGATTTTACAGTAAAAATACTG
>comp1060_c0
AGGGATATGCCTCAACATAAAAGATATCTCTGAGCTATGTAACCTACATAACATTCCTCTTATAGTAGACGAAGCTCACGGTGCTCACTTCGGATTTCACCCATCTCTTCCCTTGTCTGCCCTCGAGCAAAACGCGCATTTGGTTGTTCAATCCACTCATAAAGTTCTTTCCTCTCTTACTCAATCATCTATGTTACATGTATC
>comp1061_c0
AAAATATTTTGGTTGTATTTGAAAGGGCCCAATTTGAAAAATATCATGCTTTGTATAATGGTAAACGCTCCACATCTTCGTCTCTCGACTCCATAATTCACAATATCCCCTATCATCTTGCTTAATCTCTTTAACCAGAAATTCAACCTTCCATGTCTTTAACTTTAGTATGTCCTCAATACTTTTTCATAATTATCAATAACAAAATCAATCCATCAATTAGTATTGATTCACCCTACTCTCTATGAAAAATTATGGTCTTATTCTATCACTAAGAGGGAAAAAGGGGC
>comp1061_c1
CACGACTTCAACCTGAAACATTTTAGAATCTACCACCCACCAAGTGACAGGCAGGGCCGTCTTGGACATTTACGAGACCCCGTTCTATAATGGAAATTGGGCCCCTTTTTCCCTCTTAGTGATAGAATAAGACCATAATTTTTCATAGAGAGTAGGGTGAATCAATACTAATTGATGGATTGATTTTGTTATTGATAATTATGAAAAAGTATT
>comp1063_c0
TTCTTCTTCTCCTTAGCACTTCTAAGCCCACAAAAAGAACCTGCAACAACTCCAAAACAAACAAGGGAAAACCTAGGGCCTCCCTCTGCAGAGCCAAAAGCCTTCCCCAGATATTACAAGCCATCTCCAATCAAGGAAGACACGCAAGCAAGAGTTGCAAATGGCATGACACAACACGAACACATCCGGCAATATTCCCATCCTGAATCTTCTCCTTCAGAACATATGAGCCTAT
>comp1063_c1
GTGAATCCTTTTTAGTTTGCTTATCTTTGTCTCTAAGGTGCCCTCTTTTCCAAATTGGTCGCTTTATCTGAAAGGCAAGGGGCACTTTTAAAATGAGAGATTTTGTGTGGATTTTGGTGTCGGGTAGAGTTAGCACTAATGATAGGCATAGGCTCATATGTTCTGAAGGAGAAGATTCAGGATGGGAATATTGCCGGATGTGTTCGTGTTGTGTCATGCCATTTGCAACTCTTGCTTGCGTGTCTTCCTTGATTGGAGATGGCTTGTAATATCTGG
>comp1065_c0
ATAATACAGTGATCACTGGGTATGGAAAGATATCCAATATGGATGCTGCTGAACAGATGCTCCAGAACCTACGAAATGTGTTCCTGGAGCCTGATGAAACAACTTATAGGTCCATGATTGAAGGTTGGGCTAGATCTGGGAACAGCGAGAAAGCAAAATGGTATTATAATAGACTCAAGGATCTGGGGTTCCCACCAACTTCCTCTAATTTGTACTCCTTGATAAACTTGCAAGCTAAAGATGAGGATGAAAATGGTGCTATTGCAATTCTTGATGATATGATGAAGTTGGGCTGCCAACCTTCCTCCATTCTTGGCACTCTTATACAAGCTTACGAAAAGGTTGGAAGGCTTGATAGGCTGCCTCAAATTTTGAGGGGTTCTCTTTATAATCATGTGCGAAACAAC
>comp1066_c0
CCCACCAAAAGCCACCATTGCCAACGATTTAGTTTGAAAAGCATTGGGATCATACTTTGTGGCCCATCTTTAGCTAATATCGGATCTCCAATATCTGACGTTGCCATAACGCAGTGACGAAGAGAGAGATTGAAAAATGGAAGTTGAACAACAACAACTGCGTTTACATATGATGAGTGATGACAGTGTGAGTAAATAAA
>comp1067_c0
CGGCGCGGCACAGAGGCGCAGAAATGCTGCAACACGCGGAGGATGGGCGTGCCTGTCGAGGGAGTTGGTGGAGAGAAGTGAGGTGCAGTGCTGGCGTGGCTGGGTGCGGGTAGTGCAGCACAACCACGAACGGAGAAGGAGGTGTGTGGTGGTGCGGCAACACTGCTGCGGTGCATGGCAAAGAAGC
>comp1067_c1
CCGCCACCAGCACCCACCTTCTCTCATTCCTTTTCTCTCTCTCTTCCTCGCACTCCCCTTCTTTCTCGCTCAACCCCACACGAGCCTCGCGCTTCTTTGCCATGCACCGCAGCAGTGTTGCCGCACCACCACACACCTCCTTCTCCGTTCG
>comp1068_c0
GCTGAACCAGACACCAATTTGCCTGGTAAGAAGATGAAACAGCAGCCAAACATCAATATATTAAGTAGATTCGTGGACAAGGCAACACCATACAAAACAAGACCAAAACTCATTTAGTATATAATACATGGGACAAATTCTTGTGAGATTACCAACTGGGACAAAAGACCGCCAACTGTTTAGTAATCTTGTAAGTGAAATAAGCTTTATGAACAGAATCAACAAGATGCAAGACAAGCAAAGTACAAGAGTTGGAAACGATGTCTCTGGTGCAATCAGACTTTGTGCAAAGGGAGCCAATGGTAGCTTTC
>comp1069_c0
CGAGAAAACTCCACAGGATCCCAAACCACAAAGCTTTGACCTAAAGAACCCCAAGAAATAATGGGGTCTAAAGTTGGATCATCAACAAGATCATAAGTTTTCGACAAAAATGGCGGAATTGGGGTTCCTTGTAAACACTCTAATGGATGTGGATTTGGGTCAATTTCAG
>comp1070_c0
GCTATGTTGCTAGCAAAACAAAGACAAGATGAAATACAAGGCCTGAAAATGAGGCTCAGATTCAGAGAAGCAGGAATAAAGAGGTTGGAAGCTGTTGCCTCCGGGAAAATTTCTGCAGAGACCCACTTGTTAAAGGAAAAAGAGGAATACTTGAAAGAAATTGAAGTCTTGCGTACTCAAGTTGATAGGAATCAGG
>comp1070_c1
CCTCTTTATTCCTGCTTCTCTGAATCTGAGCCTCATTTTCAGGCCTTGTATTTCATCTTGTCTTTGTTTTGCTAGCAACATAGCTGCCTGATTTTCAGCAGTAAGTGCCTGGAAGGCCAATTCTTTGTCCTTCTCCCTCCGAAATGCCCCAACAAGAGCAACCTC
>comp1071_c0
TGCATTACTTCATCTTTCTTATTTCTAAAGAGTTCGTAGAATTCTGGTGATCGCATCAGAAGGTATATTGATTTTGAAAAAGTGACCACTGTCAATTTGAAGGCACCATATGCAACTGACAGGCTGAGAAGATGGAACTTAAAATCTCTTACATGGAATGTGCTACCCCAGTGTGGCTAAGATGAGTGAAAAACATGGAGGTTTGTGAAAATAGACAAAAAAATGAAA
>comp1072_c0
ATATGAACTGCAATCGCAGCAGCAACATACGATGTACAACAGCAACAAAAATCAGTAGCAAATGGTCAAATGGCAATGACAAACTGCAACGGCAAATGGGCAGCCTAGAGCAAGTTCTGACTGATCAGGCGTGGCAAAACAGCATGCAGCAGCTATTCAAGTATTGACTGACCATCAGAAAATGA
>comp1072_c1
TGACCATTTGCTACTGATTTTTGTTGCTGTTGTACATCGTATGTTGCTGCTGCGATTGCAGTTCATATTCAGCATGTGTGTCGTATACTGCTGCCTTGCTGTCTTCTCGGCTGACATATTTAACGTTGCACATCCTTATGTTCAGCTTCCACATTGTATACACCCCATCACCAGGTTGTGTTGCTCCATCCCCCTTATTTTAT
>comp1073_c0
AATGAGATCCACCTGTACAGTAACAGCATTTAATTTGAGAAGTTAGTTGAATAATAGCTGACCATATTAGTCCGTTCTTTTTACTTTAGGAGTCCCTCTTTAGTCATGAAATAGTCCTAATGATCG
>comp1074_c0
TGAAATTCAGCCACAACTCACCTTCCTTGGTTTTTCTTAGGGTTACAAGAATGGAACTTCAAAACTAACACTTGCCCAGTACGGAGGACACCTTGATGAACCTAGGGAAGTGTTTGCATGCAAGAATCAGAGCAAGGAGCAAAGAGAAGCAAGCTGCCAAAAATAAACTTGCAGCTCGCCAGAAGTGGCGTGAGAAAGGAGAAGAGGAGAGATGTGTGTT
>comp1074_c1
TGTGTTTCTTGCATTTCTTCTGAAATGATCCTGATGAAAATGAATGAGGGCCTTCCTCTCACATATATGGAGAATGGGTAATGAAAAAATCGTAATTCTTGGTTTAGTATTAGGAGTAGAATTGTCATTTCCCATGCTTATGTGTCAACCAGAATTTCCAAGACTTCAACTTGG
>comp1075_c0
CCCCCGACATTACCCATTTATTCCTTCCCCCCAACACAGCCCAAGCATGAGTGAGAAAGACTCCTCCACATCCAACTCGTCTTCATCCACTCCCACCAATCCAACATAGAGGCGAAATTCCTCGTTCAAGCTTTTTCTAACCCACTCACCTGCCAAACTAGTCTCGCAATTACACATTCTTTTAAAGCATGCAGGACCATTTCATCTTCAGCTCTACAAACTCCACAAGTAGCATTTAAACTTGGGATACAAACTTTCAGACCACATTTTGTTGGAAGAGCATTGTGACTTTCCCTCCACGCAAACAATTTCAACAGCG
>comp1075_c1
GACGAGTTGGATGTGGAGGAGTCTTTCTCACTCATGCTTGGGCTGTGTTGGGGGGAAGGAATAAATGGGTAATGTCGGGGGTAGCTGATGATGATCCGGCTTAGGTGAGTGTGTATGCTCAACGAGTGTGCAAAGAACCTCGGGAGGCTGTAGAACTACCACGACGTAGGGAAGCGGTTGAAGGTGTGGGAGGGGAGCATATGGAAGGGTGGAATGTGCCGGCGGAAGGTTGGTTAAAGCTAAATGTTGATGCAGGTGTGAAGGAT
>comp1076_c0
TCACTTTGGACCCTTGCTGATTGGTTTTTCGTAACATGTAGTATGCATAAATATTGCAAATAGATTTGCTGGTCCTCTAAGTAACTTCTGTAAAAAATTTGATGGGTCTGTTGTATTTTAGAATTAGTTCAACTTTTGGTAGTGATTTTGCAGATTCTTTTATTGCGATTATTTTTTTTGAATTTGTTGTTGTCCTGCAGTTTTTGAGTATAATTTATAATCCTGTGGAACTTTCAATGTAGCTCCTGGAATTAGCGCTTCTCC
>comp1077_c0
AGCTATTCAACAACGTGCTATTTTGCCATGCATCAAGGGGCATGATGTTATTGCTCAGGCCCAATCTGGTACTGGCAAGACGGCTACTTTTTCAATTTCTATTCTCCAACAAATTGATACAAGTTTGAATGAGTGCCAAGCACTCATTTTGGCACCAACGCGCGAATTGGCTCAACAAATTCAAAAGGTGGTTATTGCTTTGGGTGACTTCATGAAAGCTGACTGTCATGCTTGCATTGGAGGAACAAACGTTCGTGATGACATGCGTAAGCTGGATACTGGATCCCATGTAGTGGTTGGCACTCCTGGCCGTGTTTATGACATGATTGCTAGAAAATCTCTACGAACTCAATTTATCAAGATATTTGTGTTGGATGAAGCTGATGAAATGTTGTCTCGAGGTTTCAAAGATCAAATTAAAGAGGTGTTCAAGTTCCTCGAAGAAGATATTCAGGTCATTCTGTTGTCTGCTACTATGCCCGAGGATGTTTTGGATGTGAGCACTCACTTCATGCGTAATCCTGTACGCATTCTTGTGCAGAAAGAAGAACTAACATTGGAGGGAATCAAACAGTTCTACATCAATGTTACCAAAGAAGAATGGAAGTTTGATACTTTATGTGACTTGTACGACACTCTTAGTATCACCCAGGCTGTGATATTCTGTAACACACGTCGTAAGGTAGAGTGGTTGACTGAAAATATGCGATTGAAGACATTTACTGTATCAGCTATGCATGGAGAAATGGACCAACGTCAACGTGAGCTAATTATGCGTCAATTCCGTTCCGGCTCTAGTCGTGTTCTTATCACCACTGATTTGTTGGCTCGAGGCATTGATGTACAACAAGTCTCTTTGGTTATCAACTATGATTTGCCCTCCAATCGTGAGAACTACATTCACAGGATTGGACGT
>comp1077_c1
ATCTCGAGCACGTGAGTGTTGTAAAACGATTCAATATCCTTCATTGCTCGTTTGTCGTCTTCAGTGATGAAATTAATGGCGACTCCCTTACGACCGAAACGGCCAGAACGTCCAATCCTGTGAATGTAGTTCTCACGATTGGAGGGCAAATCATAGTTGATAACCAAAGAAACTTGCTGCACATCA
>comp1078_c0
TCTGAAACAGTCTTAACTGGACATCCTCGAACAAATTGGACCTGATCCGTGGTCAGCTTTGGTTGTCCTTCAAGCCGTTCTAAACGGTACTTATAAACAAGGTGTCCTCTACACCCTTTATCAGCCCATGTATCAACAACCTTGTATATGCCATCGTACGAGTAAATCTTTCCAGAATAGCTGTCAACATTCTTATGTCCACGTACAACTCTAATGGGAAGAGATTGATCCATGCTATTCTTCAACGCAAGATTACCTCGAACCAAGACTTGATCCTCCTGTTGTAATTTACTACCGAGTAGGTCATGCCCACCCTCACCAGTGTAAATGATATTGTCTGCATTATCCAAATCATCTTCATACTGGCCAGACAATA
>comp1078_c1
TTGGCTGAATGGAATTGATTATATTGGAAAGAGTAAAGGCAAAAAGGATGAAAACCAAAAGTATATTTTGCCAGTTGCTGTGGCAGTGGTATTGTCTGGCCAGTATGAAGATGATTTGGATAATGCAGACAATATCATTTACACTGGTGAGGGTGGGCATGA
>comp1079_c0
TCAACATTTACATCTTGAACTCCTGATAATTGAATTCAATATTAGATTTATCATTCATGGACAAAAGCATCAACAAGAAATAAAGTTCACAAAAGATAAAACTATAGTGTAATATGTTAATTTTTAGATTATATGAAAATGGG
>comp1080_c0
CATAGGTATAGCTCGAAATGTTAACTAGTGTAGCCTAGTAGGAACTTGTTTGATGAATAGTTTTTTTTTCCTATTATATAGAGAAGTTGCTTAGTTTTGGCTGGTCATCTCCTAGTTTATGACAGGGAATTGGATATGATGGTGATAAGTAAAAGGTTTG
>comp1080_c1
ACCATCATATCCAATTCCCTGTCATAAACTAGGAGATGACCAGCCAAAACTAAGCAACTTCTCTATATAATAGGAAAAAAAAACTATTCATCAAACAAGTTCCTACTAGGCTACACTAGTTAACATTTCGAGCTATACCTATGAAATTTGAGCATCTAAACAAAATTTAAAGTAGTCCGAAACTTGAAAAATTACTCCTTATGGAATCTGGAAGACGCAATGCCAACTTCATCTTTAAAAGTGCAAA
>comp1081_c0
AGCCCCCTTGTATTTGCTGAATCATGTAGCTATTGATGGGGAAGTTTATCATTCTGACATAGTTTGGAGAAGAAAATTCTTGATTTAACCAGGTTGACCGTATCCAAATTTTTTTAATACTTCGATGTTGATGGTCTTGAACTTCAACCAATAGGAACAATTTCTCATACCAATTTTTAAACTTCCACG
>comp1083_c0
GTCCGCGGGCACCTAAACCGCCCAACTAGGTGCGTCACCGCCGGCAAATTAACCCTAGTGGGCCACTTATCCGAAGTAACAGAAAAGACGTACAAAAAATTTCACCGTTCAGCACACTTGTTCTTGTCATTCTTGGTTTGTTTCAAAGTCCTCAACTTTTATCGTAAATCCTGATTATTGTTCTATGAATGTACTTAATTTTGTGTTATCATAGCTTGTTTTAGATTTC
>comp1083_c1
AATGGAAACTATGATATCTATTGAGTTAGGACATATATTGGCAGGTTGCAGAATTAGGTAGAATATTGTTTGAGAGGTGTATTTGGGTCTACTTTTAATATTGTTTGAGATTGCAATTTGTGAAAAACAAAGTTGAGCCACTGAATTATTTTGTGAACTCAGGTCATCAAGTTTTCTACATAAAC
>comp1085_c0
CTGCTTCCATTTAAAGCAGCAGATCTTTGTTGGGGAGACCAAACTTCTGAGCATAAAGCACTGCTGATACTTGAGCACTGCGCAACAGCAGTCAGCAGCATCTCTTCATTCTGCTTCAGTGCTTAGCTCTGAGTTTTTTAGTTCAATC
>comp1086_c0
AGAGTTTGGTGAACCTAGCTAACTATGAGACAAGTTGGGTGATTGATAGTGGAGCCTCACTTCATGTGACATCAAGGAAGGAATTCTTTACATCTTATACACCAGGTGACTATGGGGTATTGAAGATGGGTAATGATGGTTTGGCTCAAGTTGTAGGTGTTGGAGATGTTTGCTTGGTGACTGACATTGGAGCAAAGTTAGTGCTCAAGAATGTTCGACATGTCCCAGACATTCGATTGAACTTGATCTCCACTGGCAAGCTCGATGATGAAGGCTTTTGTAGTACCTTTTATAGTGGTCAGTGGAAACTCACTAAAGGTAGCTTAGTGCTAGCTCGCGG
>comp1087_c0
TAACATTTGTTCATGACTTGTACAGGCTTAGGTGACTGCCTCAGCTGTTTTAATTTCTTGGGCGAAGCCCGAGGCGACGGCGAAGATGTAGGCGATATCTTACGAGACAAACGAAGGTTTCGGCTCGATGACGAGCCACGGTTGCGGAGATCGTTGGTGGTTATATCGGGTGACATGAATATGATGGTGATCACTGATCAAAATTCAAAGGAAGAGGATGTATATGTATGTATGTACTATGTATGTAGAGGGAAAGTTGACGGGTTAGTTAGTTTATATTGTATGATTGAGAAATGATAGGAGAAAATATTTCCAAATTATAGATGTTGGTATGTGAATGACAAAAATGTATTGGTTATTGTTTGCGTGCTAATGGGGAGAATATGGGAATGCTTCTACAAAGGTAAAGTTGGGCTGTTGGGGGTGCTAGTAAGCTTTCTCTCTACAATTTCCAC
>comp1087_c1
CCAACAGCCCAACTTTACCTTTGTAGAAGCATTCCCATATTCTCCCCATTAGCACGCAAACAATAATCAATACATTTTTGTCATTCTTATAAGATAACAACATCTATAACTTGGAAATATTTTCTCCATCATTTGTCAATCATACAATATAAACTAACTAATTAAGCTTTGAATTTTGATCAGTGATCACCATCATATTCAATATTCATGTCACCCGATATAACCACCAACGATCTCCGCAACC
>comp1088_c0
GAGAGATAGAGAAAGAAAATAAAAAGGTTTTATGAGAAGAGAGATAGAGTGAAGTTATTATCCAAAATGAAAGTGGTAACATCAAATTTAAAACTTCCTAAAATAGATAGTGTAACATTTTGAAAAAAAACGGAGGAAGTAAAATATTTTCACGGTTTCCCCCAAACTAAAGGGTTATGGCAAGTATGGCAAAATGATAGCAAAAATGAAC
>comp1089_c0
AAAATAAATTATCAAGTTGAGCACAAGAGCAACTGCAATGCTACCTATATGCTTTCTCATTGGCATGGGTTGAGGGATGGAATTGTTGGCTTGCTTGAATATAGATTGAAATGGGGAGGACCTTTAGCTGTCCAACAATCTTGTGCTAGTGGACTCCCACAATTTCTTATGGATTTGCTGGGTAACAATCCTCCTATTGAAACTCAAGCAACAGATTCTGCACAGGATCTAGTCGGGCTATCTCCTATTGGAGTGTTCTGGGCTGTTTCATGTCTAAGTCATTGCCTTCCAGGTGGCTCTGTGACATTTCGACAGATATTACTGCAGAAT
>comp1089_c1
GCAAATCCATAAGAAGTTGTGGGAGTCCACTAGCACAAGATTGTTGGACAGCTAAAGGTCCTCCCCATTTCAATCTATATTCAAGCAAGCCAACAATTCCATCCCTCAGCCCATGCCAATGAGAAAGCATATAGGTAGGATTGCAGTTGCTCTTGTGCTCACCTTGATAATTTATTTTAAGGAGCTCACACAGAGTAG
>comp1090_c0
TTTTTTTCGTTGTTAAGAATTTGACAAGCATGGCTTTTTTTTCATTGAATAGAGGTGTCTGATTGCCGTCGAATAGTCAAGTGCATATTTAAAATATGACCCCTTTTAGATGATTATAAACAAAACTCTAGCTACTTTGCAATATTGGACTATAGGAGTCGTTTTTAATGCATATTCCTTCTTTTTTTCAAATTTGCGCTGCTCCCTTCTTGTTGGTGTTCAATTTTCAATCTCTCTTCTCCCACTCATTTTCTTTCTTATTCTTCTTTACTGCCATATCTCTTAGTTAGC
>comp1090_c1
AACTGATTATAAGATCTCAAAATTGTTTTTTGTTGCCTAAATTTCATTCGCACTAATTTCTTCAAGACCACTCCTAATCTATTCCACTTTGCACAAAACCATTTTTCAGCTTTTGCTTTCAAGTTTCAACCACTTACTTTTTTTCGTTGTTAAGAA
>comp1091_c0
GTGATATGCCTCCAGCTTCTTTACTTCACAAGGAAGAGGCTTATGCTGCGATCATATCAAAGAGCTTCCGCGATACACATTGTCATTTTTGTTTTAATGAACTACCACCAGACAGTGTTCCCTGTACATCATGTTCAATATCATTGTACTGCTCTGAGCATTGCCAACTACAGGCCGGAGGACAGGTTTCTAGGAGTTATTTATCAAGCAAAGAAACTGAACATATTCTTTCTGGTGAACTTCAAAAGTATTTCTCAAAAGTGACTTTAGAAAGTCATTTG
>comp1092_c0
ACCACCACAACCATCGCCGGTAAACAACCCTTGCCGCCCCATAGCCCAAAGAAACACGACTCAACCCTTTCCCTTCGGCGGTGGTTGTTGGATTTGGTGCTGGTTTGCGGGGTTGTGTTCGGGTTTGGGGTGGGTTTTGGGGGTTGTTACCGATGGTGGTGTTGGATTTGCTGGAGTGGTGAAGTGAGGTGGTGAGGTGAGGTGGAGTGGTGTCTGGTGGTGGTTGTTTTGTGGCAG
>comp1092_c1
ACTCTCTCCTCCACTCACACCGCTCTTTCTCTTCCACACAAACATCATCTGCCACAAAACAACCACCACCAGACACCACTCCACCTCACCTCACCACCTCACTTCACCACTCCAGCAAATCCAACACCACCATCGGTAACAACCCCCAAAACCCAC
>comp1093_c0
GAGATCCCCACTAGCCTTGCTAATTTGAATTCTCTCAGCAACTTGGATTTGTCAAACAACAACTTCTCAGGAGAAATACCAAAAGGTACTCAACTTCAAGGGTTCAATGCTTCATCATATACGGGTAATCCCGAACTTTGCGGGCCTCCACTTGGAAATTGTTCCTCGAATCAACCTCCCTACAACACTGCAAGTGGAGGTGATATTACTCCTGAAGAAGAAAATGACAACAAAGTTTTTTTTTACGGGTTGTGCATAAGTGTGGTGCTTGGATTTATTACAGGATTCTGGGGAGTTTG
>comp1094_c0
TTCTTTTTAATTTACTCACTTCACCGCAATCCGGCGACCGGCAGCGGAAGTTCCGACTTCCGAGCTCCGGCGTTCCGACTTCCAGCAGCGGCAGTTCCGACTTCCAAGCAGCAGCCAGCAGCGCAGCAATAGGGGCGGG
>comp1095_c0
CATCCACTTTTAACACCAGGAGGTGGATGTGGGGCCAGGAAATATGTCAATAACGATACGGGACTTCTAACAGTGACTCGCGGCCGCGATATCCTGCAGATG
>comp1095_c1
ACTAGTATGGCCCGGGGGATCCTTGGACCGTTAATTCATATATCGAAGTAGCAGGTTGTTGCCCCGCCTGATGTTGCCACTACTTGCTCATGACAGTTTTTTTAGGCAATGCAAACT
>comp1096_c0
AACTCGAAAGCCGCCGGAAATTTTAGAGTCTTCGTCTGGAAGGAGATCCGGAGGTTCGAAGGACAAAAAACGCGACGAAGAACTCTCAGGGCTCGACGAACTTCAGCGACGAACCGGAATCGGGGATGTCGAACTTCAGCAGATTTCGTTTTAACCCATTTCGTCGACGAAACGCTACGCCGACGGTTTTGATGATCGAGATGAAACGCACACCCGGCGGTATTTCGAGGAGTGAGACTCGACGGTTACAGAGAAAGTGGAAGGAGATCCGG
>comp1097_c0
AGATGATGAAGATGATTCGGACTCTGAAGAAGAAGAAGCAGCCCTCATGGTTCAAAAATTTCGAAAGATGTATAGGAACATGAAGAACGGGAACTTCAAAGGTAAAACTAAGAAATTTTCTAACAAAGCTGCTTGTCATAAATGTGGTAGTACAGATCACTTCATCAAGGAATGTCCACTTTGGGAAAATGACAAAACCAAAGAAAGGAACAAGGAACGCTTTGCTGAAAGGAACAAAGAATCCAAGGCACCTTTCTCTAAGGCAAACGTGCGCAAAGCAATGATAGCTGCTTGGGGAGACTCAGAGACGGAAGAAGAAGAAGAGGAACAACAAACTGATGAAACGGCAAACCTTTGCCTCATGGCAAACATTGATGAAAAAGAAGATGAAGAAAAGGCTGAGGAAAGTCAAC
>comp1098_c0
GATTTATTCAAGGATCCTCAAGGATTATATATTTGCGGTTTAGATTGAAGAGCACAACGATCTTTAGGCAAAACAATCCTGGAACCAAGAACATAGTGATTAGGAATAGATTGAAAGTATTGAGAGTGTTTGAGAGAACTCGTGTTCGTAAGTATTCGTAAAGATTTCGTGTATTCGTAAATAATAATGAAAAACCCTGTTTAATCCGGGAAATCACAAATATTTATGAGCAGAACGACAGTGTATATAATACGTATACAAAATATAGATAAGGGATTAGAAAGAAAAGGCCCGTTTGATCCGGGAAATCATGAGTATTTATAGGTAGAACAAGACTGTGCCTCACGCGCCAACTGCGCCTAGCATAGCTGACGTGTCAAGCGCATGATGCGACATGCCTAGTAGAAAGCGTACATGTGGTACACATTTTGAAAAAGAT
>comp1098_c1
TCGAGACATAGGTTGGTCCGCCTAGAGCACCAACCAGTGTCAAGGGTTTTGTACGTCTATGCGTCAGGCATAGCTCTGCCCACCTGTGCCAGGACACGTGGATTTCTGACTCATTCAGAGTCTTGCATGAATGGCAGGTTTCTGCGTGAGATGGAGAGTTTCTTTACAATCTTTTTCAAAATGTGTACCACATGTACGCTTTCTACTAGGCATGTCGCATCATGCGCTTGACACGTCAGCTATGCTAGGCGCAGTTGGCG
>comp1099_c0
ATCATAACAAGCCCAAGCCCAAGCCCTAGAATCTTCAGAGTAGCTGCCTAGTTGGTAAAGCAATATTTTCAACTTCAATAATTGTTGTTGACAAATTAAAGATAGCCACAGAAAATCGAGCCCCATTAAACTCATCAAACCC
>comp1100_c0
CAACAACCTCAAAAATTTCTCCAGATTTTAGGGTTCCATCAATCCAAAAACTGAGAAGTTCAGAGTGAAAGAACGAAATTTAAGGTGAATTCTTCTCCCTTTATTTCTCCAGTTTCCTCTAATTTGCTTCACCCATGTCAATTTCGATTCTTTTTCGATTTATTTTTCGTTCCCTAACAAACTGAGAGTTCAAGATACTAAACAAATTGGGTTATGGCTGTTTTCACAAAAACTAAAATAAAAT
>comp1101_c0
ACCTTAGGTCCCAGCCATTTCTAGGCTTCATTAGCATGGAAATGGCTCGGGTTATGGGAACTTTAAAACCTCATGCTCGAGGCATTTCCGTGCTTTATAGCTGTTGACAGCAGTTAAGCTCTACTTATACAATGGAAATTGGGGAATAATTCCATTTGACAAATTTAGGTAATAGTTGGGAGCTTTTTAT
>comp1102_c0
AAACAACTTCGAGCCAGTAAACCAAGATCAAGAACCTTTCCTACAAGACGAAGAAGAACCTTTACCAGATACAGTAATAACAAGAAATGAAAGACATGAGATTTTAAGTCAGACATTACAAAGTACAACA
>comp1102_c1
CAGGCTTTGAAAACCAAGTTCTTGGTGCCTACTTGAGCTTGTTCGAGGTTGTAATAGAATCCGCTTCCTTGAGATTGTTCGAGTTTGCAACAGAAACTGCTTTCTTGAGATTGCATACTAAGTGAAGATCCCAAGGAGACGAGAAGCCTGCACTTGGAGGAAAATAATAGAGGATAATGAATAGAAACAACTTCGAGCCAGTAAAC
>comp1104_c0
ATAAAACATGAATGAAATATTTGTGCAAATGGAAAATAAACTTAAACCTGGATTTACGGATTTTTTCGGAGAACTATCTTGGTCAATCTCTTTCACAGGTTATTTTCCTTTTTTCTTTGCTTTTGCACGAGATGATTTTGGTGTATCAATTTCTTTCTTTTGCCTCCCTTTTCTTCACGTGACTCTGCTGAATCCTTTGGAGAAGTGTTTATCTCAGTCTCTGGAGGAGTTTGCTCTCGAGTTTTATTTCCCTTGAGGTGAATGTGTTGAATCCTTTGGAGAAGTGTTCATCTCATTCTCTGGAGGAGTCTGCATTCGCCTTGTTATTATTCTTCTTTGAGGTGAGTGTGGTGAATCCTTTGGAGTACTTTGTTTTCCCCGTTTCATTATTTTTTCTTGAGGTAACTCTTTTTGATCTTTT
>comp1104_c1
CACCTGCAACAAATGAAAAAGGCAGCAACCACCTAGGATACCAAAGAAAAGTGAGGCAAGAATATCTCCTCCCGTAACTGAAGAAGAAACAACTGAAGGTGAGCCAAAGAAGGGGCCAGATGAAGGAAATCCAACAGAACAACCACCTCAAGGAAAGGGAGGAAAAAGACGCAAATAACCTCCTATAAAGGAAGAAAAAGATCAAAAAGAGTTACCTCAAGAAAAAATAATGAAACGGGGAAAACAAAGTACTCCAAAGGATTCACCACACTCACCTCAAAGAAGAATAAT
>comp1105_c0
TCCATATAAGGAAGATTTTTCACCCGGACGACCTTCCAAAGACCAATGAATCCCTTTATGTCGGGTATATAGCCTTCTGACCCATGAAATCCAAAAGGCACAGGCTGTGTCAAATAAACTGAGTATAA
>comp1105_c1
TGGAGGTTGATGTTAAGGAGCATTCTATTATTGCTCAGTATGATGATTATTACACTCCTCATGGTCCTTATACTCAGTTTATTTGACACAGCCTGTGCCTTTTGGATTTCATGGGTCAGAAGGCTATATACCCGAC
>comp1107_c0
CTTAGATCATGCGGCAAAAGCAATCGAGCCTGACTATATGACAATAGCTTCTATTTCGTGGACTACTGATCCCAGCGATTGCTTTGATGTGCTGCGCATAGTCCTATTTGTCGAAGATACACGAGAAATTACAACTTCATCTAGCGTCACATACCAAGTCTGGGAAATAGTGATTACTGATCACATGTCTGCATTGCTTCCACACAACTACAATATTTTGAAACCAATCACATTAACTCTTTTACAGCATTGACCGGCCCTAGACCGTATTAGTATGGGACGACCTCACAGGCACGGAAGCTAATCTTCTGAAATCGTGGGTTGGCCCAATCCTAATCGTTGGATTCACATCCTTAAAACTATCCGCCCACAAAGCTTGGAGCCTACCCACGGCAAC
>comp1107_c1
GAAGTTGTAATTTCTCGTGTATCTTCGACAAATAGGACTATGCGCAGCACATCAAAGCAATCGCTGGGATCAGTAGTCCACGAAATAGAAGCTATTGTCATATAGTCAGGCTCGATTGCTTTTGCCGCATGATCTAAGGGCTGAATTATGGCTTGGCCGCCAAACACTGGTTTTAGGGGTGCTTTTG
>comp1108_c0
AAGTGATCTGTTGAGAATATCGATTCCTTAACACAATTGTGTAACTAGTACTCCCTTCAGGTATTAAAAGTCCTAGATGAATGCTCTTTCACAATCTAAGGCTGCAAGTGTTTTCAACTCAATTTTCTGGTACACATTTATTATGCTTACTTAACTCTTAGCATGCCAGGCCAAACTGGAACCTTTTATGTGAAATGAAGGAATTAAGATATATAGGAACTCAATAGATGCTTGTACATTTCAGTAAGCAGATGGACTACAATGAAGTTAATATTCTGCGTATAATTTTCTTGGCAATACAAAGATGACGTTTTGTCTCAAATATGCTGCACAGGCG
>comp1109_c0
AGATTCTTGGGATTGACGAGGACAAATTGCTTCTGCGATTTCCTAATCAGCGAGATTCTCAAACATCATCGCTCCTTCCTTTTCGGTTGAATGAGCTCTTAGCCAAACTAAATGTCGAGGCACCTGAGTCACATGAATCCCCTGCTTTTGAAGTTCCTTTGTAATCTCTTCCTCAAAGTATACGTA
>comp1110_c0
CTGTGCCATAAAAATCCCTTAAAGAGTGTTCTTTACATTCTCATTTGTTTCTGGATTTTCTGATGATTGTTAATTAATGAAGTAGGAGTAATACCCTATATAAACTTAAAAATTGGTCGTAGAGCTTCCATCTTTCAAGATGTATTTCGGAGTTTCATTTCTGTCAACCCCAATCTCATGTTTGAAAGGGGCATATTTGACCGTTACCAGTTTCCCCTGTTTTTATTGGGGGATATGTTCTGGAGCTGGGGTCCAATTACACTTCCCTGGGATCTGCAGGAGTGTTAATTCAGC
>comp1111_c0
AAAAACAATGGCAACACTATGCAAGAAGTGCTGCAGCTACATATTCTCATTAGGCCTCACCGCTCTCTCTCTCTGGCTTCTCCTCTATCAAACAACCCCAACTTGTTCCATTGAACAATTTGACGTTTTTGCCCTCAATGAAACTACTACTACCAACAATAACAACAACAATGTATACTACGATTTGAAGCTCAAAAACAGGATTATAAACAAG
>comp1111_c1
GGGGTTGTTTGATAGAGGAGAAGCCAGAGAGAGAGAGCGGTGAGGCCTAATGAGAATATGTAGCTGCAGCACTTCTTGCATAGTGTTGCCATTGTTTTTTTTCACTTCTTTTAAAGCTAGTTTACTTACGAATTGAAGGAGAT
>comp1112_c0
ATTAAAACATTATAAAGTTGATGATTTCCACCAAGAATTTGGTCGCCGGGTCGTGCTAATTCCATACGAATCAGTACTGAAAAGCATGTGCCCATCACTCCAGCAATGGCACCGAAGATGAAATAGAGAGTCCCTATATCCTTGTGGTTAGTAGAG
>comp1112_c1
CTCACTCACATCAAAAAAAGGAAAACTCAGTTCAGAGGACACCGGGACGCTTTCCAAGTCTCTTCGGGATAGGCCAGTTTCCGATGTGTCTGTCCGAACAGTAAAGGAAAAAATCTCCATTTTTTTTATGACAAATCTGGTTCGATGGCTGTTCTCTACTAACCACAAGGATATAGGGACTCTCTATTTCATCTTCGGTGCCATTGCTGGAGTGATGGGCACATGCTTTTCAGTAC
>comp1113_c0
GAACTTACTTACCATTACAACTATGCAATAGATCAGGTTTTCGATTCTGAGGGTAAAATCAAGAAAAAGAGTTGCCATTGCGGCTCATCAGAGTGCAGTGGTCGGATGTATTAATGGACTTCAGCAACTTGCCTGACATATAAATGACTTGTAAAATTCTATACAAGTCACGGTATTTGGAATATAGCAAGAACAATCGAGACGTGCACAGAAGAGTGCATTGAAATCATCCTGGTTTAGGATTAGCAGCACATATTTTCCTGTGTTTAGAGTTGTAA
>comp1114_c0
CAAGTGTTAGCTTATTGGAAATTTATGTGAAAGATAATACGGAATATGAGAAGTTATAGCCTCATAGGCACATGATAAGGAATAAAGGATAGCTTTTGATAAGTTCAACATATCAAGTGATTAATGACAAACGACGCTAAACATGGTTAGCAAATATTCAGCTATACCAAATCCTCTTTACC
>comp1115_c0
GTCCTTTAAATTTTCTTAAGGTGTGCTGAAGAGGCTGGGGTGTTGTGTAGATTGGTGTTAAATGTGTGATGAGCTGAATCTTTATTGTTGTTTATGGCTGATCTATGACTCTTTGTTTAGTGGATAGTTTGCAAATTTTTTTATGCCATGGTAATGTAGAAAGAGTTATCCTTCCCTTTACCACTTAATACATGCCTTCTTTAATTTGATGTTAGATTATAC
>comp1115_c1
AATTTTTTGTGTCATTTTTTTGGCAAATAGATGGATTTGGTCATGTATAATCTAACATCAAATTAAAGAAGGCATGTATTAAGTGGTAAAGGGAAGGATAACTCTTTCTACATTACCATGGCATAAAAAAATTTGCAAAC
>comp1116_c0
TCGGTTTAGGGGAGCTAGCCTGCTGTCTTTCTGAGGTTGGGTTTTAAGCTGGTGTGTCCTCTTTTCAAGGGCGGTGAAAGGTGCATGAGTGATGAGTTCATGAATGGCTTCTCATTGCTCTCATGGTCATTCAAATATATACTTCCTGCGTCTTTTTATACTTGCAACATTCGGGTATATTGAAGGCATAAAAGTCTCA
>comp1117_c0
ATGAGGCTCTGCTAAAGCAGGTATATATTCACAGTATGCTGCTGCTTCTGGCCGTAATGTGCAATGTCCCTCTTCTATGCTCTTGAAATGTTACTGGGTTGTTAGTTTGTTACTAAGCTCTAATCATATACCCTACTACGTTAATTATTAATGTTACTACTGGGTCCAATTCTTACTAGTGTGTGGCATTGTTTGCTGAAATGCTTGTCGTTG
>comp1118_c0
ATCTTCTTCTTCTATCATCATCTGTTCTTTTTCATCTTCTTCAATAAGTATGGCTTCGTCAGTGAATACTGTTTTCCCCATTGTTGTTGTTTTTGGAGGTCTGAGGAGAGAGAATGAGTTTTAAGTTTATTTCAGTCGGTTAGTGTCTGGTTCACTGCTGTGATTCTTTCCCGCCATCTATTTGTAGGATGTAGC
>comp1119_c0
CTCCTTCCATTCTCACTTAAACTCGTTAATGGTGGCGGAAAATTCTTCTCCTCCAATAAACTCGACACCCTTTTCTCTCTCCTCCTCAAGAAAAAACTCGACGATGATGATGATGATAATCCTCCATTATTTCTACGAGAATTGCAACTTTCAAAACTACCCAGATCGTCTAAACTAGACATCA
>comp1120_c0
CTTTTTGTAATTCAATCAATTCTTGTGTTCGTTTTCTCTTTTTCCTTTTTTCACTACCAGATAAATATTTACGCGGCAACATTATACAATAAACTAATGAAACAAAAGGTATAGAACGATAGCACCTGAATCCTACTTGTTGTCGATCATCACTCTCAAATATAAAACATAAATCAGCAAGATAACATCCACAAGAAAACCTTGAATGTTTGCTTCTATAACCTTGATCAATT
>comp1121_c0
TGGTGGTGGTGGTGGTGGAGAAACAGATGACAAAGGTGTAGGAGTAGTTGTAGGAGAACTAAAATTAGGACAAGTACCCCTTTTAAGATGTTCAGAAGCAGTTCTAGATGGATTAGAAGCACTAAACATAGTATCACACAAACAACACTTTAACTTCACTGCCTTTGGTAAACCATTGTCGGCGTTATGAACCAACAACGGCTCTAAATGAGCCCAATACCACGCACCTTTACCTCGTACTGCTTTGTTCCTAACCATCACTAAACCTTCGTACCTCTTATGTACGGCTTTCGCCGTCGCTTCCTCCCCCATAACTTCCCCTGTCGCCGACATTCCCTCCGACAAAACAAAACAAAATGGGGGATTGTTACTTTGTTTAAGGATATTTCTTTTCTGGGTTTGTTGTTTGTTGTTCAGATAAACAAATTTAGCCGGAAAATACCGTTGGTTTTCGCCGGAGTTTGTTTTTCCGGCGATTTTCCATGTTAAGAGGAGAGAGAGAAATAAAAGGAAAGGAGAATTGAATGATCTGGAAAAGTCAGTGATTTTCGTTTGAAAGGTGGGTTTGTTACAGCAAATTTTTTGGCGAAGTTGTTTC
>comp1122_c0
GAATGGAATGATGGGATTGCTCCAAAGGATTTTTCCCCAGACTTCCATCAACTGGAGAATCACTATTCTTGATCTCTTTTTCAGAAAATTCGATCTCCATTGAATTATGCGGAGACTTGTCATCCCCCTGAACCACCTGATCAATC
>comp1122_c1
GTTCAGGGGGATGACAAGTCTCCGCATAATTCAATGGAGATCGAATTTTCTGAAAAAGAGATCAAGAATAGTGATTCTCCAGTTGATGGAAGTCTGGGGAAAAATCCTTTGGAGCAATCCCATCGTTCCATTCATAAACCTTGCTTAGTTTTGCGTAGGGGCCATGCTGATGAGCATTGTCCCAGGACAGTCTCAGAAAAGGGAAACCTGCAAGATCAGCACACTACTGTGAAGAGTTCTTCTTTCCAGCATAATTTAGTATGTGAAGTTGATCCAAGTTATAGAAATGACAAAGTTACTTTGAGGAGTTCTTATTTTGTGGATAAACAAGATGACAATGATACATTG
>comp1123_c0
ATTGCCCATTTATTCTGGAATAATTTTTTTAAGAGGGACAATTTTACATATTTCTGCCAAATCCTTCTATTATTAAGTACGGCTGGTACCATTTCGATGTGTTTTGATTTTTTCGAACAAGAGAGGTTTGATGCTTTTGAATTCATTGTATTAATTTTACTTTCTACTTGCAGTATGCTCTTTATGATCTCGGCTTATGATCTAATTGCCATGTATTTAGCTATTGAGCTTCAAAGTTTATGTTTTTATGTGATCGCAGCATCAAAAAGAAAGTCTGAATTTTCTACGGAAGCCGGCTTGAAATATTTGATCTTAGGTGCATTTTCTTCTGGAATATTATTGTTTGGGTACGAC
>comp1123_c1
CCACATATGAAAAGGAACTGCAGTGATCTTGAATAGGAATCCTACAGCGATAAAAAGAATCCCCATAAAAATACCACTAGATCGAACACCAGTGATTTCGTATCCGGTCAAAATCTTGGCTAATTGATCGAAATGGGTAGCTCCTGTAGACCCATAGATCATGGAACAACCAAACAATAATATTCCAGAAGAAAATGCACCTAAGATCAAATATTTCAAGCCGGCTTCCGTAGAAAATTCAGACTTTCTTTTTGATGCTGCGATCACATAAAA
>comp1126_c0
GATTCAAGGACCTCATATGATATGTATGTTATGTTTGAGCAAAGTTTCTCGCTTATATTTATGTTGCGGTAACTTTTCGTTCATTTAGGTTTAGGTTAATAGTGCTTTTGAACTTGGCAATTGTAATTTTCAAAAGCTCCATGTTATAATTTTATAAATCACCAATATGTTCGCTTAGTATCCGTCTCCATATCTGCTGTTCTTCATCTGACCATATCATAGTAGCTAACTAGCTATCACATATGAAAATACTCTTCTTTAATTGCATCCAACTCCTCTCCTACCCCCCCTCTTAAATATTCGACTTTAAGAAAAGGGTGTAGGTTCTTTTGGTAAATGTCTAGATGATGAATGGTTAAGACATTTCTAGATTTGATGATACTATGATATGGGGCGAAGTCAGAATTAGGGAGGCCAATAGAGACTAATACATGGTAAATGCTAACAAGCACAGAAGTGCATCCTGGGTGATAGTAATGGTAGAGTCATTTAGAGAATAATCGTAATATGTAATAATATCATTATTTATTGAGCTAATAGC
>comp1126_c1
CCGCAACATAAATATAAGCGAGAAACTTTGCTCAAACATAACATACATATCATATGAGGTCCTTGAATCTATGAATATAATTCAGATCGCAAAACCAAATTTCTGCAAATTCAAGTATGTTAGCTCTAAATTAACTACATAATAAAACTGGACTCCTCAGA
>comp1127_c0
CAAAACGAGAGGATCTTGCTGATTAGGTTAGTGAGTGATAAAGGTGAGTTGATGGGATTTCTGAGATAGTCAACTTCTTCGTTGGAGTCAGTGAAGGTCTGGATCTTGTTAGCTCTGTTGGTGGTGGCAGTTAAGGCGAAGAGTATCGCTACCAGTTCCGCTTGAAGTGGGGAAGCCGTTAATGTCGGTTGACCTCCTTTTTCAATCTCATTCGACGGGTACTTAAATTATCCATCCAATGGCCGCTTTTGTTTTTCCATCAGTCCAACATTGAGCCAATCGAGTACTTGTTCAAGTGCCATGAGTCCAGGTGGTGGGAGACG
>comp1127_c1
TAGAGAATAAACTTAGCCTAAGCTCTTACGAGCCTTAGTTGCTAAACTATGAGCCTCAGAGACAATAGTCCTATGAACTTCTGAAATAGACATAATGAAAACCAGAGCAAAACGAGAGGATC
>comp1129_c0
TGTACTACTATGGAACTAACTATAGAAGGATTGTCGGTGGATTGTTTTGGGATGAAGAGTACTACCCTATATCATGTCGTTTTCGTCTATTAAAAGTCGGCCAACAATTGACATATTTTGAAAATAAATTAATGGTTTTGAACAATATTTTTCAACTAGAAATTTCGCAAAACCAACTTGGTCCAATTTGAAG
>comp1130_c0
CCCAAACTAAAAGTGCATCCATATCGTTGAGTAAAACACATGACAATCATTACTATCATCATAGTAGTAACCCAAACAATACACCTATTTACACAAAAGTTCCTTCTTGCAAAAATTCATTTCAACAATTCTCAAATCTTTCCAAGAAATATCATAACCTTTTTAATAATAAAAAAAAAACATGAAAAAAAAAAAATTAAACAAGACCAA
>comp1131_c0
GAAGCCTTGTATGACATTTGCTTCCGTACATTAAAACTTACAACACCAACATACGGTGACTTAAACCACTTAGTCTCTTTGACTATGTCTGGAGTGACCACTTGTCTCAGGTTCCCTGGTCAATTGAATGCTGATCTCCGTAAACTCGCCGTCAACATGGTTCCTTTCCCCAGGTTACATTTCTTCATGCCTGGTTTCGCTCCTCTTACTTCTCGTGGAAGCCAACAATACAGGGCACTAACCGTTCCCGAACTTACCCAACAAATGTTTGATGCCAAAAACATGATGGCAGCATGTGACCCAAGAC
>comp1131_c1
AATTCCATCTCATCCATACCTTCACCAGTATACCAATGCAAGAAAGCCTTACGCCTGAACATAGCAGTGAATTGTTCACTGATTCTCTTGAACAACTCTTGGATAGCTGTAGAGTTACCAATAAATGTAGCAGACATTTTAAGACCTCTTGGAGGAATATCACACACTGCAGTTTTAACATTGTTGGGAATCCATTCAACGAAGTAGCTCGAATTTTTGTTCTGAATATTTAACATTTGTTCATCAACTTCTTTCATGGACATACGGCCACGGAATACAGCTGCTACTGTTAGATAACGTCCATGTCTTGGGTCACATGCTGCCATCATGTTTTTGGCATCAAACATTTGTTGGGTAAGTTCGGGAACGGTTAGTGCCCTGTATTGTTGGCTTCCACGAGAAGTAAGAGGAGCGAAACCAGGCATGAAG
>comp1132_c0
GTCTGAACAGTGAACATCGCATTCTAATGATAGTAGGTTGATATGAAAGATTGTTAAGCACATTGAATTTCTATGCTAGCATAATACATCTAAAAATTGAAAGATGTGAAGGGTGGTCTGGTGGAAACTTTAATTCACGCAAG
>comp1133_c0
CACCACCACAAATCTATCTAAATACGGCTGAAATGTTCTATTCATAAGATCCATAAATGCTGCAGGTGCATTAGTAAGTCCAAATGGCATCACTGTGAACTCATAATGCCCATACCTCGTACGAAAAGCTGTTTTTGGTATATCT
>comp1134_c0
ATTGAATAGATTAATTTGTTTGGTAAAGTGAGGTTTGAGTAAAATTAGAGGTTTGAGCTCGTATTAGAGGATTTGACTAGTCAATCCTCTAATTTCAGTGTGTGGTAAAAAGAGATTTCAATTAACTTTTTGAGCTCAATAAACTCTTTTTGAAAAAGTTGGGAGATGAGCTTTTTGACATTAGAAGTTTGGGATTGAGTGAACCAATTACATTTATGTCCTAAAATTGTTTAACTAAATAAGTAAAGTTACAATCATATATTATGCACACGTCCTTATTGGTCATTTTACACAATAATGTAGCAATAATCTGTCAGTTACTTACCAAACACCTTCAAATAAATAATTAATTCAATCAGCTATCAGCTAATACAATTAGCTAACAATTAAGAATTTGTGTTGTAAGAGACCGCCTATTTTTAA
>comp1135_c0
CTGGAGAGACTTCTCTTTATGTCGACTTTTCTGTAGATGTCTAGAGTATAGGAGTATTTAGTAACTCTTGTGTGTGCCTTGTCTGAGTACCTTCCTTTGGCACCATTTCGTCCCTTGAGAAAGGAAGTACATGTTTGTGGCTCTTTAATTTTTAAGGTTAGGGATAGGGGAGGGGGTGGCAATGATGACATTTCCTTTGTTTATTTCATCCTTTCTCTGGCTCTTCCAACTTTTGTGCGACTTGAGCTCATTGATATATAATGAGCAGATTGATACTTGCCATACAGTTTACTTTGGACTATCAGTTGCATCCTCACATCACATCCCAAAGAATGACATAAAGCTTATCTCTCTCTCCTTTTTTTTTGAGAAGGAGGGGCGGGGTAAAAGGGGAAACGGATAGTGTGTCTCAGCTGGAGTAGAGAGCAAAGTTGCTAATTGCTATAGTGTATTAACCAAGTGCTATTAAATTTCTAGAACCTGGTTGTAGATGAAGCCTAGGAAAACTTCCTTTGTCTTTTTGATGTGAGTGC
>comp1135_c1
ATTATAGTATATCATCTAAACATATTAGCACCTTGTGCTTCAGCTTGTCGATGAGGGGGGGAAAACAACAAAATATTCAGTTAATACAAAGATCATGCACTCACATCAAAAAGACAAAGGAAGTTTTCCTAGGCTTCATCTACAACCAGGTTCTAGAAATTTAATAGCACTTGGTTAATA
>comp1136_c0
AAAAAAGAAACCTTTTTGGATATTCTAAGACAACAAATAATATAATCGCATGACTATTTCAGTATTGTGCTTTGAGTAATGAGAAAAATCACAATCATTATTTCCTATCTTTGGTATATATCTCTAATTTCTACTTCAACTTATTCTTTGGGTATAGCTAAAATTCTAA
>comp1136_c1
TTGGGTATAGCTAAAATTCTAAAAATTTATAGAAAAGAGAGTGGAAAGAAGAAGAAAGAGAAATATCATCACTCGATGACAAAACAACGCCATAATAAACTCCCTCCTTACAAGAAATGCGAGTTATTTACCTCGTTGCTCCTTATTTCTCACTATGCTCTACAAATATGGAGTGGTTGGAGAGCTTTGTTTCACAAAAAATATAGAAGAATATATCCCTCCTCACCA
>comp1137_c0
TAGGTCTTTACGAGAGGGTGGGAGTTTACGTTGCGATTTTGTTAAAGGATTGAACAAGAAGACATTAGTTTTGGACTTATTGGAGATGCAAACGATGCCGTTACAAGAACCTATCAAGTCGATTTCATGGTGTTTAAGAGGGTGGTTGAGTTCATAGAATAGGGGGTGATTATCGTCGAGGTCGATATCAGATAGTAAGATATTTCTATTGTAGGAGAGGAGGAGGAGATGACGATCGGAGTTGGAAATTAGGGTTTGATTGAGATGAAGTTTGATAAAATTGGG
>comp1139_c0
CACTTCACAATAAAAAACCCATTGTAACAATATAAACAGATTTCTCATAAATAAGTCAGACAAATCCCATTCACGATACCAAGCATAATACATCAAAAAATCAACAACCCATCACATCCCAAATAGTAGAGCTCTTTACAATGTACCCTGAAGCATTACTCCACTAAC
>comp1140_c0
CAGCAAAGCACACGAAGCAGAGGGGAGGAAAAGCGGAGGAGGAGAGCAGCAGGGGGGTTGCGACGCGGTGGGGCTAAAAGGGGTGAATCACTGGTTTCCGACGAGGTCTTTCTGTGGTCAGAGGGAAGTGCTGCACCAATGTGGTGCTTAGGTTGTGGTGGCGTGGTAGCGCCGCGAGAGGAAAGAAGAGATGATTTGTGGTTTTTGTTGTTGGAATTGTGATTTCAATCCCTAATTCACTGAGTTCTTATAGATGAGGTTAAGGAAACATAATTAAGCTGGTGTGATTGATGAGTG
>comp1141_c0
GTAACTCTAATCCAACCATATGGTTGAGAATCATTCTTATTTCTCATATAAGGAGCATTATCATGTGATCTTGCCCCTATAGAAGTAAGTTCATATGAGATGCATATTTACATGAGAAATGAGAATGAATTTTACGCACTATAACTCTTATGCATAAGTGGTGTAACTCTAATGAAAAAGTGATG
>comp1141_c1
AATTCATTCTCATTTCTCATGTAAATATGCATCTCATATGAACTTACTTCTATAGGGGCAAGATCACATGATAATGCTCCTTATATGAGAAATAAGAATGATTCTCAACCATATGGTTGGATTAGAGTTACAACACTTGTACATTAGAGTTATACCCCCTTAAAAAAATTTGAGCCCAAAAAAAAATTTTGAATTTTTATTTTCTAATATT
>comp1142_c0
ATGATGATGATGATGATGGTGATGTGAGAGTAAGTCTTTAATTGAGTTTTGATTAATTAATTAGCTGTCAATTAGTTCAATTGTGGTAATCCACAACTACTAGTGTAATACATTTTGCAAATATATATCTATA
>comp1143_c0
ATCATGTAATCCCTTATAATTTCGCGTTAACCAGGCACGTTGGGCAAAAGGGCAGTAGTAGGTTACGTATAGCCTGGTAGTTCCATCGAATAGAGCAGGTGGGTCAGAGTTAGAACTCAAAAATGGTGGAAGAACTTCTTGAATTTCCGATGTGGCCATTGATGAAAGTTTGGGATGATGAAATTTTGAGATTGAAT
>comp1144_c0
CCCGGCCCATTTTTTTCACAAACACGATCAAGAGGCCCAAGTTCCTTCTTAAGTTTCTTTGCAGCAGTATCTACACGCTTATGTAGATCCTTATAACGCTCAGTTCCATCAAGAATCTTGTGACACAGGGAGATTCGCAAACATAGCACATCGACACGTCTAGCCTCCTTGGCAACCAATAACTGCTTTCTCCACGTACTCATAAGGTCATTTATTTTTCCACAAGAAACACAGTGGAATCTCCCATCCAATTTTCCACGCTTACAGTTCTTCATTATGCCAGTTCTATCGTGCTTGAGTGCACATTTTATATGACAAGACATTCCACATGAGTCGCCCTCGTTCGGAGGATCAGAGTCACAGGTCAACCAAAGACTTGGATCCTTATTATCATCATAGTGATGGCAGACACAACAAGAAC
>comp1145_c0
CCCATTGAAGCTTCCATAGGCATGACACATTGATGCATTGATGCATAAAGGGAATTGAAACTCCCTGTAGTTATCTGTTTAAAATCAGATTATAACAACAAATATCTGCGGTATCGTTATGAAGATGTTCAAACACATGGCCTTCTCCAATTTGCTTTGTTGAAACTTCAATGCATGAATATTACTCCGAAGGCAAGAAGAAGGGAGCCCAATTTTGTCCTGCTTCCAATACCCAAATTCCCCATATCCTAATTTCTCTAATCGAAGAAGCTGAATTCTCAACCAC
>comp1147_c0
TAATAAATTTTAGAAGTTGTGATTCACAATTCTCCTATCTTTAAGCAGATACATAGTCAGAGAAATGCTGTGGTAGTTTGAAAGAAGTGCATACTTATTGACCTAATTCGGGAAAATTATTTTTAATAGAATCAAGAGGAAGCAAATGCAGGATATCTAATGTAATCTTATGAGAAAGGCTAGAAAATCTCAGAACAATGCAGTCCGTCTATGCCATACTTCACTTGGGAAAGTATTAATCTGAGTCACAGTGGTTTATCTGTTTGTTTGTATATGTTTATATGAATATGTGAGCATTTTTGAATTATAATGACAGAAAGCTGTAGAGAGGCCGAATTAT
>comp1148_c0
CAAAGAAGTTGATGCATGAGGAGAAGCTTGCATTTTGGATTAATGTTCACAATGCTTTGGTGATGCATGCATTTTTGGCATATGGCATTCCACAGAATAATGTGAAGAGAGTCTTCCTATTATTGAAGGCTGCCTACAATGTTGGGGGTCATACTATAAGCGCTGACACCATTCAGAGTGTTATCCTGGGATGTAGAATGTCTCGTCCAGGGCAGTGGCTACGGATGTTACTTTCCCCAAGGACAAAATTCAAAGGGAGAGATGATCGACAGGCCTATGCGCTCGATCATCCAGAACCCCTTCTACACTTTGCCCTTTGTTCAGGAAGCCATTCTGATCCCGCGCTTCGTGTTTATACCCCGAAAAGAGTGTCAAATGAGCTCGAAGGTGCCAAAGACGAGTACATTCGTGCCACTTTTGGTGTGCGCAAGGACCAGAAAGTTGTCTTACCAAAGGTAGTTGAGTC
>comp1149_c0
GAAGTGCATTTTCACCTGCAACCTCAATATTTTCTCTCCAGCTTGCACTTAACACCTGTAAATATGAAGAACTATTAATCATGCACCATGCCAATCTCAGGTGATATAATTTTGCTCTTTAAGGTATGGAATATATCACATCGTCGAATTATTTTTATCGTAGCATATCTCTCTGTAGTTCTTTCACCAAATATGTGAAAGGAAGATTGCTAGTGTGAATGCAAATTGATATTGTAGTATAGAC
>comp1150_c0
AAGTTGCTTACACTACGTTGATAAAAGCACATTGTGTCAAGGGAGATACATCTGCAGCTGTTTTACTTTTTCATTGCATGCTGCAGAAGGATTATCAAGTTTCCATCAAAGATTTTACTGCTTGCATAAATAGATTGTGCAAGAGAGGTTTTCTCACTGAAGCAAAACTATTTTTCTGTGTAATGTTGTCAAATGGCATTTTACCTGATAAGAAACTTCATGATGTGCTGGTTGAGGCCTTTCTTTAATATGCTCTATGAGAAGCAATGTCTTGTTCTCTACTTTCTCTGAGATCACTGAGATAATGTTCGCAAGGAGATCTTGTCAGGAACAGAAGTTGTTTCTGTAAGACTGATAGTAATCAAGATAGGAACGAAAAAGGGTGCTACGAG
>comp1151_c0
CAAGAACGGCAAAGGAAAATGATCTTTACGAGTTGCACTATTAAGCTTCCTATAATCAATACAAACTCTCCAACCCGTAACTGTTCTTGTGGGAATTAATTCATTATTATCATTAGGCACAACAGTCATTCCACCTTTTTTAGGTACCACTTGTACAGGACTAATCCAAGGACTATCAGAAATGGGATAAATTATTCCTGCATCTAACCATTTTAAAACCTCTTTCCTAACTACTTCCTGCATGTTAGGGTTTAGTCTTCTTTGATTTTGTATTACAGGTTTATAATTTTCTTCCATTAGAATCTTATGCATACAAATAGATGGGCTTATCCCATTAAGATCAGAAATAGTCCAACCAATTGCTTTCTTTCTTTCCCTTAAGACACGTAA
>comp1151_c1
ATCATTTTCACCAAGAAAAGCATATTTAAGATGTGATGGCAAAGGCTTTAATTCTAAAGTGGGTGCTTGCACACTAGAAGGAGGAGGAAGAGGGTTACCTTTTTCAAGTTTTTCAAAACCATTACCTCTTTTCTTCCACGATGGACATGCCTCTAAAGCTTTTGCCATTTCTAATACCTCAACATCATTATCTTGGAATTGACCTGCACTTGTTAGACAGACTTCAAGAATATCTTTAGAGATCAAATCAATATTTTCCCTATCTAATTCATCAAGCACATCAACTCTAAAAATATGATCAGTAAAAGAAGGGTATTTAGCAGATTGGAACAAATTAAAT
>comp1152_c0
ATCTTTTTTTTCCGAGAGAACCAAAGTTACGAAGGAAGAGGTCTAATTAACTATAGGACAAAAGAAGAGTGATCAAAAGAATGATTTTGGATATTCTCAGTTGACACTGATGGCCTGGTTGTTAGATGGTTATAAATGGTGATAATGGAAATGAATTTGTGGGTAAATTTGTGAAGACTATCATTGTCCATTTCCATGATAATGCTAATTTATCCTAAAGTGT
>comp1153_c0
TTTTTTTTTAAAAGGAATTGTTAAGTAATAATTACTATATTTTTAAATCCAGTCAAAATGTGACACTTGGCATCTCACATCCTACAATCTTATTCATCATTTCACTCACCCCATGCATTTTTTTTTCCCAATCACTCTCACTCACCTCACAATCTTTTTTTTAATTGTGATTAAGAGCACTTTTTTCATGATCATCAACTTGATCTTTATTCTCAATCATGAATAAGGATGCTCTAA
>comp1154_c0
CTCAGACTCGTCTAATCGTGTCAAACACAAGTATGTGTCCAACTCGAATGTTCTAATTTGTTTCCATGATTTTGGCCCAAAATGGGTTGTTGAAGTGTCTATATCCATGTCAGAGAGTTCAGAAACTGACACAAATACTCAAGTTGAATTGAATAGCCCGAGTAACAAAGATTTTCGACGTGCAAATGAGATTCCCATGACAGCATAAGCGAGAGAAG
>comp1155_c0
TTTTTTTTGGGGACAACGATGATCAAGGCATGCATCTCTCTTGAATTTAATGATCTACCTACCTCTAGTAGCTTCTAAGGATGTAGCTGCATGACATTAATCATGAAGCTTGCTTCAAAAGTAGACTA
>comp1156_c0
GAAGGGCTATAATGAGCCCAGATCAAGCTCATCTTGCGCAGCCTGCAAGCTGCTGAAGCGACGCTGCAGCCCAAGCTGCATATTTGCACCGCACTTTCGAGCAGACGAACCCAAGAAGTTTGCCAAAGTCCACAAAGTATTTGGAGCCAGCAATGTGAGCAAAATTCTCAATGAAGTCCCTGAAGAGCACCGTGAGGACACCGTCAATTCTTTATCATATGAGGCCGAAGCCCGCCTTCGAGACCCGGTCTATGGTTGTATCGGCGCCATCGTACTGCTGCAAAGGCGGATGTTCCAGCTCCAACACGACCTTGCCCTCGCC
>comp1156_c1
TGCAAATATGCAGCTTGGGCTGCAGCGTCGCTTCAGCAGCTTGCAGGCTGCGCAAGATGAGCTTGACCTGGGCTCATTATAGCCCTTCATGGTTAGTTATTCATCCAAAAGAAAAGAGATCAGCGAAAGTAAACACACAGCTTACAGTACACTTACCACTCTTTTG
>comp1157_c0
ACCCACAATGAGTCAAAAATCCGCTTGTCGATCCATGAGCCAAAACCTTAACTTGTGGAGCCCAAAAGGGAACTAATAGACCACGTCCCCTAATCCTATCAACAT
>comp1158_c0
CAAGAGTCAAGTTCTCCAACTTAGGGAACGCAACGTACCCTGGAATGCCTAAAACACCATAAAAATTACGATCAATCACCTTCAGTTTGTGGAAGTCAGTTATATTTAGGAATTTCAATGAAGGTAGTTGACCGAGTGATGGTAGGCCTAAACAGTTTTCACATTCAAAGAGGGTGACACTAACAAGTTTAGAAAATGCTGGATCACAGATCCAACTGGGCAGTTCAAAACCCCCATAACAACTTATATTTAACTCTTCTAGGCTTGTATTTGGCTGAAGAGAAGACAAG
>comp1158_c1
GGAGAACTTGACTCTTGAAAACATGTCCAATTTAGAAGAATGGTTGGTAAACGGGAGTTTTGACTTCCCTCACCTCATTAAGCTCACAATTAAGCATTGTCCCAAACTCTACAGTTTACGCACACTATCATGCCTTTCTTCCCTTGAAAATTTGGAAATTAGTCATTG
>comp1159_c0
CAGTATTGAGTGAAGGAAATATAAAGCAGAATAAAATTTGTGGTTAAAGAAGAATTTATATATCAGATTCATTACCTATGCATAAAAAGTCAGAAAATATATAGCAGAAATCAGAATCCACCAACACATAGCCCATTTAATTTGTCATCCATATACACGTTCATGCAAGTTACTAACCTATCGTGCAAAGGTTATTTTTGTATGCGAGTTTTCACTTCTATTGTGTTGCCTCTAGGATTTCTTTTTGGCGATTTTATTTTAACATCTACTTCAGAGCATAGAACTTTTCGAACTTTTGTTGATTTGATTATTATGTTGATATATAATAATCAAATGGGAGCTACATACCGGAAGTAATTCTACAGTTGTTGACTTGTTGTGAACACTTAGGCATGTTCTTCCCAATTTATTTTTAGTTCAGTTTAATTCAATTCAGTTTAATTCAATTCAGTTCAATTTAATTCAATCCAGTTCAGCTCAGGGCATTATTTTT
>comp1161_c0
AGGAGGTCTCAGATCCTGCACCAAAAAGCTCCAATACAACTGCCTTAATGTTATCTAAACTCAAAGAAAAATCACCATGTGGATTTTTCTTGTGAAAGTTGAGAAGAACATCCACCAAATCTTCCTCGTCTTTATTACCATGATCATTATCTTTCTTATTCTTAGCCTTGTGGTCATCAATTATAGGATCAAGTATCCTATTGGCTTCTTTAACAAGCTCTTTATATTTTTTCTTCGTCCCAATTATCGAATGAAATAACTTCGCCGAAGGGTAGAA
>comp1161_c1
CTCTTTGGCCTCCTCTTCAACATCATGTCTAGGTTAGCGTTGAGTAGGAAAGGAAAAGAACAAGAAGAATTTCAAGCTCTTACCGTAGCCGTGTCAGCACTTGCCGCTGGTTTCTCGGCTGAAGACTTCTACCCTTCGGCGAAGTTATTTCATTCGATAATTGGGACGAAGAAAAAATATAAAGAGCTTGTTAAAGAAGCCAATAGGATACTTGATCCTATAATTGATGACCACAAGGCTAAGAATAAGAAAG
>comp1162_c0
TTAAAAACCTACTCTTATAAAATACATTAATTTTGATAGAAGAAGCAAGAAGAGTGTGATGGAGTGTGGCGGATAAATCTCTTTCTTTCATACTTAACGGGTTGAAACTTTACATCGATAATATTTGTACTTTTTTCATGTATGAGAATGATATGGATAGTTAGCTATTGGAGTAGAAGAGTGTCATACATGACAGGGTCCAATTCTTCTGACGCAATAATATATATATTGATATTGATATTAACAAAATCTCTG
>comp1162_c1
TAATCATGGTCGTTCAAGAACCTGAAAATTAATCAACATTTGCCAAAGTATTTATTATGTTAGTTAGTTCCATTAGTACGTTAGTTTGTGAAACTCTTAATGGGAATAAATAAATGTCACATATAAGGAAACATAAACATGATTAAGTAATGTGCAAGGACAAGAGTATCTACAAGACTACAAGTATATTTAAAAGCCACATGGTACACCGTGCTTTTAGTTGTTTGACTTGTTTCATTTCACGTCGTCAACATAAATTAAAATATTAGAAACATGCTCCGTAAAAAAAAAAATCGACCACATGACCTCAAGTTAATATAGTAAAGTTCTAACCAATAAACTTCGGAACATTATATGCTACGACTCTTTTAATATGAAAATATTAATGACCCTGGGGCATTGTCCAAGCCTAATGACTAATTTATATATGTTTTGTAGATTGGATTGATGATGCACGAATGAGCAATTAGTCATTCAGAGATTTTGTTAATATCAATATCAATATATATATTATTGCGTCAGAAGAATTGGACCCTGTCATGTAT
>comp1163_c0
AACATCTCCTTATGGCGAAGAGGGAGATCTCATCCTTACTGAAGGGTCACCTGACCATGAAGCATAGGATGGAGAAGGCTGAGTCGGACGCGAAGTCCAAAGATACTGAATTCGAGTCTTACAAGAAAACTATGGAGGACATGGAGGAAACTTTGAAGAAAAATGGAGAAGAGTTGGAGGAGATTAGGAAGAAGGCGGCTAAGTTGGAAGAATCATCGCGTCGGGAGGTCGAAG
>comp1163_c1
CCAGGCGAGCGTCGACGCTCAGAATAATGAGCTGGACCTTCTCGTCGACTACTAGGGTCAGGGTTAAGCTGATGTATCAATTCTTGATGAAGAAGACGACATCGTGGACGCCGCAAAAAGACATAGACCTCTACCTCAAGTACATGGGGTCGATGAAGGATCTGATGGACGAAGA
>comp1164_c0
GAAAGGCCTTGTGCCACGTCCTCTGCTATTTTCAAGCATGAAGTCCAATGTAGAGGCTTTGCTCTTGCTGACTTAGAACCATGTATGAGAGAAAACAAGCTGCCATTAGGCTGATAATCATAGACCAAAAGTCTCTCATCCTTAGCCTGAAAATAACACCTCAATGGGACCAAATTAGGGTGTCTAAGTGCACCAACTGATTCCATATGACGCTCAAACAACTCATTCCCTGCACTTCCAATCTTAGTAGCATCCAACCTTTTCACACACACAATCAAACGATTATCTAACACAGCTTTATAAGTAGTACCAATAGTCCCTCTTCCCAACAGTTCAGCTGTAGCTCTCATCAACTGCTCTAATGTATAAAGTTCCGTCTCTCCCGCACAGAACGCCAAGCTCCCACTCTTTCCTCCTACTGCTACTGCTACTACTGCTGCTGCTGCTTCTTGCTGCGCGCTCTTCACTTTCTCTTCCCTCTCCTCTTCTGTTCTCATCACTGCAGCTGCATTCGCTGTGGCCGAATAATCCAAAGCCATTGTGCCTTCCCTGTGATTGTCTCTCCTCTGATTCCTCACAGCTAAAGCAAAACAAGTAATGGAAGCAATAAGAACCATTAATCCTATACTAAACCCCCAGATAATAGCTTTACCAGTGTGACTCTTTCCACTTGGCTTACTCAGCTCTACTCCACGCAATTGCGCATTCTGCTGCCCC
>comp1164_c1
TTGTAGGTGGTATTATTACGCCTAACTCGTTAACTCGGTTAGACCAACTCAGAGTTTTGAGTCTTCGTAATAACTCGTTAAGTGGGCCCATCCCAGACCTTACTGGTCTATTCAATCTCAAAGCTCTTTTTCTTCACCACAATGATTTCTCTGGCTTGTTTCCACCGTCGATCATAACCCTCCATCGCATCAGAACCGTTGATTTTTCTTACAATAATCTCACTGGCGAGTTACCCACCTGGTTGACTCAGCTGGACCGGCTTTACAGTCTCCGGCTTGAGTTTAATCGCTTCTCTGGAACCATCCCACCTCTGAATCAGTCAACTCTGTCAGTGTTCAATGTTTCAAGGAACAATCTTAATGGTCCTATTCCTGTTACACGAGCATTATCTCAGTTTAGTCTGTCTTGTTATTCGCAAAACCCGGGTTTATGTGGAGCCATTCTACATAAAGAATGTAATAAGACACATTTCTTTGGGTTCAGCTTCGGCCCTGCCCCTGCTGCGGAGCCAGAGCCTTCATTGGCAGGGGCGGGGCAGCAGAATGCGCAATTGCG
>comp1165_c0
AACAGGAGAGTTTATATTCCACTAACTCAACGATCCAGCGCCATCTCAGTTCCAAGCTAGCAGAATTGCATGGGGTTTCCCTTGTTAACCTTGAAATGACGCCTTGCAAATGTCAGCATATAAGAGGCCTATGGTGGTGTTGGAGGTGCGGTCATTGTGGTATCATTTGTTCAAAAGCAAGGGTTTGACATGAAAAGCCTTTACTGCTAATAGACCGTGAATCATA
>comp1165_c1
TTATTACAACATAATATAATATTTTATCACCTATATAATTAATTTATATATTTTCTTTTGGCCAATATTTGAAAAGAACCAATGTAACGGGGATAAAAACGTTGTGACACGGCGAGTTCGCGTTATGGAACGGAGTATACAGTGAAAAGTATGTGATATTTATTATGGTGTTCCGTAACGAGACTTCGCGAATGGCAAATCCAAAATCCGTTATAGAACAGCTGTACTGTGACGGAACAG
>comp1166_c0
AGAAATCGTAGAGAAGATTCTGCTGATCGGAAGTTTGAAGCAAGCGCCGAATTGAAGAATTAGTTTCGAGAAGACGAAGAGAAGAAGGATTACCGGCAAAAGAAGCGATGAAAAGAAGCGTCAGTGAAAGTACAATTGATAGAAAGTAGAACTTCAGTGATGCCGCCATTGTTGCCTTTTTTTGAAA
>comp1166_c1
TTTGATTCCCATTACTATCATCTAGAAGCAGAGACGCATCACAACCCTGAATGAAGCAATCATGGAACATTAGGCGGAGAAGCTGAGGGGCAGTCTTGGTATCAACGGCGACGGTATCTCGGATGTTTTGGAAAACGACGGTTTCAGCATTAGGGCAACTGAAGCGATAGAAATCGTAGAGAAGATT
>comp1167_c0
CCATTTAGCACCCATGCCATCACCCTCCATCCTTCTTCCTCTGCCAAAAATTGGTCACCAATCCCTCTCCTTAGCTTGTTCAAGCTAAAATTTCAGAGCATTTATTTCAATTATCTCCCTCCCATCCACTGATTTTGTGTTCCCAATTTCACTATAAATAGCCATGGAGATCCATCACCAAGAACACCATCAACAACA
>comp1168_c0
CAAAAACACTCGCAACAGCCTGCGGAAACCCGCCACAGCATGGTAAGCCACCCTAGTTCCGGAACTCGACAACATAGTTCCTTACGTTTAGCAACGAGACGGGAAGGCGGCAGTCAGCAGTCGGCAGTCGGGATGACAATACATCTTCCTCGGACCTGGCAAAACCTTCA
>comp1169_c0
TTCAGCCATTCATCCCCCTCTCTTTGTTCAGAGAGCACATCACGGATCAGAATGACAGAATTAAGACCTCCCTATTTCTCTCTCCTCTCTATAACTATAACTAATCTCTTCGATCTCTGCGCTTCGTAGACTTGTTCATCTTTTAGGACCACCTTCCAATTTTTTCTCCCATGATGCAATTGATCCAATTTTCTATATCATTTCCCTCTTTTCATTCTTCTTTC
>comp1171_c0
CTTTGTCCATAAACCCTTGTGAGGGTTTCGCGCAATTTCAAAAGTTCTTCCGCTTCCAGGAGAAATTCTCCCGTTTGGGCCTCATAAAAAGAGCTCGCGGGTTGATGAATCATTACCCTAGCGTGAGGGAATGCTAAACGTTTGGTAATTTCTCCTCCGACCAGGATAAAAGATCCCATTGAAGCAGCCAACCCCATACATATTGTATGTACATCTGGTCGCACAAATTGCATGGTATCATAAATAGCTACTCCGGGTATTACCCATCCGCCAGGAGAATTTATAAACAAATACAAATCCTTGGTATCGTCCTCGATACTGAGATATACCATAAGACCAATAAGTTGATTTGAGATCTCGCTATCGACTTCTTGGCCTAAAAAAAGTAATCTTTCTCGATAAAGTCGGTTGTATACGTCAACCCAAGATGCATCTTCCTCTCCAGGACTTCGAAAGGGAACTTTTGGAACACCAATAGGCATTAAATGAAAGAAAAA
>comp1172_c0
GGGGGTTCTGCTCCGAATAGCCTAGTCTTCATTTTCTTCTTATCTTCCTGGTCTCCTACCCAAAAATGCTTCAGAAAATTCATATGCCTTGGAATTCTATGCCACCATGTGAAGATTTCATTAAGGTACCCTTGATCTCCTCCATTATA
>comp1172_c1
AAGGAGGTTGAAAGTGCAATTTGAGGGTTCGATAACCATGACTCCGGAGTTAAAGAGAGTGGCGTCGTTTCCTGTGGCTGATATTTCTGGCATGCTAAAGAGGAAATCCATGTTTCTTAGGATGAGGAGATCAGCATCAATGAAAATGATCTTGTCGTAGTCTGTTAGTTGCCATAACCGGAACTTGCTG
>comp1173_c0
TTTTTGATGTGAGTGAGGTTTTGTCCCACAAATGGAATTCCATGGGAATGGGATTTGATCATTTAGAAGGAAGCTGATGAGAGGGGTCCTAAGGTAAGGGCAACCCGAGCGAGCGACGGAAGTTCTCATCCGTAAACTCCCGGTAGAATTCCTGGTAAATTTCGGAATTTCTACCGTGCTCGTTCAGCTGCTGAGTAAAGCTCGCGAGCGAT
>comp1173_c1
CGCTCGCTCGGGTTGCCCTTACCTTAGGACCCCTCTCATCAGCTTCCTTCTAAATGATCAAATCCCATTCCCATGGAATTCCATTTGTGGGACAAAACCTCACTCACATCAAAAAAAAGGAAAACTCAGTTCAGA
>comp1174_c0
TGAGTTTCTGCATGATATAGTGTGAGTCTGAATGATATAGTGAATTTTTTCGAATTATATAGTGGATTGTTCAGTAATGATATGTTGTTTTGCCTGGTGCACACCAATATTAACGTGAACCGGGTCCACACAAGTCAGATTATAAAAAGAAACATACCAAAAAATGTGTAGATTAAAAAAAAATGGAGGGGTAGTATTAAAGAAAAAAAAAGCCTTGTATTTGATGCATTTTTTAAGGGTCATATGAAAGTAATTAGCTATCATACTTCATCCGTTTCAAAATAGTTACATCGTTTGCTTTTTCATGTTTGCCAAGACGTTATCTTAAACGTTAATATTTCTAGTTGCG
>comp1175_c0
CAATTGCTGTGTGGCACTGTCACCGTGACTTGTGAGGCTGTCGTCAGTCGTGCTGCGGTGGATTAGACGGTGAGTAGTCACCGGTAGTGCAGATTGCAGCGCGTCGTTGAGAACCGCAACGAAGATCCGGAGTCCGGCGGTCAGTTGGTAGTGAAATAGGTGTCCTTTGTTGTTTAGGGAGTTAGGGTTTGGGAGAAAAAAATGTCGACTTTGGATTCTATTCAGTGGACAAGTGATCATTCTACGCATGTCTGAGCATTTT
>comp1175_c1
CTATTTTATACCATTAAATATGATAAATGCCAATTTGCATATTATTGCAACCAATTCATGACTAAAATGCTCAGACATGCGTAGAATGATCACTTGTCCACTGAATAGAATCCAAAGTCGACATTTTTTTCTCCCAAACCCTAACTCCCTAAACAACAAAGGACACCTATTTCACTACCAACTGACCGCCGGACTCCGGATCTTCGTTGCGGTTCT
>comp1177_c0
ATGGGAGAAAGCTCTTGTTATTCTCTGGAAATGATTACTTGGGCTTGAGTGCTCATCCGACTATTAGAATGGCGGTTGCTAAGGCAGTCCAAGAGCACGGGATGGGTCCAAGAGGCTCTGCATTGATATGTGGTTATACAGATTATCATGGGCACTTGGAGGCATGTTTAGCAGAGCTAAAGAAGAAAGAGGATTGTCTT
>comp1177_c1
TTGCTGCAAATATGGCCTTCATGGTTACAGTAGGAAGCATTGCCTCTCTCTTGGCTCCTGGCAGAATTCCTCTGAGCACTGAAAAAATTGCTGTCTTTTCTGATGCCCTTAATCATGCATCAATTATTGATGGTCTGCGCCTTGGCGAACGATTAC
>comp1179_c0
ATGATTTTGATCCGACCACCATCTCGAGAACATTATACAGGGGTACCATTCGATATCGGGGAGTCGTCGAGCCCTATATGCCTGATCGATGTTTGCGGCAGTTAGGTCGTATGCAGATTGTACCTGTTCCTGTTATTGCTCCAGAGTCTGCATCTAGGCCTAGCAAGGGAAAGTATGTTGTGCAATCTTCTCCTGTCTACTGTGAGTCATCATGGTCCTCGTTCCCGACAGGTAATTGTATATACTTAGAACTATTTC
>comp1180_c0
CTTGTGTGTTTTGAGATATGGAAAGAAAGGAACAAATTTGTGTTTGAGACTAAGCCTTATGCCCCGAGCCACACAATCCCGAATCGGGTCGTTACTCTAGCGTGGGAATATAATGCTTACCAAGCCCAACCCACACCCCCTCATATGAGTCCTCTGATCGATTAGGCCGCGTTATCCAAATTATTTTGTTAATGTGAATGTGGATGCTGCATTTTTTAACATTGAAACTAAGGCAGGATTGCAGGAATATTTAGAACAAGTCAGGGCAAGTGGATTTTGGGAGTGGAAGCTATTTGCTATGCTCTCGATCCTTACCATGCGGAGCTGCTGGC
>comp1180_c1
GAGTAACGACCCGATTCGGGATTGTGTGGCTCGGGGCATAAGGCTTAGTCTCAAACACAAATTTGTTCCTTTCTTTCCATATCTCAAAACACACAAGAGGGAAAAGGGTGCTCCAAGGGAGCCCTCGAACCCGGAAGTTAACGTTCCTAGTACTTTCGTGCCATTACCCTTACGACCTTGATTGTGTAAAGCGCCAAAAAAGGGCCCTGATCATGAATGGTAAAGGGCCAGAAACTCAAAAGTTGATTAAA
>comp1181_c0
GATTCAAAGACGGGTGGGCGTGAGACATGTGTTGTTTCTGCTCCAGAAACGAATATCTGTGACAGGATATTAAGAAAATGAGACAGAGATGTGCCATCACCAACACAATGGTTGATGCAGCATCCAATAAACAAACCATCAGCAAGATTTGTCATCTGAACAGATAACAATGCTCTGGTGTGGCCGTCATGATTAACTTGTCGCTCGCCGAGATCAAAG
>comp1182_c0
CCCAAGGTAAATCCTCCAATAATTTTGATAATTAGCATCGACAACTTGGGGTTTTCAGCGATACAAAGATCATTCATGTCTTCACTATTGCGACGGCTGTAGCCTTGTGGGCATTTGCAAGTATAATTTCCTTTTGTGTTGAAACAAATTGCTGGTTGCCGACACGGACTCGAGTTCTCTTCCAGGCATTCGTCAATATCTTGACAATCA
>comp1184_c0
ACGACAATATTCAGGCTCGAGTTTCAGACTTTGGGCTAGCTACTTTCATGGAACCCGATAAGACTCATGTTTCAACTATTGTTGCTGGACGACAATATTCAGGCTCGAGTTTCAGACTTTGGGCTAGCTACTTTCATGGAACCCGATAAGACTCATGTTTCAACTATTGTTGCTGGCACTTTTGGTTACTTAGCCCCAGAATACTTTGACACAGGGAAAGCAACAGCAAAAGGGGATGTTTATAGCTTTGGAGTCGTGTTGTTGGAACTTTTGACAGGAAGAAAGCCAATAGATGAAGCATTTCTTGAGGAGGGAACAAAGCTTGTTACCTGGGTAAAGGCAGTCGTCCAGGAGAAGAGAGAAGAGGATGTCCTTGACAGTAGCTTGAA
>comp1184_c1
GCCTTTCCGTCTGATTTTGCTTTCTCTAGCATTTTGACAATATCAGCCATTGTTGGTCTTTTTAATGGCTCTGTTTCTAAGCACATTAATGCAATGCTAAAAACGGAGTTTACTTCTTTGATGGGGCAGGACTTCAAGCTACTGTCAAGGACATCCTCTTCTCTCTTCTCCTGGACGACTGCCTTTACCCAGGTAACAAGCTTTGTTCCCTCCTCAAGAAATGCTTCATCTATTGGCTTTCTTCCTGTCAAAAGTTCCAACAACACGACTCC
>comp1185_c0
TAGTTACTTACACAGCAATAATTTCAGGCTTGGCAAAGGTGGGGAGATCAGATGAAGCTTTTAAATTGTATGATCAAATGATAGAGGCAGGCCTTACTCCGGACAATACAGTTTATTCTTCACTTGTGGGTAGCCTTCATTCAGCTTAAGCCTAGGTCAAAAGATTTTGGAACCATCTACAAACAAAAACTTGAACGCTTGAACCTTACATTTTGGTGGATATAGGGTAACTTTTGTGGTGATTTGAAG
>comp1187_c0
TGACAACAATGTCCGTGAGGACCACACACTTTTGTAAGTTCTCTTAACCGGCTTTTGTATTCTTTGTTGTGTGCTTTGGTTTAATTATATCCTTAATGTTTCGAGAAGCTCAAATATCGCTGTTGAAAATTAAATTTTAATAGGAGGTGTTGACCACTGTCCACTCGAATATCTGTAAAATGAGTATTTGTTTTTCTA
>comp1188_c0
[truncated: 62,689,167 more chars]
