# Supplementary material for: Characterization of microRNAs of Beta macrocarpa and their responses to Beet necrotic yellow vein virus infection
Source: PLoS One. 2017 Oct 16;12(10):e0186500. doi: 10.1371/journal.pone.0186500 (PMC5643120; doi:10.1371/journal.pone.0186500)
Supplement: S8 File — (ZIP) [file pone.0186500.s014.zip]

Archive with 208 entries (207 files):
- S8 t-plot of miRNA-target/
- S8 t-plot of miRNA-target/._comp10647_c0--108--ath-miR159a_R-1_1ss6AG_degradome.pdf
- S8 t-plot of miRNA-target/._comp1228726_c0--56--nta-miR396b_2ss20TA21TA_degradome.pdf
- S8 t-plot of miRNA-target/._comp14269_c0--157--PC-5p-26147_57_degradome.pdf
- S8 t-plot of miRNA-target/._comp14512_c0--12--nta-MIR6164b-p5_1ss5CT_degradome.pdf
- S8 t-plot of miRNA-target/._comp15749_c0--155--PC-3p-577976_5_degradome.pdf
- S8 t-plot of miRNA-target/._comp15749_c0--200--PC-3p-12473_100_degradome.pdf
- S8 t-plot of miRNA-target/._comp15749_c0--220--PC-5p-620780_4_degradome.pdf
- S8 t-plot of miRNA-target/._comp16637_c0--111--ath-miR396a_degradome.pdf
- S8 t-plot of miRNA-target/._comp16637_c0--111--ath-miR396b_degradome.pdf
- S8 t-plot of miRNA-target/._comp16637_c0--111--gma-miR396a-5p_R+2_degradome.pdf
- S8 t-plot of miRNA-target/._comp16637_c0--111--nta-miR396b_2ss20TA21TA_degradome.pdf
- S8 t-plot of miRNA-target/._comp17946_c0--248--PC-3p-121_4699_degradome.pdf
- S8 t-plot of miRNA-target/._comp17946_c0--248--PC-3p-20768_66_degradome.pdf
- S8 t-plot of miRNA-target/._comp21602_c0--294--PC-5p-278860_8_degradome.pdf
- S8 t-plot of miRNA-target/._comp21602_c0--334--PC-5p-679916_5_degradome.pdf
- S8 t-plot of miRNA-target/._comp24578_c0--91--ath-miR172a_1ss1AC_degradome.pdf
- S8 t-plot of miRNA-target/._comp24578_c0--91--ath-miR172c_R+1_degradome.pdf
- S8 t-plot of miRNA-target/._comp246831_c0--16--PC-3p-193838_11_degradome.pdf
- S8 t-plot of miRNA-target/._comp257104_c0--221--ath-miR396a_degradome.pdf
- S8 t-plot of miRNA-target/._comp257104_c0--221--ath-miR396b_1ss2TC_degradome.pdf
- S8 t-plot of miRNA-target/._comp257104_c0--221--ath-miR396b_degradome.pdf
- S8 t-plot of miRNA-target/._comp25966_c0--628--PC-5p-922339_3_degradome.pdf
- S8 t-plot of miRNA-target/._comp26487_c0--594--ath-miR159a_R-1_1ss1TG_degradome.pdf
- S8 t-plot of miRNA-target/._comp26487_c0--594--ath-miR159a_R-1_1ss20TA_degradome.pdf
- S8 t-plot of miRNA-target/._comp26487_c0--594--ath-miR159a_R-1_1ss20TC_degradome.pdf
- S8 t-plot of miRNA-target/._comp26487_c0--594--ath-miR159a_R-2_1ss19CT_degradome.pdf
- S8 t-plot of miRNA-target/._comp26487_c0--594--ath-miR159a_R-3_degradome.pdf
- S8 t-plot of miRNA-target/._comp26487_c0--594--ath-miR159a_degradome.pdf
- S8 t-plot of miRNA-target/._comp26812_c0--210--PC-3p-70_7471_degradome.pdf
- S8 t-plot of miRNA-target/._comp301241_c0--59--PC-5p-103354_22_degradome.pdf
- S8 t-plot of miRNA-target/._comp301241_c0--59--PC-5p-5372_187_degradome.pdf
- S8 t-plot of miRNA-target/._comp30637_c0--84--ath-miR408_L-1R+1_degradome.pdf
- S8 t-plot of miRNA-target/._comp31576_c0--797--ath-miR157a_R+1_1ss21CT_degradome.pdf
- S8 t-plot of miRNA-target/._comp31576_c0--797--ath-miR157d_L+1R-1_degradome.pdf
- S8 t-plot of miRNA-target/._comp31576_c0--797--ath-miR157d_L+1_degradome.pdf
- S8 t-plot of miRNA-target/._comp31576_c0--797--bcy-miR156_L-1_2ss13TG16AT_degradome.pdf
- S8 t-plot of miRNA-target/._comp31576_c0--797--mdm-miR156t_degradome.pdf
- S8 t-plot of miRNA-target/._comp31576_c0--797--mtr-miR156e_1ss2TA_degradome.pdf
- S8 t-plot of miRNA-target/._comp32005_c0--650--PC-5p-240126_9_degradome.pdf
- S8 t-plot of miRNA-target/._comp32005_c0--650--ath-miR169b_degradome.pdf
- S8 t-plot of miRNA-target/._comp32005_c0--650--ath-miR169h_1ss21GA_degradome.pdf
- S8 t-plot of miRNA-target/._comp32005_c0--650--ath-miR169h_R-1_degradome.pdf
- S8 t-plot of miRNA-target/._comp32005_c0--650--ath-miR169h_R-3_degradome.pdf
- S8 t-plot of miRNA-target/._comp32005_c0--650--ath-miR169h_degradome.pdf
- S8 t-plot of miRNA-target/._comp32005_c0--650--bna-miR169g_1ss22CA_degradome.pdf
- S8 t-plot of miRNA-target/._comp32005_c0--650--nta-miR169t_R+1_degradome.pdf
- S8 t-plot of miRNA-target/._comp32769_c0--1020--PC-5p-68641_26_degradome.pdf
- S8 t-plot of miRNA-target/._comp33189_c0--85--PC-5p-17_28863_degradome.pdf
- S8 t-plot of miRNA-target/._comp34129_c1--248--PC-5p-17_28863_degradome.pdf
- S8 t-plot of miRNA-target/._comp347743_c0--80--PC-3p-397044_7_degradome.pdf
- S8 t-plot of miRNA-target/._comp347743_c0--80--PC-5p-1717059_3_degradome.pdf
- S8 t-plot of miRNA-target/._comp35011_c0--159--ath-miR396b_degradome.pdf
- S8 t-plot of miRNA-target/._comp35011_c0--159--nta-miR396b_2ss20TA21TA_degradome.pdf
- S8 t-plot of miRNA-target/._comp35175_c0--1107--PC-3p-1883808_2_degradome.pdf
- S8 t-plot of miRNA-target/._comp36994_c0--989--ath-miR165a_2ss17CT21CT_degradome.pdf
- S8 t-plot of miRNA-target/._comp36994_c0--989--ath-miR166a_1ss17TC_degradome.pdf
- S8 t-plot of miRNA-target/._comp36994_c0--989--ath-miR166a_1ss20CT_degradome.pdf
- S8 t-plot of miRNA-target/._comp36994_c0--989--ath-miR166a_degradome.pdf
- S8 t-plot of miRNA-target/._comp36994_c0--989--cme-MIR166i-p3_1ss18CT_degradome.pdf
- S8 t-plot of miRNA-target/._comp36994_c0--990--ath-miR166a_L+1R-1_degradome.pdf
- S8 t-plot of miRNA-target/._comp37963_c0--104--ath-miR408_L-1R+1_degradome.pdf
- S8 t-plot of miRNA-target/._comp39319_c0--652--ath-miR408_L-1R+1_degradome.pdf
- S8 t-plot of miRNA-target/._comp39620_c0--710--PC-3p-540066_5_degradome.pdf
- S8 t-plot of miRNA-target/._comp39747_c0--868--aly-miR157a-3p_R-1_2ss9GT10CG_degradome.pdf
- S8 t-plot of miRNA-target/._comp39988_c1--548--gma-miR171k-3p_degradome.pdf
- S8 t-plot of miRNA-target/._comp39988_c1--551--aqc-miR171a_degradome.pdf
- S8 t-plot of miRNA-target/._comp39988_c1--551--ath-miR171a_2ss12CT21CT_degradome.pdf
- S8 t-plot of miRNA-target/._comp405671_c0--57--PC-5p-103415_21_degradome.pdf
- S8 t-plot of miRNA-target/._comp408434_c0--104--ath-miR396b_degradome.pdf
- S8 t-plot of miRNA-target/._comp408434_c0--104--gma-miR396a-5p_R+2_degradome.pdf
- S8 t-plot of miRNA-target/._comp40897_c0--1337--ath-miR394a_degradome.pdf
- S8 t-plot of miRNA-target/._comp41128_c0--1306--PC-5p-240126_9_degradome.pdf
- S8 t-plot of miRNA-target/._comp41128_c0--1306--ath-miR169h_1ss21GA_degradome.pdf
- S8 t-plot of miRNA-target/._comp41128_c0--1306--ath-miR169h_R-1_degradome.pdf
- S8 t-plot of miRNA-target/._comp41128_c0--1306--ath-miR169h_R-3_degradome.pdf
- S8 t-plot of miRNA-target/._comp41128_c0--1306--ath-miR169h_degradome.pdf
- S8 t-plot of miRNA-target/._comp41128_c0--1306--gma-miR169a_R+1_1ss21GT_degradome.pdf
- S8 t-plot of miRNA-target/._comp41255_c0--1063--ath-miR157a_R+1_1ss21CT_degradome.pdf
- S8 t-plot of miRNA-target/._comp41255_c0--1063--ath-miR157d_L+1R-1_degradome.pdf
- S8 t-plot of miRNA-target/._comp41255_c0--1063--ath-miR157d_L+1_degradome.pdf
- S8 t-plot of miRNA-target/._comp41306_c0--949--ath-miR396b_degradome.pdf
- S8 t-plot of miRNA-target/._comp421505_c0--90--bdi-MIR5164-p5_1ss1GA_degradome.pdf
- S8 t-plot of miRNA-target/._comp42364_c0--279--PC-3p-116918_17_degradome.pdf
- S8 t-plot of miRNA-target/._comp43994_c0--598--PC-5p-251973_9_degradome.pdf
- S8 t-plot of miRNA-target/._comp44214_c0--418--PC-5p-148676_14_degradome.pdf
- S8 t-plot of miRNA-target/._comp44948_c2--846--osa-MIR1436-p3_1ss20CA_degradome.pdf
- S8 t-plot of miRNA-target/._comp455853_c0--26--ath-miR398a_1ss15AG_degradome.pdf
- S8 t-plot of miRNA-target/._comp455853_c0--26--ath-miR398b_1ss15AG_degradome.pdf
- S8 t-plot of miRNA-target/._comp45596_c1--1044--ath-miR169b_degradome.pdf
- S8 t-plot of miRNA-target/._comp45596_c1--1044--ath-miR169h_R-3_degradome.pdf
- S8 t-plot of miRNA-target/._comp45596_c1--1044--gma-miR169a_R+1_1ss21GT_degradome.pdf
- S8 t-plot of miRNA-target/._comp45777_c0--1593--ath-miR393a_degradome.pdf
- S8 t-plot of miRNA-target/._comp46096_c0--864--PC-5p-2194176_3_degradome.pdf
- S8 t-plot of miRNA-target/._comp46373_c0--1445--PC-3p-126438_16_degradome.pdf
- S8 t-plot of miRNA-target/._comp46387_c0--1271--PC-3p-4141_230_degradome.pdf
- S8 t-plot of miRNA-target/._comp46504_c0--848--gma-miR396a-5p_R+2_degradome.pdf
- S8 t-plot of miRNA-target/._comp46699_c0--1573--osa-MIR812a-p3_1ss2CT_degradome.pdf
- S8 t-plot of miRNA-target/._comp46911_c1--1183--ath-miR157d_L+1R-1_degradome.pdf
- S8 t-plot of miRNA-target/._comp46911_c1--1183--ath-miR157d_L+1_degradome.pdf
- S8 t-plot of miRNA-target/._comp46911_c1--1183--bcy-miR156_L-1_2ss13TG16AT_degradome.pdf
- S8 t-plot of miRNA-target/._comp46911_c1--1183--mdm-miR156t_degradome.pdf
- S8 t-plot of miRNA-target/._comp47138_c3--490--PC-3p-305798_8_degradome.pdf
- S8 t-plot of miRNA-target/._comp48868_c0--2279--ath-miR160a_1ss21AT_degradome.pdf
- S8 t-plot of miRNA-target/._comp48868_c0--2279--mdm-miR160a_degradome.pdf
- S8 t-plot of miRNA-target/._comp48892_c1--2102--ath-miR171b_1ss19AC_degradome.pdf
- S8 t-plot of miRNA-target/._comp48892_c1--2105--aqc-miR171a_degradome.pdf
- S8 t-plot of miRNA-target/._comp48892_c1--2105--ath-miR171a_2ss12CT21CT_degradome.pdf
- S8 t-plot of miRNA-target/._comp51129_c0--1532--ath-miR166a_1ss20CT_degradome.pdf
- S8 t-plot of miRNA-target/._comp51129_c0--1532--cme-MIR166i-p3_1ss18CT_degradome.pdf
- S8 t-plot of miRNA-target/._comp51493_c0--2516--ath-miR162a_degradome.pdf
- S8 t-plot of miRNA-target/._comp607534_c0--133--PC-5p-299049_8_degradome.pdf
- S8 t-plot of miRNA-target/._comp9730_c0--49--PC-3p-1176293_3_degradome.pdf
- S8 t-plot of miRNA-target/._comp9730_c0--49--PC-3p-207948_11_degradome.pdf
- S8 t-plot of miRNA-target/._comp993986_c0--40--PC-5p-70123_25_degradome.pdf
- S8 t-plot of miRNA-target/1comp17946_c0--248--miRn31-3p_degradome.pdf
- S8 t-plot of miRNA-target/2comp14269_c0--157--mtr-miR5205a_L-3R+1_1ss6AT_degradome.pdf
- S8 t-plot of miRNA-target/3comp39238_c0--197--miRn14-5p_degradome.pdf
- S8 t-plot of miRNA-target/4comp45717_c0--422--miRn111-3p_degradome.pdf
- S8 t-plot of miRNA-target/5comp301241_c0--59--miRn235-5p_degradome.pdf
- S8 t-plot of miRNA-target/6comp47891_c0--1446--bcy-miR156_L-1_2ss13TG16AT_degradome.pdf
- S8 t-plot of miRNA-target/7comp41255_c0--1062--aqc-miR156a_degradome.pdf
- S8 t-plot of miRNA-target/8comp41046_c0--400--ath-miR172b-5p_R+1_1ss7CT_degradome.pdf
- S8 t-plot of miRNA-target/8comp41850_c0--1316--ath-miR169b_degradome.pdf
- S8 t-plot of miRNA-target/9comp408434_c0--104--gma-miR396a-5p_R+2_degradome.pdf
- S8 t-plot of miRNA-target/9comp40897_c0--1337--ath-miR394a_degradome.pdf
- S8 t-plot of miRNA-target/comp10647_c0--108--ath-miR159a_R-1_1ss6AG_degradome.pdf
- S8 t-plot of miRNA-target/comp1228726_c0--56--nta-miR396b_2ss20TA21TA_degradome.pdf
- S8 t-plot of miRNA-target/comp14512_c0--12--nta-MIR6164b-p5_1ss5CT_degradome.pdf
- S8 t-plot of miRNA-target/comp16637_c0--111--ath-miR396a_degradome.pdf
- S8 t-plot of miRNA-target/comp16637_c0--111--ath-miR396b_degradome.pdf
- S8 t-plot of miRNA-target/comp16637_c0--111--gma-miR396a-5p_R+2_degradome.pdf
- S8 t-plot of miRNA-target/comp16637_c0--111--nta-miR396b_2ss20TA21TA_degradome.pdf
- S8 t-plot of miRNA-target/comp24578_c0--91--ath-miR172a_1ss1AC_degradome.pdf
- S8 t-plot of miRNA-target/comp24578_c0--91--ath-miR172c_R+1_degradome.pdf
- S8 t-plot of miRNA-target/comp257104_c0--221--ath-miR396a_degradome.pdf
- S8 t-plot of miRNA-target/comp257104_c0--221--ath-miR396b_1ss2TC_degradome.pdf
- S8 t-plot of miRNA-target/comp257104_c0--221--ath-miR396b_degradome.pdf
- S8 t-plot of miRNA-target/comp26487_c0--594--ath-miR159a_R-1_1ss1TG_degradome.pdf
- S8 t-plot of miRNA-target/comp26487_c0--594--ath-miR159a_R-1_1ss20TA_degradome.pdf
- S8 t-plot of miRNA-target/comp26487_c0--594--ath-miR159a_R-1_1ss20TC_degradome.pdf
- S8 t-plot of miRNA-target/comp26487_c0--594--ath-miR159a_R-2_1ss19CT_degradome.pdf
- S8 t-plot of miRNA-target/comp26487_c0--594--ath-miR159a_R-3_degradome.pdf
- S8 t-plot of miRNA-target/comp26487_c0--594--ath-miR159a_degradome.pdf
- S8 t-plot of miRNA-target/comp30637_c0--84--ath-miR408_L-1R+1_degradome.pdf
- S8 t-plot of miRNA-target/comp31576_c0--797--ath-miR157a_R+1_1ss21CT_degradome.pdf
- S8 t-plot of miRNA-target/comp31576_c0--797--ath-miR157d_L+1R-1_degradome.pdf
- S8 t-plot of miRNA-target/comp31576_c0--797--ath-miR157d_L+1_degradome.pdf
- S8 t-plot of miRNA-target/comp31576_c0--797--bcy-miR156_L-1_2ss13TG16AT_degradome.pdf
- S8 t-plot of miRNA-target/comp31576_c0--797--mdm-miR156t_degradome.pdf
- S8 t-plot of miRNA-target/comp31576_c0--797--mtr-miR156e_1ss2TA_degradome.pdf
- S8 t-plot of miRNA-target/comp32005_c0--650--ath-miR169b_degradome.pdf
- S8 t-plot of miRNA-target/comp32005_c0--650--ath-miR169h_1ss21GA_degradome.pdf
- S8 t-plot of miRNA-target/comp32005_c0--650--ath-miR169h_R-1_degradome.pdf
- S8 t-plot of miRNA-target/comp32005_c0--650--ath-miR169h_R-3_degradome.pdf
- S8 t-plot of miRNA-target/comp32005_c0--650--ath-miR169h_degradome.pdf
- S8 t-plot of miRNA-target/comp32005_c0--650--bna-miR169g_1ss22CA_degradome.pdf
- S8 t-plot of miRNA-target/comp32005_c0--650--nta-miR169t_R+1_degradome.pdf
- S8 t-plot of miRNA-target/comp35011_c0--159--ath-miR396b_degradome.pdf
- S8 t-plot of miRNA-target/comp35011_c0--159--nta-miR396b_2ss20TA21TA_degradome.pdf
- S8 t-plot of miRNA-target/comp36994_c0--989--ath-miR165a_2ss17CT21CT_degradome.pdf
- S8 t-plot of miRNA-target/comp36994_c0--989--ath-miR166a_1ss17TC_degradome.pdf
- S8 t-plot of miRNA-target/comp36994_c0--989--ath-miR166a_1ss20CT_degradome.pdf
- S8 t-plot of miRNA-target/comp36994_c0--989--ath-miR166a_degradome.pdf
- S8 t-plot of miRNA-target/comp36994_c0--989--cme-MIR166i-p3_1ss18CT_degradome.pdf
- S8 t-plot of miRNA-target/comp36994_c0--990--ath-miR166a_L+1R-1_degradome.pdf
- S8 t-plot of miRNA-target/comp37963_c0--104--ath-miR408_L-1R+1_degradome.pdf
- S8 t-plot of miRNA-target/comp39319_c0--652--ath-miR408_L-1R+1_degradome.pdf
- S8 t-plot of miRNA-target/comp39747_c0--868--aly-miR157a-3p_R-1_2ss9GT10CG_degradome.pdf
- S8 t-plot of miRNA-target/comp39988_c1--548--gma-miR171k-3p_degradome.pdf
- S8 t-plot of miRNA-target/comp39988_c1--551--aqc-miR171a_degradome.pdf
- S8 t-plot of miRNA-target/comp39988_c1--551--ath-miR171a_2ss12CT21CT_degradome.pdf
- S8 t-plot of miRNA-target/comp408434_c0--104--ath-miR396b_degradome.pdf
- S8 t-plot of miRNA-target/comp408434_c0--104--gma-miR396a-5p_R+2_degradome.pdf
- S8 t-plot of miRNA-target/comp40897_c0--1337--ath-miR394a_degradome.pdf
- S8 t-plot of miRNA-target/comp40908_c0--403--smo-MIR1103-p3_1ss13CT_degradome.pdf
- S8 t-plot of miRNA-target/comp41128_c0--1306--ath-miR169h_1ss21GA_degradome.pdf
- S8 t-plot of miRNA-target/comp41128_c0--1306--ath-miR169h_R-1_degradome.pdf
- S8 t-plot of miRNA-target/comp41128_c0--1306--ath-miR169h_R-3_degradome.pdf
- S8 t-plot of miRNA-target/comp41128_c0--1306--ath-miR169h_degradome.pdf
- S8 t-plot of miRNA-target/comp41128_c0--1306--gma-miR169a_R+1_1ss21GT_degradome.pdf
- S8 t-plot of miRNA-target/comp41255_c0--1063--ath-miR157a_R+1_1ss21CT_degradome.pdf
- S8 t-plot of miRNA-target/comp41255_c0--1063--ath-miR157d_L+1R-1_degradome.pdf
- S8 t-plot of miRNA-target/comp41255_c0--1063--ath-miR157d_L+1_degradome.pdf
- S8 t-plot of miRNA-target/comp41306_c0--949--ath-miR396b_degradome.pdf
- S8 t-plot of miRNA-target/comp421505_c0--90--bdi-MIR5164-p5_1ss1GA_degradome.pdf
- S8 t-plot of miRNA-target/comp44948_c2--846--osa-MIR1436-p3_1ss20CA_degradome.pdf
- S8 t-plot of miRNA-target/comp455853_c0--26--ath-miR398a_1ss15AG_degradome.pdf
- S8 t-plot of miRNA-target/comp455853_c0--26--ath-miR398b_1ss15AG_degradome.pdf
- S8 t-plot of miRNA-target/comp45596_c1--1044--ath-miR169b_degradome.pdf
- S8 t-plot of miRNA-target/comp45596_c1--1044--ath-miR169h_R-3_degradome.pdf
- S8 t-plot of miRNA-target/comp45596_c1--1044--gma-miR169a_R+1_1ss21GT_degradome.pdf
- S8 t-plot of miRNA-target/comp45777_c0--1593--ath-miR393a_degradome.pdf
- S8 t-plot of miRNA-target/comp46504_c0--848--gma-miR396a-5p_R+2_degradome.pdf
- S8 t-plot of miRNA-target/comp46699_c0--1573--osa-MIR812a-p3_1ss2CT_degradome.pdf
- S8 t-plot of miRNA-target/comp46911_c1--1183--ath-miR157d_L+1R-1_degradome.pdf
- S8 t-plot of miRNA-target/comp46911_c1--1183--ath-miR157d_L+1_degradome.pdf
- S8 t-plot of miRNA-target/comp46911_c1--1183--bcy-miR156_L-1_2ss13TG16AT_degradome.pdf
- S8 t-plot of miRNA-target/comp46911_c1--1183--mdm-miR156t_degradome.pdf
- S8 t-plot of miRNA-target/comp48868_c0--2279--ath-miR160a_1ss21AT_degradome.pdf
- S8 t-plot of miRNA-target/comp48868_c0--2279--mdm-miR160a_degradome.pdf
- S8 t-plot of miRNA-target/comp48892_c1--2102--ath-miR171b_1ss19AC_degradome.pdf
- S8 t-plot of miRNA-target/comp48892_c1--2105--aqc-miR171a_degradome.pdf
- S8 t-plot of miRNA-target/comp48892_c1--2105--ath-miR171a_2ss12CT21CT_degradome.pdf
- S8 t-plot of miRNA-target/comp51129_c0--1532--ath-miR166a_1ss20CT_degradome.pdf
- S8 t-plot of miRNA-target/comp51129_c0--1532--cme-MIR166i-p3_1ss18CT_degradome.pdf
- S8 t-plot of miRNA-target/comp51493_c0--2516--ath-miR162a_degradome.pdf
- S8 t-plot of miRNA-target/comp9730_c0--49--PC-3p-207948_11_degradome.pdf
